# Supplementary material for: Fonio millet genome unlocks African orphan crop diversity for agriculture in a changing climate
Source: Nat Commun. 2020 Sep 8;11:4488. doi: 10.1038/s41467-020-18329-4 (PMC7479619; doi:10.1038/s41467-020-18329-4)
Supplement: Supplementary file 5 — Supplementary Dataset 1 [file 41467_2020_18329_MOESM5_ESM.xlsx]

## Sheet: Homoeologs
Digitaria_exilisA	chrDexiA	subDexiA	startDexiA	endDexiA	Digitaria_exilisB	chrDexiB	subDexiB	startDexiB	endDexiB	evalue	ka	ks
Dexi1A01G0001340.1	Dex01A	A	845121	848820	Dexi1B01G0001330.1	Dex01B	B	1012559	1016309	0	0.00576695	0.0478504
Dexi1A01G0001350.1	Dex01A	A	850007	853055	Dexi1B01G0001340.1	Dex01B	B	1017639	1020664	0	0.00756865	0.0790478
Dexi1A01G0001360.1	Dex01A	A	853646	855907	Dexi1B01G0001350.1	Dex01B	B	1021262	1023509	0	0.0282791	0.0613263
Dexi1A01G0001370.1	Dex01A	A	863014	866630	Dexi1B01G0001360.1	Dex01B	B	1033703	1037329	0	0.00203115	0.0723452
Dexi1A01G0001380.1	Dex01A	A	868069	872738	Dexi1B01G0001370.1	Dex01B	B	1039116	1042436	0	0.0584832	0.0874032
Dexi1A01G0001390.1	Dex01A	A	874183	874713	Dexi1B01G0001380.1	Dex01B	B	1045535	1046065	2e-127	0.0125657	0.138222
Dexi1A01G0001400.1	Dex01A	A	890605	891296	Dexi1B01G0001390.1	Dex01B	B	1064979	1065648	1e-83	0.106954	0.102771
Dexi1A01G0001410.1	Dex01A	A	899144	903694	Dexi1B01G0001400.1	Dex01B	B	1081538	1081741	5e-29	0.154037	0.117781
Dexi1A01G0001420.1	Dex01A	A	930936	932471	Dexi1B01G0001420.1	Dex01B	B	1105125	1106923	9e-157	0.0749796	0.105923
Dexi1A01G0001430.1	Dex01A	A	934191	937693	Dexi1B01G0001430.1	Dex01B	B	1108285	1111795	0	0.00412869	0.0305645
Dexi1A01G0001440.1	Dex01A	A	939873	942148	Dexi1B01G0001440.1	Dex01B	B	1113461	1115782	0	0.0120955	0.0599189
Dexi1A01G0001460.1	Dex01A	A	952883	957028	Dexi1B01G0001460.1	Dex01B	B	1138739	1142924	0	0.00921513	0.0702267
Dexi1A01G0001510.1	Dex01A	A	995229	999367	Dexi1B01G0001470.1	Dex01B	B	1148074	1152278	0	0.0263752	0.0700899
Dexi1A01G0001520.1	Dex01A	A	1001886	1003046	Dexi1B01G0001480.1	Dex01B	B	1155814	1156968	0	0.0146593	0.0900701
Dexi1A01G0001530.1	Dex01A	A	1004207	1009246	Dexi1B01G0001490.1	Dex01B	B	1158179	1163400	6e-166	0.00170721	0.0648118
Dexi1A01G0001540.1	Dex01A	A	1041619	1043269	Dexi1B01G0001510.1	Dex01B	B	1224475	1226125	0	0	0
Dexi1A01G0001550.1	Dex01A	A	1044370	1049296	Dexi1B01G0001520.1	Dex01B	B	1227226	1232152	0	0	0
Dexi1A01G0001560.1	Dex01A	A	1061954	1065260	Dexi1B01G0001530.1	Dex01B	B	1244722	1248028	0	0	0
Dexi1A01G0001570.1	Dex01A	A	1065703	1067257	Dexi1B01G0001540.1	Dex01B	B	1248471	1250025	1e-179	0	0
Dexi1A01G0001580.1	Dex01A	A	1069622	1070310	Dexi1B01G0001550.1	Dex01B	B	1252390	1253078	1e-34	0	0
Dexi1A01G0001590.1	Dex01A	A	1071720	1074399	Dexi1B01G0001560.1	Dex01B	B	1254488	1257167	0	0	0
Dexi1A01G0001640.1	Dex01A	A	1096401	1098167	Dexi1B01G0001570.1	Dex01B	B	1261101	1262867	0	0	0
Dexi1A01G0001650.1	Dex01A	A	1105989	1106677	Dexi1B01G0001580.1	Dex01B	B	1270689	1271377	1e-113	0	0
Dexi1A01G0001660.1	Dex01A	A	1108236	1110309	Dexi1B01G0001590.1	Dex01B	B	1272936	1275738	4e-77	0.00627181	0.0274254
Dexi1A01G0001680.1	Dex01A	A	1114765	1117638	Dexi1B01G0001600.1	Dex01B	B	1278213	1281093	7e-121	0.00422462	0.0579137
Dexi1A01G0001690.1	Dex01A	A	1118629	1123164	Dexi1B01G0001610.1	Dex01B	B	1282048	1286995	0	0.0220929	0.0853495
Dexi1A01G0001700.1	Dex01A	A	1131401	1134417	Dexi1B01G0001630.1	Dex01B	B	1294674	1297623	0	0.00981501	0.0410959
Dexi1A01G0001710.1	Dex01A	A	1138386	1141613	Dexi1B01G0001640.1	Dex01B	B	1301433	1304680	3e-85	0.0715615	0.103741
Dexi1A01G0001720.1	Dex01A	A	1143867	1147865	Dexi1B01G0001650.1	Dex01B	B	1306938	1310940	3e-117	0	0.00870837
Dexi1A01G0001730.1	Dex01A	A	1153476	1154003	Dexi1B01G0001660.1	Dex01B	B	1315400	1315927	2e-127	0.00506117	0.0649933
Dexi1A01G0001740.1	Dex01A	A	1161476	1164807	Dexi1B01G0001670.1	Dex01B	B	1322830	1328876	0	0.0690809	0.0924159
Dexi1A01G0001750.1	Dex01A	A	1170165	1170970	Dexi1B01G0001680.1	Dex01B	B	1330892	1331746	2e-105	0.0389969	0.0954423
Dexi1A01G0001760.1	Dex01A	A	1178826	1181955	Dexi1B01G0001690.1	Dex01B	B	1333155	1337690	4e-115	0.0394118	0.0562842
Dexi1A01G0001770.1	Dex01A	A	1183310	1186716	Dexi1B01G0001700.1	Dex01B	B	1340537	1342799	0	-2	-2
Dexi1A01G0001790.1	Dex01A	A	1200108	1202917	Dexi1B01G0001710.1	Dex01B	B	1347163	1349784	0	0.148121	0.409075
Dexi1A01G0001810.1	Dex01A	A	1216257	1217631	Dexi1B01G0001730.1	Dex01B	B	1359737	1361149	0	0.0392349	0.0767091
Dexi1A01G0001830.1	Dex01A	A	1233569	1234179	Dexi1B01G0001770.1	Dex01B	B	1435286	1436374	5e-55	0.359514	0.26113
Dexi1A01G0001850.1	Dex01A	A	1242506	1244374	Dexi1B01G0001810.1	Dex01B	B	1453517	1455385	0	0.0120963	0.0602291
Dexi1A01G0001860.1	Dex01A	A	1246027	1248291	Dexi1B01G0001820.1	Dex01B	B	1457108	1459381	4e-110	0	0.027526
Dexi1A01G0001870.1	Dex01A	A	1249906	1252634	Dexi1B01G0001830.1	Dex01B	B	1460887	1463796	0	0.0192512	0.0681161
Dexi1A01G0001880.1	Dex01A	A	1253079	1260828	Dexi1B01G0001840.1	Dex01B	B	1464574	1472492	0	0.0203921	0.0611025
Dexi1A01G0001890.1	Dex01A	A	1262530	1272093	Dexi1B01G0001850.1	Dex01B	B	1473317	1482746	6e-86	0.181654	0.0163474
Dexi1A01G0001910.1	Dex01A	A	1274816	1277482	Dexi1B01G0001860.1	Dex01B	B	1483940	1485723	4e-156	0.0136454	0.0787012
Dexi1A01G0001920.1	Dex01A	A	1278576	1283128	Dexi1B01G0001870.1	Dex01B	B	1488671	1493270	0	0.0124653	0.0569835
Dexi1A01G0001930.1	Dex01A	A	1284458	1285580	Dexi1B01G0001880.1	Dex01B	B	1496249	1497363	2e-162	0.0208989	0.0672342
Dexi1A01G0001940.1	Dex01A	A	1292865	1294281	Dexi1B01G0001960.1	Dex01B	B	1533218	1534483	0	0.0065725	0.0703568
Dexi1A01G0001950.1	Dex01A	A	1295883	1296943	Dexi1B01G0002020.1	Dex01B	B	1710856	1718636	4e-161	0.0159945	0.0421657
Dexi1A01G0001970.1	Dex01A	A	1304478	1314907	Dexi1B01G0002030.1	Dex01B	B	1719518	1722748	0	0.0136264	0.0140519
Dexi1A01G0001980.1	Dex01A	A	1319937	1320496	Dexi1B01G0002040.1	Dex01B	B	1727322	1728038	2e-92	0.0456539	0.0497282
Dexi1A01G0002000.1	Dex01A	A	1330503	1333322	Dexi1B01G0002050.1	Dex01B	B	1734064	1736890	3e-148	0.0336093	0.0323909
Dexi1A01G0002010.1	Dex01A	A	1335604	1336266	Dexi1B01G0002060.1	Dex01B	B	1738928	1739836	4e-64	0.0120099	0.14802
Dexi1A01G0002020.1	Dex01A	A	1336716	1339726	Dexi1B01G0002070.1	Dex01B	B	1740271	1743380	0	0.0482943	0.117563
Dexi1A01G0002030.1	Dex01A	A	1340362	1340919	Dexi1B01G0002080.1	Dex01B	B	1744052	1746151	6e-90	0.00908758	0.0586299
Dexi1A01G0002080.1	Dex01A	A	1354059	1356067	Dexi1B01G0002100.1	Dex01B	B	1755058	1757152	0	0.0390191	0.107645
Dexi1A01G0002090.1	Dex01A	A	1359283	1359537	Dexi1B01G0002110.1	Dex01B	B	1759444	1759698	7e-52	0.0271769	0.0315836
Dexi1A01G0002100.1	Dex01A	A	1362115	1362339	Dexi1B01G0002120.1	Dex01B	B	1760967	1761191	4e-50	0	0.0815744
Dexi1A01G0002120.1	Dex01A	A	1369654	1369866	Dexi1B01G0002140.1	Dex01B	B	1775255	1775467	1e-37	0.0281393	0.167946
Dexi1A01G0002130.1	Dex01A	A	1374242	1374970	Dexi1B01G0002180.1	Dex01B	B	1800885	1801613	7e-61	0.0455125	0.102086
Dexi1A01G0002140.1	Dex01A	A	1379606	1380331	Dexi1B01G0002190.1	Dex01B	B	1807009	1807716	7e-117	0.0758518	0.151475
Dexi1A01G0002150.1	Dex01A	A	1385477	1387787	Dexi1B01G0002200.1	Dex01B	B	1813616	1813969	3e-55	0.0658407	0.026215
Dexi1A01G0002160.1	Dex01A	A	1390363	1390599	Dexi1B01G0002220.1	Dex01B	B	1828126	1828362	2e-46	0.0060914	0.0358277
Dexi1A01G0002180.1	Dex01A	A	1399160	1399378	Dexi1B01G0002240.1	Dex01B	B	1842406	1842624	2e-46	0.006135	0.0392246
Dexi1A01G0002190.1	Dex01A	A	1400851	1401069	Dexi1B01G0002250.1	Dex01B	B	1843953	1844171	5e-46	0.0220142	0.0669234
Dexi1A01G0002240.1	Dex01A	A	1421382	1422691	Dexi1B01G0002270.1	Dex01B	B	1853706	1854513	6e-24	0.365551	0.414239
Dexi1A01G0002360.1	Dex01A	A	1560465	1568771	Dexi1B01G0002330.1	Dex01B	B	1891618	1899920	0	0.0106772	0.0352587
Dexi1A01G0002380.1	Dex01A	A	1570847	1573797	Dexi1B01G0002340.1	Dex01B	B	1904335	1907283	0	0.00685478	0.0216622
Dexi1A01G0002390.1	Dex01A	A	1586374	1587708	Dexi1B01G0002350.1	Dex01B	B	1911366	1912821	2e-63	0.0942909	0.217801
Dexi1A01G0002400.1	Dex01A	A	1589075	1590069	Dexi1B01G0002360.1	Dex01B	B	1914633	1915720	4e-173	-2	-2
Dexi1A01G0002420.1	Dex01A	A	1636143	1640504	Dexi1B01G0002370.1	Dex01B	B	1940365	1944507	0	0.00783865	0.108606
Dexi1A01G0002440.1	Dex01A	A	1644791	1648803	Dexi1B01G0002380.1	Dex01B	B	1948606	1952387	0	0.0172351	0.066934
Dexi1A01G0002450.1	Dex01A	A	1653925	1656599	Dexi1B01G0002390.1	Dex01B	B	1959028	1961858	9e-180	0.00817199	0.0537773
Dexi1A01G0002460.1	Dex01A	A	1657630	1659572	Dexi1B01G0002400.1	Dex01B	B	1962716	1964966	2e-130	0.0182936	0.0883373
Dexi1A01G0002470.1	Dex01A	A	1660760	1664729	Dexi1B01G0002410.1	Dex01B	B	1966157	1970139	0	0.00942371	0.0237526
Dexi1A01G0002480.1	Dex01A	A	1667750	1671116	Dexi1B01G0002420.1	Dex01B	B	1972891	1976303	0	0.00625166	0.0407917
Dexi1A01G0002490.1	Dex01A	A	1673341	1674894	Dexi1B01G0002430.1	Dex01B	B	1977530	1978741	0	0.0208181	0.0491101
Dexi1A01G0002500.1	Dex01A	A	1679618	1681153	Dexi1B01G0002440.1	Dex01B	B	1987249	1988826	2e-172	0.018651	0.0898757
Dexi1A01G0002510.1	Dex01A	A	1683835	1685416	Dexi1B01G0002450.1	Dex01B	B	1992306	1993133	1e-90	-2	-2
Dexi1A01G0002520.1	Dex01A	A	1686362	1688989	Dexi1B01G0002460.1	Dex01B	B	1994089	1996724	0	0.0336557	0.105185
Dexi1A01G0002530.1	Dex01A	A	1694300	1699995	Dexi1B01G0002480.1	Dex01B	B	2003312	2009352	0	0.00170406	0.0510492
Dexi1A01G0002540.1	Dex01A	A	1700673	1701932	Dexi1B01G0002490.1	Dex01B	B	2010023	2010726	3e-155	0.0157427	0.0344393
Dexi1A01G0002550.1	Dex01A	A	1704493	1704813	Dexi1B01G0002500.1	Dex01B	B	2013168	2014167	2e-68	0.0086989	0.0512473
Dexi1A01G0002560.1	Dex01A	A	1706385	1707920	Dexi1B01G0002510.1	Dex01B	B	2015881	2017439	2e-179	0.0017948	0.00557106
Dexi1A01G0002570.1	Dex01A	A	1711796	1712239	Dexi1B01G0002520.1	Dex01B	B	2022279	2022734	2e-95	0.0129733	0
Dexi1A01G0002580.1	Dex01A	A	1734798	1737325	Dexi1B01G0002530.1	Dex01B	B	2062250	2064768	0	0.00336622	0.0283722
Dexi1A01G0002590.1	Dex01A	A	1741906	1742575	Dexi1B01G0002550.1	Dex01B	B	2069395	2070005	8e-52	0.0357827	0.0839618
Dexi1A01G0002600.1	Dex01A	A	1745262	1747297	Dexi1B01G0002560.1	Dex01B	B	2074144	2075469	2e-175	0.0197566	0.0625812
Dexi1A01G0002610.1	Dex01A	A	1748424	1750259	Dexi1B01G0002570.1	Dex01B	B	2077090	2078923	8e-140	0.00460301	0.0656555
Dexi1A01G0002620.1	Dex01A	A	1751820	1752356	Dexi1B01G0002580.1	Dex01B	B	2080463	2080999	2e-128	0.00498755	0.0310122
Dexi1A01G0002630.1	Dex01A	A	1753807	1756980	Dexi1B01G0002590.1	Dex01B	B	2082689	2082984	1e-22	0.0318256	0.0648783
Dexi1A01G0002640.1	Dex01A	A	1757889	1762185	Dexi1B01G0002610.1	Dex01B	B	2094267	2096261	5e-67	0.0079261	0.00453516
Dexi1A01G0002650.1	Dex01A	A	1763515	1766468	Dexi1B01G0002620.1	Dex01B	B	2097624	2100565	0	0.00480675	0.0264678
Dexi1A01G0002660.1	Dex01A	A	1767453	1773861	Dexi1B01G0002630.1	Dex01B	B	2101549	2108011	0	0.021169	0.0210024
Dexi1A01G0002670.1	Dex01A	A	1776642	1779518	Dexi1B01G0002640.1	Dex01B	B	2108779	2110482	1e-58	0.363654	0.387388
Dexi1A01G0002680.1	Dex01A	A	1782851	1784955	Dexi1B01G0002650.1	Dex01B	B	2115078	2117169	1e-58	0.0160502	0.0209871
Dexi1A01G0002690.1	Dex01A	A	1786403	1787212	Dexi1B01G0002660.1	Dex01B	B	2118657	2120858	4e-76	0.393664	0.532548
Dexi1A01G0002700.1	Dex01A	A	1877482	1878852	Dexi1B01G0002710.1	Dex01B	B	2223554	2236106	3e-156	0.0137592	0.144359
Dexi1A01G0002710.1	Dex01A	A	1924731	1925087	Dexi1B01G0002730.1	Dex01B	B	2268651	2270700	8e-75	0.038649	0.063434
Dexi1A01G0002720.1	Dex01A	A	1957754	1960713	Dexi1B01G0002740.1	Dex01B	B	2304791	2307744	2e-134	0.0023571	0.00707135
Dexi1A01G0002730.1	Dex01A	A	1963372	1963810	Dexi1B01G0002750.1	Dex01B	B	2310373	2310841	1e-63	0.0212696	0.110951
Dexi1A01G0002740.1	Dex01A	A	1964257	1968936	Dexi1B01G0002760.1	Dex01B	B	2310845	2315972	4e-166	0.00515097	0.0271093
Dexi1A01G0002750.1	Dex01A	A	1977305	1977727	Dexi1B01G0002770.1	Dex01B	B	2324814	2325236	2e-39	0.0347329	0.0647551
Dexi1A01G0002760.1	Dex01A	A	1981551	1983857	Dexi1B01G0002780.1	Dex01B	B	2328657	2331011	5e-169	0.0141305	0.0795447
Dexi1A01G0002770.1	Dex01A	A	1984668	1986256	Dexi1B01G0002790.1	Dex01B	B	2331798	2333307	5e-82	0.0249429	0.0559961
Dexi1A01G0002780.1	Dex01A	A	1987023	1989409	Dexi1B01G0002800.1	Dex01B	B	2334075	2336507	0	0.00348281	0.0490861
Dexi1A01G0002790.1	Dex01A	A	1990083	1993344	Dexi1B01G0002810.1	Dex01B	B	2337182	2340421	0	0.0300364	0.150098
Dexi1A01G0002800.1	Dex01A	A	2000624	2002357	Dexi1B01G0002820.1	Dex01B	B	2342052	2344740	0	0.00978371	0.038047
Dexi1A01G0002810.1	Dex01A	A	2014673	2018120	Dexi1B01G0002830.1	Dex01B	B	2359908	2363319	0	0.0112093	0.0767688
Dexi1A01G0002820.1	Dex01A	A	2019740	2021010	Dexi1B01G0002840.1	Dex01B	B	2365031	2365549	1e-69	0.182844	0.155782
Dexi1A01G0002830.1	Dex01A	A	2031400	2031627	Dexi1B01G0002910.1	Dex01B	B	2409084	2409489	2e-20	0.421309	0.627495
Dexi1A01G0002840.1	Dex01A	A	2034209	2036843	Dexi1B01G0002930.1	Dex01B	B	2413536	2416374	0	0.0503003	0.167358
Dexi1A01G0002880.1	Dex01A	A	2063876	2069354	Dexi1B01G0002990.1	Dex01B	B	2439158	2442362	0	0.00339848	0.0522939
Dexi1A01G0002890.1	Dex01A	A	2072985	2073743	Dexi1B01G0003000.1	Dex01B	B	2452371	2453549	1e-44	0.487342	0.241139
Dexi1A01G0002910.1	Dex01A	A	2103923	2104567	Dexi1B01G0003010.1	Dex01B	B	2454788	2455432	2e-113	0.00553253	0.0143032
Dexi1A01G0002920.1	Dex01A	A	2105439	2107563	Dexi1B01G0003020.1	Dex01B	B	2456302	2458426	0	0.00391518	0.00907383
Dexi1A01G0002930.1	Dex01A	A	2111832	2112272	Dexi1B01G0003030.1	Dex01B	B	2462709	2463149	9e-87	0.0356104	0.202305
Dexi1A01G0002940.1	Dex01A	A	2127170	2137280	Dexi1B01G0003040.1	Dex01B	B	2470786	2481890	0	0.0359322	0.0562424
Dexi1A01G0002950.1	Dex01A	A	2138782	2139622	Dexi1B01G0003050.1	Dex01B	B	2483330	2484079	2e-46	0.0319367	0.0584949
Dexi1A01G0002960.1	Dex01A	A	2141179	2142779	Dexi1B01G0003060.1	Dex01B	B	2485295	2487329	1e-168	0.0236074	0.067597
Dexi1A01G0002970.1	Dex01A	A	2143978	2146517	Dexi1B01G0003070.1	Dex01B	B	2487737	2491105	3e-167	0.0176336	0.0349154
Dexi1A01G0002980.1	Dex01A	A	2156988	2158340	Dexi1B01G0003080.1	Dex01B	B	2495810	2496654	3e-95	0.197796	0.211752
Dexi1A01G0003000.1	Dex01A	A	2183974	2184856	Dexi1B01G0003090.1	Dex01B	B	2514884	2515767	3e-156	0.0361869	0.137354
Dexi1A01G0003010.1	Dex01A	A	2187118	2189681	Dexi1B01G0003100.1	Dex01B	B	2517935	2520498	0	0.00540126	0.0461684
Dexi1A01G0003020.1	Dex01A	A	2190476	2193581	Dexi1B01G0003110.1	Dex01B	B	2521305	2524398	1e-95	0.0161123	0.0127844
Dexi1A01G0003030.1	Dex01A	A	2196741	2199101	Dexi1B01G0003120.1	Dex01B	B	2527587	2529900	0	0.0151965	0.0591856
Dexi1A01G0003040.1	Dex01A	A	2210259	2210819	Dexi1B01G0003130.1	Dex01B	B	2538795	2539352	1e-118	-2	-2
Dexi1A01G0003050.1	Dex01A	A	2220558	2227470	Dexi1B01G0003140.1	Dex01B	B	2548222	2555162	0	0.00253936	0.0136912
Dexi1A01G0003060.1	Dex01A	A	2229037	2232229	Dexi1B01G0003150.1	Dex01B	B	2556287	2559616	0	0.006279	0.017022
Dexi1A01G0003070.1	Dex01A	A	2237346	2237694	Dexi1B01G0003170.1	Dex01B	B	2565771	2566118	1e-37	0.0245924	0.105436
Dexi1A01G0003080.1	Dex01A	A	2244070	2250562	Dexi1B01G0003180.1	Dex01B	B	2576560	2577505	5e-107	0	0.0144149
Dexi1A01G0003090.1	Dex01A	A	2253796	2257617	Dexi1B01G0003200.1	Dex01B	B	2580232	2583274	0	0.00143395	0.0500707
Dexi1A01G0003100.1	Dex01A	A	2258983	2262032	Dexi1B01G0003210.1	Dex01B	B	2584451	2587534	0	0.00165062	0.0416412
Dexi1A01G0003110.1	Dex01A	A	2264092	2268937	Dexi1B01G0003220.1	Dex01B	B	2589308	2594209	0	0.0155863	0.0421953
Dexi1A01G0003120.1	Dex01A	A	2270894	2273729	Dexi1B01G0003230.1	Dex01B	B	2595507	2598324	0	0.0106138	0.0534192
Dexi1A01G0003130.1	Dex01A	A	2274591	2277115	Dexi1B01G0003240.1	Dex01B	B	2598991	2601297	4e-96	0.0413014	0.038605
Dexi1A01G0003140.1	Dex01A	A	2281369	2282181	Dexi1B01G0003250.1	Dex01B	B	2609128	2609958	6e-142	0.0313134	0.112216
Dexi1A01G0003150.1	Dex01A	A	2285772	2289235	Dexi1B01G0003260.1	Dex01B	B	2611380	2613862	1e-156	0.204211	0.257224
Dexi1A01G0003170.1	Dex01A	A	2291728	2295524	Dexi1B01G0003270.1	Dex01B	B	2615889	2620546	0	0.00343525	0.0322956
Dexi1A01G0003180.1	Dex01A	A	2296103	2297770	Dexi1B01G0003280.1	Dex01B	B	2622394	2623280	4e-34	1.9485	0.758987
Dexi1A01G0003200.1	Dex01A	A	2301894	2303393	Dexi1B01G0003290.1	Dex01B	B	2625601	2627113	0	0.0229981	0.0275999
Dexi1A01G0003210.1	Dex01A	A	2308931	2310089	Dexi1B01G0003300.1	Dex01B	B	2629591	2630896	4e-84	0.439566	0.747109
Dexi1A01G0003220.1	Dex01A	A	2319722	2321016	Dexi1B01G0003320.1	Dex01B	B	2631897	2633132	1e-156	0.00627291	0.0106716
Dexi1A01G0003240.1	Dex01A	A	2330099	2333438	Dexi1B01G0003350.1	Dex01B	B	2641841	2649636	6e-163	0.0261275	0.0308087
Dexi1A01G0003260.1	Dex01A	A	2340564	2344408	Dexi1B01G0003360.1	Dex01B	B	2651016	2654827	0	0.0172469	0.0237278
Dexi1A01G0003270.1	Dex01A	A	2347747	2349561	Dexi1B01G0003370.1	Dex01B	B	2659519	2661484	0	0.0130337	0.0833033
Dexi1A01G0003290.1	Dex01A	A	2355918	2358492	Dexi1B01G0003380.1	Dex01B	B	2670317	2670556	5e-17	0.220358	0.25245
Dexi1A01G0003300.1	Dex01A	A	2358883	2365420	Dexi1B01G0003390.1	Dex01B	B	2670950	2677492	0	-2	-2
Dexi1A01G0003320.1	Dex01A	A	2387323	2389865	Dexi1B01G0003400.1	Dex01B	B	2679209	2680470	1e-54	0.355884	0.507377
Dexi1A01G0003330.1	Dex01A	A	2397023	2402819	Dexi1B01G0003420.1	Dex01B	B	2692372	2693059	6e-77	0.178049	0.23429
Dexi1A01G0003340.1	Dex01A	A	2403522	2414321	Dexi1B01G0003440.1	Dex01B	B	2699138	2699979	2e-76	0.383119	0.00579153
Dexi1A01G0003380.1	Dex01A	A	2440335	2443059	Dexi1B01G0003450.1	Dex01B	B	2708573	2711591	0	0.0248861	0.0859533
Dexi1A01G0003390.1	Dex01A	A	2445581	2449023	Dexi1B01G0003460.1	Dex01B	B	2719133	2722598	0	0.0285273	0.0531851
Dexi1A01G0003410.1	Dex01A	A	2462309	2470193	Dexi1B01G0003470.1	Dex01B	B	2747231	2757779	0	0.0611264	0.0899977
Dexi1A01G0003440.1	Dex01A	A	2477504	2480315	Dexi1B01G0003480.1	Dex01B	B	2757941	2762445	6e-105	0.124074	0.0959624
Dexi1A01G0003450.1	Dex01A	A	2482108	2483271	Dexi1B01G0003490.1	Dex01B	B	2764244	2765404	0	0.00344531	0.0665398
Dexi1A01G0003460.1	Dex01A	A	2483988	2489521	Dexi1B01G0003500.1	Dex01B	B	2765755	2770885	0	0.00143173	0.0531502
Dexi1A01G0003470.1	Dex01A	A	2504704	2514107	Dexi1B01G0003510.1	Dex01B	B	2784708	2794376	0	0.197404	0.228545
Dexi1A01G0003480.1	Dex01A	A	2515931	2518664	Dexi1B01G0003520.1	Dex01B	B	2795607	2798105	2e-155	0.492322	0.27398
Dexi1A01G0003490.1	Dex01A	A	2519106	2522204	Dexi1B01G0003530.1	Dex01B	B	2800353	2803756	0	0.0255757	0.0745806
Dexi1A01G0003500.1	Dex01A	A	2523480	2525643	Dexi1B01G0003540.1	Dex01B	B	2804975	2807300	0	0.0179896	0.0300165
Dexi1A01G0003510.1	Dex01A	A	2532973	2536138	Dexi1B01G0003550.1	Dex01B	B	2816858	2819052	6e-106	0.0169499	0.027781
Dexi1A01G0003520.1	Dex01A	A	2537033	2546504	Dexi1B01G0003560.1	Dex01B	B	2819954	2828473	0	0.00754199	0.01293
Dexi1A01G0003550.1	Dex01A	A	2552557	2555037	Dexi1B01G0003570.1	Dex01B	B	2831988	2834060	0	0.0289041	0.123603
Dexi1A01G0003560.1	Dex01A	A	2581256	2582255	Dexi1B01G0003580.1	Dex01B	B	2845794	2846541	3e-103	0.00620961	0.122812
Dexi1A01G0003570.1	Dex01A	A	2599554	2602219	Dexi1B01G0003590.1	Dex01B	B	2860611	2863280	0	0.00834976	0.0128897
Dexi1A01G0003580.1	Dex01A	A	2603847	2605294	Dexi1B01G0003600.1	Dex01B	B	2864729	2866620	7e-173	0.00192493	0.00886928
Dexi1A01G0003590.1	Dex01A	A	2610385	2611846	Dexi1B01G0003610.1	Dex01B	B	2871327	2872836	4e-48	0.165835	0.118812
Dexi1A01G0003600.1	Dex01A	A	2631595	2634180	Dexi1B01G0003620.1	Dex01B	B	2877137	2879756	6e-102	0.00887584	0.089214
Dexi1A01G0003610.1	Dex01A	A	2635200	2640962	Dexi1B01G0003630.1	Dex01B	B	2880687	2886429	0	0.00662988	0.0301782
Dexi1A01G0003620.1	Dex01A	A	2644626	2647493	Dexi1B01G0003640.1	Dex01B	B	2888687	2892382	1e-147	0.0159732	0
Dexi1A01G0003630.1	Dex01A	A	2653823	2657351	Dexi1B01G0003650.1	Dex01B	B	2898199	2901779	0	0	0.0651297
Dexi1A01G0003650.1	Dex01A	A	2660770	2664311	Dexi1B01G0003660.1	Dex01B	B	2905131	2908808	0	0.0290292	0.0751444
Dexi1A01G0003660.1	Dex01A	A	2665586	2667363	Dexi1B01G0003670.1	Dex01B	B	2910084	2911870	0	0.0181081	0.0855868
Dexi1A01G0003670.1	Dex01A	A	2667956	2674006	Dexi1B01G0003680.1	Dex01B	B	2912464	2917188	0	0.090507	0.116155
Dexi1A01G0003690.1	Dex01A	A	2683711	2690000	Dexi1B01G0003710.1	Dex01B	B	2930768	2937059	3e-155	0.156979	0.20845
Dexi1A01G0003710.1	Dex01A	A	2712378	2712953	Dexi1B01G0003730.1	Dex01B	B	2958252	2958842	8e-130	0.00965614	0.0740096
Dexi1A01G0003720.1	Dex01A	A	2714187	2715041	Dexi1B01G0003740.1	Dex01B	B	2960038	2960868	1e-108	0.017238	0.114599
Dexi1A01G0003730.1	Dex01A	A	2715849	2723102	Dexi1B01G0003750.1	Dex01B	B	2961663	2968884	0	0.016032	0.0644981
Dexi1A01G0003740.1	Dex01A	A	2744728	2745688	Dexi1B01G0003760.1	Dex01B	B	2982287	2983225	3e-35	0.0309588	0.0778235
Dexi1A01G0003750.1	Dex01A	A	2747529	2752147	Dexi1B01G0003770.1	Dex01B	B	2985529	2991019	0	0.188392	0.216043
Dexi1A01G0003810.1	Dex01A	A	2772905	2775428	Dexi1B01G0004010.1	Dex01B	B	3199459	3204949	1e-52	-2	-2
Dexi1A01G0003940.1	Dex01A	A	2885943	2892554	Dexi1B01G0004040.1	Dex01B	B	3220126	3224738	0	0.000620829	0.00542907
Dexi1A01G0003950.1	Dex01A	A	2895303	2898606	Dexi1B01G0004050.1	Dex01B	B	3226064	3230882	0	0.00830267	0.0126407
Dexi1A01G0003960.1	Dex01A	A	2900735	2905779	Dexi1B01G0004070.1	Dex01B	B	3234057	3237623	0	0.0449511	0.0704147
Dexi1A01G0003970.1	Dex01A	A	2913869	2916666	Dexi1B01G0004080.1	Dex01B	B	3247420	3250207	0	0.0075508	0.0620947
Dexi1A01G0003980.1	Dex01A	A	2918704	2923059	Dexi1B01G0004090.1	Dex01B	B	3254469	3254998	2e-121	0.0140486	0.0841512
Dexi1A01G0003990.1	Dex01A	A	2936561	2937784	Dexi1B01G0004100.1	Dex01B	B	3268080	3268846	3e-159	0.0454685	0.077211
Dexi1A01G0004000.1	Dex01A	A	2939342	2944350	Dexi1B01G0004110.1	Dex01B	B	3274795	3279810	0	0.0164948	0.0494277
Dexi1A01G0004010.1	Dex01A	A	2950231	2952599	Dexi1B01G0004120.1	Dex01B	B	3285260	3288014	0	0.00615862	0.011662
Dexi1A01G0004020.1	Dex01A	A	2953783	2958517	Dexi1B01G0004130.1	Dex01B	B	3288886	3293110	0	0.0915866	0.094781
Dexi1A01G0004030.1	Dex01A	A	2960900	2969682	Dexi1B01G0004140.1	Dex01B	B	3296286	3305093	0	0.00719508	0.0220429
Dexi1A01G0004040.1	Dex01A	A	2974445	2975794	Dexi1B01G0004150.1	Dex01B	B	3309396	3310745	0	0.000965096	0.022915
Dexi1A01G0004050.1	Dex01A	A	2979085	2981085	Dexi1B01G0004160.1	Dex01B	B	3313084	3315084	0	0.0110989	0.15117
Dexi1A01G0004080.1	Dex01A	A	2993775	2996933	Dexi1B01G0004190.1	Dex01B	B	3329146	3332290	0	0.015728	0.0555018
Dexi1A01G0004090.1	Dex01A	A	3004585	3005587	Dexi1B01G0004200.1	Dex01B	B	3340994	3342021	2e-130	0.0321426	0.100196
Dexi1A01G0004100.1	Dex01A	A	3006993	3007286	Dexi1B01G0004210.1	Dex01B	B	3344119	3344607	1e-24	0.0279362	0.0673529
Dexi1A01G0004110.1	Dex01A	A	3010984	3013753	Dexi1B01G0004220.1	Dex01B	B	3351128	3355084	0	0.00142798	0.0675267
Dexi1A01G0004120.1	Dex01A	A	3015284	3016336	Dexi1B01G0004230.1	Dex01B	B	3356216	3357553	0	0.0429136	0.0852217
Dexi1A01G0004140.1	Dex01A	A	3045992	3046228	Dexi1B01G0004250.1	Dex01B	B	3373075	3373311	7e-49	0.00566575	0.0739059
Dexi1A01G0004150.1	Dex01A	A	3048911	3049789	Dexi1B01G0004260.1	Dex01B	B	3376029	3376907	0	0.00616811	0.0458508
Dexi1A01G0004170.1	Dex01A	A	3057781	3065078	Dexi1B01G0004270.1	Dex01B	B	3385007	3390358	0	0.0119294	0.0120464
Dexi1A01G0004190.1	Dex01A	A	3065520	3069042	Dexi1B01G0004280.1	Dex01B	B	3391963	3395555	0	0.0115904	0.0758437
Dexi1A01G0004200.1	Dex01A	A	3074337	3078192	Dexi1B01G0004290.1	Dex01B	B	3400445	3404236	0	0.010223	0.0816287
Dexi1A01G0004210.1	Dex01A	A	3080097	3084608	Dexi1B01G0004300.1	Dex01B	B	3408602	3413220	0	0.0530757	0.0750626
Dexi1A01G0004230.1	Dex01A	A	3098954	3099284	Dexi1B01G0004310.1	Dex01B	B	3430792	3431509	6e-34	0.107041	0.0775338
Dexi1A01G0004250.1	Dex01A	A	3134054	3137771	Dexi1B01G0004320.1	Dex01B	B	3475153	3475740	2e-30	0.551707	0.313544
Dexi1A01G0004260.1	Dex01A	A	3142300	3147791	Dexi1B01G0004330.1	Dex01B	B	3480120	3484279	0	0.0105516	0.0396524
Dexi1A01G0004280.1	Dex01A	A	3156145	3157312	Dexi1B01G0004340.1	Dex01B	B	3496133	3498739	0	0.0614413	0.0795079
Dexi1A01G0004290.1	Dex01A	A	3162131	3166749	Dexi1B01G0004350.1	Dex01B	B	3507983	3509884	2e-37	0.0502766	0.034533
Dexi1A01G0004300.1	Dex01A	A	3178111	3179948	Dexi1B01G0004360.1	Dex01B	B	3512280	3512854	3e-44	0.0476351	0.0636219
Dexi1A01G0004320.1	Dex01A	A	3180898	3185015	Dexi1B01G0004380.1	Dex01B	B	3520061	3522307	5e-72	0.602331	0.718441
Dexi1A01G0004330.1	Dex01A	A	3186895	3187192	Dexi1B01G0004400.1	Dex01B	B	3531108	3547253	2e-36	-2	-2
Dexi1A01G0004390.1	Dex01A	A	3211270	3219379	Dexi1B01G0004410.1	Dex01B	B	3557787	3565860	0	0.0314997	0.0779787
Dexi1A01G0004400.1	Dex01A	A	3220973	3226993	Dexi1B01G0004420.1	Dex01B	B	3572596	3573446	8e-152	0.128726	0.0805574
Dexi1A01G0004410.1	Dex01A	A	3233189	3233948	Dexi1B01G0004430.1	Dex01B	B	3580154	3580913	2e-174	0.00899426	0.0112731
Dexi1A01G0004420.1	Dex01A	A	3252523	3253227	Dexi1B01G0004440.1	Dex01B	B	3599484	3600188	1e-164	0	0
Dexi1A01G0004430.1	Dex01A	A	3276830	3277410	Dexi1B01G0004450.1	Dex01B	B	3623791	3624371	3e-128	0.00475814	0.00789481
Dexi1A01G0004440.1	Dex01A	A	3280788	3281396	Dexi1B01G0004460.1	Dex01B	B	3627163	3628214	1e-111	0.0548541	0.0228769
Dexi1A01G0004450.1	Dex01A	A	3285492	3287675	Dexi1B01G0004470.1	Dex01B	B	3629233	3629737	9e-100	0.0373575	0.0185012
Dexi1A01G0004460.1	Dex01A	A	3288679	3289661	Dexi1B01G0004480.1	Dex01B	B	3630899	3631566	1e-61	0.0729742	0.092309
Dexi1A01G0004500.1	Dex01A	A	3302688	3303145	Dexi1B01G0004510.1	Dex01B	B	3644490	3644947	4e-102	0	0
Dexi1A01G0004520.1	Dex01A	A	3310447	3312725	Dexi1B01G0004520.1	Dex01B	B	3648972	3654527	0	0	0
Dexi1A01G0004630.1	Dex01A	A	3379226	3383166	Dexi1B01G0004540.1	Dex01B	B	3658879	3659659	1e-105	0	0
Dexi1A01G0004640.1	Dex01A	A	3384573	3385214	Dexi1B01G0004550.1	Dex01B	B	3660662	3661687	1e-81	-2	-2
Dexi1A01G0004650.1	Dex01A	A	3395184	3396947	Dexi1B01G0004560.1	Dex01B	B	3669798	3671580	0	0.00749257	0.0403082
Dexi1A01G0004660.1	Dex01A	A	3398563	3401415	Dexi1B01G0004570.1	Dex01B	B	3673053	3676571	5e-169	0.00382654	0.0313198
Dexi1A01G0004670.1	Dex01A	A	3402531	3403674	Dexi1B01G0004580.1	Dex01B	B	3677819	3678960	0	0.0181141	0.0799635
Dexi1A01G0004680.1	Dex01A	A	3407739	3410962	Dexi1B01G0004590.1	Dex01B	B	3683736	3686879	2e-122	0.0102522	0.0562513
Dexi1A01G0004690.1	Dex01A	A	3412659	3416926	Dexi1B01G0004600.1	Dex01B	B	3689561	3695127	0	0.0068656	0.0794919
Dexi1A01G0004700.1	Dex01A	A	3417898	3419316	Dexi1B01G0004610.1	Dex01B	B	3696043	3697442	0	0.0247804	0.0995411
Dexi1A01G0004710.1	Dex01A	A	3436501	3440435	Dexi1B01G0004640.1	Dex01B	B	3713920	3717508	0	0.0128531	0.0320232
Dexi1A01G0004720.1	Dex01A	A	3441480	3441783	Dexi1B01G0004650.1	Dex01B	B	3718558	3719172	1e-37	0.0127572	0.0566901
Dexi1A01G0004730.1	Dex01A	A	3457392	3457970	Dexi1B01G0004660.1	Dex01B	B	3729631	3730175	7e-83	0.0398103	0.157587
Dexi1A01G0004760.1	Dex01A	A	3475547	3479227	Dexi1B01G0004680.1	Dex01B	B	3744863	3745580	3e-41	0.0496635	0.0586115
Dexi1A01G0004770.1	Dex01A	A	3480926	3482224	Dexi1B01G0004690.1	Dex01B	B	3747080	3758858	2e-151	0.0182103	0.0220936
Dexi1A01G0004800.1	Dex01A	A	3494956	3496113	Dexi1B01G0004700.1	Dex01B	B	3761681	3762842	9e-150	0.0389394	0.0743067
Dexi1A01G0004810.1	Dex01A	A	3502179	3505648	Dexi1B01G0004710.1	Dex01B	B	3767953	3771310	0	0.00562222	0.0828868
Dexi1A01G0004820.1	Dex01A	A	3508889	3511239	Dexi1B01G0004720.1	Dex01B	B	3774294	3775402	6e-64	0.0130268	0.00567647
Dexi1A01G0004830.1	Dex01A	A	3514001	3515831	Dexi1B01G0004730.1	Dex01B	B	3778222	3780088	0	0.00169948	0.0742704
Dexi1A01G0004840.1	Dex01A	A	3518178	3518378	Dexi1B01G0004740.1	Dex01B	B	3783979	3784185	1e-37	0.0068729	0.103256
Dexi1A01G0004880.1	Dex01A	A	3536086	3538587	Dexi1B01G0004760.1	Dex01B	B	3803425	3808543	2e-43	-2	-2
Dexi1A01G0004900.1	Dex01A	A	3546159	3551859	Dexi1B01G0004770.1	Dex01B	B	3812853	3813203	9e-48	0.262612	0.0578015
Dexi1A01G0004940.1	Dex01A	A	3593124	3595298	Dexi1B01G0004790.1	Dex01B	B	3826695	3828861	0	0.0239674	0.0930171
Dexi1A01G0004950.1	Dex01A	A	3597277	3598795	Dexi1B01G0004800.1	Dex01B	B	3830838	3832330	2e-139	0	0.0474466
Dexi1A01G0004990.1	Dex01A	A	3623836	3625133	Dexi1B01G0004830.1	Dex01B	B	3878697	3879937	2e-51	0.0205339	0.0873972
Dexi1A01G0005010.1	Dex01A	A	3637067	3662834	Dexi1B01G0004840.1	Dex01B	B	3887437	3907791	0	0.108669	0.19705
Dexi1A01G0005030.1	Dex01A	A	3681003	3685528	Dexi1B01G0004850.1	Dex01B	B	3913452	3916435	0	0	0.0497314
Dexi1A01G0005070.1	Dex01A	A	3696945	3697426	Dexi1B01G0004860.1	Dex01B	B	3925787	3927908	3e-56	0.016918	0.0443479
Dexi1A01G0005080.1	Dex01A	A	3711866	3715678	Dexi1B01G0004870.1	Dex01B	B	3958526	3963248	0	0.00366301	0.0162278
Dexi1A01G0005090.1	Dex01A	A	3719918	3721592	Dexi1B01G0004880.1	Dex01B	B	3968094	3970263	2e-93	0.0373421	0.022439
Dexi1A01G0005180.1	Dex01A	A	3801612	3803911	Dexi1B01G0004900.1	Dex01B	B	4027386	4029793	0	0.0164428	0.0379588
Dexi1A01G0005200.1	Dex01A	A	3807860	3810625	Dexi1B01G0004910.1	Dex01B	B	4033252	4036017	2e-71	0.0272195	0.0493498
Dexi1A01G0005210.1	Dex01A	A	3811697	3814120	Dexi1B01G0004920.1	Dex01B	B	4037093	4039516	0	0.00980095	0.0321239
Dexi1A01G0005220.1	Dex01A	A	3815249	3816030	Dexi1B01G0004930.1	Dex01B	B	4040171	4040976	2e-126	0.0194461	0.293968
Dexi1A01G0005260.1	Dex01A	A	3843205	3844860	Dexi1B01G0004980.1	Dex01B	B	4064237	4066033	2e-167	0.00299153	0.0280261
Dexi1A01G0005270.1	Dex01A	A	3845143	3845787	Dexi1B01G0004990.1	Dex01B	B	4066606	4066860	2e-55	0	0.032321
Dexi1A01G0005280.1	Dex01A	A	3847709	3857401	Dexi1B01G0005000.1	Dex01B	B	4068897	4074891	0	0.0145567	0.0236356
Dexi1A01G0005290.1	Dex01A	A	3874540	3874890	Dexi1B01G0005010.1	Dex01B	B	4092014	4092361	1e-71	0.0285749	0.0321478
Dexi1A01G0005300.1	Dex01A	A	3878526	3886600	Dexi1B01G0005020.1	Dex01B	B	4095392	4103475	0	0.00465334	0.00415144
Dexi1A01G0005310.1	Dex01A	A	3889025	3889603	Dexi1B01G0005030.1	Dex01B	B	4105990	4106568	1e-138	0.00690189	0.059733
Dexi1A01G0005320.1	Dex01A	A	3891303	3892358	Dexi1B01G0005040.1	Dex01B	B	4108220	4109275	0	0.0073824	0.0171253
Dexi1A01G0005330.1	Dex01A	A	3903766	3905006	Dexi1B01G0005060.1	Dex01B	B	4123663	4124811	0	0.00744115	0.0987339
Dexi1A01G0005350.1	Dex01A	A	3914048	3918635	Dexi1B01G0005080.1	Dex01B	B	4161243	4164993	0	0.0486039	0.0725546
Dexi1A01G0005360.1	Dex01A	A	3922955	3927276	Dexi1B01G0005090.1	Dex01B	B	4169340	4174615	0	0.0085292	0.0153565
Dexi1A01G0005370.1	Dex01A	A	3931587	3934248	Dexi1B01G0005100.1	Dex01B	B	4178950	4181556	1e-115	0.00836829	0.0221418
Dexi1A01G0005380.1	Dex01A	A	3937023	3938605	Dexi1B01G0005110.1	Dex01B	B	4183695	4185302	1e-96	0.0390088	0.0845966
Dexi1A01G0005390.1	Dex01A	A	3940202	3943178	Dexi1B01G0005120.1	Dex01B	B	4186756	4189647	1e-119	0	0.0236987
Dexi1A01G0005420.1	Dex01A	A	3961257	3962555	Dexi1B01G0005140.1	Dex01B	B	4204841	4206014	2e-78	0.0484377	0.068814
Dexi1A01G0005430.1	Dex01A	A	3963517	3967289	Dexi1B01G0005150.1	Dex01B	B	4206985	4210742	0	0.113477	0.161019
Dexi1A01G0005440.1	Dex01A	A	3978778	3979544	Dexi1B01G0005160.1	Dex01B	B	4226373	4226992	3e-78	0.0791101	0.198319
Dexi1A01G0005450.1	Dex01A	A	3982488	3982925	Dexi1B01G0005170.1	Dex01B	B	4232911	4233348	4e-103	0	0.0585663
Dexi1A01G0005470.1	Dex01A	A	3985251	3988314	Dexi1B01G0005180.1	Dex01B	B	4235336	4238539	0	0.00244076	0.00701965
Dexi1A01G0005490.1	Dex01A	A	3995831	3996158	Dexi1B01G0005190.1	Dex01B	B	4244178	4247147	8e-50	0.0757742	0.027758
Dexi1A01G0005510.1	Dex01A	A	4002718	4003841	Dexi1B01G0005210.1	Dex01B	B	4255956	4257914	3e-159	0.00405201	0.0326519
Dexi1A01G0005520.1	Dex01A	A	4004255	4006422	Dexi1B01G0005220.1	Dex01B	B	4258328	4260495	0	0.00475023	0.00779059
Dexi1A01G0005560.1	Dex01A	A	4074693	4076828	Dexi1B01G0005250.1	Dex01B	B	4303126	4305260	2e-85	0.067488	0.184065
Dexi1A01G0005580.1	Dex01A	A	4082230	4083291	Dexi1B01G0005270.1	Dex01B	B	4309370	4310433	1e-152	0.00210011	0.0215584
Dexi1A01G0005590.1	Dex01A	A	4090875	4094321	Dexi1B01G0005280.1	Dex01B	B	4317928	4321683	0	0.119036	0.209278
Dexi1A01G0005600.1	Dex01A	A	4104306	4106354	Dexi1B01G0005300.1	Dex01B	B	4328698	4330435	0	0.0302358	0.064253
Dexi1A01G0005610.1	Dex01A	A	4111369	4112103	Dexi1B01G0005320.1	Dex01B	B	4337002	4337739	2e-118	0.0105682	0.0953664
Dexi1A01G0005640.1	Dex01A	A	4142657	4142955	Dexi1B01G0005330.1	Dex01B	B	4343659	4345950	2e-41	0.584606	0.0697898
Dexi1A01G0005660.1	Dex01A	A	4169343	4170953	Dexi1B01G0005350.1	Dex01B	B	4358695	4361408	5e-28	-2	-2
Dexi1A01G0005670.1	Dex01A	A	4174176	4174928	Dexi1B01G0005360.1	Dex01B	B	4371522	4372274	0	-2	-2
Dexi1A01G0005680.1	Dex01A	A	4181664	4182089	Dexi1B01G0005370.1	Dex01B	B	4377466	4378788	1e-20	0.081309	0.159084
Dexi1A01G0005690.1	Dex01A	A	4185044	4185447	Dexi1B01G0005380.1	Dex01B	B	4380955	4381358	5e-75	0.00411101	0.0142016
Dexi1A01G0005700.1	Dex01A	A	4187972	4189000	Dexi1B01G0005390.1	Dex01B	B	4381764	4385007	5e-25	0.295977	0.0860542
Dexi1A01G0005710.1	Dex01A	A	4194062	4197890	Dexi1B01G0005400.1	Dex01B	B	4392733	4393285	4e-58	1.30725	0.837021
Dexi1A01G0005740.1	Dex01A	A	4216088	4220289	Dexi1B01G0005430.1	Dex01B	B	4446752	4450956	0	0.102784	0.150777
Dexi1A01G0005750.1	Dex01A	A	4224080	4224476	Dexi1B01G0005440.1	Dex01B	B	4454769	4455164	5e-63	0	0.0595847
Dexi1A01G0005760.1	Dex01A	A	4226156	4226597	Dexi1B01G0005450.1	Dex01B	B	4456998	4457385	4e-49	0.034194	0.0281063
Dexi1A01G0005770.1	Dex01A	A	4234942	4240586	Dexi1B01G0005460.1	Dex01B	B	4473389	4476007	5e-89	0.066667	0.0549788
Dexi1A01G0005790.1	Dex01A	A	4265899	4271671	Dexi1B01G0005490.1	Dex01B	B	4499873	4504668	0	0.00373716	0.0194343
Dexi1A01G0005800.1	Dex01A	A	4279377	4282646	Dexi1B01G0005500.1	Dex01B	B	4514152	4517385	0	0.00887847	0.0818728
Dexi1A01G0005820.1	Dex01A	A	4310728	4313355	Dexi1B01G0005510.1	Dex01B	B	4527154	4529854	0	0.0165441	0.0458683
Dexi1A01G0005830.1	Dex01A	A	4314880	4319715	Dexi1B01G0005520.1	Dex01B	B	4532399	4538241	0	0.00918496	0.0218462
Dexi1A01G0005840.1	Dex01A	A	4323362	4327826	Dexi1B01G0005530.1	Dex01B	B	4539758	4544190	0	0.0122628	0.0495913
Dexi1A01G0005850.1	Dex01A	A	4335180	4335881	Dexi1B01G0005540.1	Dex01B	B	4551990	4552685	4e-118	0.0240864	0.18078
Dexi1A01G0005860.1	Dex01A	A	4340623	4343171	Dexi1B01G0005560.1	Dex01B	B	4565065	4567760	0	2.08276	1.66619
Dexi1A01G0005870.1	Dex01A	A	4345893	4348920	Dexi1B01G0005570.1	Dex01B	B	4572140	4575303	0	0.00147602	0.0214876
Dexi1A01G0005880.1	Dex01A	A	4350284	4351324	Dexi1B01G0005580.1	Dex01B	B	4576663	4577735	1e-170	0.0317594	0.0502781
Dexi1A01G0005900.1	Dex01A	A	4400244	4404700	Dexi1B01G0005590.1	Dex01B	B	4578461	4581952	0	0.0082735	0.039321
Dexi1A01G0005910.1	Dex01A	A	4404943	4406802	Dexi1B01G0005600.1	Dex01B	B	4582429	4591922	0	-2	-2
Dexi1A01G0005920.1	Dex01A	A	4410051	4412680	Dexi1B01G0005610.1	Dex01B	B	4588879	4591452	2e-178	0.111911	0.128106
Dexi1A01G0005930.1	Dex01A	A	4414253	4421486	Dexi1B01G0005620.1	Dex01B	B	4594730	4602624	0	0.00343742	0.0212592
Dexi1A01G0005940.1	Dex01A	A	4427061	4428998	Dexi1B01G0005630.1	Dex01B	B	4607780	4609733	0	-2	-2
Dexi1A01G0005950.1	Dex01A	A	4442200	4443986	Dexi1B01G0005640.1	Dex01B	B	4624291	4625388	8e-109	0.0254923	0.0596042
Dexi1A01G0005960.1	Dex01A	A	4446391	4448432	Dexi1B01G0005650.1	Dex01B	B	4628518	4630555	0	0.00102547	0.0493425
Dexi1A01G0005980.1	Dex01A	A	4462387	4464732	Dexi1B01G0005660.1	Dex01B	B	4640948	4643473	0	0.0247227	0.107868
Dexi1A01G0005990.1	Dex01A	A	4468500	4471221	Dexi1B01G0005670.1	Dex01B	B	4650489	4653448	0	0.0706825	0.10033
Dexi1A01G0006000.1	Dex01A	A	4475316	4476783	Dexi1B01G0005680.1	Dex01B	B	4658413	4659894	6e-150	0.0105729	0.0776136
Dexi1A01G0006010.1	Dex01A	A	4496936	4500834	Dexi1B01G0005690.1	Dex01B	B	4671605	4672517	9e-67	0.215762	0.15552
Dexi1A01G0006020.1	Dex01A	A	4504896	4507165	Dexi1B01G0005700.1	Dex01B	B	4675228	4675495	2e-23	-2	-2
Dexi1A01G0006030.1	Dex01A	A	4507728	4510045	Dexi1B01G0005720.1	Dex01B	B	4678103	4680454	0	0.0329494	0.129554
Dexi1A01G0006040.1	Dex01A	A	4517628	4523002	Dexi1B01G0005730.1	Dex01B	B	4685262	4690667	0	0	0.0360159
Dexi1A01G0006050.1	Dex01A	A	4526782	4530816	Dexi1B01G0005750.1	Dex01B	B	4694677	4698731	0	0.00289366	0.00984428
Dexi1A01G0006060.1	Dex01A	A	4531506	4535052	Dexi1B01G0005760.1	Dex01B	B	4699425	4702949	0	0.0123869	0.0265188
Dexi1A01G0006070.1	Dex01A	A	4535492	4535770	Dexi1B01G0005770.1	Dex01B	B	4703376	4703654	1e-65	0	0.0466472
Dexi1A01G0006080.1	Dex01A	A	4538712	4540998	Dexi1B01G0005780.1	Dex01B	B	4706219	4708527	0	0.0327421	0.104665
Dexi1A01G0006090.1	Dex01A	A	4542824	4543486	Dexi1B01G0005790.1	Dex01B	B	4718586	4719263	2e-74	0.0252125	0.0906867
Dexi1A01G0006100.1	Dex01A	A	4558506	4567207	Dexi1B01G0005800.1	Dex01B	B	4727858	4728238	1e-50	0.304099	0.0221582
Dexi1A01G0006110.1	Dex01A	A	4568226	4571247	Dexi1B01G0005810.1	Dex01B	B	4730409	4733026	1e-97	0.0863243	0.121371
Dexi1A01G0006120.1	Dex01A	A	4581915	4582460	Dexi1B01G0005830.1	Dex01B	B	4747435	4747848	5e-51	0.0427415	0.066394
Dexi1A01G0006130.1	Dex01A	A	4586083	4596065	Dexi1B01G0005850.1	Dex01B	B	4753178	4766912	0	0.19388	0.163759
Dexi1A01G0006150.1	Dex01A	A	4614161	4616138	Dexi1B01G0005860.1	Dex01B	B	4780022	4781999	0	0.00144144	0.0665379
Dexi1A01G0006160.1	Dex01A	A	4616891	4619194	Dexi1B01G0005870.1	Dex01B	B	4782751	4785054	0	0.00670128	0.0132857
Dexi1A01G0006170.1	Dex01A	A	4619478	4619783	Dexi1B01G0005880.1	Dex01B	B	4785448	4785732	5e-17	0.156467	0.216573
Dexi1A01G0006180.1	Dex01A	A	4622165	4625711	Dexi1B01G0005900.1	Dex01B	B	4792985	4796575	0	0.00722375	0.0611025
Dexi1A01G0006190.1	Dex01A	A	4634741	4637750	Dexi1B01G0005950.1	Dex01B	B	4832980	4835705	0	0.0150146	0.0265012
Dexi1A01G0006210.1	Dex01A	A	4662480	4665966	Dexi1B01G0005960.1	Dex01B	B	4855311	4859002	5e-87	1.34382	1.09019
Dexi1A01G0006220.1	Dex01A	A	4666595	4668602	Dexi1B01G0005970.1	Dex01B	B	4860986	4861840	7e-57	0.020691	0
Dexi1A01G0006230.1	Dex01A	A	4682051	4685911	Dexi1B01G0005980.1	Dex01B	B	4869096	4873250	0	0.00896567	0.0737726
Dexi1A01G0006240.1	Dex01A	A	4686942	4688046	Dexi1B01G0005990.1	Dex01B	B	4874206	4875226	5e-130	0.0143402	0.079238
Dexi1A01G0006290.1	Dex01A	A	4710184	4711630	Dexi1B01G0006010.1	Dex01B	B	4946837	4948320	0	0.0365703	0.121724
Dexi1A01G0006300.1	Dex01A	A	4715043	4715630	Dexi1B01G0006020.1	Dex01B	B	4950180	4950773	3e-76	0.0512499	0.177182
Dexi1A01G0006310.1	Dex01A	A	4720041	4720350	Dexi1B01G0006030.1	Dex01B	B	4955169	4955479	2e-43	0	0.0212028
Dexi1A01G0006320.1	Dex01A	A	4722695	4725017	Dexi1B01G0006040.1	Dex01B	B	4957969	4960277	0	0.00473561	0.0562693
Dexi1A01G0006330.1	Dex01A	A	4729979	4730560	Dexi1B01G0006050.1	Dex01B	B	4966188	4966766	3e-78	0.0327921	0.110951
Dexi1A01G0006340.1	Dex01A	A	4736621	4746862	Dexi1B01G0006060.1	Dex01B	B	4970820	4971438	7e-57	0.744197	0.0387658
Dexi1A01G0006350.1	Dex01A	A	4751822	4755766	Dexi1B01G0006100.1	Dex01B	B	4986754	4990682	0	0.0569403	0.174562
Dexi1A01G0006360.1	Dex01A	A	4756872	4759154	Dexi1B01G0006110.1	Dex01B	B	4991819	4994412	5e-79	0.0390559	0.0811087
Dexi1A01G0006410.1	Dex01A	A	4844462	4845394	Dexi1B01G0006120.1	Dex01B	B	4999149	5000060	4e-176	0.0703641	0.139753
Dexi1A01G0006420.1	Dex01A	A	4848335	4849015	Dexi1B01G0006130.1	Dex01B	B	5008904	5009742	2e-115	0.0602907	0.081858
Dexi1A01G0006520.1	Dex01A	A	4944789	4946850	Dexi1B01G0006160.1	Dex01B	B	5042193	5044232	4e-161	-2	-2
Dexi1A01G0006530.1	Dex01A	A	4956269	4958797	Dexi1B01G0006180.1	Dex01B	B	5055976	5058486	1e-163	0.0522803	0.0798877
Dexi1A01G0006540.1	Dex01A	A	4966342	4971125	Dexi1B01G0006190.1	Dex01B	B	5060550	5064511	2e-43	0	0.020421
Dexi1A01G0006550.1	Dex01A	A	4989400	4991032	Dexi1B01G0006200.1	Dex01B	B	5078351	5079978	0	0.00711749	0.0266432
Dexi1A01G0006570.1	Dex01A	A	4995515	4997773	Dexi1B01G0006210.1	Dex01B	B	5084302	5086567	2e-144	0.0309464	0.0531514
Dexi1A01G0006580.1	Dex01A	A	5001539	5003957	Dexi1B01G0006220.1	Dex01B	B	5092419	5094503	0	0.0146564	0.0338085
Dexi1A01G0006590.1	Dex01A	A	5044476	5046586	Dexi1B01G0006230.1	Dex01B	B	5125191	5126393	2e-129	-2	-2
Dexi1A01G0006600.1	Dex01A	A	5060430	5061731	Dexi1B01G0006240.1	Dex01B	B	5130667	5136390	5e-114	0.0904862	0.113262
Dexi1A01G0006630.1	Dex01A	A	5099376	5099636	Dexi1B01G0006270.1	Dex01B	B	5170131	5170732	8e-37	0.101054	0.0498626
Dexi1A01G0006650.1	Dex01A	A	5112272	5116260	Dexi1B01G0006290.1	Dex01B	B	5182276	5186261	0	0.00548511	0.0208266
Dexi1A01G0006660.1	Dex01A	A	5133289	5133867	Dexi1B01G0006300.1	Dex01B	B	5204530	5205138	6e-105	0.087691	0.159539
Dexi1A01G0006670.1	Dex01A	A	5134583	5137277	Dexi1B01G0006310.1	Dex01B	B	5205862	5208758	2e-118	0.00288948	0.0611414
Dexi1A01G0006680.1	Dex01A	A	5141144	5144218	Dexi1B01G0006320.1	Dex01B	B	5212009	5214971	0	0.0393467	0.0699026
Dexi1A01G0006690.1	Dex01A	A	5150218	5152725	Dexi1B01G0006330.1	Dex01B	B	5219012	5221510	0	0.0144544	0.0539573
Dexi1A01G0006700.1	Dex01A	A	5164873	5170340	Dexi1B01G0006340.1	Dex01B	B	5235929	5236279	5e-70	0.0299541	0.0356362
Dexi1A01G0006710.1	Dex01A	A	5173370	5176269	Dexi1B01G0006360.1	Dex01B	B	5243555	5246366	0	0.00583661	0.0874777
Dexi1A01G0006720.1	Dex01A	A	5177528	5177863	Dexi1B01G0006370.1	Dex01B	B	5247797	5248126	3e-46	0.0330103	0.0893979
Dexi1A01G0006740.1	Dex01A	A	5184687	5185313	Dexi1B01G0006390.1	Dex01B	B	5254437	5255060	8e-54	0.0349369	0.0939856
Dexi1A01G0006750.1	Dex01A	A	5189785	5191002	Dexi1B01G0006410.1	Dex01B	B	5260136	5260718	2e-111	0.0255536	0.0484039
Dexi1A01G0006760.1	Dex01A	A	5208509	5211497	Dexi1B01G0006420.1	Dex01B	B	5272246	5275235	0	0.0131621	0.0625884
Dexi1A01G0006780.1	Dex01A	A	5214211	5215576	Dexi1B01G0006440.1	Dex01B	B	5277775	5284403	7e-79	0.319941	0.158697
Dexi1A01G0006810.1	Dex01A	A	5226426	5231891	Dexi1B01G0006450.1	Dex01B	B	5293220	5298719	0	0.00116505	0.0208709
Dexi1A01G0006820.1	Dex01A	A	5239217	5245437	Dexi1B01G0006460.1	Dex01B	B	5313938	5320056	0	0.00122674	0.0115092
Dexi1A01G0006830.1	Dex01A	A	5246988	5248930	Dexi1B01G0006470.1	Dex01B	B	5322071	5323982	0	0.00794394	0.0522177
Dexi1A01G0006840.1	Dex01A	A	5252269	5254388	Dexi1B01G0006480.1	Dex01B	B	5328892	5330737	7e-117	0.0491918	0.152118
Dexi1A01G0006850.1	Dex01A	A	5258122	5259971	Dexi1B01G0006500.1	Dex01B	B	5338285	5340131	0	0.04618	0.124537
Dexi1A01G0006870.1	Dex01A	A	5277299	5279007	Dexi1B01G0006530.1	Dex01B	B	5347519	5348094	4e-133	0.0144932	0.0740733
Dexi1A01G0006910.1	Dex01A	A	5298458	5300425	Dexi1B01G0006580.1	Dex01B	B	5372992	5375783	0	0.00331126	0.0456415
Dexi1A01G0006920.1	Dex01A	A	5301803	5302213	Dexi1B01G0006590.1	Dex01B	B	5378917	5380792	5e-22	0.87846	0.0947998
Dexi1A01G0006950.1	Dex01A	A	5334475	5335154	Dexi1B01G0006600.1	Dex01B	B	5379066	5379751	1e-15	0.77318	0.732513
Dexi1A01G0006960.1	Dex01A	A	5338455	5340847	Dexi1B01G0006610.1	Dex01B	B	5382791	5384989	0	0.00470728	0.0585459
Dexi1A01G0006970.1	Dex01A	A	5347352	5347995	Dexi1B01G0006620.1	Dex01B	B	5391301	5391944	4e-112	0.00273598	0
Dexi1A01G0006980.1	Dex01A	A	5349019	5350663	Dexi1B01G0006630.1	Dex01B	B	5393112	5394737	0	0.0150971	0.118361
Dexi1A01G0006990.1	Dex01A	A	5351046	5353664	Dexi1B01G0006640.1	Dex01B	B	5395124	5396890	0	0.0585967	0.0866727
Dexi1A01G0007000.1	Dex01A	A	5366261	5370529	Dexi1B01G0006670.1	Dex01B	B	5401708	5414708	1e-66	-2	-2
Dexi1A01G0007030.1	Dex01A	A	5384217	5389800	Dexi1B01G0006710.1	Dex01B	B	5429990	5432834	3e-133	0.259968	0.230115
Dexi1A01G0007040.1	Dex01A	A	5392756	5393791	Dexi1B01G0006740.1	Dex01B	B	5439614	5440657	3e-119	0.0106385	0.0231977
Dexi1A01G0007050.1	Dex01A	A	5394386	5397183	Dexi1B01G0006750.1	Dex01B	B	5441255	5444047	2e-159	0.00802415	0.0549193
Dexi1A01G0007060.1	Dex01A	A	5397929	5403733	Dexi1B01G0006760.1	Dex01B	B	5444801	5448123	0	0.00776857	0.0304562
Dexi1A01G0007070.1	Dex01A	A	5406216	5409180	Dexi1B01G0006790.1	Dex01B	B	5625295	5627896	1e-157	0.0183292	0.080987
Dexi1A01G0007080.1	Dex01A	A	5413540	5414457	Dexi1B01G0006800.1	Dex01B	B	5631746	5632657	0	0.0221785	0.108516
Dexi1A01G0007090.1	Dex01A	A	5418174	5421835	Dexi1B01G0006810.1	Dex01B	B	5635955	5639534	0	0.00611874	0.0639084
Dexi1A01G0007100.1	Dex01A	A	5438694	5440199	Dexi1B01G0006820.1	Dex01B	B	5649122	5650630	0	0.0087694	0.0918387
Dexi1A01G0007110.1	Dex01A	A	5469216	5469416	Dexi1B01G0006830.1	Dex01B	B	5667603	5667806	7e-35	0.0514277	0.0544045
Dexi1A01G0007130.1	Dex01A	A	5471742	5472044	Dexi1B01G0006840.1	Dex01B	B	5668257	5670483	1e-26	0.144382	0.0367455
Dexi1A01G0007140.1	Dex01A	A	5480706	5486673	Dexi1B01G0006850.1	Dex01B	B	5677933	5683911	0	0.0259739	0.0376254
Dexi1A01G0007150.1	Dex01A	A	5487729	5489188	Dexi1B01G0006860.1	Dex01B	B	5684974	5686959	5e-90	0.123388	0.187136
Dexi1A01G0007160.1	Dex01A	A	5491928	5494273	Dexi1B01G0006920.1	Dex01B	B	5730063	5735356	0	0.139573	0.252815
Dexi1A01G0007170.1	Dex01A	A	5496836	5512642	Dexi1B01G0006940.1	Dex01B	B	5756324	5756696	9e-49	-2	-2
Dexi1A01G0007250.1	Dex01A	A	5575688	5577496	Dexi1B01G0007050.1	Dex01B	B	5837156	5842820	6e-171	0.0220318	0.017415
Dexi1A01G0007260.1	Dex01A	A	5577690	5579186	Dexi1B01G0007060.1	Dex01B	B	5843353	5844849	0	0.00546575	0.0756206
Dexi1A01G0007270.1	Dex01A	A	5581686	5582195	Dexi1B01G0007070.1	Dex01B	B	5847343	5847852	4e-86	0	0
Dexi1A01G0007280.1	Dex01A	A	5584139	5588994	Dexi1B01G0007080.1	Dex01B	B	5849796	5854651	0	0	0
Dexi1A01G0007290.1	Dex01A	A	5591312	5593306	Dexi1B01G0007090.1	Dex01B	B	5856969	5858963	1e-80	0	0
Dexi1A01G0007300.1	Dex01A	A	5594781	5596964	Dexi1B01G0007100.1	Dex01B	B	5860438	5862622	0	0	0.00583945
Dexi1A01G0007310.1	Dex01A	A	5610557	5613258	Dexi1B01G0007110.1	Dex01B	B	5864783	5865829	6e-157	0.0272855	0.0451727
Dexi1A01G0007320.1	Dex01A	A	5619228	5622650	Dexi1B01G0007130.1	Dex01B	B	5873448	5876877	0	0.00292755	0.0588682
Dexi1A01G0007330.1	Dex01A	A	5626882	5627289	Dexi1B01G0007140.1	Dex01B	B	5887532	5887957	1e-90	0.00677397	0.0591926
Dexi1A01G0007340.1	Dex01A	A	5641861	5642112	Dexi1B01G0007150.1	Dex01B	B	5906813	5907064	2e-56	0.0107336	0.0682288
Dexi1A01G0007350.1	Dex01A	A	5645632	5648697	Dexi1B01G0007160.1	Dex01B	B	5911206	5914254	0	0.0171217	0.0449573
Dexi1A01G0007360.1	Dex01A	A	5673300	5691637	Dexi1B01G0007170.1	Dex01B	B	5944745	5952906	0	0.082735	0.0821993
Dexi1A01G0007370.1	Dex01A	A	5695173	5696615	Dexi1B01G0007180.1	Dex01B	B	5958852	5960016	3e-74	0.0883662	0.0672831
Dexi1A01G0007390.1	Dex01A	A	5715018	5716326	Dexi1B01G0007200.1	Dex01B	B	5966484	5967774	0	0.0183759	0.0285221
Dexi1A01G0007400.1	Dex01A	A	5717193	5723867	Dexi1B01G0007210.1	Dex01B	B	5968636	5970136	0	0.00364078	0.0364444
Dexi1A01G0007420.1	Dex01A	A	5731013	5731684	Dexi1B01G0007250.1	Dex01B	B	5986262	5986933	1e-132	0.017028	0.0812388
Dexi1A01G0007430.1	Dex01A	A	5736723	5738839	Dexi1B01G0007260.1	Dex01B	B	5994405	5996459	0	3.82108	1.47794
Dexi1A01G0007460.1	Dex01A	A	5760312	5760937	Dexi1B01G0007290.1	Dex01B	B	6024316	6024965	6e-100	0.0606016	0.107202
Dexi1A01G0007470.1	Dex01A	A	5769952	5770587	Dexi1B01G0007310.1	Dex01B	B	6038131	6038769	3e-57	0.295551	0.587866
Dexi1A01G0007520.1	Dex01A	A	5819025	5819453	Dexi1B01G0007350.1	Dex01B	B	6120737	6123258	5e-92	-2	-2
Dexi1A01G0007530.1	Dex01A	A	5820256	5822965	Dexi1B01G0007360.1	Dex01B	B	6124143	6126838	0	0.00544121	0.0219194
Dexi1A01G0007540.1	Dex01A	A	5824148	5824447	Dexi1B01G0007370.1	Dex01B	B	6128038	6128337	4e-53	0.027921	0.110163
Dexi1A01G0007550.1	Dex01A	A	5829609	5833007	Dexi1B01G0007380.1	Dex01B	B	6133992	6137266	0	0.00350161	0.0297069
Dexi1A01G0007560.1	Dex01A	A	5834306	5836819	Dexi1B01G0007390.1	Dex01B	B	6140373	6141518	5e-148	-2	-2
Dexi1A01G0007570.1	Dex01A	A	5838425	5840452	Dexi1B01G0007400.1	Dex01B	B	6144463	6144879	1e-76	-2	-2
Dexi1A01G0007580.1	Dex01A	A	5840615	5844512	Dexi1B01G0007410.1	Dex01B	B	6145049	6148933	0	0.0103405	0.016134
Dexi1A01G0007590.1	Dex01A	A	5865900	5867046	Dexi1B01G0007420.1	Dex01B	B	6156857	6158003	0	0.00499586	0.0150381
Dexi1A01G0007600.1	Dex01A	A	5872589	5873264	Dexi1B01G0007440.1	Dex01B	B	6173268	6173943	3e-43	0.00662256	0
Dexi1A01G0007620.1	Dex01A	A	5882566	5883733	Dexi1B01G0007450.1	Dex01B	B	6182509	6186277	5e-93	0.476892	0.449535
Dexi1A01G0007630.1	Dex01A	A	5890534	5892048	Dexi1B01G0007460.1	Dex01B	B	6192835	6194239	7e-171	0.0905296	0.104686
Dexi1A01G0007640.1	Dex01A	A	5893652	5898283	Dexi1B01G0007470.1	Dex01B	B	6196476	6201201	0	0.0010991	0.0463055
Dexi1A01G0007650.1	Dex01A	A	5900362	5902832	Dexi1B01G0007480.1	Dex01B	B	6204171	6206412	0	0.00707831	0.0274231
Dexi1A01G0007660.1	Dex01A	A	5903429	5906540	Dexi1B01G0007490.1	Dex01B	B	6207560	6210247	0	0.0088575	0.0185624
Dexi1A01G0007670.1	Dex01A	A	5908515	5911252	Dexi1B01G0007500.1	Dex01B	B	6212236	6217426	0	0.0476304	0.0552773
Dexi1A01G0007680.1	Dex01A	A	5920253	5920798	Dexi1B01G0007510.1	Dex01B	B	6223737	6224282	2e-132	0.00483483	0
Dexi1A01G0007700.1	Dex01A	A	5935239	5941733	Dexi1B01G0007530.1	Dex01B	B	6238389	6245159	0	0.0312938	0.0548346
Dexi1A01G0007710.1	Dex01A	A	5943455	5946540	Dexi1B01G0007540.1	Dex01B	B	6246600	6249697	0	0.00787183	0.0978984
Dexi1A01G0007730.1	Dex01A	A	5961255	5969543	Dexi1B01G0007550.1	Dex01B	B	6259414	6269177	0	0.0846647	0.102132
Dexi1A01G0007740.1	Dex01A	A	5971958	5972844	Dexi1B01G0007560.1	Dex01B	B	6270335	6271611	7e-110	0.0720142	0.0363983
Dexi1A01G0007770.1	Dex01A	A	5992304	5996762	Dexi1B01G0007570.1	Dex01B	B	6285796	6287102	2e-47	0.298393	0.145172
Dexi1A01G0007780.1	Dex01A	A	5997317	5999317	Dexi1B01G0007590.1	Dex01B	B	6289951	6291443	3e-62	0.00867689	0.0410499
Dexi1A01G0007800.1	Dex01A	A	6003408	6007929	Dexi1B01G0007600.1	Dex01B	B	6297300	6301844	0	0.00534595	0.0244023
Dexi1A01G0007810.1	Dex01A	A	6009900	6015213	Dexi1B01G0007610.1	Dex01B	B	6303716	6308507	0	0.00709729	0.0142072
Dexi1A01G0007820.1	Dex01A	A	6021335	6022784	Dexi1B01G0007620.1	Dex01B	B	6309260	6316649	0	0.0333779	0.0460351
Dexi1A01G0007830.1	Dex01A	A	6025971	6030668	Dexi1B01G0007630.1	Dex01B	B	6322940	6328213	6e-132	0.00455064	0.0510292
Dexi1A01G0007840.1	Dex01A	A	6031906	6032290	Dexi1B01G0007640.1	Dex01B	B	6329460	6334773	2e-43	-2	-2
Dexi1A01G0007950.1	Dex01A	A	6107480	6114805	Dexi1B01G0007650.1	Dex01B	B	6335770	6336577	4e-29	0.502765	0.286995
Dexi1A01G0007960.1	Dex01A	A	6126519	6131479	Dexi1B01G0007660.1	Dex01B	B	6343149	6349702	0	0.0393903	0.130219
Dexi1A01G0007970.1	Dex01A	A	6132172	6133489	Dexi1B01G0007670.1	Dex01B	B	6350384	6351946	0	0.00525294	0.0976839
Dexi1A01G0007980.1	Dex01A	A	6134344	6137505	Dexi1B01G0007680.1	Dex01B	B	6353406	6356633	2e-100	0.00447763	0.0545695
Dexi1A01G0007990.1	Dex01A	A	6139696	6143479	Dexi1B01G0007690.1	Dex01B	B	6357953	6361739	0	0.0371785	0.0753413
Dexi1A01G0008000.1	Dex01A	A	6147444	6148766	Dexi1B01G0007700.1	Dex01B	B	6365867	6367150	0	0.0879553	0.168341
Dexi1A01G0008020.1	Dex01A	A	6168714	6169048	Dexi1B01G0007710.1	Dex01B	B	6377315	6377629	5e-37	0.00722897	0.0411062
Dexi1A01G0008030.1	Dex01A	A	6173068	6173652	Dexi1B01G0007730.1	Dex01B	B	6380909	6381396	2e-57	0.0383398	0.0754258
Dexi1A01G0008040.1	Dex01A	A	6174968	6175589	Dexi1B01G0007740.1	Dex01B	B	6382845	6383818	2e-64	0.0226775	0.0748751
Dexi1A01G0008050.1	Dex01A	A	6183501	6187059	Dexi1B01G0007760.1	Dex01B	B	6390628	6394009	0	0.00513042	0.0222513
Dexi1A01G0008070.1	Dex01A	A	6217344	6218556	Dexi1B01G0007770.1	Dex01B	B	6430432	6430695	5e-52	0.0109043	0.165733
Dexi1A01G0008080.1	Dex01A	A	6235162	6241711	Dexi1B01G0007800.1	Dex01B	B	6470321	6477192	0	0.0786268	0.111057
Dexi1A01G0008100.1	Dex01A	A	6248446	6252936	Dexi1B01G0007810.1	Dex01B	B	6483487	6487948	0	0.00530553	0.0250396
Dexi1A01G0008110.1	Dex01A	A	6253820	6259802	Dexi1B01G0007820.1	Dex01B	B	6488827	6494816	0	0.00530155	0.0946281
Dexi1A01G0008120.1	Dex01A	A	6267193	6268170	Dexi1B01G0007830.1	Dex01B	B	6505146	6506084	0	0.0237117	0.10169
Dexi1A01G0008130.1	Dex01A	A	6268842	6269261	Dexi1B01G0007840.1	Dex01B	B	6506765	6507184	7e-92	0.00313972	0.0639819
Dexi1A01G0008140.1	Dex01A	A	6270795	6271666	Dexi1B01G0007850.1	Dex01B	B	6508717	6509543	1e-125	0.0283108	0.0771257
Dexi1A01G0008160.1	Dex01A	A	6279247	6279483	Dexi1B01G0007860.1	Dex01B	B	6511729	6513047	6e-29	0.120038	0.0291771
Dexi1A01G0008190.1	Dex01A	A	6295926	6297281	Dexi1B01G0007870.1	Dex01B	B	6518392	6519747	0	0.0165365	0.0433604
Dexi1A01G0008200.1	Dex01A	A	6300887	6302713	Dexi1B01G0007880.1	Dex01B	B	6523895	6525715	0	0.0102391	0.063818
Dexi1A01G0008210.1	Dex01A	A	6303581	6308674	Dexi1B01G0007890.1	Dex01B	B	6526582	6531942	0	0.00667572	0.018002
Dexi1A01G0008220.1	Dex01A	A	6309522	6313727	Dexi1B01G0007900.1	Dex01B	B	6532631	6536732	0	0	0.0774644
Dexi1A01G0008230.1	Dex01A	A	6317583	6322323	Dexi1B01G0007910.1	Dex01B	B	6560300	6565067	0	0.00530038	0.0226946
Dexi1A01G0008240.1	Dex01A	A	6324406	6325976	Dexi1B01G0007920.1	Dex01B	B	6567773	6569160	0	0.0234234	0.106373
Dexi1A01G0008250.1	Dex01A	A	6334464	6335399	Dexi1B01G0007930.1	Dex01B	B	6590659	6591597	6e-85	0.0445957	0.0410197
Dexi1A01G0008280.1	Dex01A	A	6372143	6374254	Dexi1B01G0007940.1	Dex01B	B	6595122	6597231	0	0.0104826	0.0466644
Dexi1A01G0008300.1	Dex01A	A	6389159	6389456	Dexi1B01G0007950.1	Dex01B	B	6602528	6604431	2e-51	0.0719113	0.102454
Dexi1A01G0008310.1	Dex01A	A	6394075	6396074	Dexi1B01G0007960.1	Dex01B	B	6609321	6611303	0	0.00946598	0.0439247
Dexi1A01G0008320.1	Dex01A	A	6397489	6398251	Dexi1B01G0007970.1	Dex01B	B	6612988	6613764	8e-147	0.0215184	0.0774882
Dexi1A01G0008330.1	Dex01A	A	6398917	6399139	Dexi1B01G0007980.1	Dex01B	B	6614434	6614658	9e-21	0.0222238	0.549666
Dexi1A01G0008340.1	Dex01A	A	6406782	6407241	Dexi1B01G0007990.1	Dex01B	B	6626167	6626588	3e-71	0.0446012	0.0789258
Dexi1A01G0008360.1	Dex01A	A	6430754	6431345	Dexi1B01G0008000.1	Dex01B	B	6643022	6643612	4e-88	0.00996968	0.116915
Dexi1A01G0008370.1	Dex01A	A	6481212	6485301	Dexi1B01G0008010.1	Dex01B	B	6668362	6671180	0	0.00582999	0.044152
Dexi1A01G0008380.1	Dex01A	A	6495113	6495857	Dexi1B01G0008020.1	Dex01B	B	6680441	6681184	5e-152	-2	-2
Dexi1A01G0008400.1	Dex01A	A	6510388	6512674	Dexi1B01G0008040.1	Dex01B	B	6694343	6696648	0	0.0109246	0.108164
Dexi1A01G0008410.1	Dex01A	A	6514081	6535497	Dexi1B01G0008050.1	Dex01B	B	6698156	6719061	0	0.0334359	0.0865487
Dexi1A01G0008430.1	Dex01A	A	6553241	6554770	Dexi1B01G0008060.1	Dex01B	B	6747457	6748987	0	0.0137813	0.101684
Dexi1A01G0008440.1	Dex01A	A	6557888	6558691	Dexi1B01G0008070.1	Dex01B	B	6751235	6752041	1e-129	0.0276611	0.0735476
Dexi1A01G0008450.1	Dex01A	A	6579097	6581252	Dexi1B01G0008080.1	Dex01B	B	6754191	6756554	5e-97	0	0.0304096
Dexi1A01G0008460.1	Dex01A	A	6582533	6585796	Dexi1B01G0008090.1	Dex01B	B	6758271	6761078	0	0.0116507	0.0970361
Dexi1A01G0008470.1	Dex01A	A	6587378	6589574	Dexi1B01G0008100.1	Dex01B	B	6763315	6764556	0	0.0431858	0.11893
Dexi1A01G0008480.1	Dex01A	A	6597465	6599586	Dexi1B01G0008110.1	Dex01B	B	6771744	6773589	8e-78	0.0096838	0.02703
Dexi1A01G0008490.1	Dex01A	A	6619528	6619989	Dexi1B01G0008120.1	Dex01B	B	6780748	6781253	5e-58	0.125279	0.317915
Dexi1A01G0008500.1	Dex01A	A	6621228	6625027	Dexi1B01G0008130.1	Dex01B	B	6782237	6785964	0	0.0143469	0.0809966
Dexi1A01G0008510.1	Dex01A	A	6629521	6629981	Dexi1B01G0008140.1	Dex01B	B	6790141	6790704	3e-94	0.00788858	0.025065
Dexi1A01G0008520.1	Dex01A	A	6636475	6641380	Dexi1B01G0008150.1	Dex01B	B	6798179	6805451	0	0.0449537	0.0773412
Dexi1A01G0008530.1	Dex01A	A	6647073	6647771	Dexi1B01G0008160.1	Dex01B	B	6811672	6812370	1e-150	0.00810819	0.0478886
Dexi1A01G0008540.1	Dex01A	A	6652265	6661181	Dexi1B01G0008170.1	Dex01B	B	6816648	6825399	5e-127	0.0188445	0.0391852
Dexi1A01G0008550.1	Dex01A	A	6659713	6660306	Dexi1B01G0008180.1	Dex01B	B	6824171	6824524	2e-19	0.0581461	0.0784219
Dexi1A01G0008560.1	Dex01A	A	6661996	6665204	Dexi1B01G0008190.1	Dex01B	B	6826301	6830143	0	0.0206255	0.103887
Dexi1A01G0008570.1	Dex01A	A	6678392	6681040	Dexi1B01G0008200.1	Dex01B	B	6843276	6845966	0	0.011755	0.145989
Dexi1A01G0008580.1	Dex01A	A	6697028	6698681	Dexi1B01G0008210.1	Dex01B	B	6876170	6877810	0	0.0398537	0.146033
Dexi1A01G0008590.1	Dex01A	A	6702605	6706513	Dexi1B01G0008220.1	Dex01B	B	6882400	6886311	0	0.00102828	0.0137856
Dexi1A01G0008600.1	Dex01A	A	6708925	6714190	Dexi1B01G0008230.1	Dex01B	B	6888981	6894255	0	0.00127905	0.0940829
Dexi1A01G0008610.1	Dex01A	A	6714989	6716560	Dexi1B01G0008240.1	Dex01B	B	6895069	6896640	0	0.0042977	0.0981314
Dexi1A01G0008620.1	Dex01A	A	6737769	6737982	Dexi1B01G0008250.1	Dex01B	B	6904258	6905101	3e-32	0.140409	0.0753321
Dexi1A01G0008630.1	Dex01A	A	6740392	6743480	Dexi1B01G0008260.1	Dex01B	B	6907007	6910090	0	0.0142951	0.0390614
Dexi1A01G0008640.1	Dex01A	A	6808984	6810527	Dexi1B01G0008300.1	Dex01B	B	6971510	6972708	0	0.045105	0.0871207
Dexi1A01G0008650.1	Dex01A	A	6809738	6811367	Dexi1B01G0008310.1	Dex01B	B	6973373	6974683	1e-49	2.10593	0.93155
Dexi1A01G0008670.1	Dex01A	A	6813137	6813793	Dexi1B01G0008340.1	Dex01B	B	6986937	6988451	1e-88	0.416831	0.303757
Dexi1A01G0008710.1	Dex01A	A	6840400	6841932	Dexi1B01G0008350.1	Dex01B	B	6991710	6993185	0	0.0394272	0.119742
Dexi1A01G0008820.1	Dex01A	A	6981356	6982244	Dexi1B01G0008460.1	Dex01B	B	7066801	7067976	5e-39	1.33059	0.752863
Dexi1A01G0008900.1	Dex01A	A	7024064	7024367	Dexi1B01G0008570.1	Dex01B	B	7190001	7190310	2e-37	0.00718138	0.133438
Dexi1A01G0008910.1	Dex01A	A	7035120	7036685	Dexi1B01G0008580.1	Dex01B	B	7202520	7204085	0	0.0188353	0.0380603
Dexi1A01G0008940.1	Dex01A	A	7051476	7053449	Dexi1B01G0008590.1	Dex01B	B	7225639	7227614	0	0.0312758	0.0521842
Dexi1A01G0008960.1	Dex01A	A	7061953	7063097	Dexi1B01G0008600.1	Dex01B	B	7234268	7235949	0	0.13503	0.144415
Dexi1A01G0008970.1	Dex01A	A	7064122	7065174	Dexi1B01G0008610.1	Dex01B	B	7236989	7238040	0	0.00964099	0.111911
Dexi1A01G0008980.1	Dex01A	A	7070262	7071668	Dexi1B01G0008620.1	Dex01B	B	7243387	7247546	2e-136	0.0454685	0.08872
Dexi1A01G0009000.1	Dex01A	A	7077188	7077592	Dexi1B01G0008630.1	Dex01B	B	7248396	7248800	8e-88	0.0140273	0.0544869
Dexi1A01G0009010.1	Dex01A	A	7078608	7091581	Dexi1B01G0008640.1	Dex01B	B	7249962	7254291	4e-152	0.540796	0.247817
Dexi1A01G0009030.1	Dex01A	A	7102435	7103267	Dexi1B01G0008690.1	Dex01B	B	7292156	7294385	3e-97	0.0461995	0.0899599
Dexi1A01G0009040.1	Dex01A	A	7105446	7108969	Dexi1B01G0008700.1	Dex01B	B	7295034	7298199	0	0.022407	0.0959681
Dexi1A01G0009060.1	Dex01A	A	7253076	7255316	Dexi1B01G0008750.1	Dex01B	B	7616031	7616484	4e-63	0.0724894	0.0473733
Dexi1A01G0009080.1	Dex01A	A	7276169	7276414	Dexi1B01G0008780.1	Dex01B	B	7639889	7640206	4e-47	0	0.0278132
Dexi1A01G0009090.1	Dex01A	A	7280987	7290940	Dexi1B01G0008790.1	Dex01B	B	7647994	7654335	0	0.00266833	0.0130403
Dexi1A01G0009100.1	Dex01A	A	7291708	7293098	Dexi1B01G0008810.1	Dex01B	B	7658219	7659597	0	0.0350973	0.0922678
Dexi1A01G0009110.1	Dex01A	A	7294013	7295624	Dexi1B01G0008820.1	Dex01B	B	7660853	7662469	0	0.00294118	0.0925831
Dexi1A01G0009120.1	Dex01A	A	7297685	7304485	Dexi1B01G0008830.1	Dex01B	B	7664480	7672073	0	0.0300072	0.0599303
Dexi1A01G0009130.1	Dex01A	A	7308536	7313043	Dexi1B01G0008840.1	Dex01B	B	7678927	7682911	0	0.00580367	0.0711997
Dexi1A01G0009150.1	Dex01A	A	7398866	7403900	Dexi1B01G0008850.1	Dex01B	B	7720614	7724841	0	0.0238622	0.0732751
Dexi1A01G0009160.1	Dex01A	A	7429644	7430151	Dexi1B01G0008870.1	Dex01B	B	7765848	7766360	2e-73	0.159331	0.381249
Dexi1A01G0009190.1	Dex01A	A	7457151	7457694	Dexi1B01G0008880.1	Dex01B	B	7861134	7861652	2e-42	0.503298	0.912699
Dexi1A01G0009240.1	Dex01A	A	7495520	7500505	Dexi1B01G0008900.1	Dex01B	B	7876534	7880904	0	0.0127245	0.14545
Dexi1A01G0009280.1	Dex01A	A	7556471	7560371	Dexi1B01G0008910.1	Dex01B	B	7881932	7887182	7e-163	0	0.119989
Dexi1A01G0009290.1	Dex01A	A	7562925	7568287	Dexi1B01G0008920.1	Dex01B	B	7889456	7900077	0	0.0110203	0.0362777
Dexi1A01G0009300.1	Dex01A	A	7568687	7569223	Dexi1B01G0008930.1	Dex01B	B	7900467	7900997	5e-122	0.00496691	0.0500185
Dexi1A01G0009310.1	Dex01A	A	7571177	7577722	Dexi1B01G0008940.1	Dex01B	B	7902956	7909432	0	0.00546028	0.0365977
Dexi1A01G0009320.1	Dex01A	A	7579307	7583185	Dexi1B01G0008960.1	Dex01B	B	7911056	7914938	0	0.00717793	0.104644
Dexi1A01G0009330.1	Dex01A	A	7584829	7589360	Dexi1B01G0008970.1	Dex01B	B	7916160	7920442	0	0.0419701	0.121029
Dexi1A01G0009340.1	Dex01A	A	7593991	7595577	Dexi1B01G0008980.1	Dex01B	B	7926779	7928362	0	0.0180809	0.0626178
Dexi1A01G0009350.1	Dex01A	A	7598480	7599856	Dexi1B01G0008990.1	Dex01B	B	7931293	7932663	0	0.0177874	0.0668458
Dexi1A01G0009360.1	Dex01A	A	7600310	7605750	Dexi1B01G0009000.1	Dex01B	B	7933108	7938661	0	0.00130776	0.0552089
Dexi1A01G0009370.1	Dex01A	A	7607901	7611681	Dexi1B01G0009010.1	Dex01B	B	7941073	7944808	0	0.0327614	0.114692
Dexi1A01G0009380.1	Dex01A	A	7621459	7625719	Dexi1B01G0009020.1	Dex01B	B	7953257	7957544	0	0.00115964	0.0176895
Dexi1A01G0009390.1	Dex01A	A	7627447	7628127	Dexi1B01G0009040.1	Dex01B	B	7963378	7965919	2e-118	0.00889778	0.0737544
Dexi1A01G0009420.1	Dex01A	A	7632592	7633644	Dexi1B01G0009050.1	Dex01B	B	7966783	7968652	9e-93	0.0216845	0.179963
Dexi1A01G0009430.1	Dex01A	A	7666060	7668000	Dexi1B01G0009060.1	Dex01B	B	7973368	7975218	0	0.0184231	0.0661738
Dexi1A01G0009440.1	Dex01A	A	7673699	7678483	Dexi1B01G0009070.1	Dex01B	B	7980783	7985557	0	0.00884314	0.018624
Dexi1A01G0009450.1	Dex01A	A	7718144	7721276	Dexi1B01G0009080.1	Dex01B	B	8022360	8022961	2e-88	0.239273	0.0966283
Dexi1A01G0009480.1	Dex01A	A	7749672	7750989	Dexi1B01G0009100.1	Dex01B	B	8034493	8035822	0	0.0127758	0.0671339
Dexi1A01G0009490.1	Dex01A	A	7770837	7773912	Dexi1B01G0009110.1	Dex01B	B	8047347	8054218	0	0.0180845	0.0701396
Dexi1A01G0009500.1	Dex01A	A	7789886	7793243	Dexi1B01G0009120.1	Dex01B	B	8059862	8064445	4e-143	0.0929143	0.129904
Dexi1A01G0009510.1	Dex01A	A	7809457	7813448	Dexi1B01G0009130.1	Dex01B	B	8085195	8086933	1e-157	-2	-2
Dexi1A01G0009520.1	Dex01A	A	7815218	7820026	Dexi1B01G0009150.1	Dex01B	B	8091150	8095841	0	0.00366497	0.0767897
Dexi1A01G0009530.1	Dex01A	A	7848754	7851767	Dexi1B01G0009160.1	Dex01B	B	8130695	8132782	2e-156	0.0141514	0.0362608
Dexi1A01G0009550.1	Dex01A	A	7857828	7861305	Dexi1B01G0009170.1	Dex01B	B	8145533	8148959	0	0.0127989	0.0272051
Dexi1A01G0009560.1	Dex01A	A	7862155	7863482	Dexi1B01G0009180.1	Dex01B	B	8149776	8151132	0	0.0229667	0.0830418
Dexi1A01G0009580.1	Dex01A	A	7869665	7871736	Dexi1B01G0009190.1	Dex01B	B	8157352	8160049	0	0.00678661	0.0205281
Dexi1A01G0009620.1	Dex01A	A	7929719	7930689	Dexi1B01G0009200.1	Dex01B	B	8214812	8216443	1e-97	0.0373059	0.0854314
Dexi1A01G0009630.1	Dex01A	A	7945487	7948197	Dexi1B01G0009210.1	Dex01B	B	8228452	8231161	0	0.000998752	0.0163539
Dexi1A01G0009650.1	Dex01A	A	7956045	7956671	Dexi1B01G0009220.1	Dex01B	B	8239454	8240074	9e-103	0.0286623	0.15645
Dexi1A01G0009660.1	Dex01A	A	8012436	8014873	Dexi1B01G0009240.1	Dex01B	B	8284552	8286996	0	0.0140388	0.158482
Dexi1A01G0009670.1	Dex01A	A	8019263	8027106	Dexi1B01G0009250.1	Dex01B	B	8289847	8297733	0	0.00545292	0.00964954
Dexi1A01G0009680.1	Dex01A	A	8037103	8042682	Dexi1B01G0009260.1	Dex01B	B	8304919	8310727	0	0.0164104	0.0312855
Dexi1A01G0009690.1	Dex01A	A	8043724	8050312	Dexi1B01G0009270.1	Dex01B	B	8311749	8318323	0	0.00414709	0.0134533
Dexi1A01G0009700.1	Dex01A	A	8061075	8065224	Dexi1B01G0009280.1	Dex01B	B	8329060	8332951	0	0.00276307	0.0167957
Dexi1A01G0009710.1	Dex01A	A	8069178	8070458	Dexi1B01G0009290.1	Dex01B	B	8346695	8347996	8e-164	0.253913	0.437663
Dexi1A01G0009730.1	Dex01A	A	8081479	8084229	Dexi1B01G0009300.1	Dex01B	B	8350007	8352593	1e-112	0.00926295	0.0129397
Dexi1A01G0009740.1	Dex01A	A	8092709	8093777	Dexi1B01G0009310.1	Dex01B	B	8357892	8358962	0	0.0268018	0.0435914
Dexi1A01G0009760.1	Dex01A	A	8097534	8099306	Dexi1B01G0009320.1	Dex01B	B	8359471	8361700	0	0.0361952	0.043692
Dexi1A01G0009770.1	Dex01A	A	8109773	8110218	Dexi1B01G0009330.1	Dex01B	B	8368242	8374469	1e-49	0.0140437	0.0232802
Dexi1A01G0009810.1	Dex01A	A	8122177	8124632	Dexi1B01G0009340.1	Dex01B	B	8377635	8380495	4e-131	0.0127635	0.0574443
Dexi1A01G0009820.1	Dex01A	A	8131445	8133346	Dexi1B01G0009350.1	Dex01B	B	8394216	8396109	0	0.0136931	0.0412298
Dexi1A01G0009850.1	Dex01A	A	8187406	8188023	Dexi1B01G0009360.1	Dex01B	B	8408179	8408784	4e-145	0.00452234	0.0863307
Dexi1A01G0009860.1	Dex01A	A	8204034	8204850	Dexi1B01G0009370.1	Dex01B	B	8420399	8421233	1e-171	0.00195186	0.070962
Dexi1A01G0009870.1	Dex01A	A	8205137	8210141	Dexi1B01G0009380.1	Dex01B	B	8421529	8426667	0	0.00968536	0.0257743
Dexi1A01G0009880.1	Dex01A	A	8205167	8205420	Dexi1B01G0009390.1	Dex01B	B	8421587	8421812	7e-25	0.251428	0.326979
Dexi1A01G0009890.1	Dex01A	A	8233753	8234631	Dexi1B01G0009410.1	Dex01B	B	8438924	8439787	1e-134	0.0193637	0.0625595
Dexi1A01G0009930.1	Dex01A	A	8376601	8379767	Dexi1B01G0009450.1	Dex01B	B	8568883	8570223	0	0.024119	0.102467
Dexi1A01G0009940.1	Dex01A	A	8394191	8396949	Dexi1B01G0009470.1	Dex01B	B	8589650	8592753	6e-132	0.0115498	0.045361
Dexi1A01G0009960.1	Dex01A	A	8416434	8417950	Dexi1B01G0009480.1	Dex01B	B	8604158	8605855	7e-95	0.00316623	0.101851
Dexi1A01G0009970.1	Dex01A	A	8420413	8420640	Dexi1B01G0009490.1	Dex01B	B	8607405	8607655	7e-20	0.317724	0.403966
Dexi1A01G0009980.1	Dex01A	A	8438120	8438518	Dexi1B01G0009500.1	Dex01B	B	8618165	8618572	1e-52	0.0111786	0.0519688
Dexi1A01G0009990.1	Dex01A	A	8445403	8449785	Dexi1B01G0009510.1	Dex01B	B	8625253	8627039	4e-168	0.0680698	0.025043
Dexi1A01G0010050.1	Dex01A	A	8502089	8502932	Dexi1B01G0009520.1	Dex01B	B	8676582	8677379	1e-29	-2	-2
Dexi1A01G0010080.1	Dex01A	A	8604210	8605262	Dexi1B01G0009550.1	Dex01B	B	8770288	8771362	8e-93	0.0226148	0.114235
Dexi1A01G0010090.1	Dex01A	A	8607517	8608002	Dexi1B01G0009560.1	Dex01B	B	8776011	8776451	2e-66	0.100805	0.0853544
Dexi1A01G0010100.1	Dex01A	A	8626593	8627117	Dexi1B01G0009570.1	Dex01B	B	8799591	8800835	2e-16	0.930018	0.263645
Dexi1A01G0010150.1	Dex01A	A	8639854	8643359	Dexi1B01G0009590.1	Dex01B	B	8813285	8816786	0	0.0165338	0.0402123
Dexi1A01G0010160.1	Dex01A	A	8646091	8650430	Dexi1B01G0009600.1	Dex01B	B	8817944	8822083	0	0.00365242	0.0351088
Dexi1A01G0010170.1	Dex01A	A	8683348	8684650	Dexi1B01G0009610.1	Dex01B	B	8861380	8862752	2e-133	0.00731862	0.0671673
Dexi1A01G0010180.1	Dex01A	A	8717302	8718037	Dexi1B01G0009620.1	Dex01B	B	8889677	8890400	8e-142	-2	-2
Dexi1A01G0010190.1	Dex01A	A	8732950	8739161	Dexi1B01G0009630.1	Dex01B	B	8900411	8906617	0	0.0131569	0.0298582
Dexi1A01G0010200.1	Dex01A	A	8763071	8766451	Dexi1B01G0009640.1	Dex01B	B	8913638	8916293	2e-147	0.29616	0.173667
Dexi1A01G0010210.1	Dex01A	A	8808762	8814433	Dexi1B01G0009650.1	Dex01B	B	8943671	8951166	0	0.0361094	0.0791799
Dexi1A01G0010220.1	Dex01A	A	8820794	8821024	Dexi1B01G0009660.1	Dex01B	B	8951935	8958509	4e-35	0.0690639	0.0286431
Dexi1A01G0010230.1	Dex01A	A	8823018	8825269	Dexi1B01G0009670.1	Dex01B	B	8960137	8962557	0	0.00322278	0.073199
Dexi1A01G0010240.1	Dex01A	A	8850736	8854438	Dexi1B01G0009680.1	Dex01B	B	8983504	8987329	0	0.00768604	0.0384364
Dexi1A01G0010260.1	Dex01A	A	8863311	8873110	Dexi1B01G0009690.1	Dex01B	B	8997816	9003519	0	0.0479998	0.108974
Dexi1A01G0010290.1	Dex01A	A	8892505	8902514	Dexi1B01G0009700.1	Dex01B	B	9042733	9046627	0	0.0388014	0.0610101
Dexi1A01G0010320.1	Dex01A	A	8924653	8925065	Dexi1B01G0009710.1	Dex01B	B	9057958	9058358	5e-46	0.031081	0.0422151
Dexi1A01G0010330.1	Dex01A	A	8928627	8929462	Dexi1B01G0009720.1	Dex01B	B	9062222	9063064	6e-127	0.0385627	0.064556
Dexi1A01G0010340.1	Dex01A	A	8930808	8931731	Dexi1B01G0009730.1	Dex01B	B	9065570	9066494	3e-170	0	0.0125395
Dexi1A01G0010350.1	Dex01A	A	8947424	8948122	Dexi1B01G0009740.1	Dex01B	B	9081541	9082239	1e-140	0.0171763	0.0693772
Dexi1A01G0010360.1	Dex01A	A	8957758	8959482	Dexi1B01G0009760.1	Dex01B	B	9103990	9105413	7e-29	0.37288	0.0422364
Dexi1A01G0010370.1	Dex01A	A	8961901	8965733	Dexi1B01G0009770.1	Dex01B	B	9107194	9111792	0	0.00220083	0.0569508
Dexi1A01G0010380.1	Dex01A	A	8967266	8971882	Dexi1B01G0009780.1	Dex01B	B	9112766	9117196	0	0.0407448	0.110916
Dexi1A01G0010390.1	Dex01A	A	9001959	9003619	Dexi1B01G0009790.1	Dex01B	B	9148558	9150452	0	0.0156311	0.0986077
Dexi1A01G0010400.1	Dex01A	A	9007688	9008875	Dexi1B01G0009800.1	Dex01B	B	9157166	9157947	3e-132	0.0083917	0.00956188
Dexi1A01G0010410.1	Dex01A	A	9011026	9012009	Dexi1B01G0009810.1	Dex01B	B	9176637	9177632	0	0.0594298	0.189157
Dexi1A01G0010420.1	Dex01A	A	9019890	9021061	Dexi1B01G0009820.1	Dex01B	B	9191798	9192984	0	0.0126348	0.0729145
Dexi1A01G0010440.1	Dex01A	A	9029944	9031332	Dexi1B01G0009840.1	Dex01B	B	9202550	9204566	1e-146	0.136741	0.208676
Dexi1A01G0010470.1	Dex01A	A	9055473	9057800	Dexi1B01G0009860.1	Dex01B	B	9220168	9221855	0	0.0306827	0.0613892
Dexi1A01G0010490.1	Dex01A	A	9069138	9071326	Dexi1B01G0009870.1	Dex01B	B	9244965	9247146	0	-2	-2
Dexi1A01G0010520.1	Dex01A	A	9077688	9080198	Dexi1B01G0009880.1	Dex01B	B	9251869	9261129	0	0.149768	0.144078
Dexi1A01G0010530.1	Dex01A	A	9084024	9084927	Dexi1B01G0009890.1	Dex01B	B	9264950	9266478	1e-85	0.137172	0.15061
Dexi1A01G0010540.1	Dex01A	A	9086532	9088061	Dexi1B01G0009900.1	Dex01B	B	9267571	9269103	0	0.0282924	0.0837978
Dexi1A01G0010550.1	Dex01A	A	9092791	9094338	Dexi1B01G0009910.1	Dex01B	B	9272198	9273301	0	0.0528118	0.10604
Dexi1A01G0010570.1	Dex01A	A	9097876	9099365	Dexi1B01G0009920.1	Dex01B	B	9278480	9280062	0	0.0395023	0.0672691
Dexi1A01G0010650.1	Dex01A	A	9169565	9175513	Dexi1B01G0009970.1	Dex01B	B	9345956	9351948	0	0.000981114	0.0284319
Dexi1A01G0010660.1	Dex01A	A	9181021	9184379	Dexi1B01G0009980.1	Dex01B	B	9354888	9357665	0	0.00964533	0.0354979
Dexi1A01G0010670.1	Dex01A	A	9201880	9208358	Dexi1B01G0009990.1	Dex01B	B	9376784	9383305	0	0.00380556	0.00914785
Dexi1A01G0010680.1	Dex01A	A	9216939	9221422	Dexi1B01G0010000.1	Dex01B	B	9391458	9396296	0	0.00211435	0.0147316
Dexi1A01G0010690.1	Dex01A	A	9226762	9228849	Dexi1B01G0010010.1	Dex01B	B	9399268	9401622	1e-142	0.0143791	0.0260048
Dexi1A01G0010700.1	Dex01A	A	9234521	9237725	Dexi1B01G0010020.1	Dex01B	B	9407723	9411393	4e-151	0.139407	0.157575
Dexi1A01G0010710.1	Dex01A	A	9244269	9244901	Dexi1B01G0010030.1	Dex01B	B	9417963	9418712	9e-76	0	0.100388
Dexi1A01G0010720.1	Dex01A	A	9249783	9250283	Dexi1B01G0010040.1	Dex01B	B	9427240	9427737	6e-78	0.0751606	0.10142
Dexi1A01G0010730.1	Dex01A	A	9262973	9276155	Dexi1B01G0010050.1	Dex01B	B	9448616	9462652	0	0.287313	0.263408
Dexi1A01G0010740.1	Dex01A	A	9283672	9285207	Dexi1B01G0010060.1	Dex01B	B	9468189	9469715	1e-174	0.0071196	0.122722
Dexi1A01G0010750.1	Dex01A	A	9287094	9291244	Dexi1B01G0010070.1	Dex01B	B	9470837	9475163	0	0.0901835	0.163305
Dexi1A01G0010760.1	Dex01A	A	9298101	9299871	Dexi1B01G0010080.1	Dex01B	B	9479423	9481167	0	0.0225022	0.105045
Dexi1A01G0010770.1	Dex01A	A	9315562	9318863	Dexi1B01G0010100.1	Dex01B	B	9484441	9487721	0	0.0226636	0.072842
Dexi1A01G0010780.1	Dex01A	A	9319358	9321424	Dexi1B01G0010120.1	Dex01B	B	9488213	9490392	2e-75	0.00802952	0.0131727
Dexi1A01G0010790.1	Dex01A	A	9324864	9326633	Dexi1B01G0010130.1	Dex01B	B	9493635	9495428	5e-129	0.0147357	0.141013
Dexi1A01G0010800.1	Dex01A	A	9352374	9353753	Dexi1B01G0010150.1	Dex01B	B	9524207	9525588	0	0.0186095	0.0502731
Dexi1A01G0010810.1	Dex01A	A	9358956	9359339	Dexi1B01G0010160.1	Dex01B	B	9527382	9528026	3e-65	0.00482705	0.0220199
Dexi1A01G0010820.1	Dex01A	A	9364123	9366984	Dexi1B01G0010170.1	Dex01B	B	9531914	9534959	0	0.043873	0.0905167
Dexi1A01G0010850.1	Dex01A	A	9429402	9429708	Dexi1B01G0010230.1	Dex01B	B	9606326	9607012	2e-42	0.143291	0.0988553
Dexi1A01G0010880.1	Dex01A	A	9436318	9437062	Dexi1B01G0010250.1	Dex01B	B	9611780	9612466	7e-15	0.71203	0.569249
Dexi1A01G0010900.1	Dex01A	A	9484715	9485332	Dexi1B01G0010290.1	Dex01B	B	9635896	9636519	1e-95	0.02589	0.0737922
Dexi1A01G0010910.1	Dex01A	A	9486200	9488618	Dexi1B01G0010300.1	Dex01B	B	9637505	9637948	2e-17	0.489147	0.243036
Dexi1A01G0010920.1	Dex01A	A	9557114	9557665	Dexi1B01G0010320.1	Dex01B	B	9661175	9661717	5e-96	0.015548	0.0940423
Dexi1A01G0010930.1	Dex01A	A	9563186	9563674	Dexi1B01G0010330.1	Dex01B	B	9665658	9666143	1e-105	0.002919	0.029183
Dexi1A01G0010940.1	Dex01A	A	9568197	9574250	Dexi1B01G0010340.1	Dex01B	B	9682221	9682784	6e-100	0.0467295	0.0852922
Dexi1A01G0010950.1	Dex01A	A	9576668	9578122	Dexi1B01G0010360.1	Dex01B	B	9688439	9689773	2e-162	2.23358	1.74947
Dexi1A01G0010960.1	Dex01A	A	9579834	9597882	Dexi1B01G0010370.1	Dex01B	B	9692753	9700016	4e-164	0.360101	0.273856
Dexi1A01G0010980.1	Dex01A	A	9655645	9656883	Dexi1B01G0010380.1	Dex01B	B	9733149	9734387	0	0	0.078052
Dexi1A01G0010990.1	Dex01A	A	9759209	9762946	Dexi1B01G0010400.1	Dex01B	B	9780009	9784368	3e-171	0.053345	0.120034
Dexi1A01G0011000.1	Dex01A	A	9774466	9776210	Dexi1B01G0010410.1	Dex01B	B	9815328	9817069	0	0.041491	0.116648
Dexi1A01G0011020.1	Dex01A	A	9798755	9799574	Dexi1B01G0010420.1	Dex01B	B	10065614	10066471	6e-146	0.014784	0.0518085
Dexi1A01G0011030.1	Dex01A	A	9800306	9800710	Dexi1B01G0010430.1	Dex01B	B	10067141	10067619	2e-61	0.0834668	0.151573
Dexi1A01G0011050.1	Dex01A	A	9816504	9820734	Dexi1B01G0010450.1	Dex01B	B	10081575	10085473	0	0.0430464	0.110353
Dexi1A01G0011070.1	Dex01A	A	9836137	9836469	Dexi1B01G0010460.1	Dex01B	B	10093839	10094170	8e-55	0.0154115	0.0193559
Dexi1A01G0011080.1	Dex01A	A	9917521	9918060	Dexi1B01G0010480.1	Dex01B	B	10128299	10129908	8e-117	0.0374727	0.0445325
Dexi1A01G0011100.1	Dex01A	A	9935720	9938041	Dexi1B01G0010490.1	Dex01B	B	10138958	10141078	0	0.056025	0.110692
Dexi1A01G0011110.1	Dex01A	A	9939197	9942921	Dexi1B01G0010510.1	Dex01B	B	10144786	10149623	0	0.00975921	0.0151377
Dexi1A01G0011120.1	Dex01A	A	9955861	9957510	Dexi1B01G0010520.1	Dex01B	B	10151983	10158129	2e-97	0.240429	0.307038
Dexi1A01G0011140.1	Dex01A	A	9994193	9997474	Dexi1B01G0010530.1	Dex01B	B	10186548	10189797	0	0.00138122	0.0237801
Dexi1A01G0011150.1	Dex01A	A	9998999	10002964	Dexi1B01G0010540.1	Dex01B	B	10191152	10195093	0	0.00538481	0.0674612
Dexi1A01G0011160.1	Dex01A	A	10022331	10025380	Dexi1B01G0010550.1	Dex01B	B	10222792	10225850	2e-157	0	0.0522234
Dexi1A01G0011170.1	Dex01A	A	10035122	10037974	Dexi1B01G0010560.1	Dex01B	B	10247321	10250574	0	0.0049546	0.108492
Dexi1A01G0011190.1	Dex01A	A	10062350	10063376	Dexi1B01G0010570.1	Dex01B	B	10251457	10252089	1e-76	0.155255	0.167182
Dexi1A01G0011200.1	Dex01A	A	10065251	10065958	Dexi1B01G0010590.1	Dex01B	B	10257129	10257845	3e-126	0.038212	0.101851
Dexi1A01G0011210.1	Dex01A	A	10092653	10093463	Dexi1B01G0010610.1	Dex01B	B	10295269	10295781	1e-39	-2	-2
Dexi1A01G0011220.1	Dex01A	A	10108007	10108514	Dexi1B01G0010620.1	Dex01B	B	10308444	10308794	1e-43	0.0547251	0.0590711
Dexi1A01G0011240.1	Dex01A	A	10160136	10161314	Dexi1B01G0010640.1	Dex01B	B	10333760	10334932	0	0.0103911	0.101327
Dexi1A01G0011260.1	Dex01A	A	10183771	10187681	Dexi1B01G0010660.1	Dex01B	B	10349662	10353645	0	0.0111132	0.0405687
Dexi1A01G0011280.1	Dex01A	A	10210036	10212290	Dexi1B01G0010670.1	Dex01B	B	10459790	10461903	0	0.0387141	0.0828551
Dexi1A01G0011290.1	Dex01A	A	10248664	10249199	Dexi1B01G0010680.1	Dex01B	B	10492537	10494556	2e-62	0	0.0540531
Dexi1A01G0011320.1	Dex01A	A	10257950	10262425	Dexi1B01G0010690.1	Dex01B	B	10499014	10503515	0	0.0162894	0.0525057
Dexi1A01G0011330.1	Dex01A	A	10288303	10291031	Dexi1B01G0010700.1	Dex01B	B	10526087	10528818	0	0.00863526	0.0329482
Dexi1A01G0011340.1	Dex01A	A	10333252	10335424	Dexi1B01G0010710.1	Dex01B	B	10559898	10562122	1e-70	0.0498635	0.0850835
Dexi1A01G0011350.1	Dex01A	A	10342373	10343499	Dexi1B01G0010720.1	Dex01B	B	10569100	10569693	1e-59	0.0262379	0.0238826
Dexi1A01G0011360.1	Dex01A	A	10364260	10368809	Dexi1B01G0010730.1	Dex01B	B	10594087	10598935	0	0.0100988	0.0101953
Dexi1A01G0011370.1	Dex01A	A	10376258	10376722	Dexi1B01G0010760.1	Dex01B	B	10612746	10613213	1e-61	0.0523979	0.100966
Dexi1A01G0011380.1	Dex01A	A	10379931	10383065	Dexi1B01G0010770.1	Dex01B	B	10612807	10617970	1e-125	0.0127935	0.00434784
Dexi1A01G0011390.1	Dex01A	A	10386039	10390435	Dexi1B01G0010780.1	Dex01B	B	10622201	10626578	0	0.00243886	0.0486767
Dexi1A01G0011400.1	Dex01A	A	10402881	10404722	Dexi1B01G0010790.1	Dex01B	B	10640011	10641283	7e-169	0.0376563	0.0918652
Dexi1A01G0011410.1	Dex01A	A	10405341	10406399	Dexi1B01G0010800.1	Dex01B	B	10643784	10644352	7e-67	0.125368	0.155935
Dexi1A01G0011430.1	Dex01A	A	10427894	10429650	Dexi1B01G0010850.1	Dex01B	B	10681886	10683504	2e-124	0.0250295	0.0548691
Dexi1A01G0011450.1	Dex01A	A	10445646	10450236	Dexi1B01G0010860.1	Dex01B	B	10689744	10697929	8e-62	0.946793	1.00946
Dexi1A01G0011460.1	Dex01A	A	10469931	10470978	Dexi1B01G0010870.1	Dex01B	B	10702266	10703308	2e-176	0.0187908	0.175312
Dexi1A01G0011490.1	Dex01A	A	10513864	10514403	Dexi1B01G0010920.1	Dex01B	B	10739832	10740421	2e-59	0.0336955	0.169797
Dexi1A01G0011500.1	Dex01A	A	10528900	10533699	Dexi1B01G0010930.1	Dex01B	B	10748704	10753854	1e-139	0	0.00715996
Dexi1A01G0011510.1	Dex01A	A	10539720	10546297	Dexi1B01G0010940.1	Dex01B	B	10759126	10765738	0	0.00127463	0.0127234
Dexi1A01G0011530.1	Dex01A	A	10555944	10565145	Dexi1B01G0010950.1	Dex01B	B	10787466	10789501	0	0.10331	0.0666732
Dexi1A01G0011560.1	Dex01A	A	10621657	10624029	Dexi1B01G0010980.1	Dex01B	B	10875895	10878295	1e-163	0.00390118	0.0452968
Dexi1A01G0011590.1	Dex01A	A	10711383	10717525	Dexi1B01G0010990.1	Dex01B	B	10972723	10980785	0	0.0102255	0.0070797
Dexi1A01G0011600.1	Dex01A	A	10745687	10748242	Dexi1B01G0011000.1	Dex01B	B	10987085	10989620	1e-142	0.00209497	0.0172421
Dexi1A01G0011610.1	Dex01A	A	10748573	10751056	Dexi1B01G0011010.1	Dex01B	B	10989946	10992554	0	0.00386879	0.00814303
Dexi1A01G0011620.1	Dex01A	A	10752988	10756059	Dexi1B01G0011020.1	Dex01B	B	10994862	10998018	1e-164	0.0700322	0.111498
Dexi1A01G0011630.1	Dex01A	A	10765972	10772791	Dexi1B01G0011030.1	Dex01B	B	11009035	11020708	0	0.0198423	0.0424624
Dexi1A01G0011640.1	Dex01A	A	10774309	10778025	Dexi1B01G0011040.1	Dex01B	B	11022444	11026429	5e-174	0.0253318	0.122282
Dexi1A01G0011650.1	Dex01A	A	10779346	10780519	Dexi1B01G0011050.1	Dex01B	B	11027623	11028565	0	0.00922951	0.105374
Dexi1A01G0011660.1	Dex01A	A	10787071	10789105	Dexi1B01G0011060.1	Dex01B	B	11035399	11037431	0	0.0147647	0.134069
Dexi1A01G0011680.1	Dex01A	A	10810214	10811336	Dexi1B01G0011090.1	Dex01B	B	11078654	11079701	7e-133	0.171404	0.485759
Dexi1A01G0011690.1	Dex01A	A	10849162	10849673	Dexi1B01G0011120.1	Dex01B	B	11183686	11184203	1e-52	0.00532862	0.0464066
Dexi1A01G0011700.1	Dex01A	A	10856961	10858183	Dexi1B01G0011130.1	Dex01B	B	11188383	11189597	0	0.0417085	0.0949627
Dexi1A01G0011720.1	Dex01A	A	10871281	10879094	Dexi1B01G0011150.1	Dex01B	B	11232353	11234751	0	0.0229512	0.0320797
Dexi1A01G0011730.1	Dex01A	A	10880437	10883575	Dexi1B01G0011160.1	Dex01B	B	11235896	11238181	4e-44	0.0428907	0.0260613
Dexi1A01G0011740.1	Dex01A	A	10883613	10884017	Dexi1B01G0011170.1	Dex01B	B	11238219	11238632	1e-56	0.00528637	0.0313362
Dexi1A01G0011750.1	Dex01A	A	10913469	10918083	Dexi1B01G0011180.1	Dex01B	B	11246940	11251557	0	0.00545622	0.0030896
Dexi1A01G0011760.1	Dex01A	A	10919743	10923725	Dexi1B01G0011190.1	Dex01B	B	11253194	11256805	1e-79	0.00999349	0.0516456
Dexi1A01G0011770.1	Dex01A	A	10949853	10951987	Dexi1B01G0011200.1	Dex01B	B	11301945	11304078	0	0.00606239	0.0523976
Dexi1A01G0011780.1	Dex01A	A	10953161	10956309	Dexi1B01G0011210.1	Dex01B	B	11308006	11308481	1e-88	0.032141	0.0401068
Dexi1A01G0011790.1	Dex01A	A	10961453	10970225	Dexi1B01G0011220.1	Dex01B	B	11311898	11315760	1e-120	0.00795763	0.0311733
Dexi1A01G0011800.1	Dex01A	A	10970831	10974220	Dexi1B01G0011230.1	Dex01B	B	11316367	11319732	0	0.0287116	0.0423971
Dexi1A01G0011810.1	Dex01A	A	10977763	10982077	Dexi1B01G0011240.1	Dex01B	B	11321764	11327572	2e-77	0.0483739	0.0676897
Dexi1A01G0011820.1	Dex01A	A	10984336	10988285	Dexi1B01G0011250.1	Dex01B	B	11329137	11337479	1e-134	0.0183016	0.0422275
Dexi1A01G0011830.1	Dex01A	A	10992762	10994113	Dexi1B01G0011260.1	Dex01B	B	11341004	11341821	4e-86	0.208087	0.16806
Dexi1A01G0011850.1	Dex01A	A	11016219	11019923	Dexi1B01G0011280.1	Dex01B	B	11364607	11374843	0	0.0383486	0.0531678
Dexi1A01G0011860.1	Dex01A	A	11024155	11030245	Dexi1B01G0011290.1	Dex01B	B	11380071	11386049	0	0.0081052	0.0066007
Dexi1A01G0011870.1	Dex01A	A	11031995	11036828	Dexi1B01G0011300.1	Dex01B	B	11393980	11399325	6e-14	-2	-2
Dexi1A01G0011880.1	Dex01A	A	11039475	11040009	Dexi1B01G0011320.1	Dex01B	B	11406044	11406671	7e-48	0	0.0296335
Dexi1A01G0011910.1	Dex01A	A	11146662	11150772	Dexi1B01G0011330.1	Dex01B	B	11440620	11443281	2e-27	-2	-2
Dexi1A01G0011920.1	Dex01A	A	11154345	11168910	Dexi1B01G0011340.1	Dex01B	B	11450947	11459124	0	0.0471033	0.0439074
Dexi1A01G0011930.1	Dex01A	A	11181248	11183355	Dexi1B01G0011360.1	Dex01B	B	11469591	11471699	9e-144	0.00452832	0.00738922
Dexi1A01G0014590.1	Dex01A	A	21279379	21282980	Dexi1B01G0013730.1	Dex01B	B	19728027	19730956	0	0.0175242	0.0650562
Dexi1A01G0014600.1	Dex01A	A	21288867	21291791	Dexi1B01G0013740.1	Dex01B	B	19734475	19737501	0	0.0350461	0.109753
Dexi1A01G0014620.1	Dex01A	A	21352893	21354144	Dexi1B01G0013760.1	Dex01B	B	19770979	19772224	1e-119	0.00529219	0.00868945
Dexi1A01G0014630.1	Dex01A	A	21360536	21362044	Dexi1B01G0013780.1	Dex01B	B	19790382	19791890	0	0.018751	0.0331712
Dexi1A01G0014640.1	Dex01A	A	21366158	21370127	Dexi1B01G0013790.1	Dex01B	B	19796291	19801951	7e-110	0.0304729	0.092315
Dexi1A01G0014650.1	Dex01A	A	21374568	21380708	Dexi1B01G0013800.1	Dex01B	B	19807243	19813405	0	0.00205585	0.0144322
Dexi1A01G0014660.1	Dex01A	A	21381057	21382279	Dexi1B01G0013810.1	Dex01B	B	19813721	19814417	2e-106	0.126135	0.110137
Dexi1A01G0014670.1	Dex01A	A	21385085	21386549	Dexi1B01G0013840.1	Dex01B	B	19821381	19822644	0	0	0.0260142
Dexi1A01G0014730.1	Dex01A	A	21415677	21418620	Dexi1B01G0013860.1	Dex01B	B	19852110	19855031	0	0.0178105	0.0931057
Dexi1A01G0014740.1	Dex01A	A	21419684	21420111	Dexi1B01G0013870.1	Dex01B	B	19856283	19856901	1e-33	0.0495366	0.0486986
Dexi1A01G0014750.1	Dex01A	A	21421028	21424418	Dexi1B01G0013880.1	Dex01B	B	19860428	19861169	7e-118	0.162662	0.078334
Dexi1A01G0014860.1	Dex01A	A	21666086	21679064	Dexi1B01G0013910.1	Dex01B	B	19946765	19956169	0	0.0883255	0.109916
Dexi1A01G0014870.1	Dex01A	A	21701736	21704604	Dexi1B01G0013920.1	Dex01B	B	19979146	19982066	1e-122	0.0152225	0.0148704
Dexi1A01G0014880.1	Dex01A	A	21715123	21716184	Dexi1B01G0013930.1	Dex01B	B	19988783	19989850	4e-153	0.0247779	0.0410798
Dexi1A01G0014900.1	Dex01A	A	21752615	21753205	Dexi1B01G0013960.1	Dex01B	B	20021183	20021635	6e-92	0.0140973	0.0285919
Dexi1A01G0014910.1	Dex01A	A	21797047	21801880	Dexi1B01G0013970.1	Dex01B	B	20039911	20057312	2e-167	0.144763	0.160176
Dexi1A01G0014920.1	Dex01A	A	21802128	21802882	Dexi1B01G0013980.1	Dex01B	B	20058096	20058837	4e-140	0.0205678	0.119169
Dexi1A01G0014930.1	Dex01A	A	21809769	21811681	Dexi1B01G0013990.1	Dex01B	B	20069437	20071372	9e-62	0	0.05786
Dexi1A01G0014950.1	Dex01A	A	21822498	21825276	Dexi1B01G0014010.1	Dex01B	B	20089943	20092874	7e-169	1.54975	2.53079
Dexi1A01G0014960.1	Dex01A	A	21839647	21840814	Dexi1B01G0014020.1	Dex01B	B	20110127	20111295	2e-127	0.062648	0.100636
Dexi1A01G0014970.1	Dex01A	A	21850052	21851243	Dexi1B01G0014030.1	Dex01B	B	20119752	20120934	0	0.0131008	0.0532283
Dexi1A01G0014980.1	Dex01A	A	21859804	21860908	Dexi1B01G0014040.1	Dex01B	B	20176953	20178072	0	0.0178541	0.0963547
Dexi1A01G0015010.1	Dex01A	A	21894406	21897091	Dexi1B01G0014050.1	Dex01B	B	20181628	20202457	5e-42	-2	-2
Dexi1A01G0015050.1	Dex01A	A	21923713	21928277	Dexi1B01G0014060.1	Dex01B	B	20210033	20215926	0	0.184174	0.196444
Dexi1A01G0015060.1	Dex01A	A	21930284	21931880	Dexi1B01G0014070.1	Dex01B	B	20216816	20218394	0	0.0291653	0.0700031
Dexi1A01G0015080.1	Dex01A	A	21995883	21999927	Dexi1B01G0014090.1	Dex01B	B	20318276	20322476	0	0.00318726	0.0855333
Dexi1A01G0015090.1	Dex01A	A	22003787	22004842	Dexi1B01G0014100.1	Dex01B	B	20328699	20329728	0	0.0275369	0.0653321
Dexi1A01G0015100.1	Dex01A	A	22021852	22025016	Dexi1B01G0014110.1	Dex01B	B	20351558	20354852	0	0.00348973	0.0691912
Dexi1A01G0015110.1	Dex01A	A	22027966	22034929	Dexi1B01G0014120.1	Dex01B	B	20357719	20363090	0	0.0287116	0.0561726
Dexi1A01G0015120.1	Dex01A	A	22037838	22044549	Dexi1B01G0014150.1	Dex01B	B	20369476	20375557	0	0.0107227	0.0578577
Dexi1A01G0015130.1	Dex01A	A	22046949	22047327	Dexi1B01G0014160.1	Dex01B	B	20377748	20378126	5e-65	0.0045249	0.0152289
Dexi1A01G0015160.1	Dex01A	A	22072463	22074580	Dexi1B01G0014190.1	Dex01B	B	20414231	20415125	6e-169	0.00803355	0
Dexi1A01G0015170.1	Dex01A	A	22074635	22078159	Dexi1B01G0014200.1	Dex01B	B	20415180	20418223	7e-179	0.00181461	0.0113692
Dexi1A01G0015180.1	Dex01A	A	22079243	22084456	Dexi1B01G0014210.1	Dex01B	B	20425727	20426055	2e-36	-2	-2
Dexi1A01G0015190.1	Dex01A	A	22088301	22092647	Dexi1B01G0014240.1	Dex01B	B	20466919	20471282	1e-108	0.0145494	0.071059
Dexi1A01G0015200.1	Dex01A	A	22125938	22128407	Dexi1B01G0014250.1	Dex01B	B	20491274	20493678	5e-112	0.0191927	0.0848211
Dexi1A01G0015210.1	Dex01A	A	22151865	22157533	Dexi1B01G0014280.1	Dex01B	B	20535255	20540924	1e-159	0.00393229	0.0222193
Dexi1A01G0015220.1	Dex01A	A	22163082	22166342	Dexi1B01G0014290.1	Dex01B	B	20542197	20545499	4e-144	-2	-2
Dexi1A01G0015240.1	Dex01A	A	22204805	22211789	Dexi1B01G0014310.1	Dex01B	B	20599918	20606051	0	0.00351833	0.00922025
Dexi1A01G0015250.1	Dex01A	A	22213452	22217035	Dexi1B01G0014330.1	Dex01B	B	20607712	20611342	0	0.297348	0.323356
Dexi1A01G0015280.1	Dex01A	A	22256556	22264240	Dexi1B01G0014360.1	Dex01B	B	20636982	20645716	0	0.0211703	0.0928194
Dexi1A01G0015300.1	Dex01A	A	22282460	22284103	Dexi1B01G0014380.1	Dex01B	B	20662126	20664587	3e-149	0.144645	0.21791
Dexi1A01G0015310.1	Dex01A	A	22286695	22289590	Dexi1B01G0014390.1	Dex01B	B	20668229	20669867	0	0.00111805	0.0240364
Dexi1A01G0015330.1	Dex01A	A	22322436	22324602	Dexi1B01G0014410.1	Dex01B	B	20694532	20696713	5e-149	0.00426213	0.0711012
Dexi1A01G0015340.1	Dex01A	A	22362769	22365729	Dexi1B01G0014420.1	Dex01B	B	20721975	20724988	0	0.00051458	0.0476351
Dexi1A01G0015380.1	Dex01A	A	22428539	22431472	Dexi1B01G0014430.1	Dex01B	B	20738045	20741003	0	0.0212326	0.0742377
Dexi1A01G0015390.1	Dex01A	A	22433332	22436726	Dexi1B01G0014440.1	Dex01B	B	20742872	20746138	0	0.00265585	0.0492864
Dexi1A01G0015400.1	Dex01A	A	22442046	22445582	Dexi1B01G0014450.1	Dex01B	B	20751507	20754985	0	0.0294459	0.0853192
Dexi1A01G0015410.1	Dex01A	A	22466005	22466487	Dexi1B01G0014460.1	Dex01B	B	20772023	20772508	1e-106	0.036244	0.0457808
Dexi1A01G0015420.1	Dex01A	A	22469435	22476677	Dexi1B01G0014470.1	Dex01B	B	20775652	20781008	0	0.000447394	0.0154536
Dexi1A01G0015440.1	Dex01A	A	22503214	22504671	Dexi1B01G0014480.1	Dex01B	B	20800940	20802202	8e-23	0.362088	0.155951
Dexi1A01G0015450.1	Dex01A	A	22523850	22525214	Dexi1B01G0014490.1	Dex01B	B	20819258	20820611	1e-68	0.150086	0.195587
Dexi1A01G0015470.1	Dex01A	A	22548020	22549810	Dexi1B01G0014500.1	Dex01B	B	20844509	20845171	2e-85	0.0580414	0.142716
Dexi1A01G0015500.1	Dex01A	A	22598784	22605161	Dexi1B01G0014540.1	Dex01B	B	20889578	20895872	0	0.00186509	0.0199679
Dexi1A01G0015530.1	Dex01A	A	22609682	22617156	Dexi1B01G0014550.1	Dex01B	B	20900699	20907786	0	0.00577481	0.0287116
Dexi1A01G0015540.1	Dex01A	A	22621194	22625806	Dexi1B01G0014560.1	Dex01B	B	20919139	20923755	0	0.00423033	0.031351
Dexi1A01G0015550.1	Dex01A	A	22626980	22629930	Dexi1B01G0014570.1	Dex01B	B	20924931	20927880	3e-146	0.00625329	0.0338562
Dexi1A01G0015560.1	Dex01A	A	22648461	22649482	Dexi1B01G0014590.1	Dex01B	B	20946921	20949527	5e-142	0.0451057	0.0373316
Dexi1A01G0015570.1	Dex01A	A	22657105	22665485	Dexi1B01G0014600.1	Dex01B	B	20950969	20959339	0	0.00757835	0.0180126
Dexi1A01G0015580.1	Dex01A	A	22666274	22666659	Dexi1B01G0014610.1	Dex01B	B	20959916	20960693	9e-35	0.107403	0.0681771
Dexi1A01G0015590.1	Dex01A	A	22698365	22704915	Dexi1B01G0014640.1	Dex01B	B	20990710	20996631	0	0.00712993	0.0791861
Dexi1A01G0015610.1	Dex01A	A	22729066	22730899	Dexi1B01G0014650.1	Dex01B	B	21014795	21016773	2e-124	0.0736029	0.135438
Dexi1A01G0015620.1	Dex01A	A	22742424	22743587	Dexi1B01G0014660.1	Dex01B	B	21029339	21030171	2e-100	0.0126933	0.0687668
Dexi1A01G0015630.1	Dex01A	A	22745084	22754568	Dexi1B01G0014670.1	Dex01B	B	21031713	21041144	0	0.00349838	0.0276827
Dexi1A01G0015640.1	Dex01A	A	22760792	22762951	Dexi1B01G0014680.1	Dex01B	B	21051662	21055757	0	0.0313799	0.0674516
Dexi1A01G0015660.1	Dex01A	A	22773832	22775031	Dexi1B01G0014690.1	Dex01B	B	21064414	21065625	0	0.00332687	0.0464815
Dexi1A01G0015690.1	Dex01A	A	22790428	22790948	Dexi1B01G0014710.1	Dex01B	B	21083599	21084146	4e-68	0	0.0253724
Dexi1A01G0015780.1	Dex01A	A	22815227	22815865	Dexi1B01G0014720.1	Dex01B	B	21092643	21093290	7e-78	0.0350493	0.0302308
Dexi1A01G0015810.1	Dex01A	A	22831974	22836085	Dexi1B01G0014740.1	Dex01B	B	21116646	21121664	0	0.0151224	0.0472816
Dexi1A01G0015830.1	Dex01A	A	22842461	22846101	Dexi1B01G0014750.1	Dex01B	B	21125812	21129448	4e-127	0.113208	0.151271
Dexi1A01G0015850.1	Dex01A	A	22864228	22865347	Dexi1B01G0014770.1	Dex01B	B	21141112	21142381	5e-126	0.00253861	0.103241
Dexi1A01G0015890.1	Dex01A	A	22896559	22898344	Dexi1B01G0014780.1	Dex01B	B	21185192	21188623	0	0.0446513	0.158752
Dexi1A01G0015940.1	Dex01A	A	22951695	22956430	Dexi1B01G0014820.1	Dex01B	B	21245513	21252144	8e-119	0.108873	0.0884595
Dexi1A01G0015960.1	Dex01A	A	22967077	22969281	Dexi1B01G0014830.1	Dex01B	B	21252154	21253599	5e-156	0.0713636	0.0896414
Dexi1A01G0015970.1	Dex01A	A	22971691	22973754	Dexi1B01G0014840.1	Dex01B	B	21256938	21258766	0	0.00511656	0.0347553
Dexi1A01G0015980.1	Dex01A	A	22978527	22979127	Dexi1B01G0014850.1	Dex01B	B	21262883	21263549	6e-42	0.035654	0.139797
Dexi1A01G0015990.1	Dex01A	A	22979801	22983306	Dexi1B01G0014860.1	Dex01B	B	21264194	21267637	0	0.00146306	0.0391287
Dexi1A01G0016000.1	Dex01A	A	22984137	22984778	Dexi1B01G0014870.1	Dex01B	B	21268456	21269085	2e-117	0.0219314	0.0446941
Dexi1A01G0016010.1	Dex01A	A	23000419	23004503	Dexi1B01G0014880.1	Dex01B	B	21284988	21289545	0	0.00656924	0.0976485
Dexi1A01G0016020.1	Dex01A	A	23014259	23016604	Dexi1B01G0014890.1	Dex01B	B	21302931	21304827	4e-90	0.109244	0.12111
Dexi1A01G0016030.1	Dex01A	A	23017637	23019880	Dexi1B01G0014900.1	Dex01B	B	21306148	21308395	0	0.00461067	0.0432119
Dexi1A01G0016050.1	Dex01A	A	23029160	23033071	Dexi1B01G0014910.1	Dex01B	B	21314551	21318477	2e-147	0.00213904	0.0463212
Dexi1A01G0016060.1	Dex01A	A	23035092	23038807	Dexi1B01G0014920.1	Dex01B	B	21319906	21323526	0	0.00330488	0.0300792
Dexi1A01G0016070.1	Dex01A	A	23067335	23067775	Dexi1B01G0014930.1	Dex01B	B	21355116	21355556	3e-94	0.0063125	0.0624432
Dexi1A01G0016080.1	Dex01A	A	23087584	23091876	Dexi1B01G0014940.1	Dex01B	B	21386729	21390907	0	0.0403836	0.0316461
Dexi1A01G0016100.1	Dex01A	A	23094441	23095007	Dexi1B01G0014960.1	Dex01B	B	21391284	21391853	1e-95	0.0228058	0.066415
Dexi1A01G0016110.1	Dex01A	A	23096903	23097343	Dexi1B01G0014970.1	Dex01B	B	21393840	21394373	2e-76	0.121592	0.104629
Dexi1A01G0016120.1	Dex01A	A	23097912	23103420	Dexi1B01G0014990.1	Dex01B	B	21397276	21399169	2e-146	0.146758	0.109189
Dexi1A01G0016140.1	Dex01A	A	23119159	23119692	Dexi1B01G0015010.1	Dex01B	B	21417376	21417909	2e-114	0.0316391	0.0429712
Dexi1A01G0016150.1	Dex01A	A	23120325	23123859	Dexi1B01G0015020.1	Dex01B	B	21418366	21421874	0	0.00252916	0.0512821
Dexi1A01G0016170.1	Dex01A	A	23142119	23148116	Dexi1B01G0015030.1	Dex01B	B	21432975	21434560	3e-57	1.04835	0.726909
Dexi1A01G0016180.1	Dex01A	A	23151888	23157567	Dexi1B01G0015040.1	Dex01B	B	21452429	21453279	5e-136	0.0365091	0.0341895
Dexi1A01G0016190.1	Dex01A	A	23168762	23169938	Dexi1B01G0015050.1	Dex01B	B	21457138	21458076	3e-43	0.375894	0.477318
Dexi1A01G0016200.1	Dex01A	A	23174457	23175878	Dexi1B01G0015070.1	Dex01B	B	21473795	21475723	0	0.0301301	0.0423823
Dexi1A01G0016230.1	Dex01A	A	23222213	23231222	Dexi1B01G0015110.1	Dex01B	B	21501099	21501791	4e-56	0.548853	0.322103
Dexi1A01G0016240.1	Dex01A	A	23233883	23237919	Dexi1B01G0015140.1	Dex01B	B	21512449	21516246	0	0.128263	0.177451
Dexi1A01G0016250.1	Dex01A	A	23266771	23270169	Dexi1B01G0015150.1	Dex01B	B	21522511	21525827	0	0.00345424	0.0657355
Dexi1A01G0016260.1	Dex01A	A	23275543	23276728	Dexi1B01G0015160.1	Dex01B	B	21530649	21531863	0	0.0204704	0.0664334
Dexi1A01G0016270.1	Dex01A	A	23279093	23284182	Dexi1B01G0015170.1	Dex01B	B	21534244	21537023	1e-79	0.170639	0.084088
Dexi1A01G0016290.1	Dex01A	A	23294499	23296417	Dexi1B01G0015190.1	Dex01B	B	21572997	21576902	0	0.0318968	0.0729523
Dexi1A01G0016300.1	Dex01A	A	23296757	23310990	Dexi1B01G0015200.1	Dex01B	B	21580239	21583162	0	0.260318	0.243849
Dexi1A01G0016310.1	Dex01A	A	23312001	23316007	Dexi1B01G0015210.1	Dex01B	B	21588919	21592711	0	0.00714684	0.0326533
Dexi1A01G0016320.1	Dex01A	A	23318784	23322058	Dexi1B01G0015220.1	Dex01B	B	21595206	21597750	0	0.0188187	0.0196277
Dexi1A01G0016330.1	Dex01A	A	23362582	23364591	Dexi1B01G0015250.1	Dex01B	B	21638740	21640735	0	0.0103642	0.0606636
Dexi1A01G0016340.1	Dex01A	A	23367432	23380162	Dexi1B01G0015260.1	Dex01B	B	21646039	21654574	0	0.0082331	0.0637396
Dexi1A01G0016360.1	Dex01A	A	23534448	23539159	Dexi1B01G0015280.1	Dex01B	B	21796067	21800702	0	0.0318946	0.0980206
Dexi1A01G0016380.1	Dex01A	A	23557951	23560794	Dexi1B01G0015300.1	Dex01B	B	21806616	21809797	0	0.00723988	0.0421375
Dexi1A01G0016390.1	Dex01A	A	23583328	23589492	Dexi1B01G0015310.1	Dex01B	B	21819747	21823144	2e-75	0.0386517	0.0296254
Dexi1A01G0016400.1	Dex01A	A	23591285	23594391	Dexi1B01G0015320.1	Dex01B	B	21827837	21832571	1e-44	0.216033	0.24413
Dexi1A01G0016420.1	Dex01A	A	23633929	23634609	Dexi1B01G0015330.1	Dex01B	B	21862624	21863313	1e-71	0.0334939	0.093077
Dexi1A01G0016430.1	Dex01A	A	23642645	23643742	Dexi1B01G0015340.1	Dex01B	B	21869662	21870808	6e-71	0.0488682	0.121578
Dexi1A01G0016440.1	Dex01A	A	23646310	23646757	Dexi1B01G0015350.1	Dex01B	B	21882059	21882517	9e-65	0	0.0157901
Dexi1A01G0016450.1	Dex01A	A	23649266	23652089	Dexi1B01G0015360.1	Dex01B	B	21884736	21887472	0	0.00900912	0.0421567
Dexi1A01G0016460.1	Dex01A	A	23658995	23663859	Dexi1B01G0015370.1	Dex01B	B	21888707	21893453	3e-73	0.264139	0.162347
Dexi1A01G0016470.1	Dex01A	A	23666175	23666635	Dexi1B01G0015390.1	Dex01B	B	21903935	21904397	3e-75	0.0200614	0.0561534
Dexi1A01G0016480.1	Dex01A	A	23683556	23684595	Dexi1B01G0015400.1	Dex01B	B	21915498	21916345	9e-127	-2	-2
Dexi1A01G0016490.1	Dex01A	A	23703274	23703644	Dexi1B01G0015410.1	Dex01B	B	21927855	21929293	2e-44	0.138461	0.0943078
Dexi1A01G0016500.1	Dex01A	A	23719949	23721044	Dexi1B01G0015430.1	Dex01B	B	21951785	21953139	0	0.0235169	0.0643827
Dexi1A01G0016510.1	Dex01A	A	23750038	23753127	Dexi1B01G0015440.1	Dex01B	B	22007746	22010392	1e-163	0.0134546	0.039714
Dexi1A01G0016520.1	Dex01A	A	23758528	23764785	Dexi1B01G0015450.1	Dex01B	B	22024864	22032299	0	0.0181042	0.0513132
Dexi1A01G0016530.1	Dex01A	A	23767637	23770257	Dexi1B01G0015460.1	Dex01B	B	22035413	22038033	0	0	0
Dexi1A01G0016550.1	Dex01A	A	23794303	23797622	Dexi1B01G0015480.1	Dex01B	B	22065733	22069042	0	0	0.0257315
Dexi1A01G0016560.1	Dex01A	A	23804200	23808117	Dexi1B01G0015490.1	Dex01B	B	22077213	22081432	0	0.0751044	0.0458497
Dexi1A01G0016570.1	Dex01A	A	23810251	23812967	Dexi1B01G0015500.1	Dex01B	B	22083536	22086258	0	0.00929164	0.0496169
Dexi1A01G0016590.1	Dex01A	A	23829553	23831151	Dexi1B01G0015520.1	Dex01B	B	22096063	22097573	0	0.0225926	0.0815173
Dexi1A01G0016600.1	Dex01A	A	23833037	23839071	Dexi1B01G0015530.1	Dex01B	B	22099518	22105640	0	0.00513432	0.0817018
Dexi1A01G0016610.1	Dex01A	A	23850081	23859892	Dexi1B01G0015540.1	Dex01B	B	22119797	22123830	0	0.0015894	0.0252762
Dexi1A01G0016620.1	Dex01A	A	23864872	23870038	Dexi1B01G0015550.1	Dex01B	B	22128151	22133457	0	0.0186693	0.0526202
Dexi1A01G0016630.1	Dex01A	A	23872510	23874782	Dexi1B01G0015560.1	Dex01B	B	22136374	22138591	0	0.0137886	0.0451787
Dexi1A01G0016640.1	Dex01A	A	23906419	23910233	Dexi1B01G0015580.1	Dex01B	B	22180004	22183684	0	0.0197267	0.0488872
Dexi1A01G0016650.1	Dex01A	A	23918202	23920859	Dexi1B01G0015590.1	Dex01B	B	22187465	22190426	0	-2	-2
Dexi1A01G0016660.1	Dex01A	A	23924151	23929290	Dexi1B01G0015600.1	Dex01B	B	22193816	22203259	0	0.13734	0.218492
Dexi1A01G0016670.1	Dex01A	A	23937389	23941606	Dexi1B01G0015620.1	Dex01B	B	22208006	22210508	0	0.0437354	0.0698178
Dexi1A01G0016680.1	Dex01A	A	23946715	23947760	Dexi1B01G0015630.1	Dex01B	B	22213634	22214833	0	0.0276147	0.0810557
Dexi1A01G0016730.1	Dex01A	A	24018558	24024474	Dexi1B01G0015670.1	Dex01B	B	22234998	22242162	3e-94	0.80077	0.233346
Dexi1A01G0016740.1	Dex01A	A	24028662	24030024	Dexi1B01G0015680.1	Dex01B	B	22247458	22248732	0	0.0186785	0.0559581
Dexi1A01G0016760.1	Dex01A	A	24050181	24054308	Dexi1B01G0015710.1	Dex01B	B	22267230	22271344	0	0.036215	0.0962923
Dexi1A01G0016770.1	Dex01A	A	24056654	24060392	Dexi1B01G0015720.1	Dex01B	B	22275358	22279099	0	0.0234369	0.0702002
Dexi1A01G0016780.1	Dex01A	A	24071336	24072465	Dexi1B01G0015730.1	Dex01B	B	22290131	22291170	0	0.0180448	0.0796667
Dexi1A01G0016790.1	Dex01A	A	24084900	24087360	Dexi1B01G0015740.1	Dex01B	B	22302791	22305069	0	0.0251918	0.0800532
Dexi1A01G0016800.1	Dex01A	A	24091214	24094739	Dexi1B01G0015750.1	Dex01B	B	22305971	22310396	0	0.00600664	0.0162917
Dexi1A01G0016810.1	Dex01A	A	24096022	24097948	Dexi1B01G0015760.1	Dex01B	B	22311640	22313344	1e-104	0.0889535	0.202856
Dexi1A01G0016820.1	Dex01A	A	24099279	24099674	Dexi1B01G0015770.1	Dex01B	B	22317098	22317493	6e-50	-2	-2
Dexi1A01G0016830.1	Dex01A	A	24105364	24116630	Dexi1B01G0015780.1	Dex01B	B	22322715	22333981	0	0.0177564	0.0255447
Dexi1A01G0016840.1	Dex01A	A	24120988	24128602	Dexi1B01G0015790.1	Dex01B	B	22338403	22341526	7e-29	-2	-2
Dexi1A01G0016860.1	Dex01A	A	24142558	24144264	Dexi1B01G0015810.1	Dex01B	B	22351629	22354155	5e-130	0.103228	0.146668
Dexi1A01G0016880.1	Dex01A	A	24151273	24151834	Dexi1B01G0015840.1	Dex01B	B	22360663	22361450	4e-114	0.0343501	0.0818481
Dexi1A01G0016890.1	Dex01A	A	24169378	24171387	Dexi1B01G0015850.1	Dex01B	B	22381861	22383860	0	0.00784513	0.0799322
Dexi1A01G0016900.1	Dex01A	A	24172218	24174438	Dexi1B01G0015860.1	Dex01B	B	22384686	22387636	0	0.0053033	0.0630402
Dexi1A01G0016910.1	Dex01A	A	24179569	24183444	Dexi1B01G0015870.1	Dex01B	B	22404956	22409045	0	0.030775	0.046585
Dexi1A01G0016920.1	Dex01A	A	24188456	24190874	Dexi1B01G0015880.1	Dex01B	B	22415538	22417604	0	0.0142277	0.111078
Dexi1A01G0016930.1	Dex01A	A	24196217	24198958	Dexi1B01G0015890.1	Dex01B	B	22423031	22425860	0	0.00602552	0.0774576
Dexi1A01G0016940.1	Dex01A	A	24200959	24202733	Dexi1B01G0015900.1	Dex01B	B	22427428	22429221	1e-113	0.0639195	0.0929505
Dexi1A01G0017040.1	Dex01A	A	24268617	24270323	Dexi1B01G0015920.1	Dex01B	B	22446036	22451009	2e-55	0.192973	0.153089
Dexi1A01G0017070.1	Dex01A	A	24329371	24330735	Dexi1B01G0015930.1	Dex01B	B	22453225	22454588	2e-175	0.00853252	0.0161586
Dexi1A01G0017080.1	Dex01A	A	24330779	24334526	Dexi1B01G0015940.1	Dex01B	B	22454632	22458369	0	0.00795254	0.00633297
Dexi1A01G0017090.1	Dex01A	A	24334937	24335892	Dexi1B01G0015950.1	Dex01B	B	22458836	22459792	2e-120	0.0191306	0.0382771
Dexi1A01G0017100.1	Dex01A	A	24336998	24339524	Dexi1B01G0015960.1	Dex01B	B	22461796	22466250	0	0.00776132	0.0425298
Dexi1A01G0017120.1	Dex01A	A	24356195	24358230	Dexi1B01G0015970.1	Dex01B	B	22491797	22495011	4e-102	0.149035	0.193743
Dexi1A01G0017130.1	Dex01A	A	24358399	24364717	Dexi1B01G0015980.1	Dex01B	B	22495180	22500279	2e-171	0.46131	0.37332
Dexi1A01G0017150.1	Dex01A	A	24520061	24522057	Dexi1B01G0015990.1	Dex01B	B	22533551	22535528	0	0.0193726	0.0296558
Dexi1A01G0017160.1	Dex01A	A	24535551	24545205	Dexi1B01G0016000.1	Dex01B	B	22541675	22544442	6e-159	0.00406367	0.0402781
Dexi1A01G0017170.1	Dex01A	A	24546156	24549964	Dexi1B01G0016010.1	Dex01B	B	22545413	22549194	0	0.00737877	0.0639092
Dexi1A01G0017180.1	Dex01A	A	24550635	24555891	Dexi1B01G0016020.1	Dex01B	B	22550042	22555313	0	0.0320591	0.0699934
Dexi1A01G0017190.1	Dex01A	A	24558155	24558574	Dexi1B01G0016030.1	Dex01B	B	22557846	22558279	1e-71	0	0.0419201
Dexi1A01G0017200.1	Dex01A	A	24562019	24562361	Dexi1B01G0016040.1	Dex01B	B	22561651	22566480	2e-27	-2	-2
Dexi1A01G0017220.1	Dex01A	A	24592044	24596855	Dexi1B01G0016080.1	Dex01B	B	22664517	22669317	0	0.124439	0.202426
Dexi1A01G0017240.1	Dex01A	A	24603327	24608062	Dexi1B01G0016090.1	Dex01B	B	22674759	22679474	0	0.00515097	0.0551466
Dexi1A01G0017250.1	Dex01A	A	24609861	24611278	Dexi1B01G0016100.1	Dex01B	B	22681664	22683073	0	0.024881	0.0774984
Dexi1A01G0017260.1	Dex01A	A	24612220	24612651	Dexi1B01G0016110.1	Dex01B	B	22683930	22684360	9e-68	0	0.0379028
Dexi1A01G0017270.1	Dex01A	A	24615592	24616629	Dexi1B01G0016120.1	Dex01B	B	22687580	22688632	0	0.0372966	0.129225
Dexi1A01G0017280.1	Dex01A	A	24617925	24623146	Dexi1B01G0016130.1	Dex01B	B	22690544	22693550	6e-178	0.0122134	0.0143408
Dexi1A01G0017290.1	Dex01A	A	24641268	24644066	Dexi1B01G0016150.1	Dex01B	B	22710753	22713527	0	0.00695657	0.0786962
Dexi1A01G0017300.1	Dex01A	A	24645600	24646609	Dexi1B01G0016160.1	Dex01B	B	22714388	22717548	5e-82	0.120973	0.04994
Dexi1A01G0017330.1	Dex01A	A	24668465	24668974	Dexi1B01G0016190.1	Dex01B	B	22731158	22731518	2e-36	0.0477448	0.0498108
Dexi1A01G0017340.1	Dex01A	A	24685689	24687667	Dexi1B01G0016200.1	Dex01B	B	22741163	22743144	0	0.00560541	0.0342525
Dexi1A01G0017350.1	Dex01A	A	24699863	24707201	Dexi1B01G0016210.1	Dex01B	B	22749122	22750631	0	0.017622	0.0389468
Dexi1A01G0017360.1	Dex01A	A	24709158	24711704	Dexi1B01G0016230.1	Dex01B	B	22758238	22758633	3e-73	0.0333852	0.0119763
Dexi1A01G0017380.1	Dex01A	A	24744640	24745248	Dexi1B01G0016250.1	Dex01B	B	22775878	22776435	9e-85	0.0567957	0.0367148
Dexi1A01G0017390.1	Dex01A	A	24746980	24747888	Dexi1B01G0016260.1	Dex01B	B	22778013	22781096	8e-141	0.0672709	0.0421606
Dexi1A01G0017430.1	Dex01A	A	24767245	24767895	Dexi1B01G0016280.1	Dex01B	B	22799660	22800789	4e-148	0.0347993	0.114345
Dexi1A01G0017450.1	Dex01A	A	24775201	24779685	Dexi1B01G0016300.1	Dex01B	B	22809145	22813631	0	0.00541213	0.0755058
Dexi1A01G0017460.1	Dex01A	A	24790577	24794424	Dexi1B01G0016310.1	Dex01B	B	22820867	22824710	0	0.00756627	0.037839
Dexi1A01G0017470.1	Dex01A	A	24799787	24800700	Dexi1B01G0016320.1	Dex01B	B	22827890	22830361	4e-33	0.155763	0.10285
Dexi1A01G0017480.1	Dex01A	A	24812661	24819168	Dexi1B01G0016340.1	Dex01B	B	22854498	22858299	1e-130	0.00835227	0.00994627
Dexi1A01G0017490.1	Dex01A	A	24828247	24829729	Dexi1B01G0016350.1	Dex01B	B	22881594	22882742	0	0.0253885	0.0840945
Dexi1A01G0017500.1	Dex01A	A	24831089	24834248	Dexi1B01G0016360.1	Dex01B	B	22883430	22886766	1e-141	0.0133882	0.0561666
Dexi1A01G0017510.1	Dex01A	A	24834747	24837716	Dexi1B01G0016370.1	Dex01B	B	22887252	22890293	0	0.0100757	0.0784634
Dexi1A01G0017520.1	Dex01A	A	24838407	24840593	Dexi1B01G0016380.1	Dex01B	B	22891814	22893326	0	0.0275478	0.0548475
Dexi1A01G0017530.1	Dex01A	A	24840826	24841029	Dexi1B01G0016390.1	Dex01B	B	22893560	22893763	6e-44	0.00668528	0.061573
Dexi1A01G0017550.1	Dex01A	A	24853449	24859408	Dexi1B01G0016410.1	Dex01B	B	22912743	22924585	0	0.0120942	0.0736476
Dexi1A01G0017560.1	Dex01A	A	24860149	24861352	Dexi1B01G0016420.1	Dex01B	B	22925339	22926562	0	0.0975751	0.185134
Dexi1A01G0017580.1	Dex01A	A	24870879	24872372	Dexi1B01G0016440.1	Dex01B	B	22936496	22937989	0	0.00915623	0.0555565
Dexi1A01G0017590.1	Dex01A	A	24880249	24882537	Dexi1B01G0016450.1	Dex01B	B	22951412	22953707	0	0.00932676	0.0328595
Dexi1A01G0017610.1	Dex01A	A	24919618	24921489	Dexi1B01G0016500.1	Dex01B	B	22984150	22985918	3e-138	0.0431401	0.0283525
Dexi1A01G0017660.1	Dex01A	A	25022529	25024240	Dexi1B01G0016510.1	Dex01B	B	23019393	23021125	0	0.00122038	0.0660407
Dexi1A01G0017670.1	Dex01A	A	25044728	25046577	Dexi1B01G0016520.1	Dex01B	B	23031292	23033120	0	0.00998489	0.0294035
Dexi1A01G0017680.1	Dex01A	A	25055673	25056437	Dexi1B01G0016530.1	Dex01B	B	23040975	23041753	8e-85	0.0354466	0.0889932
Dexi1A01G0017720.1	Dex01A	A	25074703	25076207	Dexi1B01G0016560.1	Dex01B	B	23059728	23061371	8e-137	0.0589716	0.0660068
Dexi1A01G0017730.1	Dex01A	A	25075022	25077426	Dexi1B01G0016570.1	Dex01B	B	23060225	23062575	0	0	0.0447179
Dexi1A01G0017750.1	Dex01A	A	25097376	25099646	Dexi1B01G0016590.1	Dex01B	B	23113001	23115433	3e-22	0.688782	0.829336
Dexi1A01G0017760.1	Dex01A	A	25100973	25101703	Dexi1B01G0016600.1	Dex01B	B	23116773	23117503	3e-140	0.0130485	0.0475721
Dexi1A01G0017770.1	Dex01A	A	25102760	25106867	Dexi1B01G0016610.1	Dex01B	B	23118559	23120947	1e-92	0.0057651	0.0347385
Dexi1A01G0017780.1	Dex01A	A	25112046	25114336	Dexi1B01G0016620.1	Dex01B	B	23126484	23128820	8e-101	0	0.0796768
Dexi1A01G0017790.1	Dex01A	A	25119532	25120360	Dexi1B01G0016630.1	Dex01B	B	23135410	23137014	6e-130	0.0106173	0.0321621
Dexi1A01G0017810.1	Dex01A	A	25129093	25130336	Dexi1B01G0016650.1	Dex01B	B	23156381	23157624	4e-101	0.0150532	0.0694711
Dexi1A01G0017820.1	Dex01A	A	25132253	25133004	Dexi1B01G0016660.1	Dex01B	B	23159518	23160272	7e-145	0.0151959	0.0388018
Dexi1A01G0017830.1	Dex01A	A	25134871	25138600	Dexi1B01G0016670.1	Dex01B	B	23162162	23165840	0	0.00218819	0.037364
Dexi1A01G0017850.1	Dex01A	A	25166803	25171531	Dexi1B01G0016690.1	Dex01B	B	23179105	23183835	8e-118	0.0593735	0.126921
Dexi1A01G0017860.1	Dex01A	A	25174334	25178358	Dexi1B01G0016700.1	Dex01B	B	23186630	23188081	0	0.00870206	0.04047
Dexi1A01G0017880.1	Dex01A	A	25195266	25198970	Dexi1B01G0016720.1	Dex01B	B	23212373	23212688	2e-57	0.0811602	0.00678738
Dexi1A01G0017890.1	Dex01A	A	25200698	25201900	Dexi1B01G0016740.1	Dex01B	B	23218359	23219497	5e-166	0.00787667	0.0557532
Dexi1A01G0017920.1	Dex01A	A	25208720	25212414	Dexi1B01G0016750.1	Dex01B	B	23227128	23230840	0	0.00240128	0.0203402
Dexi1A01G0017950.1	Dex01A	A	25232012	25233707	Dexi1B01G0016780.1	Dex01B	B	23245344	23246847	0	0.0419225	0.100222
Dexi1A01G0017970.1	Dex01A	A	25241677	25242849	Dexi1B01G0016790.1	Dex01B	B	23249683	23254452	0	0.0668835	0.109828
Dexi1A01G0017980.1	Dex01A	A	25264847	25267701	Dexi1B01G0016800.1	Dex01B	B	23267908	23270742	0	0.00790022	0.0610155
Dexi1A01G0017990.1	Dex01A	A	25271340	25273713	Dexi1B01G0016810.1	Dex01B	B	23273801	23275979	1e-107	0.00581117	0.0773216
Dexi1A01G0018000.1	Dex01A	A	25274585	25279565	Dexi1B01G0016820.1	Dex01B	B	23276812	23280959	0	0.0190789	0.0776202
Dexi1A01G0018020.1	Dex01A	A	25290791	25291842	Dexi1B01G0016890.1	Dex01B	B	23309406	23310662	0	0.031595	0.0615505
Dexi1A01G0018030.1	Dex01A	A	25297341	25298624	Dexi1B01G0016900.1	Dex01B	B	23325136	23327335	6e-91	0.424963	0.387313
Dexi1A01G0018040.1	Dex01A	A	25300075	25300813	Dexi1B01G0016910.1	Dex01B	B	23328698	23329432	9e-103	0.00599703	0.0398103
Dexi1A01G0018050.1	Dex01A	A	25310767	25313430	Dexi1B01G0016920.1	Dex01B	B	23331153	23333939	0	0.0160903	0.072171
Dexi1A01G0018060.1	Dex01A	A	25339841	25340083	Dexi1B01G0016980.1	Dex01B	B	23370296	23370538	4e-41	0.0120666	0.0373327
Dexi1A01G0018080.1	Dex01A	A	25345147	25347806	Dexi1B01G0017000.1	Dex01B	B	23374325	23377167	0	0.0134785	0.0632722
Dexi1A01G0018090.1	Dex01A	A	25360972	25367241	Dexi1B01G0017010.1	Dex01B	B	23384622	23390911	0	0.0024974	0.017729
Dexi1A01G0018100.1	Dex01A	A	25368228	25372600	Dexi1B01G0017020.1	Dex01B	B	23391898	23394703	8e-91	0.266016	0.232058
Dexi1A01G0018120.1	Dex01A	A	25451145	25454097	Dexi1B01G0017040.1	Dex01B	B	23433683	23436664	0	0.00338482	0.0741507
Dexi1A01G0018130.1	Dex01A	A	25463071	25464914	Dexi1B01G0017050.1	Dex01B	B	23442442	23444156	3e-118	0.00253968	0.0687316
Dexi1A01G0018140.1	Dex01A	A	25469433	25471775	Dexi1B01G0017060.1	Dex01B	B	23447724	23450523	2e-110	0.14739	0.223688
Dexi1A01G0018160.1	Dex01A	A	25478268	25485252	Dexi1B01G0017070.1	Dex01B	B	23450715	23466654	2e-157	0.451634	0.27001
Dexi1A01G0018180.1	Dex01A	A	25493173	25494771	Dexi1B01G0017090.1	Dex01B	B	23478001	23479718	0	0.019766	0.0709263
Dexi1A01G0018210.1	Dex01A	A	25497991	25499502	Dexi1B01G0017100.1	Dex01B	B	23484922	23486430	0	0.0232369	0.106163
Dexi1A01G0018250.1	Dex01A	A	25505631	25506406	Dexi1B01G0017120.1	Dex01B	B	23503603	23504378	3e-156	0.0094506	0.0477242
Dexi1A01G0018260.1	Dex01A	A	25522737	25525056	Dexi1B01G0017140.1	Dex01B	B	23517050	23519455	7e-132	0.00241692	0.0684452
Dexi1A01G0018280.1	Dex01A	A	25548576	25549162	Dexi1B01G0017150.1	Dex01B	B	23521092	23521409	2e-19	0.373017	0.279386
Dexi1A01G0018290.1	Dex01A	A	25558086	25559502	Dexi1B01G0017160.1	Dex01B	B	23529410	23530818	0	0.00718138	0.038347
Dexi1A01G0018300.1	Dex01A	A	25572201	25573946	Dexi1B01G0017170.1	Dex01B	B	23541162	23542864	7e-164	0.0285788	0.109369
Dexi1A01G0018320.1	Dex01A	A	25592273	25592718	Dexi1B01G0017180.1	Dex01B	B	23561472	23561917	7e-64	-2	-2
Dexi1A01G0018340.1	Dex01A	A	25603800	25604348	Dexi1B01G0017190.1	Dex01B	B	23578982	23579567	5e-94	0.0231381	0.0604979
Dexi1A01G0018360.1	Dex01A	A	25610133	25611252	Dexi1B01G0017200.1	Dex01B	B	23582457	23583414	5e-81	0.232511	0.256215
Dexi1A01G0018370.1	Dex01A	A	25612700	25616707	Dexi1B01G0017210.1	Dex01B	B	23583529	23589280	0	0.098091	0.148836
Dexi1A01G0018390.1	Dex01A	A	25623944	25624663	Dexi1B01G0017220.1	Dex01B	B	23597283	23597996	6e-150	0.0231492	0.0332311
Dexi1A01G0018400.1	Dex01A	A	25625571	25627186	Dexi1B01G0017230.1	Dex01B	B	23598903	23599734	3e-149	0.00222883	0.0245421
Dexi1A01G0018550.1	Dex01A	A	25713736	25726708	Dexi1B01G0017240.1	Dex01B	B	23601939	23609027	0	0.0125729	0.0171419
Dexi1A01G0018560.1	Dex01A	A	25728039	25728567	Dexi1B01G0017250.1	Dex01B	B	23610545	23611037	6e-72	0.0168192	0.0243429
Dexi1A01G0018570.1	Dex01A	A	25731596	25733337	Dexi1B01G0017260.1	Dex01B	B	23614310	23615753	0	0.0132894	0.023459
Dexi1A01G0018580.1	Dex01A	A	25739860	25741749	Dexi1B01G0017270.1	Dex01B	B	23622133	23622768	5e-121	0.00569803	0.0110908
Dexi1A01G0018590.1	Dex01A	A	25751295	25754055	Dexi1B01G0017280.1	Dex01B	B	23632885	23635733	5e-173	0.014657	0.0583849
Dexi1A01G0018600.1	Dex01A	A	25755805	25756689	Dexi1B01G0017290.1	Dex01B	B	23637494	23638375	2e-142	0.0110418	0.0684626
Dexi1A01G0018670.1	Dex01A	A	25891280	25891864	Dexi1B01G0017310.1	Dex01B	B	23648809	23649399	1e-82	0.0354714	0.0558397
Dexi1A01G0018700.1	Dex01A	A	25914721	25915534	Dexi1B01G0017340.1	Dex01B	B	23662421	23663941	1e-112	0.0337325	0.169201
Dexi1A01G0018730.1	Dex01A	A	25921481	25923320	Dexi1B01G0017360.1	Dex01B	B	23671274	23678962	1e-62	-2	-2
Dexi1A01G0018750.1	Dex01A	A	25939155	25943926	Dexi1B01G0017390.1	Dex01B	B	23723618	23727568	0	0.00851156	0.0728301
Dexi1A01G0018760.1	Dex01A	A	25951361	25955109	Dexi1B01G0017400.1	Dex01B	B	23735570	23740018	2e-134	0.0315072	0.0541633
Dexi1A01G0018770.1	Dex01A	A	25960560	25962419	Dexi1B01G0017410.1	Dex01B	B	23751959	23753776	3e-138	0	0.0494006
Dexi1A01G0018780.1	Dex01A	A	25965539	25969506	Dexi1B01G0017420.1	Dex01B	B	23755727	23758898	1e-70	0.0327155	0.0282165
Dexi1A01G0018790.1	Dex01A	A	25973786	25975781	Dexi1B01G0017430.1	Dex01B	B	23764157	23766137	0	0.0128582	0.0424968
Dexi1A01G0018800.1	Dex01A	A	25995384	26001277	Dexi1B01G0017440.1	Dex01B	B	23777293	23782263	0	0.0214413	0.043826
Dexi1A01G0018810.1	Dex01A	A	26001903	26004714	Dexi1B01G0017450.1	Dex01B	B	23782887	23785767	0	0.0131374	0.0125046
Dexi1A01G0018820.1	Dex01A	A	26006092	26006596	Dexi1B01G0017460.1	Dex01B	B	23786845	23787292	6e-28	0.0732646	0.143111
Dexi1A01G0018830.1	Dex01A	A	26009133	26009513	Dexi1B01G0017470.1	Dex01B	B	23789753	23790133	2e-63	0.00957715	0.0153458
Dexi1A01G0018840.1	Dex01A	A	26014694	26015179	Dexi1B01G0017480.1	Dex01B	B	23794737	23795273	1e-78	0.0112643	0.0530256
Dexi1A01G0018850.1	Dex01A	A	26017011	26021506	Dexi1B01G0017490.1	Dex01B	B	23797012	23801510	0	0.00721221	0.01842
Dexi1A01G0018860.1	Dex01A	A	26026813	26030142	Dexi1B01G0017500.1	Dex01B	B	23806383	23809854	2e-90	0.267155	0.296437
Dexi1A01G0018870.1	Dex01A	A	26029354	26033704	Dexi1B01G0017510.1	Dex01B	B	23809418	23813771	0	0.00347961	0.0371998
Dexi1A01G0018880.1	Dex01A	A	26034354	26035172	Dexi1B01G0017520.1	Dex01B	B	23814416	23815498	1e-92	0.031341	0.0259766
Dexi1A01G0018890.1	Dex01A	A	26044393	26047699	Dexi1B01G0017530.1	Dex01B	B	23831531	23834769	2e-165	0.0145007	0.0837004
Dexi1A01G0018910.1	Dex01A	A	26093695	26094087	Dexi1B01G0017540.1	Dex01B	B	23865582	23868626	1e-46	0.0250807	0.0124743
Dexi1A01G0018940.1	Dex01A	A	26120643	26122709	Dexi1B01G0017550.1	Dex01B	B	23909771	23911266	2e-109	0.0166097	0
Dexi1A01G0018950.1	Dex01A	A	26126770	26127610	Dexi1B01G0017560.1	Dex01B	B	23915438	23916282	2e-111	-2	-2
Dexi1A01G0018960.1	Dex01A	A	26133300	26136081	Dexi1B01G0017570.1	Dex01B	B	23923788	23926890	2e-153	0.022179	0.0119524
Dexi1A01G0018980.1	Dex01A	A	26153072	26164453	Dexi1B01G0017590.1	Dex01B	B	23953029	23959900	0	0.102425	0.128745
Dexi1A01G0018990.1	Dex01A	A	26166643	26168240	Dexi1B01G0017600.1	Dex01B	B	23961641	23963154	1e-153	2.3384	2.32012
Dexi1A01G0019000.1	Dex01A	A	26169369	26172207	Dexi1B01G0017610.1	Dex01B	B	23963874	23966660	0	0.00536435	0.02333
Dexi1A01G0019010.1	Dex01A	A	26181227	26185286	Dexi1B01G0017620.1	Dex01B	B	23968227	23978555	0	-2	-2
Dexi1A01G0019020.1	Dex01A	A	26201383	26206510	Dexi1B01G0017640.1	Dex01B	B	23984347	23989436	0	0.00353983	0.00771711
Dexi1A01G0019030.1	Dex01A	A	26219397	26219635	Dexi1B01G0017660.1	Dex01B	B	23993592	23994962	1e-32	0.0229903	0.0362608
Dexi1A01G0019040.1	Dex01A	A	26226386	26227251	Dexi1B01G0017670.1	Dex01B	B	23997375	24002556	7e-129	0.0252125	0.048758
Dexi1A01G0019050.1	Dex01A	A	26230270	26232667	Dexi1B01G0017680.1	Dex01B	B	24008253	24008809	8e-61	0.0200765	0.0130865
Dexi1A01G0019060.1	Dex01A	A	26244797	26245290	Dexi1B01G0017690.1	Dex01B	B	24021988	24022452	6e-78	0.00776706	0.107086
Dexi1A01G0019070.1	Dex01A	A	26247791	26249996	Dexi1B01G0017700.1	Dex01B	B	24025604	24027811	0	0.00226245	0.00587662
Dexi1A01G0019080.1	Dex01A	A	26263982	26266739	Dexi1B01G0017710.1	Dex01B	B	24036784	24039833	0	0.0407828	0.0525401
Dexi1A01G0019090.1	Dex01A	A	26268435	26268832	Dexi1B01G0017720.1	Dex01B	B	24041198	24041605	5e-56	0.0250023	0.0486657
Dexi1A01G0019100.1	Dex01A	A	26269952	26272072	Dexi1B01G0017730.1	Dex01B	B	24042105	24044146	0	0.0123587	0.0398931
Dexi1A01G0019110.1	Dex01A	A	26273367	26278711	Dexi1B01G0017740.1	Dex01B	B	24045484	24050481	0	0.0147171	0.0490411
Dexi1A01G0019120.1	Dex01A	A	26281178	26285272	Dexi1B01G0017750.1	Dex01B	B	24052768	24056755	0	0.00747856	0.00972067
Dexi1A01G0019130.1	Dex01A	A	26291213	26294964	Dexi1B01G0017760.1	Dex01B	B	24064768	24068553	0	0.00923963	0.0637747
Dexi1A01G0019150.1	Dex01A	A	26323932	26324597	Dexi1B01G0017770.1	Dex01B	B	24108242	24110103	3e-60	0.108953	0.0587713
Dexi1A01G0019180.1	Dex01A	A	26346262	26348648	Dexi1B01G0017780.1	Dex01B	B	24117291	24119651	0	0.011283	0.0699289
Dexi1A01G0019190.1	Dex01A	A	26363720	26366175	Dexi1B01G0017790.1	Dex01B	B	24133935	24136394	0	0.035504	0.054988
Dexi1A01G0019200.1	Dex01A	A	26366441	26366881	Dexi1B01G0017800.1	Dex01B	B	24136667	24137131	9e-40	0.239027	0.225444
Dexi1A01G0019240.1	Dex01A	A	26410473	26414884	Dexi1B01G0017860.1	Dex01B	B	24176139	24181013	5e-126	0.0683546	0.176203
Dexi1A01G0019250.1	Dex01A	A	26428614	26430062	Dexi1B01G0017880.1	Dex01B	B	24189785	24191021	0	0.0143273	0.110274
Dexi1A01G0019260.1	Dex01A	A	26434819	26436350	Dexi1B01G0017890.1	Dex01B	B	24196104	24197881	4e-137	0.0297522	0.166968
Dexi1A01G0019290.1	Dex01A	A	26451569	26454498	Dexi1B01G0017910.1	Dex01B	B	24208489	24211431	0	0.060137	0.0679453
Dexi1A01G0019300.1	Dex01A	A	26456586	26459172	Dexi1B01G0017920.1	Dex01B	B	24212518	24215009	0	0.00632915	0.0714826
Dexi1A01G0019310.1	Dex01A	A	26459941	26461060	Dexi1B01G0017930.1	Dex01B	B	24215784	24216945	1e-141	0.00456449	0.0228154
Dexi1A01G0019320.1	Dex01A	A	26463367	26468580	Dexi1B01G0017940.1	Dex01B	B	24226472	24227111	5e-48	0.0511638	0.0123038
Dexi1A01G0019330.1	Dex01A	A	26468429	26469642	Dexi1B01G0017950.1	Dex01B	B	24229903	24230283	3e-36	0.11422	0.07372
Dexi1A01G0019340.1	Dex01A	A	26471042	26473010	Dexi1B01G0017990.1	Dex01B	B	24327947	24329902	0	0.0238673	0.0898643
Dexi1A01G0019350.1	Dex01A	A	26491637	26494532	Dexi1B01G0018010.1	Dex01B	B	24343009	24345999	3e-159	0	0.0134835
Dexi1A01G0019360.1	Dex01A	A	26500107	26502066	Dexi1B01G0018020.1	Dex01B	B	24351115	24353071	0	0.0154565	0.0373909
Dexi1A01G0019370.1	Dex01A	A	26507592	26507968	Dexi1B01G0018030.1	Dex01B	B	24354769	24355129	1e-41	0.105673	0.326248
Dexi1A01G0019380.1	Dex01A	A	26510036	26518976	Dexi1B01G0018040.1	Dex01B	B	24357141	24361816	0	0.0176368	0.0286134
Dexi1A01G0019390.1	Dex01A	A	26525033	26527951	Dexi1B01G0018050.1	Dex01B	B	24366861	24369559	1e-164	-2	-2
Dexi1A01G0019410.1	Dex01A	A	26535771	26539227	Dexi1B01G0018060.1	Dex01B	B	24373122	24376259	0	0	0.127828
Dexi1A01G0019430.1	Dex01A	A	26540149	26542305	Dexi1B01G0018070.1	Dex01B	B	24377149	24379173	5e-172	0.0704016	0.0539933
Dexi1A01G0019440.1	Dex01A	A	26553802	26554110	Dexi1B01G0018080.1	Dex01B	B	24384415	24397433	3e-47	-2	-2
Dexi1A01G0019460.1	Dex01A	A	26566822	26568359	Dexi1B01G0018090.1	Dex01B	B	24398514	24399817	2e-97	0.0168546	0.123697
Dexi1A01G0019470.1	Dex01A	A	26577282	26579400	Dexi1B01G0018100.1	Dex01B	B	24401675	24407187	2e-158	0.171273	0.196669
Dexi1A01G0019480.1	Dex01A	A	26580259	26582647	Dexi1B01G0018110.1	Dex01B	B	24410044	24412309	7e-81	0.00289855	0.035721
Dexi1A01G0019490.1	Dex01A	A	26584051	26584284	Dexi1B01G0018120.1	Dex01B	B	24413673	24413906	2e-22	0.0820864	0.0987048
Dexi1A01G0019500.1	Dex01A	A	26585509	26586281	Dexi1B01G0018130.1	Dex01B	B	24415131	24415903	7e-156	0	0.0393717
Dexi1A01G0019510.1	Dex01A	A	26591014	26593511	Dexi1B01G0018140.1	Dex01B	B	24420934	24423418	0	0.0093605	0.0317508
Dexi1A01G0019520.1	Dex01A	A	26604497	26611995	Dexi1B01G0018150.1	Dex01B	B	24432657	24439259	0	0.0146228	0.0381889
Dexi1A01G0019530.1	Dex01A	A	26613056	26619412	Dexi1B01G0018160.1	Dex01B	B	24446764	24453180	0	0.0212623	0.0634937
Dexi1A01G0019540.1	Dex01A	A	26620270	26622838	Dexi1B01G0018170.1	Dex01B	B	24454090	24456660	0	0.00534821	0.0337491
Dexi1A01G0019550.1	Dex01A	A	26623587	26625069	Dexi1B01G0018180.1	Dex01B	B	24457333	24458843	6e-179	0.0203282	0.0472597
Dexi1A01G0019560.1	Dex01A	A	26630434	26634934	Dexi1B01G0018190.1	Dex01B	B	24463796	24468367	0	0.0242157	0.053712
Dexi1A01G0019580.1	Dex01A	A	26666900	26670133	Dexi1B01G0018210.1	Dex01B	B	24487804	24490855	0	0.00452539	0.0370311
Dexi1A01G0019600.1	Dex01A	A	26676166	26680219	Dexi1B01G0018220.1	Dex01B	B	24500690	24503686	0	-2	-2
Dexi1A01G0019610.1	Dex01A	A	26681151	26684862	Dexi1B01G0018230.1	Dex01B	B	24504626	24512115	0	0.00765353	0.0168836
Dexi1A01G0019620.1	Dex01A	A	26683982	26684830	Dexi1B01G0018240.1	Dex01B	B	24507559	24508291	2e-80	0.1049	0.103747
Dexi1A01G0019630.1	Dex01A	A	26691855	26693252	Dexi1B01G0018250.1	Dex01B	B	24512451	24513862	0	0.0232492	0.0939727
Dexi1A01G0019650.1	Dex01A	A	26695482	26698111	Dexi1B01G0018260.1	Dex01B	B	24515236	24517870	0	0.021568	0.0715351
Dexi1A01G0019670.1	Dex01A	A	26706581	26708828	Dexi1B01G0018330.1	Dex01B	B	24591537	24592852	7e-40	0.0222444	0.0363708
Dexi1A01G0019680.1	Dex01A	A	26711592	26713137	Dexi1B01G0018340.1	Dex01B	B	24594595	24595996	0	0.0111366	0.0188739
Dexi1A01G0019690.1	Dex01A	A	26715962	26716477	Dexi1B01G0018350.1	Dex01B	B	24598748	24599266	6e-78	0.0445308	0.0349578
Dexi1A01G0019710.1	Dex01A	A	26738452	26740102	Dexi1B01G0018400.1	Dex01B	B	24623377	24625015	5e-73	0.0038898	0.0119644
Dexi1A01G0019720.1	Dex01A	A	26744234	26745616	Dexi1B01G0018410.1	Dex01B	B	24629504	24630883	0	0.0130405	0.0484384
Dexi1A01G0019740.1	Dex01A	A	26754617	26759110	Dexi1B01G0018420.1	Dex01B	B	24641225	24646402	0	0.00286704	0.0545488
Dexi1A01G0019750.1	Dex01A	A	26762926	26764589	Dexi1B01G0018450.1	Dex01B	B	24649763	24650219	3e-51	0.0320282	0.102928
Dexi1A01G0019760.1	Dex01A	A	26769833	26774297	Dexi1B01G0018460.1	Dex01B	B	24656642	24660795	0	0.00280014	0.0603557
Dexi1A01G0019770.1	Dex01A	A	26776030	26778328	Dexi1B01G0018470.1	Dex01B	B	24664288	24666560	0	0	0.0113531
Dexi1A01G0019780.1	Dex01A	A	26779354	26781513	Dexi1B01G0018480.1	Dex01B	B	24667588	24669757	4e-119	0.0938432	0.12229
Dexi1A01G0019790.1	Dex01A	A	26785385	26790075	Dexi1B01G0018490.1	Dex01B	B	24676954	24681443	0	0.0203737	0.0465422
Dexi1A01G0019800.1	Dex01A	A	26790808	26791780	Dexi1B01G0018500.1	Dex01B	B	24682176	24683164	6e-174	0.00364964	0.0393349
Dexi1A01G0019810.1	Dex01A	A	26797560	26800501	Dexi1B01G0018510.1	Dex01B	B	24720662	24724382	0	0.0283521	0.0670186
Dexi1A01G0019820.1	Dex01A	A	26801895	26802861	Dexi1B01G0018520.1	Dex01B	B	24725096	24729813	1e-120	0.0126748	0.0599991
Dexi1A01G0019830.1	Dex01A	A	26808574	26809525	Dexi1B01G0018530.1	Dex01B	B	24731206	24732152	0	0.0128277	0.0540332
Dexi1A01G0019840.1	Dex01A	A	26811494	26812731	Dexi1B01G0018540.1	Dex01B	B	24733274	24733529	7e-22	0.0971406	0.0916867
Dexi1A01G0019850.1	Dex01A	A	26815441	26819459	Dexi1B01G0018560.1	Dex01B	B	24739107	24741621	2e-63	0.0184412	0.0146973
Dexi1A01G0019860.1	Dex01A	A	26829080	26834280	Dexi1B01G0018570.1	Dex01B	B	24748373	24753363	6e-85	0.124743	0.182514
Dexi1A01G0019870.1	Dex01A	A	26840113	26841093	Dexi1B01G0018580.1	Dex01B	B	24758191	24759159	2e-179	0.0326429	0.035233
Dexi1A01G0019880.1	Dex01A	A	26843005	26845145	Dexi1B01G0018590.1	Dex01B	B	24760643	24762839	1e-148	0	0.0677576
Dexi1A01G0019900.1	Dex01A	A	26851117	26854422	Dexi1B01G0018610.1	Dex01B	B	24767727	24773974	0	0.00289646	0.0102332
Dexi1A01G0019910.1	Dex01A	A	26857515	26858357	Dexi1B01G0018620.1	Dex01B	B	24774616	24781177	4e-59	0.0861746	0.0391644
Dexi1A01G0019930.1	Dex01A	A	26881343	26885602	Dexi1B01G0018640.1	Dex01B	B	24789342	24792759	0	0.00311284	0.0721404
Dexi1A01G0019940.1	Dex01A	A	26921221	26922116	Dexi1B01G0018660.1	Dex01B	B	24844501	24845413	5e-130	0.00698085	0.0295241
Dexi1A01G0019960.1	Dex01A	A	26934094	26937079	Dexi1B01G0018680.1	Dex01B	B	24855808	24858674	0	0.00216411	0.0184398
Dexi1A01G0019970.1	Dex01A	A	26940280	26941488	Dexi1B01G0018700.1	Dex01B	B	24867827	24871517	3e-26	0.567066	0.185005
Dexi1A01G0019990.1	Dex01A	A	26945661	26951733	Dexi1B01G0018710.1	Dex01B	B	24872949	24879052	0	0.00619635	0.0136257
Dexi1A01G0020000.1	Dex01A	A	26963468	26964071	Dexi1B01G0018720.1	Dex01B	B	24885628	24886180	5e-105	0.040574	0.0800098
Dexi1A01G0020010.1	Dex01A	A	26970108	26974550	Dexi1B01G0018730.1	Dex01B	B	24916378	24921067	0	0.00656973	0.0627925
Dexi1A01G0020020.1	Dex01A	A	26975596	26976652	Dexi1B01G0018740.1	Dex01B	B	24922166	24925831	6e-24	0.437329	0.231217
Dexi1A01G0020030.1	Dex01A	A	26978739	26982559	Dexi1B01G0018750.1	Dex01B	B	24928138	24932246	0	0.00937421	0.0247737
Dexi1A01G0020040.1	Dex01A	A	26989868	26993113	Dexi1B01G0018760.1	Dex01B	B	24940017	24945015	1e-87	0.00410819	0.00845675
Dexi1A01G0020050.1	Dex01A	A	26994179	26996340	Dexi1B01G0018770.1	Dex01B	B	24945613	24947788	0	0.00664027	0.0580525
Dexi1A01G0020070.1	Dex01A	A	27004387	27007569	Dexi1B01G0018780.1	Dex01B	B	24968702	24970952	0	0.0194816	0.0923495
Dexi1A01G0020080.1	Dex01A	A	27009786	27015039	Dexi1B01G0018790.1	Dex01B	B	24979189	24984288	0	0.0515064	0.0865477
Dexi1A01G0020090.1	Dex01A	A	27019173	27020332	Dexi1B01G0018800.1	Dex01B	B	24987595	24988754	0	0.00668826	0.0511171
Dexi1A01G0020100.1	Dex01A	A	27022044	27023251	Dexi1B01G0018810.1	Dex01B	B	24990282	24991739	1e-63	0.0665981	0.0866121
Dexi1A01G0020130.1	Dex01A	A	27033018	27035326	Dexi1B01G0018850.1	Dex01B	B	25000696	25003003	0	0.00794634	0.0595518
Dexi1A01G0020160.1	Dex01A	A	27051573	27052775	Dexi1B01G0018870.1	Dex01B	B	25022111	25023313	0	0.0177687	0.0958947
Dexi1A01G0020170.1	Dex01A	A	27061044	27062219	Dexi1B01G0018880.1	Dex01B	B	25031954	25032580	3e-73	0.0445828	0.0941288
Dexi1A01G0020190.1	Dex01A	A	27086164	27089130	Dexi1B01G0018890.1	Dex01B	B	25038665	25042470	0	0.0211493	0.0454428
Dexi1A01G0020210.1	Dex01A	A	27099413	27105383	Dexi1B01G0018900.1	Dex01B	B	25052918	25070704	0	0.0286827	0.0230752
Dexi1A01G0020220.1	Dex01A	A	27112503	27113126	Dexi1B01G0018910.1	Dex01B	B	25090689	25096853	3e-101	0.0515224	0.0564666
Dexi1A01G0020240.1	Dex01A	A	27117964	27121557	Dexi1B01G0018920.1	Dex01B	B	25099037	25107367	5e-133	0.440452	0.355525
Dexi1A01G0020250.1	Dex01A	A	27126771	27129638	Dexi1B01G0018930.1	Dex01B	B	25107975	25110888	0	0.0135367	0.0758729
Dexi1A01G0020260.1	Dex01A	A	27131080	27131997	Dexi1B01G0018940.1	Dex01B	B	25112287	25113202	7e-101	0.00574991	0
Dexi1A01G0020270.1	Dex01A	A	27132963	27138178	Dexi1B01G0018950.1	Dex01B	B	25114230	25116817	3e-120	0.00807545	0.0474466
Dexi1A01G0020280.1	Dex01A	A	27139289	27140161	Dexi1B01G0018960.1	Dex01B	B	25117941	25118825	2e-136	0.0435269	0.088265
Dexi1A01G0020290.1	Dex01A	A	27141160	27142007	Dexi1B01G0018970.1	Dex01B	B	25119817	25120679	1e-58	0.0137829	0.080723
Dexi1A01G0020300.1	Dex01A	A	27142409	27144055	Dexi1B01G0018980.1	Dex01B	B	25120963	25122739	3e-85	0.0178793	0.0684514
Dexi1A01G0020310.1	Dex01A	A	27160861	27162407	Dexi1B01G0018990.1	Dex01B	B	25142573	25144117	0	0.202705	0.229059
Dexi1A01G0020320.1	Dex01A	A	27165172	27171413	Dexi1B01G0019000.1	Dex01B	B	25146737	25153450	0	0.00867103	0.0318509
Dexi1A01G0020340.1	Dex01A	A	27185613	27186312	Dexi1B01G0019020.1	Dex01B	B	25169857	25170546	1e-139	0.00682599	0.0764994
Dexi1A01G0020350.1	Dex01A	A	27188808	27190932	Dexi1B01G0019030.1	Dex01B	B	25175555	25176447	3e-36	0.41518	0.660592
Dexi1A01G0020370.1	Dex01A	A	27192784	27196773	Dexi1B01G0019040.1	Dex01B	B	25178483	25182883	0	0.0323838	0.0732586
Dexi1A01G0020380.1	Dex01A	A	27198124	27200017	Dexi1B01G0019050.1	Dex01B	B	25189908	25191801	0	0.0112209	0.0837523
Dexi1A01G0020390.1	Dex01A	A	27201167	27202555	Dexi1B01G0019060.1	Dex01B	B	25192973	25199152	2e-66	0.164522	0.0237174
Dexi1A01G0020400.1	Dex01A	A	27212117	27220434	Dexi1B01G0019070.1	Dex01B	B	25203195	25211480	0	0.0157272	0.0440943
Dexi1A01G0020410.1	Dex01A	A	27225642	27227488	Dexi1B01G0019080.1	Dex01B	B	25223120	25224960	4e-78	0	0.0127392
Dexi1A01G0020420.1	Dex01A	A	27240382	27243026	Dexi1B01G0019090.1	Dex01B	B	25233693	25236793	6e-52	0.0181985	0.0660978
Dexi1A01G0020440.1	Dex01A	A	27248160	27252634	Dexi1B01G0019100.1	Dex01B	B	25243839	25246395	7e-16	0.534398	0.726434
Dexi1A01G0020450.1	Dex01A	A	27253590	27255264	Dexi1B01G0019120.1	Dex01B	B	25249052	25251077	2e-89	0.00943161	0.050228
Dexi1A01G0020460.1	Dex01A	A	27260980	27265225	Dexi1B01G0019130.1	Dex01B	B	25256016	25260231	0	-2	-2
Dexi1A01G0020470.1	Dex01A	A	27281072	27284204	Dexi1B01G0019150.1	Dex01B	B	25275670	25278143	0	0.0423061	0.0719225
Dexi1A01G0020490.1	Dex01A	A	27286918	27288551	Dexi1B01G0019160.1	Dex01B	B	25280850	25282482	0	0.0195578	0.0843686
Dexi1A01G0020510.1	Dex01A	A	27334253	27338056	Dexi1B01G0019190.1	Dex01B	B	25436407	25440234	0	0.0335592	0.0777955
Dexi1A01G0020520.1	Dex01A	A	27339006	27350617	Dexi1B01G0019200.1	Dex01B	B	25441174	25452764	0	0.00125248	0.0161134
Dexi1A01G0020530.1	Dex01A	A	27403524	27405100	Dexi1B01G0019210.1	Dex01B	B	25461800	25463370	0	0.00803717	0.0494836
Dexi1A01G0020540.1	Dex01A	A	27407951	27417442	Dexi1B01G0019220.1	Dex01B	B	25466019	25475316	0	0.00485499	0.00988482
Dexi1A01G0020550.1	Dex01A	A	27418009	27420349	Dexi1B01G0019230.1	Dex01B	B	25475881	25478210	0	0.0163346	0.0377654
Dexi1A01G0020560.1	Dex01A	A	27421240	27428577	Dexi1B01G0019240.1	Dex01B	B	25478937	25486095	0	0.00394882	0.0234664
Dexi1A01G0020580.1	Dex01A	A	27445187	27447131	Dexi1B01G0019260.1	Dex01B	B	25492594	25494375	2e-36	0.349506	0.207928
Dexi1A01G0020600.1	Dex01A	A	27454782	27458128	Dexi1B01G0019270.1	Dex01B	B	25498420	25500938	0	0.00691727	0.034121
Dexi1A01G0020610.1	Dex01A	A	27461577	27462826	Dexi1B01G0019280.1	Dex01B	B	25504479	25505725	3e-173	0.0149238	0.0807308
Dexi1A01G0020620.1	Dex01A	A	27469701	27470872	Dexi1B01G0019290.1	Dex01B	B	25513423	25514159	1e-102	0.0499622	0.0519199
Dexi1A01G0020630.1	Dex01A	A	27471890	27473332	Dexi1B01G0019300.1	Dex01B	B	25515290	25516742	0	0.0130438	0.100556
Dexi1A01G0020640.1	Dex01A	A	27473614	27474307	Dexi1B01G0019310.1	Dex01B	B	25516870	25517800	9e-122	0.0260104	0.0520942
Dexi1A01G0020680.1	Dex01A	A	27485739	27487364	Dexi1B01G0019330.1	Dex01B	B	25526879	25531277	3e-128	0.0313506	0.0663208
Dexi1A01G0020700.1	Dex01A	A	27502831	27503257	Dexi1B01G0019340.1	Dex01B	B	25539887	25555366	2e-61	-2	-2
Dexi1A01G0020710.1	Dex01A	A	27532266	27538459	Dexi1B01G0019360.1	Dex01B	B	25565615	25570513	0	0.00881553	0.0113567
Dexi1A01G0020720.1	Dex01A	A	27541065	27546278	Dexi1B01G0019370.1	Dex01B	B	25573346	25579007	0	0.00719612	0.0501614
Dexi1A01G0020730.1	Dex01A	A	27549229	27550101	Dexi1B01G0019380.1	Dex01B	B	25582058	25582444	8e-76	0.0223689	0.0743643
Dexi1A01G0020750.1	Dex01A	A	27572199	27572599	Dexi1B01G0019400.1	Dex01B	B	25608911	25609311	3e-62	0.0365091	0.0487977
Dexi1A01G0020760.1	Dex01A	A	27573609	27578336	Dexi1B01G0019410.1	Dex01B	B	25610317	25615020	0	0	0.039321
Dexi1A01G0020770.1	Dex01A	A	27579526	27582764	Dexi1B01G0019420.1	Dex01B	B	25616202	25619224	0	0.0191402	0.0364773
Dexi1A01G0020780.1	Dex01A	A	27587807	27592863	Dexi1B01G0019430.1	Dex01B	B	25626999	25632365	0	0.143523	0.167425
Dexi1A01G0020790.1	Dex01A	A	27601866	27606107	Dexi1B01G0019440.1	Dex01B	B	25639882	25642049	1e-152	0	0.00636271
Dexi1A01G0020800.1	Dex01A	A	27607569	27610795	Dexi1B01G0019450.1	Dex01B	B	25643411	25646637	5e-87	0.00786205	0.027637
Dexi1A01G0020810.1	Dex01A	A	27617631	27619794	Dexi1B01G0019460.1	Dex01B	B	25653583	25655584	7e-126	-2	-2
Dexi1A01G0020820.1	Dex01A	A	27640209	27642843	Dexi1B01G0019470.1	Dex01B	B	25676193	25678805	0	0.0185195	0.087421
Dexi1A01G0020830.1	Dex01A	A	27646427	27647370	Dexi1B01G0019480.1	Dex01B	B	25685696	25686675	9e-180	0.0206081	0.119751
Dexi1A01G0020850.1	Dex01A	A	27692303	27693320	Dexi1B01G0019490.1	Dex01B	B	25705820	25706910	0	0.00460418	0.0208274
Dexi1A01G0020860.1	Dex01A	A	27706274	27710466	Dexi1B01G0019500.1	Dex01B	B	25720162	25724370	0	0.00511293	0.0515224
Dexi1A01G0020880.1	Dex01A	A	27727728	27731082	Dexi1B01G0019510.1	Dex01B	B	25752548	25755745	0	0.000629921	0.0437355
Dexi1A01G0020900.1	Dex01A	A	27739002	27743307	Dexi1B01G0019520.1	Dex01B	B	25762394	25766619	0	0.000614439	0.0908673
Dexi1A01G0020930.1	Dex01A	A	27747147	27749288	Dexi1B01G0019530.1	Dex01B	B	25771244	25773385	0	0.00872601	0.151376
Dexi1A01G0020960.1	Dex01A	A	27797058	27799876	Dexi1B01G0019560.1	Dex01B	B	25797062	25799905	0	0.0139335	0.0726663
Dexi1A01G0020970.1	Dex01A	A	27804847	27807881	Dexi1B01G0019570.1	Dex01B	B	25803700	25806866	2e-166	0.0278627	0.0358099
Dexi1A01G0020980.1	Dex01A	A	27813202	27815161	Dexi1B01G0019580.1	Dex01B	B	25812719	25814675	1e-169	0.0230276	0.0668967
Dexi1A01G0020990.1	Dex01A	A	27827356	27829638	Dexi1B01G0019590.1	Dex01B	B	25821910	25824200	0	0.0133409	0.0761523
Dexi1A01G0021010.1	Dex01A	A	27842970	27845926	Dexi1B01G0019610.1	Dex01B	B	25840503	25843460	0	0.00166228	0.0625111
Dexi1A01G0021020.1	Dex01A	A	27865260	27865704	Dexi1B01G0019620.1	Dex01B	B	25860567	25860983	4e-57	0.00511511	0.0163494
Dexi1A01G0021030.1	Dex01A	A	27873154	27874275	Dexi1B01G0019630.1	Dex01B	B	25865343	25866536	0	0.0254827	0.0867255
Dexi1A01G0021040.1	Dex01A	A	27876366	27880160	Dexi1B01G0019640.1	Dex01B	B	25868365	25870265	2e-110	0.0181442	0.0260782
Dexi1A01G0021060.1	Dex01A	A	27892687	27896423	Dexi1B01G0019660.1	Dex01B	B	25883646	25887159	0	0.026302	0.0312974
Dexi1A01G0021070.1	Dex01A	A	27901900	27903503	Dexi1B01G0019670.1	Dex01B	B	25909937	25911264	6e-82	0.0109959	0.0839198
Dexi1A01G0021080.1	Dex01A	A	27905009	27908232	Dexi1B01G0019680.1	Dex01B	B	25912583	25914229	2e-57	0.31387	0.24208
Dexi1A01G0021090.1	Dex01A	A	27919628	27930177	Dexi1B01G0019690.1	Dex01B	B	25927533	25938076	0	-2	-2
Dexi1A01G0021100.1	Dex01A	A	27932635	27932946	Dexi1B01G0019700.1	Dex01B	B	25940579	25941075	5e-28	0.0811602	0.0582009
Dexi1A01G0021120.1	Dex01A	A	27944947	27954567	Dexi1B01G0019720.1	Dex01B	B	25949632	25959314	0	0.0596422	0.0997913
Dexi1A01G0021130.1	Dex01A	A	27960348	27960859	Dexi1B01G0019740.1	Dex01B	B	25969014	25969363	4e-26	0.531385	0.760827
Dexi1A01G0021170.1	Dex01A	A	28012048	28026576	Dexi1B01G0019750.1	Dex01B	B	25978191	25992178	0	0.0115535	0.0170559
Dexi1A01G0021190.1	Dex01A	A	28027156	28031112	Dexi1B01G0019760.1	Dex01B	B	25992567	25993964	4e-120	0.676963	0.644235
Dexi1A01G0021220.1	Dex01A	A	28059304	28061430	Dexi1B01G0019780.1	Dex01B	B	26007971	26010101	0	0.00417509	0.0257481
Dexi1A01G0021230.1	Dex01A	A	28064546	28065603	Dexi1B01G0019790.1	Dex01B	B	26013766	26014202	3e-45	0.012814	0.0137147
Dexi1A01G0021260.1	Dex01A	A	28073657	28092643	Dexi1B01G0019810.1	Dex01B	B	26024496	26025802	4e-79	0.123469	0.0774826
Dexi1A01G0021270.1	Dex01A	A	28100224	28102009	Dexi1B01G0019830.1	Dex01B	B	26048775	26048990	2e-37	-2	-2
Dexi1A01G0021300.1	Dex01A	A	28108871	28111301	Dexi1B01G0019850.1	Dex01B	B	26068001	26070505	0	0.0152993	0.0618908
Dexi1A01G0021320.1	Dex01A	A	28120922	28123423	Dexi1B01G0019860.1	Dex01B	B	26078645	26081144	0	0.00648711	0.0107883
Dexi1A01G0021330.1	Dex01A	A	28127428	28131358	Dexi1B01G0019870.1	Dex01B	B	26085820	26090996	1e-90	0.0068966	0.0806144
Dexi1A01G0021340.1	Dex01A	A	28131445	28133076	Dexi1B01G0019880.1	Dex01B	B	26091084	26092704	0	0.00136612	0.0625362
Dexi1A01G0021350.1	Dex01A	A	28137199	28141016	Dexi1B01G0019890.1	Dex01B	B	26096854	26100597	1e-174	0	0.0485017
Dexi1A01G0021360.1	Dex01A	A	28144017	28146334	Dexi1B01G0019900.1	Dex01B	B	26103734	26105769	0	0.0188499	0.110528
Dexi1A01G0021380.1	Dex01A	A	28151082	28152959	Dexi1B01G0019920.1	Dex01B	B	26113345	26115332	5e-109	0.0241902	0.101923
Dexi1A01G0021390.1	Dex01A	A	28168937	28171713	Dexi1B01G0019930.1	Dex01B	B	26138160	26141031	0	0.00842452	0.018046
Dexi1A01G0021400.1	Dex01A	A	28174356	28175310	Dexi1B01G0019940.1	Dex01B	B	26145655	26146598	9e-170	0.00583566	0.0660757
Dexi1A01G0021410.1	Dex01A	A	28179358	28180310	Dexi1B01G0019950.1	Dex01B	B	26150260	26151208	2e-148	0.0462078	0.0769651
Dexi1A01G0021420.1	Dex01A	A	28188693	28189537	Dexi1B01G0019960.1	Dex01B	B	26163995	26165334	4e-129	-2	-2
Dexi1A01G0021440.1	Dex01A	A	28208113	28214371	Dexi1B01G0019970.1	Dex01B	B	26199759	26202209	0	0.0128897	0.031222
Dexi1A01G0021450.1	Dex01A	A	28215080	28217700	Dexi1B01G0019980.1	Dex01B	B	26203044	26205688	0	0.00771463	0.0407634
Dexi1A01G0021460.1	Dex01A	A	28218580	28223040	Dexi1B01G0020000.1	Dex01B	B	26206549	26211030	0	0.0502829	0.0543372
Dexi1A01G0021470.1	Dex01A	A	28224165	28226157	Dexi1B01G0020020.1	Dex01B	B	26212180	26214174	9e-139	0.0150354	0.100084
Dexi1A01G0021480.1	Dex01A	A	28228872	28229934	Dexi1B01G0020030.1	Dex01B	B	26214951	26218057	8e-30	0.0745956	0.00632582
Dexi1A01G0021490.1	Dex01A	A	28237582	28239579	Dexi1B01G0020040.1	Dex01B	B	26238798	26240824	0	0.0173147	0.106176
Dexi1A01G0021520.1	Dex01A	A	28257532	28261030	Dexi1B01G0020060.1	Dex01B	B	26253690	26256764	0	0.0142123	0.0593978
Dexi1A01G0021530.1	Dex01A	A	28290553	28294956	Dexi1B01G0020070.1	Dex01B	B	26281488	26286009	0	0.00472164	0.0208347
Dexi1A01G0021540.1	Dex01A	A	28299083	28302462	Dexi1B01G0020080.1	Dex01B	B	26289902	26297263	5e-159	0.0198844	0.0211792
Dexi1A01G0021560.1	Dex01A	A	28308860	28310603	Dexi1B01G0020090.1	Dex01B	B	26299656	26301415	0	0.0168563	0.0958585
Dexi1A01G0021570.1	Dex01A	A	28314660	28315951	Dexi1B01G0020100.1	Dex01B	B	26304632	26305977	0	0.0405259	0.10316
Dexi1A01G0021580.1	Dex01A	A	28341747	28344687	Dexi1B01G0020120.1	Dex01B	B	26316008	26319551	1e-177	0.0063656	0.0704253
Dexi1A01G0021590.1	Dex01A	A	28347921	28352701	Dexi1B01G0020140.1	Dex01B	B	26322672	26324829	0	0.0443126	0.0537453
Dexi1A01G0021600.1	Dex01A	A	28353631	28354045	Dexi1B01G0020170.1	Dex01B	B	26327730	26328141	4e-55	0.0224456	0.027867
Dexi1A01G0021610.1	Dex01A	A	28358755	28361371	Dexi1B01G0020190.1	Dex01B	B	26333302	26335919	2e-123	0.00774534	0.0900262
Dexi1A01G0021620.1	Dex01A	A	28362573	28364337	Dexi1B01G0020200.1	Dex01B	B	26336597	26338243	4e-91	0	0.0279102
Dexi1A01G0021630.1	Dex01A	A	28368834	28370374	Dexi1B01G0020220.1	Dex01B	B	26341720	26343383	2e-115	0.0203618	0.0775383
Dexi1A01G0021640.1	Dex01A	A	28376875	28378953	Dexi1B01G0020230.1	Dex01B	B	26344476	26346553	0	0.0250284	0.0803018
Dexi1A01G0021650.1	Dex01A	A	28381066	28381482	Dexi1B01G0020240.1	Dex01B	B	26353957	26355297	8e-49	0.0795725	0.0464988
Dexi1A01G0021670.1	Dex01A	A	28382649	28406015	Dexi1B01G0020250.1	Dex01B	B	26356412	26357947	0	0.123875	0.0937266
Dexi1A01G0021680.1	Dex01A	A	28407859	28408412	Dexi1B01G0020290.1	Dex01B	B	26389751	26390307	3e-53	0.0161369	0.0568319
Dexi1A01G0021690.1	Dex01A	A	28415715	28416777	Dexi1B01G0020310.1	Dex01B	B	26400677	26401775	5e-119	0	0.0964409
Dexi1A01G0021700.1	Dex01A	A	28428569	28430457	Dexi1B01G0020320.1	Dex01B	B	26416388	26419086	5e-142	0.0221828	0.101851
Dexi1A01G0021710.1	Dex01A	A	28442510	28444381	Dexi1B01G0020330.1	Dex01B	B	26421556	26426548	5e-153	0.0204896	0.0530315
Dexi1A01G0021720.1	Dex01A	A	28453592	28453810	Dexi1B01G0020340.1	Dex01B	B	26432541	26434141	7e-33	0.389756	0.123673
Dexi1A01G0021740.1	Dex01A	A	28474449	28476568	Dexi1B01G0020350.1	Dex01B	B	26451914	26454540	7e-69	0.0140191	0.0969088
Dexi1A01G0021750.1	Dex01A	A	28479139	28481582	Dexi1B01G0020360.1	Dex01B	B	26458031	26460583	8e-103	0.00312338	0.023593
Dexi1A01G0021760.1	Dex01A	A	28489934	28494075	Dexi1B01G0020370.1	Dex01B	B	26467860	26471944	0	0.00784922	0.0157316
Dexi1A01G0021780.1	Dex01A	A	28496799	28501080	Dexi1B01G0020400.1	Dex01B	B	26481921	26485411	0	0.0102487	0.0533426
Dexi1A01G0021790.1	Dex01A	A	28502426	28505241	Dexi1B01G0020410.1	Dex01B	B	26486864	26490691	2e-119	0.0168831	0.0454322
Dexi1A01G0021800.1	Dex01A	A	28513011	28515515	Dexi1B01G0020420.1	Dex01B	B	26494032	26496535	0	0.00684936	0.0728183
Dexi1A01G0021810.1	Dex01A	A	28534456	28538140	Dexi1B01G0020430.1	Dex01B	B	26526424	26526753	6e-49	0.0527819	0.0480439
Dexi1A01G0021820.1	Dex01A	A	28538823	28540215	Dexi1B01G0020450.1	Dex01B	B	26531090	26532391	0	0.014159	0.132512
Dexi1A01G0021840.1	Dex01A	A	28563662	28565480	Dexi1B01G0020460.1	Dex01B	B	26561327	26563277	2e-170	0.025623	0.0465265
Dexi1A01G0021850.1	Dex01A	A	28565949	28569964	Dexi1B01G0020470.1	Dex01B	B	26594095	26598628	1e-151	0.0120849	0.0690331
Dexi1A01G0021870.1	Dex01A	A	28570676	28573489	Dexi1B01G0020480.1	Dex01B	B	26599372	26603267	0	0.0108554	0.0616449
Dexi1A01G0021880.1	Dex01A	A	28581582	28585999	Dexi1B01G0020500.1	Dex01B	B	26625693	26629821	0	0.0532435	0.125619
Dexi1A01G0021890.1	Dex01A	A	28593760	28598522	Dexi1B01G0020520.1	Dex01B	B	26637609	26642378	0	0.0119568	0.0578758
Dexi1A01G0021910.1	Dex01A	A	28638240	28639779	Dexi1B01G0020550.1	Dex01B	B	26655952	26657508	0	-2	-2
Dexi1A01G0021920.1	Dex01A	A	28640144	28651956	Dexi1B01G0020560.1	Dex01B	B	26657822	26661995	1e-34	1.05673	0.45618
Dexi1A01G0021930.1	Dex01A	A	28662708	28664085	Dexi1B01G0020570.1	Dex01B	B	26675761	26677103	0	0.00934956	0.0424141
Dexi1A01G0021970.1	Dex01A	A	28692933	28694129	Dexi1B01G0020580.1	Dex01B	B	26687349	26688554	0	0.0186365	0.0654317
Dexi1A01G0021980.1	Dex01A	A	28698411	28708065	Dexi1B01G0020590.1	Dex01B	B	26708009	26711111	0	-2	-2
Dexi1A01G0021990.1	Dex01A	A	28724327	28725162	Dexi1B01G0020600.1	Dex01B	B	26733847	26734707	8e-148	0.0201161	0.10394
Dexi1A01G0022000.1	Dex01A	A	28728171	28733167	Dexi1B01G0020610.1	Dex01B	B	26737726	26742342	0	0.0079501	0.059576
Dexi1A01G0022010.1	Dex01A	A	28739755	28744995	Dexi1B01G0020620.1	Dex01B	B	26747661	26752901	0	0.00378988	0.0252504
Dexi1A01G0022020.1	Dex01A	A	28746452	28747112	Dexi1B01G0020630.1	Dex01B	B	26754268	26754924	1e-97	0.0064586	0.0625362
Dexi1A01G0022030.1	Dex01A	A	28748649	28751430	Dexi1B01G0020640.1	Dex01B	B	26756817	26758607	0	0.0404542	0.0711582
Dexi1A01G0022040.1	Dex01A	A	28756316	28764903	Dexi1B01G0020680.1	Dex01B	B	26763873	26765016	0	0.027776	0.0445648
Dexi1A01G0022050.1	Dex01A	A	28771549	28772474	Dexi1B01G0020700.1	Dex01B	B	26772339	26773264	0	0.0047381	0.0303327
Dexi1A01G0022060.1	Dex01A	A	28773453	28774646	Dexi1B01G0020710.1	Dex01B	B	26774404	26775672	5e-29	0.0745417	0.148908
Dexi1A01G0022070.1	Dex01A	A	28777209	28779373	Dexi1B01G0020720.1	Dex01B	B	26778200	26778648	2e-38	0.0930089	0.0554229
Dexi1A01G0022080.1	Dex01A	A	28784696	28785049	Dexi1B01G0020740.1	Dex01B	B	26782394	26782831	8e-53	0.0581921	0.0822968
Dexi1A01G0022090.1	Dex01A	A	28788770	28791446	Dexi1B01G0020760.1	Dex01B	B	26786649	26789317	0	0.00429724	0.0368996
Dexi1A01G0022100.1	Dex01A	A	28796660	28801145	Dexi1B01G0020780.1	Dex01B	B	26795372	26799881	0	0.0140479	0.0307769
Dexi1A01G0022110.1	Dex01A	A	28820727	28822819	Dexi1B01G0020820.1	Dex01B	B	26836957	26839074	3e-103	0.0116507	0.0834192
Dexi1A01G0022120.1	Dex01A	A	28831763	28832265	Dexi1B01G0020840.1	Dex01B	B	26847475	26847959	6e-82	0	0
Dexi1A01G0022130.1	Dex01A	A	28839307	28842395	Dexi1B01G0020850.1	Dex01B	B	26855852	26859185	2e-106	-2	-2
Dexi1A01G0022140.1	Dex01A	A	28850655	28853575	Dexi1B01G0020870.1	Dex01B	B	26866039	26868958	3e-120	0	0.00892868
Dexi1A01G0022150.1	Dex01A	A	28856024	28857213	Dexi1B01G0020880.1	Dex01B	B	26871444	26872631	7e-86	0.0277868	0.0658558
Dexi1A01G0022160.1	Dex01A	A	28858800	28861020	Dexi1B01G0020890.1	Dex01B	B	26875563	26877764	0	0.00399136	0.0241848
Dexi1A01G0022180.1	Dex01A	A	28893937	28894347	Dexi1B01G0020920.1	Dex01B	B	26909754	26910555	9e-84	0.00768253	0.0297069
Dexi1A01G0022190.1	Dex01A	A	28897463	28899664	Dexi1B01G0020930.1	Dex01B	B	26912457	26914639	0	0.0198967	0.0535942
Dexi1A01G0022200.1	Dex01A	A	28905863	28907846	Dexi1B01G0020940.1	Dex01B	B	26917967	26921312	7e-147	0	0.0136213
Dexi1A01G0022210.1	Dex01A	A	28914088	28918044	Dexi1B01G0020950.1	Dex01B	B	26927933	26928635	5e-82	0.0049917	0.0241956
Dexi1A01G0022230.1	Dex01A	A	28928729	28932750	Dexi1B01G0020980.1	Dex01B	B	26937043	26940980	3e-164	0.0076727	0.0912186
Dexi1A01G0022240.1	Dex01A	A	28933277	28935226	Dexi1B01G0020990.1	Dex01B	B	26941503	26943435	0	0.0240131	0.073716
Dexi1A01G0022250.1	Dex01A	A	28948994	28951703	Dexi1B01G0021010.1	Dex01B	B	26958497	26961229	0	0.0257202	0.0506982
Dexi1A01G0022280.1	Dex01A	A	28970203	28972194	Dexi1B01G0021020.1	Dex01B	B	26986950	26988935	0	0.019797	0.0577009
Dexi1A01G0022290.1	Dex01A	A	28976232	28981222	Dexi1B01G0021040.1	Dex01B	B	26992788	26997103	2e-142	0.164285	0.245862
Dexi1A01G0022300.1	Dex01A	A	28991230	28994855	Dexi1B01G0021080.1	Dex01B	B	27041373	27044529	7e-133	0.0157396	0.0369263
Dexi1A01G0022310.1	Dex01A	A	28998295	29000523	Dexi1B01G0021090.1	Dex01B	B	27050499	27052781	0	0.00431307	0.0593596
Dexi1A01G0022320.1	Dex01A	A	29004081	29005127	Dexi1B01G0021100.1	Dex01B	B	27054867	27055889	0	0.0264016	0.0581065
Dexi1A01G0022330.1	Dex01A	A	29005356	29009116	Dexi1B01G0021130.1	Dex01B	B	27067783	27068620	2e-105	0.0129686	0.049717
Dexi1A01G0022350.1	Dex01A	A	29029367	29033322	Dexi1B01G0021150.1	Dex01B	B	27083790	27087561	0	0.0156651	0.0612759
Dexi1A01G0022370.1	Dex01A	A	29044086	29044970	Dexi1B01G0021160.1	Dex01B	B	27109701	27110552	5e-126	-2	-2
Dexi1A01G0022390.1	Dex01A	A	29057056	29057781	Dexi1B01G0021170.1	Dex01B	B	27119466	27120212	6e-115	-2	-2
Dexi1A01G0022410.1	Dex01A	A	29091787	29092862	Dexi1B01G0021330.1	Dex01B	B	27271500	27272617	1e-131	0.0567131	0.148801
Dexi1A01G0022430.1	Dex01A	A	29103275	29105298	Dexi1B01G0021350.1	Dex01B	B	27276453	27278480	2e-172	0.00715569	0.0558109
Dexi1A01G0022440.1	Dex01A	A	29106421	29108409	Dexi1B01G0021370.1	Dex01B	B	27279586	27281478	0	0.0154549	0.0688461
Dexi1A01G0022450.1	Dex01A	A	29116770	29120330	Dexi1B01G0021380.1	Dex01B	B	27291708	27292651	1e-112	0.123878	0.0741951
Dexi1A01G0022470.1	Dex01A	A	29131636	29132484	Dexi1B01G0021390.1	Dex01B	B	27299353	27300336	4e-98	0.0539603	0.107126
Dexi1A01G0022480.1	Dex01A	A	29138990	29142985	Dexi1B01G0021400.1	Dex01B	B	27309944	27310854	5e-125	0.0227189	0.0672809
Dexi1A01G0022490.1	Dex01A	A	29166044	29166436	Dexi1B01G0021490.1	Dex01B	B	27384483	27384875	2e-74	0.00757582	0.0707595
Dexi1A01G0022500.1	Dex01A	A	29170344	29173857	Dexi1B01G0021500.1	Dex01B	B	27388563	27391914	5e-98	0.0164917	0.0692533
Dexi1A01G0022510.1	Dex01A	A	29174530	29175578	Dexi1B01G0021510.1	Dex01B	B	27392619	27393445	6e-31	0.0329723	0.109284
Dexi1A01G0022520.1	Dex01A	A	29181644	29183704	Dexi1B01G0021520.1	Dex01B	B	27400356	27402428	0	0.0239927	0.0429176
Dexi1A01G0022530.1	Dex01A	A	29198613	29199295	Dexi1B01G0021530.1	Dex01B	B	27410464	27411191	1e-117	0.0421208	0.129845
Dexi1A01G0022550.1	Dex01A	A	29218508	29220736	Dexi1B01G0021540.1	Dex01B	B	27414135	27432565	0	0.038839	0.0207994
Dexi1A01G0022560.1	Dex01A	A	29223592	29225229	Dexi1B01G0021550.1	Dex01B	B	27436195	27437768	9e-94	0	0.0230344
Dexi1A01G0022570.1	Dex01A	A	29227287	29228175	Dexi1B01G0021560.1	Dex01B	B	27438511	27440502	0	0.0209177	0.0475664
Dexi1A01G0022580.1	Dex01A	A	29228443	29230859	Dexi1B01G0021570.1	Dex01B	B	27440770	27443186	0	0.00544051	0.0574655
Dexi1A01G0022590.1	Dex01A	A	29233890	29236363	Dexi1B01G0021590.1	Dex01B	B	27446778	27449233	2e-176	0.009314	0.045084
Dexi1A01G0022600.1	Dex01A	A	29237139	29253814	Dexi1B01G0021600.1	Dex01B	B	27450007	27464925	0	0.0127353	0.0501315
Dexi1A01G0022620.1	Dex01A	A	29265797	29265995	Dexi1B01G0021610.1	Dex01B	B	27469744	27472886	3e-13	-2	-2
Dexi1A01G0022740.1	Dex01A	A	29358857	29363006	Dexi1B01G0021620.1	Dex01B	B	27476203	27481528	0	0.514458	1.14405
Dexi1A01G0022770.1	Dex01A	A	29377382	29380965	Dexi1B01G0021630.1	Dex01B	B	27484361	27487995	1e-171	0.00371403	0.0256655
Dexi1A01G0022780.1	Dex01A	A	29390658	29391142	Dexi1B01G0021640.1	Dex01B	B	27511079	27514431	3e-76	0.0264345	0.0132308
Dexi1A01G0022800.1	Dex01A	A	29396027	29402115	Dexi1B01G0021650.1	Dex01B	B	27516656	27522755	0	0.00987736	0.0182578
Dexi1A01G0022810.1	Dex01A	A	29414707	29416329	Dexi1B01G0021660.1	Dex01B	B	27533741	27541632	0	0.0245757	0.0650808
Dexi1A01G0022840.1	Dex01A	A	29444258	29447012	Dexi1B01G0021670.1	Dex01B	B	27558248	27561237	0	-2	-2
Dexi1A01G0022850.1	Dex01A	A	29448837	29452428	Dexi1B01G0021680.1	Dex01B	B	27563075	27566570	1e-89	0.0221261	0.0836229
Dexi1A01G0022860.1	Dex01A	A	29457059	29460740	Dexi1B01G0021700.1	Dex01B	B	27570785	27574479	0	0.0148594	0.114527
Dexi1A01G0022870.1	Dex01A	A	29463726	29465606	Dexi1B01G0021720.1	Dex01B	B	27578998	27580887	0	0.0191457	0.0833444
Dexi1A01G0022880.1	Dex01A	A	29476846	29478771	Dexi1B01G0021730.1	Dex01B	B	27583281	27585148	0	0.0146947	0.0399296
Dexi1A01G0022890.1	Dex01A	A	29506884	29508405	Dexi1B01G0021760.1	Dex01B	B	27601994	27602576	2e-115	0.0108994	0.0364497
Dexi1A01G0022900.1	Dex01A	A	29509367	29512023	Dexi1B01G0021780.1	Dex01B	B	27604441	27605608	0	0.00920539	0.0662682
Dexi1A01G0022920.1	Dex01A	A	29523006	29524086	Dexi1B01G0021820.1	Dex01B	B	27622452	27623513	5e-134	0.0321689	0.101228
Dexi1A01G0022930.1	Dex01A	A	29530603	29534526	Dexi1B01G0021860.1	Dex01B	B	27630742	27634689	4e-129	0.125671	0.145409
Dexi1A01G0022950.1	Dex01A	A	29562790	29566570	Dexi1B01G0021920.1	Dex01B	B	27667949	27671421	0	0.0228949	0.056965
Dexi1A01G0022960.1	Dex01A	A	29575932	29576177	Dexi1B01G0021930.1	Dex01B	B	27672743	27675911	4e-36	-2	-2
Dexi1A01G0022970.1	Dex01A	A	29583744	29586164	Dexi1B01G0021940.1	Dex01B	B	27682327	27684656	0	0.00407817	0.0349408
Dexi1A01G0022980.1	Dex01A	A	29587428	29588595	Dexi1B01G0021950.1	Dex01B	B	27685839	27687002	4e-91	0	0.0121954
Dexi1A01G0022990.1	Dex01A	A	29604769	29607278	Dexi1B01G0021970.1	Dex01B	B	27706083	27708611	0	0.0138643	0.0550661
Dexi1A01G0023000.1	Dex01A	A	29623699	29630039	Dexi1B01G0022000.1	Dex01B	B	27725021	27731337	0	0.00797244	0.0503786
Dexi1A01G0023010.1	Dex01A	A	29639055	29641616	Dexi1B01G0022010.1	Dex01B	B	27740437	27743151	0	-2	-2
Dexi1A01G0023020.1	Dex01A	A	29645063	29647850	Dexi1B01G0022020.1	Dex01B	B	27746007	27750571	3e-55	0.157428	0.178512
Dexi1A01G0023040.1	Dex01A	A	29654564	29655053	Dexi1B01G0022030.1	Dex01B	B	27767119	27771115	3e-75	0.158189	0.00551335
Dexi1A01G0023070.1	Dex01A	A	29680610	29684323	Dexi1B01G0022040.1	Dex01B	B	27794277	27797997	0	0.00564908	0.0282745
Dexi1A01G0023080.1	Dex01A	A	29685618	29687237	Dexi1B01G0022050.1	Dex01B	B	27798611	27800209	1e-78	0.00388854	0.0427669
Dexi1A01G0023090.1	Dex01A	A	29688603	29692270	Dexi1B01G0022060.1	Dex01B	B	27801597	27805080	0	0.00576741	0.0219451
Dexi1A01G0023100.1	Dex01A	A	29692302	29693193	Dexi1B01G0022070.1	Dex01B	B	27805183	27805383	3e-27	0.126935	0.093487
Dexi1A01G0023110.1	Dex01A	A	29701236	29702957	Dexi1B01G0022090.1	Dex01B	B	27822489	27824212	0	0.0183957	0.0610121
Dexi1A01G0023150.1	Dex01A	A	29762812	29766574	Dexi7B01G0016650.1	Dex07B	B	22669565	22672962	0	0.128159	0.690319
Dexi1A01G0023190.1	Dex01A	A	29799352	29805251	Dexi1B01G0022190.1	Dex01B	B	27919868	27925614	0	0.0145825	0.0140355
Dexi1A01G0023200.1	Dex01A	A	29823761	29824124	Dexi1B01G0022200.1	Dex01B	B	27946400	27946736	2e-47	0.0291866	0.0327921
Dexi1A01G0023210.1	Dex01A	A	29858413	29859417	Dexi1B01G0022210.1	Dex01B	B	27973130	27974196	2e-172	0.0127604	0.0546373
Dexi1A01G0023220.1	Dex01A	A	29877844	29882021	Dexi1B01G0022220.1	Dex01B	B	27975591	27978877	0	0.200725	0.270268
Dexi1A01G0023260.1	Dex01A	A	29904091	29907202	Dexi1B01G0022250.1	Dex01B	B	27996942	27999962	0	0.00437957	0.0428688
Dexi1A01G0023270.1	Dex01A	A	29909367	29910274	Dexi1B01G0022260.1	Dex01B	B	28002139	28003080	9e-156	0.0150911	0.0648901
Dexi1A01G0023290.1	Dex01A	A	29942700	29950668	Dexi1B01G0022280.1	Dex01B	B	28021713	28026612	0	0.0857964	0.0729809
Dexi1A01G0023300.1	Dex01A	A	29952396	29952953	Dexi1B01G0022300.1	Dex01B	B	28031396	28031766	7e-50	0.0765856	0.148264
Dexi1A01G0023310.1	Dex01A	A	29955378	29959038	Dexi1B01G0022310.1	Dex01B	B	28033617	28039032	6e-164	0.0150607	0.0321061
Dexi1A01G0023340.1	Dex01A	A	29985563	29988072	Dexi1B01G0022340.1	Dex01B	B	28073481	28078514	0	0.0280694	0.0700877
Dexi1A01G0023360.1	Dex01A	A	30037123	30038211	Dexi1B01G0022390.1	Dex01B	B	28125600	28126682	0	0.0062775	0.032832
Dexi1A01G0023370.1	Dex01A	A	30039350	30042164	Dexi1B01G0022400.1	Dex01B	B	28127507	28130587	5e-59	0	0.0333388
Dexi1A01G0023380.1	Dex01A	A	30068381	30071954	Dexi1B01G0022410.1	Dex01B	B	28162272	28162844	8e-98	0.0663958	0.107891
Dexi1A01G0023390.1	Dex01A	A	30074771	30077217	Dexi1B01G0022420.1	Dex01B	B	28165456	28167907	4e-35	0.0160077	0.016914
Dexi1A01G0023430.1	Dex01A	A	30095434	30099253	Dexi1B01G0022450.1	Dex01B	B	28178235	28182108	0	0.00427047	0.0306791
Dexi1A01G0023440.1	Dex01A	A	30100312	30100834	Dexi1B01G0022460.1	Dex01B	B	28183295	28183896	2e-82	0.10044	0.125691
Dexi1A01G0023450.1	Dex01A	A	30111241	30114379	Dexi1B01G0022480.1	Dex01B	B	28231048	28234364	0	0.00606064	0.00513701
Dexi1A01G0023470.1	Dex01A	A	30133344	30135469	Dexi1B01G0022500.1	Dex01B	B	28246480	28248610	0	0.0289018	0.0353613
Dexi1A01G0023480.1	Dex01A	A	30139980	30142152	Dexi1B01G0022510.1	Dex01B	B	28251662	28253997	2e-117	0.00369857	0.0210466
Dexi1A01G0023510.1	Dex01A	A	30165116	30167204	Dexi1B01G0022540.1	Dex01B	B	28280752	28282849	4e-140	0.0306386	0.0822614
Dexi1A01G0023520.1	Dex01A	A	30168393	30168890	Dexi1B01G0022560.1	Dex01B	B	28283564	28284523	4e-74	0.0317396	0.0160148
Dexi1A01G0023530.1	Dex01A	A	30169382	30172958	Dexi1B01G0022570.1	Dex01B	B	28285003	28288565	0	0.0144516	0.0708019
Dexi1A01G0023570.1	Dex01A	A	30188267	30188695	Dexi1B01G0022610.1	Dex01B	B	28303161	28303589	2e-60	0.0342428	0.0870541
Dexi1A01G0023590.1	Dex01A	A	30193163	30194520	Dexi1B01G0022620.1	Dex01B	B	28307731	28309108	0	0.00518081	0.0659552
Dexi1A01G0023610.1	Dex01A	A	30229151	30232561	Dexi1B01G0022650.1	Dex01B	B	28341375	28345953	2e-124	0.0400593	0.0634008
Dexi1A01G0023620.1	Dex01A	A	30251796	30254168	Dexi1B01G0022670.1	Dex01B	B	28369654	28372140	0	0.00090036	0.0357565
Dexi1A01G0023630.1	Dex01A	A	30255430	30258256	Dexi1B01G0022680.1	Dex01B	B	28373359	28377605	0	0.0171343	0.037582
Dexi1A01G0023670.1	Dex01A	A	30292060	30295040	Dexi1B01G0022720.1	Dex01B	B	28407887	28409909	9e-114	0.0176652	0.040734
Dexi1A01G0023680.1	Dex01A	A	30295454	30296142	Dexi1B01G0022730.1	Dex01B	B	28411161	28411849	7e-138	0.00237061	0.0346883
Dexi1A01G0023690.1	Dex01A	A	30297541	30307941	Dexi1B01G0022740.1	Dex01B	B	28413282	28423636	0	0.00165883	0.0103272
Dexi1A01G0023700.1	Dex01A	A	30309386	30310025	Dexi1B01G0022750.1	Dex01B	B	28425081	28425720	2e-90	0	0
Dexi1A01G0023710.1	Dex01A	A	30311385	30314350	Dexi1B01G0022760.1	Dex01B	B	28427080	28430045	0	0	0
Dexi1A01G0023720.1	Dex01A	A	30333257	30336940	Dexi1B01G0022770.1	Dex01B	B	28449306	28452891	0	0.00596795	0.0199495
Dexi1A01G0023730.1	Dex01A	A	30351671	30355951	Dexi1B01G0022780.1	Dex01B	B	28460299	28464575	0	0	0
Dexi1A01G0023740.1	Dex01A	A	30357872	30359450	Dexi1B01G0022790.1	Dex01B	B	28466042	28467630	0	0.0136702	0.0215584
Dexi1A01G0023750.1	Dex01A	A	30359890	30363152	Dexi1B01G0022800.1	Dex01B	B	28468117	28471815	0	0.00638354	0.0370148
Dexi1A01G0023770.1	Dex01A	A	30385736	30388719	Dexi1B01G0022810.1	Dex01B	B	28492560	28495310	0	0.0329064	0.0819403
Dexi1A01G0023790.1	Dex01A	A	30410806	30411943	Dexi1B01G0022830.1	Dex01B	B	28522260	28523391	0	0.0071196	0.0984009
Dexi1A01G0023810.1	Dex01A	A	30433259	30435517	Dexi1B01G0022870.1	Dex01B	B	28544841	28546924	2e-137	0.0117511	0.0314842
Dexi1A01G0023820.1	Dex01A	A	30437058	30441598	Dexi1B01G0022880.1	Dex01B	B	28549453	28554456	0	0.135245	0.136887
Dexi1A01G0023830.1	Dex01A	A	30447482	30449977	Dexi1B01G0022890.1	Dex01B	B	28559768	28562263	0	0.0089683	0.0574443
Dexi1A01G0023840.1	Dex01A	A	30457014	30459152	Dexi1B01G0022900.1	Dex01B	B	28568183	28570341	0	0.0070797	0.0205492
Dexi1A01G0023850.1	Dex01A	A	30461674	30465708	Dexi1B01G0022910.1	Dex01B	B	28581497	28582372	3e-40	0.57362	0.716019
Dexi1A01G0023860.1	Dex01A	A	30469247	30477196	Dexi1B01G0022920.1	Dex01B	B	28585853	28594153	0	0.00320732	0.057016
Dexi1A01G0023870.1	Dex01A	A	30483151	30484759	Dexi1B01G0022930.1	Dex01B	B	28598569	28599375	1e-145	0.0194006	0.0227721
Dexi1A01G0023880.1	Dex01A	A	30487715	30488722	Dexi1B01G0022950.1	Dex01B	B	28612651	28613800	3e-81	0.00765069	0.0336191
Dexi1A01G0023890.1	Dex01A	A	30491048	30493620	Dexi1B01G0022960.1	Dex01B	B	28616199	28618805	0	0.00889009	0.056284
Dexi1A01G0023910.1	Dex01A	A	30497884	30500473	Dexi1B01G0022970.1	Dex01B	B	28625108	28627450	0	0.0247347	0.0708946
Dexi1A01G0023920.1	Dex01A	A	30500689	30503615	Dexi1B01G0022980.1	Dex01B	B	28627676	28630610	2e-41	0.317598	0.216615
Dexi1A01G0023950.1	Dex01A	A	30633832	30635107	Dexi1B01G0022990.1	Dex01B	B	28651561	28652831	0	0.0115239	0.0277442
Dexi1A01G0023960.1	Dex01A	A	30644647	30647431	Dexi1B01G0023000.1	Dex01B	B	28664329	28664846	5e-68	0.0203863	0.00584229
Dexi1A01G0023980.1	Dex01A	A	30656256	30656669	Dexi1B01G0023020.1	Dex01B	B	28691616	28692058	3e-49	0.165151	0.240767
Dexi1A01G0023990.1	Dex01A	A	30657514	30659266	Dexi1B01G0023030.1	Dex01B	B	28704747	28705820	0	0.0248299	0.0589363
Dexi1A01G0024000.1	Dex01A	A	30661605	30667346	Dexi1B01G0023050.1	Dex01B	B	28708980	28714816	0	0.0162208	0.120081
Dexi1A01G0024040.1	Dex01A	A	30684905	30686831	Dexi1B01G0023080.1	Dex01B	B	28742023	28743935	0	0.0225731	0.0671944
Dexi1A01G0024060.1	Dex01A	A	30704805	30707638	Dexi1B01G0023100.1	Dex01B	B	28763852	28767434	2e-141	0.376139	0.280287
Dexi1A01G0024070.1	Dex01A	A	30717027	30721541	Dexi1B01G0023110.1	Dex01B	B	28778777	28783292	0	-2	-2
Dexi1A01G0024080.1	Dex01A	A	30725879	30733363	Dexi1B01G0023120.1	Dex01B	B	28788946	28791926	2e-66	0.74146	0.45934
Dexi1A01G0024090.1	Dex01A	A	30733927	30737658	Dexi1B01G0023140.1	Dex01B	B	28797056	28800086	0	0.00638556	0.0367749
Dexi1A01G0024110.1	Dex01A	A	30746652	30751251	Dexi1B01G0023150.1	Dex01B	B	28808590	28813184	0	0.00202338	0.0311156
Dexi1A01G0024120.1	Dex01A	A	30752186	30753254	Dexi1B01G0023160.1	Dex01B	B	28814912	28815976	2e-91	0	0.019201
Dexi1A01G0024140.1	Dex01A	A	30768149	30769997	Dexi1B01G0023180.1	Dex01B	B	28845343	28847191	0	0.00107	0.0479721
Dexi1A01G0024150.1	Dex01A	A	30780573	30784469	Dexi1B01G0023190.1	Dex01B	B	28855385	28858817	0	-2	-2
Dexi1A01G0024160.1	Dex01A	A	30793932	30796913	Dexi1B01G0023200.1	Dex01B	B	28872368	28874237	0	0.028472	0.11568
Dexi1A01G0024170.1	Dex01A	A	30798342	30800867	Dexi1B01G0023210.1	Dex01B	B	28875641	28878172	5e-126	0.00502725	0.0254621
Dexi1A01G0024180.1	Dex01A	A	30802054	30810051	Dexi1B01G0023220.1	Dex01B	B	28879152	28887610	0	0.00289529	0.00765313
Dexi1A01G0024190.1	Dex01A	A	30811644	30814547	Dexi1B01G0023230.1	Dex01B	B	28889579	28890493	1e-151	0.0616088	0.0848611
Dexi1A01G0024200.1	Dex01A	A	30819835	30826823	Dexi1B01G0023240.1	Dex01B	B	28897926	28904896	0	0.00378724	0.0226335
Dexi1A01G0024210.1	Dex01A	A	30836838	30837746	Dexi1B01G0023250.1	Dex01B	B	28910715	28911620	0	0.0226975	0.0723179
Dexi1A01G0024220.1	Dex01A	A	30838046	30838869	Dexi1B01G0023260.1	Dex01B	B	28911943	28912512	2e-115	0.0559402	0.0433219
Dexi1A01G0024240.1	Dex01A	A	30845537	30845755	Dexi1B01G0023270.1	Dex01B	B	28919262	28919480	2e-43	0	0.0569894
Dexi1A01G0024250.1	Dex01A	A	30853439	30855916	Dexi1B01G0023280.1	Dex01B	B	28922307	28924718	0	0.00894665	0.040773
Dexi1A01G0024260.1	Dex01A	A	30862418	30864296	Dexi1B01G0023300.1	Dex01B	B	28933277	28935155	0	0.000928649	0.032923
Dexi1A01G0024270.1	Dex01A	A	30868445	30870721	Dexi1B01G0023310.1	Dex01B	B	28939581	28941817	0	-2	-2
Dexi1A01G0024280.1	Dex01A	A	30871780	30873120	Dexi1B01G0023320.1	Dex01B	B	28942894	28944231	0	0.00385729	0.0527422
Dexi1A01G0024290.1	Dex01A	A	30874078	30875547	Dexi1B01G0023330.1	Dex01B	B	28945446	28948074	0	0.0184148	0.074772
Dexi1A01G0024310.1	Dex01A	A	30882569	30886342	Dexi1B01G0023350.1	Dex01B	B	28954552	28958395	0	0.0206199	0.0559514
Dexi1A01G0024320.1	Dex01A	A	30887109	30890570	Dexi1B01G0023360.1	Dex01B	B	28959184	28963014	0	0.00657719	0.0973462
Dexi1A01G0024330.1	Dex01A	A	30900319	30903644	Dexi1B01G0023380.1	Dex01B	B	28973588	28976962	0	0.0161065	0.0337041
Dexi1A01G0024340.1	Dex01A	A	30932303	30934896	Dexi1B01G0023390.1	Dex01B	B	28993493	28996009	0	0.01665	0.06353
Dexi1A01G0024350.1	Dex01A	A	30936293	30937939	Dexi1B01G0023400.1	Dex01B	B	28998308	28999755	0	0.0102519	0.0822163
Dexi1A01G0024360.1	Dex01A	A	30938611	30941159	Dexi1B01G0023410.1	Dex01B	B	29001131	29003687	0	0.0178381	0.0791731
Dexi1A01G0024370.1	Dex01A	A	30944786	30945683	Dexi1B01G0023420.1	Dex01B	B	29007821	29009078	4e-47	0.0315467	0.0294155
Dexi1A01G0024380.1	Dex01A	A	30946765	30947438	Dexi1B01G0023430.1	Dex01B	B	29009276	29010441	7e-62	0.0290359	0.0848361
Dexi1A01G0024390.1	Dex01A	A	30951696	30959519	Dexi1B01G0023440.1	Dex01B	B	29023574	29028459	0	0.0834527	0.0730626
Dexi1A01G0024400.1	Dex01A	A	30962662	30966973	Dexi1B01G0023450.1	Dex01B	B	29031546	29035837	0	0.00513349	0.0126585
Dexi1A01G0024410.1	Dex01A	A	30974163	30976707	Dexi1B01G0023460.1	Dex01B	B	29044046	29046969	2e-150	0.0140663	0.0872805
Dexi1A01G0024420.1	Dex01A	A	30979576	30980414	Dexi1B01G0023470.1	Dex01B	B	29049876	29050716	7e-144	0.0152705	0.0570195
Dexi1A01G0024580.1	Dex01A	A	31080291	31083324	Dexi1B01G0023490.1	Dex01B	B	29091325	29094094	0	0.00117959	0.0075118
Dexi1A01G0024590.1	Dex01A	A	31097443	31101752	Dexi1B01G0023500.1	Dex01B	B	29095018	29097219	2e-147	0.00253807	0.00966197
Dexi1A01G0024600.1	Dex01A	A	31102370	31105401	Dexi1B01G0023510.1	Dex01B	B	29100688	29103442	0	0.0347096	0.0447894
Dexi1A01G0024610.1	Dex01A	A	31108560	31110164	Dexi1B01G0023520.1	Dex01B	B	29106626	29108442	6e-92	0.00342271	0
Dexi1A01G0024620.1	Dex01A	A	31110766	31112494	Dexi1B01G0023530.1	Dex01B	B	29109065	29110818	0	0.00709085	0.083876
Dexi1A01G0024630.1	Dex01A	A	31118441	31121138	Dexi1B01G0023540.1	Dex01B	B	29115471	29117845	0	0.00415621	0.0323413
Dexi1A01G0024650.1	Dex01A	A	31122716	31122961	Dexi1B01G0023550.1	Dex01B	B	29119404	29122143	2e-32	0.0411062	0.0784296
Dexi1A01G0024660.1	Dex01A	A	31126612	31128044	Dexi1B01G0023560.1	Dex01B	B	29123473	29124879	0	0.0181906	0.0508669
Dexi1A01G0024670.1	Dex01A	A	31136946	31139287	Dexi1B01G0023570.1	Dex01B	B	29132957	29135852	9e-113	0.650272	0.799687
Dexi1A01G0024680.1	Dex01A	A	31154895	31157450	Dexi1B01G0023580.1	Dex01B	B	29149417	29151938	2e-79	0	0.0636746
Dexi1A01G0024690.1	Dex01A	A	31158059	31158361	Dexi1B01G0023590.1	Dex01B	B	29152309	29152836	1e-53	0.0215358	0.0273795
Dexi1A01G0024700.1	Dex01A	A	31158403	31162025	Dexi1B01G0023600.1	Dex01B	B	29152878	29156501	0	0.00585818	0.0227236
Dexi1A01G0024710.1	Dex01A	A	31182128	31183895	Dexi1B01G0023610.1	Dex01B	B	29170690	29172527	0	0.0335927	0.0855499
Dexi1A01G0024740.1	Dex01A	A	31194169	31194953	Dexi1B01G0023630.1	Dex01B	B	29175245	29176714	5e-145	0.0429805	0.129924
Dexi1A01G0024750.1	Dex01A	A	31197783	31198148	Dexi1B01G0023640.1	Dex01B	B	29178730	29179193	7e-13	0.354117	0.399857
Dexi1A01G0024770.1	Dex01A	A	31205405	31207376	Dexi1B01G0023660.1	Dex01B	B	29188223	29190170	0	0.00883858	0.0863227
Dexi1A01G0024860.1	Dex01A	A	31273915	31285306	Dexi1B01G0023670.1	Dex01B	B	29196563	29208160	4e-40	1.11532	1.37197
Dexi1A01G0024880.1	Dex01A	A	31294324	31296323	Dexi1B01G0023680.1	Dex01B	B	29215852	29217834	0	0.014862	0.0827525
Dexi1A01G0024890.1	Dex01A	A	31296744	31298256	Dexi1B01G0023690.1	Dex01B	B	29218273	29218618	3e-64	0.045248	0.0512199
Dexi1A01G0024900.1	Dex01A	A	31299017	31300657	Dexi1B01G0023710.1	Dex01B	B	29220979	29222600	0	0.104426	0.193456
Dexi1A01G0024910.1	Dex01A	A	31301139	31303909	Dexi1B01G0023720.1	Dex01B	B	29224389	29225827	2e-36	0.211457	0.224871
Dexi1A01G0024930.1	Dex01A	A	31306866	31309703	Dexi1B01G0023770.1	Dex01B	B	29279059	29281669	1e-167	0.00563383	0.0373909
Dexi1A01G0024940.1	Dex01A	A	31317430	31318419	Dexi1B01G0023810.1	Dex01B	B	29293711	29294673	0	0.0361055	0.118858
Dexi1A01G0024950.1	Dex01A	A	31322912	31330480	Dexi1B01G0023830.1	Dex01B	B	29300040	29308146	0	0.00204093	0.0114747
Dexi1A01G0024990.1	Dex01A	A	31339225	31344657	Dexi1B01G0023840.1	Dex01B	B	29309770	29315035	0	0.00597088	0.0252513
Dexi1A01G0025000.1	Dex01A	A	31364073	31366746	Dexi1B01G0023860.1	Dex01B	B	29341324	29344005	0	0.0126086	0.0617927
Dexi1A01G0025010.1	Dex01A	A	31367852	31369096	Dexi1B01G0023870.1	Dex01B	B	29345122	29346372	0	0.00745904	0.0476351
Dexi1A01G0025030.1	Dex01A	A	31382820	31385245	Dexi1B01G0023890.1	Dex01B	B	29358143	29360431	0	0.00749672	0.0454817
Dexi1A01G0025060.1	Dex01A	A	31389294	31391626	Dexi1B01G0023910.1	Dex01B	B	29370264	29372594	0	0.0277168	0.105291
Dexi1A01G0025090.1	Dex01A	A	31401868	31411791	Dexi1B01G0023930.1	Dex01B	B	29390869	29396787	0	0.0056442	0.0382093
Dexi1A01G0025100.1	Dex01A	A	31413236	31414918	Dexi1B01G0023940.1	Dex01B	B	29398198	29399884	0	0.00916275	0.00554019
Dexi1A01G0025110.1	Dex01A	A	31418242	31419699	Dexi1B01G0023950.1	Dex01B	B	29403103	29404010	1e-149	0.0427228	0.0670213
Dexi1A01G0025120.1	Dex01A	A	31423815	31429468	Dexi1B01G0023970.1	Dex01B	B	29409013	29411618	2e-97	0.0814186	0.0963246
Dexi1A01G0025150.1	Dex01A	A	31452129	31453346	Dexi1B01G0024000.1	Dex01B	B	29472404	29473622	3e-117	0.0199209	0.0572449
Dexi1A01G0025160.1	Dex01A	A	31465949	31466552	Dexi1B01G0024010.1	Dex01B	B	29486192	29486795	1e-53	0	0.0314182
Dexi1A01G0025170.1	Dex01A	A	31468918	31471168	Dexi1B01G0024020.1	Dex01B	B	29492765	29494024	0	0.0302462	0.09212
Dexi1A01G0025180.1	Dex01A	A	31478478	31481724	Dexi1B01G0024030.1	Dex01B	B	29500183	29503419	0	0.00718999	0.0548691
Dexi1A01G0025190.1	Dex01A	A	31491369	31498437	Dexi1B01G0024040.1	Dex01B	B	29514714	29522196	0	0.0280729	0.0481331
Dexi1A01G0025200.1	Dex01A	A	31522317	31526904	Dexi1B01G0024060.1	Dex01B	B	29538580	29543079	0	0.0169272	0.067405
Dexi1A01G0025210.1	Dex01A	A	31530718	31532300	Dexi1B01G0024070.1	Dex01B	B	29545336	29549074	6e-125	0.0270107	0.0474356
Dexi1A01G0025220.1	Dex01A	A	31535429	31537481	Dexi1B01G0024080.1	Dex01B	B	29550045	29552086	0	0.00396389	0.0497764
Dexi1A01G0025230.1	Dex01A	A	31537185	31537566	Dexi1B01G0024090.1	Dex01B	B	29551736	29552171	7e-68	0.0556916	0.108296
Dexi1A01G0025240.1	Dex01A	A	31540032	31545171	Dexi1B01G0024110.1	Dex01B	B	29554623	29559734	0	0.00135227	0.0399368
Dexi1A01G0025250.1	Dex01A	A	31546639	31550709	Dexi1B01G0024120.1	Dex01B	B	29561005	29564869	0	0.0104645	0.0337847
Dexi1A01G0025260.1	Dex01A	A	31566043	31566303	Dexi1B01G0024140.1	Dex01B	B	29576568	29576828	2e-53	0.016072	0.0145636
Dexi1A01G0025270.1	Dex01A	A	31567653	31569185	Dexi1B01G0024160.1	Dex01B	B	29578217	29579818	3e-77	0.0917001	0.0903978
Dexi1A01G0025280.1	Dex01A	A	31571686	31577377	Dexi1B01G0024170.1	Dex01B	B	29582360	29587840	0	0.0120758	0.0242469
Dexi1A01G0025290.1	Dex01A	A	31578132	31581275	Dexi1B01G0024180.1	Dex01B	B	29589435	29591319	0	0.0126227	0.0443311
Dexi1A01G0025300.1	Dex01A	A	31582717	31584076	Dexi1B01G0024190.1	Dex01B	B	29593505	29594878	0	0.00784952	0.0473571
Dexi1A01G0025310.1	Dex01A	A	31585510	31588457	Dexi1B01G0024200.1	Dex01B	B	29595992	29598931	0	0.0261529	0.0599073
Dexi1A01G0025330.1	Dex01A	A	31592599	31593714	Dexi1B01G0024220.1	Dex01B	B	29603217	29604195	0	0.0496662	0.11063
Dexi1A01G0025350.1	Dex01A	A	31609294	31609650	Dexi1B01G0024230.1	Dex01B	B	29609077	29609430	3e-28	0.0192689	0.0114288
Dexi1A01G0025360.1	Dex01A	A	31632827	31634602	Dexi1B01G0024240.1	Dex01B	B	29632055	29633841	0	0.00639365	0.0802603
Dexi1A01G0025380.1	Dex01A	A	31643807	31645713	Dexi1B01G0024250.1	Dex01B	B	29643573	29644121	6e-68	0.222031	0.091076
Dexi1A01G0025400.1	Dex01A	A	31646165	31647729	Dexi1B01G0024270.1	Dex01B	B	29645627	29647208	4e-161	0.0100235	0.0118697
Dexi1A01G0025410.1	Dex01A	A	31653827	31656271	Dexi1B01G0024280.1	Dex01B	B	29654166	29656028	1e-106	0	0.0441304
Dexi1A01G0025420.1	Dex01A	A	31657171	31659297	Dexi1B01G0024290.1	Dex01B	B	29657089	29659211	0	0	0.029979
Dexi1A01G0025430.1	Dex01A	A	31660019	31668584	Dexi1B01G0024300.1	Dex01B	B	29659937	29668324	0	0.00986119	0.0258152
Dexi1A01G0025440.1	Dex01A	A	31671180	31673509	Dexi1B01G0024320.1	Dex01B	B	29671461	29673816	0	0.00335533	0.0815851
Dexi1A01G0025450.1	Dex01A	A	31674034	31676932	Dexi1B01G0024330.1	Dex01B	B	29674311	29677375	0	0.00454685	0.0455091
Dexi1A01G0025460.1	Dex01A	A	31679608	31680102	Dexi1B01G0024340.1	Dex01B	B	29681267	29681960	4e-110	3.54353	1.28025
Dexi1A01G0025470.1	Dex01A	A	31681561	31683074	Dexi1B01G0024350.1	Dex01B	B	29683349	29685968	2e-68	0.0737868	0.126393
Dexi1A01G0025490.1	Dex01A	A	31690886	31691197	Dexi1B01G0024360.1	Dex01B	B	29693810	29694475	5e-41	0.112623	0.0673475
Dexi1A01G0025510.1	Dex01A	A	31692164	31697174	Dexi1B01G0024370.1	Dex01B	B	29694947	29702055	4e-85	0.0541472	0.0480164
Dexi1A01G0025520.1	Dex01A	A	31704999	31705256	Dexi1B01G0024390.1	Dex01B	B	29710063	29710317	4e-33	0.027781	0.0606391
Dexi1A01G0025530.1	Dex01A	A	31706408	31707732	Dexi1B01G0024400.1	Dex01B	B	29711364	29712781	7e-64	0.0115033	0.0327563
Dexi1A01G0025540.1	Dex01A	A	31715659	31717255	Dexi1B01G0024420.1	Dex01B	B	29720600	29722204	0	0.00399165	0.0679363
Dexi1A01G0025550.1	Dex01A	A	31723495	31725725	Dexi1B01G0024430.1	Dex01B	B	29726158	29728389	0	0.00358691	0.0701924
Dexi1A01G0025560.1	Dex01A	A	31729359	31733394	Dexi1B01G0024440.1	Dex01B	B	29732257	29736278	0	0.00438529	0.0601934
Dexi1A01G0025570.1	Dex01A	A	31742199	31748396	Dexi1B01G0024450.1	Dex01B	B	29744582	29750480	0	0.0208469	0.0686874
Dexi1A01G0025590.1	Dex01A	A	31763891	31768008	Dexi1B01G0024460.1	Dex01B	B	29755567	29759675	0	0.01957	0.0211116
Dexi1A01G0025600.1	Dex01A	A	31769337	31779990	Dexi1B01G0024470.1	Dex01B	B	29761013	29761384	3e-40	0.166293	0.0908892
Dexi1A01G0025620.1	Dex01A	A	31796334	31799322	Dexi1B01G0024490.1	Dex01B	B	29789352	29792480	3e-179	0.00554019	0.0120364
Dexi1A01G0025630.1	Dex01A	A	31804181	31805572	Dexi1B01G0024500.1	Dex01B	B	29793533	29794620	0	0.0146624	0.0215687
Dexi1A01G0025640.1	Dex01A	A	31807258	31808793	Dexi1B01G0024510.1	Dex01B	B	29796478	29798007	0	0.0171523	0.0660347
Dexi1A01G0025660.1	Dex01A	A	31816765	31821192	Dexi1B01G0024530.1	Dex01B	B	29806135	29810506	0	0.010864	0.0530601
Dexi1A01G0025670.1	Dex01A	A	31832653	31833527	Dexi1B01G0024540.1	Dex01B	B	29832236	29833224	1e-167	0.0440077	0.097124
Dexi1A01G0025690.1	Dex01A	A	31838289	31841090	Dexi1B01G0024570.1	Dex01B	B	29847098	29847678	7e-113	0.00311527	0.0272757
Dexi1A01G0025700.1	Dex01A	A	31858387	31862003	Dexi1B01G0024600.1	Dex01B	B	29876885	29880624	0	0.0202877	0.0639034
Dexi1A01G0025710.1	Dex01A	A	31863322	31868346	Dexi1B01G0024610.1	Dex01B	B	29881516	29886153	0	0.14385	0.193956
Dexi1A01G0025720.1	Dex01A	A	31871957	31873927	Dexi1B01G0024620.1	Dex01B	B	29889406	29891376	0	0.00538542	0.0409143
Dexi1A01G0025730.1	Dex01A	A	31875907	31879462	Dexi1B01G0024630.1	Dex01B	B	29893042	29896573	0	0.0133315	0.0614629
Dexi1A01G0025740.1	Dex01A	A	31880390	31883501	Dexi1B01G0024640.1	Dex01B	B	29897771	29898586	4e-29	0.433308	0.202284
Dexi1A01G0025750.1	Dex01A	A	31890748	31894902	Dexi1B01G0024650.1	Dex01B	B	29912463	29916506	4e-123	0.00254399	0.040482
Dexi1A01G0025760.1	Dex01A	A	31896506	31903556	Dexi1B01G0024660.1	Dex01B	B	29918168	29925138	0	0.00585496	0.0185068
Dexi1A01G0025780.1	Dex01A	A	31913369	31915159	Dexi1B01G0024690.1	Dex01B	B	29936807	29938568	2e-119	0.00517578	0.0442933
Dexi1A01G0025790.1	Dex01A	A	31932020	31933388	Dexi1B01G0024710.1	Dex01B	B	29947082	29948440	0	0.0031881	0
Dexi1A01G0025800.1	Dex01A	A	31934168	31934580	Dexi1B01G0024720.1	Dex01B	B	29949220	29949632	2e-52	0.00549957	0.0175961
Dexi1A01G0025810.1	Dex01A	A	31936774	31939732	Dexi1B01G0024730.1	Dex01B	B	29951658	29955181	6e-77	0.250937	0.147471
Dexi1A01G0025830.1	Dex01A	A	31942194	31946992	Dexi1B01G0024740.1	Dex01B	B	29955785	29960563	0	0.0155053	0.030467
Dexi1A01G0025860.1	Dex01A	A	31956560	31958445	Dexi1B01G0024760.1	Dex01B	B	29971944	29972783	0	0.0112766	0.0485298
Dexi1A01G0025870.1	Dex01A	A	31959518	31964673	Dexi1B01G0024770.1	Dex01B	B	29979132	29979494	8e-48	0.0838949	0.0585495
Dexi1A01G0025880.1	Dex01A	A	31965084	31968832	Dexi1B01G0024790.1	Dex01B	B	29980083	29983409	0	0.0280974	0.0368403
Dexi1A01G0025890.1	Dex01A	A	31969516	31972877	Dexi1B01G0024800.1	Dex01B	B	29984586	29988140	0	0.0214919	0.0611609
Dexi1A01G0025900.1	Dex01A	A	31973549	31974223	Dexi1B01G0024810.1	Dex01B	B	29988692	29989065	3e-49	0.0840707	0.0738884
Dexi1A01G0025910.1	Dex01A	A	31977704	31979146	Dexi1B01G0024820.1	Dex01B	B	29996634	29998081	0	0.0251274	0.0383743
Dexi1A01G0025920.1	Dex01A	A	31982192	31983689	Dexi1B01G0024830.1	Dex01B	B	30001299	30002709	0	0.0571995	0.141895
Dexi1A01G0025950.1	Dex01A	A	31992094	31992904	Dexi1B01G0024840.1	Dex01B	B	30004683	30005486	3e-157	0.00402821	0.0162902
Dexi1A01G0025960.1	Dex01A	A	31995233	31997714	Dexi1B01G0024850.1	Dex01B	B	30006310	30008715	0	0.0892673	0.109944
Dexi1A01G0025980.1	Dex01A	A	32004066	32007333	Dexi1B01G0024860.1	Dex01B	B	30010919	30011713	0	-2	-2
Dexi1A01G0025990.1	Dex01A	A	32026615	32029457	Dexi1B01G0024880.1	Dex01B	B	30039043	30041964	0	0.0130312	0.0486394
Dexi1A01G0026010.1	Dex01A	A	32032650	32035595	Dexi1B01G0024890.1	Dex01B	B	30045721	30048941	0	0.00541763	0.0345385
Dexi1A01G0026020.1	Dex01A	A	32037305	32037970	Dexi1B01G0024900.1	Dex01B	B	30050705	30051370	2e-149	0.0168369	0.0393717
Dexi1A01G0026030.1	Dex01A	A	32038913	32040868	Dexi1B01G0024910.1	Dex01B	B	30052317	30055100	3e-178	0.0179166	0.0175832
Dexi1A01G0026060.1	Dex01A	A	32045114	32045810	Dexi1B01G0024920.1	Dex01B	B	30108311	30108750	4e-87	0.0276444	0.115945
Dexi1A01G0026070.1	Dex01A	A	32046122	32046710	Dexi1B01G0024930.1	Dex01B	B	30109527	30110261	2e-37	0.143448	0.0922772
Dexi1A01G0026080.1	Dex01A	A	32049241	32052492	Dexi1B01G0024940.1	Dex01B	B	30110652	30115831	0	0.0409388	0.0812158
Dexi1A01G0026100.1	Dex01A	A	32142357	32149510	Dexi1B01G0024950.1	Dex01B	B	30162239	30169264	0	0.0101878	0.0467581
Dexi1A01G0026120.1	Dex01A	A	32158628	32161966	Dexi1B01G0024960.1	Dex01B	B	30176283	30180264	0	0.0169237	0.036727
Dexi1A01G0026130.1	Dex01A	A	32171072	32171487	Dexi1B01G0024970.1	Dex01B	B	30187982	30188386	6e-39	-2	-2
Dexi1A01G0026140.1	Dex01A	A	32171810	32177608	Dexi1B01G0024980.1	Dex01B	B	30188716	30192299	0	0.0045296	0.0178116
Dexi1A01G0026150.1	Dex01A	A	32178233	32178829	Dexi1B01G0024990.1	Dex01B	B	30192920	30193860	6e-115	0.0913053	0.109171
Dexi1A01G0026170.1	Dex01A	A	32181909	32182693	Dexi1B01G0025000.1	Dex01B	B	30196010	30197612	2e-132	0.0341687	0.0499186
Dexi1A01G0026210.1	Dex01A	A	32203178	32203656	Dexi1B01G0025060.1	Dex01B	B	30237061	30238749	2e-84	0.00587662	0.0506522
Dexi1A01G0026240.1	Dex01A	A	32215723	32216236	Dexi1B01G0025070.1	Dex01B	B	30249775	30250043	8e-32	0.158378	0.118241
Dexi1A01G0026250.1	Dex01A	A	32216138	32217477	Dexi1B01G0025080.1	Dex01B	B	30250206	30251546	0	0.0149829	0.0660426
Dexi1A01G0026260.1	Dex01A	A	32221372	32226712	Dexi1B01G0025090.1	Dex01B	B	30255467	30260825	0	0.0119375	0.0562622
Dexi1A01G0026270.1	Dex01A	A	32232223	32232687	Dexi1B01G0025100.1	Dex01B	B	30262667	30264721	1e-78	0.103273	0.116589
Dexi1A01G0026300.1	Dex01A	A	32237233	32243326	Dexi1B01G0025110.1	Dex01B	B	30268523	30270602	0	0.0177581	0.0411656
Dexi1A01G0026310.1	Dex01A	A	32255391	32255853	Dexi1B01G0025120.1	Dex01B	B	30273508	30275194	5e-21	0.114998	0.0501727
Dexi1A01G0026320.1	Dex01A	A	32272280	32276233	Dexi1B01G0025130.1	Dex01B	B	30294118	30297987	0	0.0478622	0.0721829
Dexi1A01G0026330.1	Dex01A	A	32279514	32283400	Dexi1B01G0025140.1	Dex01B	B	30301876	30305726	0	0.00801504	0.0368927
Dexi1A01G0026340.1	Dex01A	A	32286063	32291992	Dexi1B01G0025150.1	Dex01B	B	30309925	30315418	7e-178	0.0577772	0.0894295
Dexi1A01G0026350.1	Dex01A	A	32296523	32297648	Dexi1B01G0025160.1	Dex01B	B	30317898	30319504	8e-104	0.0803207	0.103042
Dexi1A01G0026360.1	Dex01A	A	32298365	32301108	Dexi1B01G0025180.1	Dex01B	B	30320466	30323159	0	0.00960723	0.0864433
Dexi1A01G0026370.1	Dex01A	A	32301427	32304558	Dexi1B01G0025190.1	Dex01B	B	30323482	30326615	0	0.0234672	0.0456593
Dexi1A01G0026380.1	Dex01A	A	32305947	32309068	Dexi1B01G0025210.1	Dex01B	B	30328526	30331681	0	0.05967	0.108142
Dexi1A01G0026390.1	Dex01A	A	32337559	32338602	Dexi1B01G0025220.1	Dex01B	B	30347098	30347743	2e-52	-2	-2
Dexi1A01G0026410.1	Dex01A	A	32351764	32352246	Dexi1B01G0025230.1	Dex01B	B	30355733	30356215	1e-89	0	0.00990113
Dexi1A01G0026420.1	Dex01A	A	32353389	32354332	Dexi1B01G0025240.1	Dex01B	B	30357272	30358178	3e-85	0.0213755	0.0415044
Dexi1A01G0026430.1	Dex01A	A	32355853	32357388	Dexi1B01G0025250.1	Dex01B	B	30359488	30361023	0	0.030135	0.150943
Dexi1A01G0026470.1	Dex01A	A	32372631	32376944	Dexi1B01G0025260.1	Dex01B	B	30375017	30379329	0	0.00691329	0.0283773
Dexi1A01G0026480.1	Dex01A	A	32379751	32380299	Dexi1B01G0025270.1	Dex01B	B	30381905	30382839	9e-93	0.0154495	0.0519188
Dexi1A01G0026490.1	Dex01A	A	32385173	32387196	Dexi1B01G0025280.1	Dex01B	B	30387950	30390086	2e-134	0	0.00776706
Dexi1A01G0026510.1	Dex01A	A	32390886	32391840	Dexi1B01G0025290.1	Dex01B	B	30394740	30395700	0	0.0131133	0.137067
Dexi1A01G0026520.1	Dex01A	A	32393132	32404132	Dexi1B01G0025300.1	Dex01B	B	30397076	30398095	5e-65	-2	-2
Dexi1A01G0026530.1	Dex01A	A	32407439	32408071	Dexi1B01G0025320.1	Dex01B	B	30411259	30411892	1e-125	0.010345	0.0534577
Dexi1A01G0026540.1	Dex01A	A	32408100	32409153	Dexi1B01G0025330.1	Dex01B	B	30411921	30412971	0	0.0107545	0.0713191
Dexi1A01G0026550.1	Dex01A	A	32422336	32423242	Dexi1B01G0025340.1	Dex01B	B	30413528	30413912	4e-42	0.168797	0.0449702
Dexi1A01G0026560.1	Dex01A	A	32424562	32427415	Dexi1B01G0025360.1	Dex01B	B	30421041	30424355	0	0.0127437	0.0483899
Dexi1A01G0026570.1	Dex01A	A	32429152	32429878	Dexi1B01G0025370.1	Dex01B	B	30425022	30426504	6e-53	0.0214428	0.024985
Dexi1A01G0026580.1	Dex01A	A	32431486	32432552	Dexi1B01G0025380.1	Dex01B	B	30430367	30431387	0	0.064713	0.0448044
Dexi1A01G0026590.1	Dex01A	A	32435326	32438291	Dexi1B01G0025390.1	Dex01B	B	30438121	30441439	0	0.00822176	0.0882584
Dexi1A01G0026600.1	Dex01A	A	32439338	32440018	Dexi1B01G0025400.1	Dex01B	B	30442512	30443196	6e-105	0.0324125	0.105313
Dexi1A01G0026610.1	Dex01A	A	32450409	32453464	Dexi1B01G0025410.1	Dex01B	B	30453287	30456345	4e-142	0.00708248	0.0333894
Dexi1A01G0026620.1	Dex01A	A	32463047	32463771	Dexi1B01G0025430.1	Dex01B	B	30466109	30466815	7e-126	0.0728351	0.142461
Dexi1A01G0026630.1	Dex01A	A	32467351	32468858	Dexi1B01G0025440.1	Dex01B	B	30470537	30471580	2e-123	-2	-2
Dexi1A01G0026650.1	Dex01A	A	32521377	32524758	Dexi1B01G0025470.1	Dex01B	B	30504602	30507912	0	0.0126517	0.025709
Dexi1A01G0026670.1	Dex01A	A	32527085	32530063	Dexi1B01G0025480.1	Dex01B	B	30510231	30513208	0	0	0.0365431
Dexi1A01G0026680.1	Dex01A	A	32541478	32544312	Dexi1B01G0025500.1	Dex01B	B	30526834	30527218	9e-19	2.1188	0.0941102
Dexi1A01G0026700.1	Dex01A	A	32548613	32549768	Dexi1B01G0025520.1	Dex01B	B	30537710	30538246	2e-97	0.0244255	0.107687
Dexi1A01G0026710.1	Dex01A	A	32577855	32579031	Dexi1B01G0025550.1	Dex01B	B	30563459	30565245	0	0.0524485	0.067901
Dexi1A01G0026720.1	Dex01A	A	32579683	32580216	Dexi1B01G0025560.1	Dex01B	B	30565878	30568482	9e-112	0.007344	0.03809
Dexi1A01G0026750.1	Dex01A	A	32584161	32585617	Dexi1B01G0025580.1	Dex01B	B	30569563	30569888	1e-53	0.0198907	0.0673349
Dexi1A01G0026760.1	Dex01A	A	32587450	32591495	Dexi1B01G0025600.1	Dex01B	B	30572533	30576526	0	0.00254049	0.0257615
Dexi1A01G0026770.1	Dex01A	A	32594374	32598096	Dexi1B01G0025620.1	Dex01B	B	30579530	30584459	4e-45	0.0835963	0.187977
Dexi1A01G0026780.1	Dex01A	A	32598840	32603577	Dexi1B01G0025630.1	Dex01B	B	30585621	30589887	0	0.0100521	0.0488662
Dexi1A01G0026790.1	Dex01A	A	32633166	32634231	Dexi1B01G0025660.1	Dex01B	B	30622998	30624059	1e-36	0.0479068	0
Dexi1A01G0026820.1	Dex01A	A	32691666	32693035	Dexi1B01G0025670.1	Dex01B	B	30670254	30671638	9e-68	0.0252884	0.115816
Dexi1A01G0026830.1	Dex01A	A	32714748	32720041	Dexi1B01G0025680.1	Dex01B	B	30675835	30681155	0	0.00403091	0.0264963
Dexi1A01G0026840.1	Dex01A	A	32724739	32726943	Dexi1B01G0025690.1	Dex01B	B	30684948	30687118	7e-163	0	0.0130438
Dexi1A01G0026850.1	Dex01A	A	32735643	32738674	Dexi1B01G0025700.1	Dex01B	B	30696657	30699971	0	0.0389201	0.0866771
Dexi1A01G0026860.1	Dex01A	A	32739694	32748073	Dexi1B01G0025710.1	Dex01B	B	30709928	30718003	0	0.00145761	0.0403215
Dexi1A01G0026870.1	Dex01A	A	32750511	32755498	Dexi1B01G0025720.1	Dex01B	B	30719915	30724899	0	0.00555228	0.0713723
Dexi1A01G0026880.1	Dex01A	A	32756034	32764118	Dexi1B01G0025730.1	Dex01B	B	30725584	30741080	0	0.0377469	0.085713
Dexi1A01G0026890.1	Dex01A	A	32764432	32768554	Dexi1B01G0025740.1	Dex01B	B	30741423	30745524	0	0.00792642	0.100235
Dexi1A01G0026910.1	Dex01A	A	32777225	32778313	Dexi1B01G0025760.1	Dex01B	B	30754015	30755139	0	0.00752751	0.0213601
Dexi1A01G0026920.1	Dex01A	A	32786148	32788920	Dexi1B01G0025770.1	Dex01B	B	30763974	30767401	0	0.00115976	0.0441169
Dexi1A01G0026930.1	Dex01A	A	32791181	32793846	Dexi1B01G0025780.1	Dex01B	B	30769215	30770949	0	-2	-2
Dexi1A01G0026940.1	Dex01A	A	32809777	32812657	Dexi1B01G0025790.1	Dex01B	B	30775037	30776961	0	0.0299502	0.0795767
Dexi1A01G0026950.1	Dex01A	A	32823935	32829384	Dexi1B01G0025800.1	Dex01B	B	30786489	30791822	1e-166	0.00550259	0.0363877
Dexi1A01G0026960.1	Dex01A	A	32829905	32831241	Dexi1B01G0025810.1	Dex01B	B	30792370	30793706	0	0.0234676	0.138218
Dexi1A01G0026970.1	Dex01A	A	32838513	32839133	Dexi1B01G0025820.1	Dex01B	B	30796731	30797351	9e-142	0.013192	0.0794568
Dexi1A01G0026980.1	Dex01A	A	32840486	32841202	Dexi1B01G0025830.1	Dex01B	B	30801176	30801868	7e-77	0.0115424	0.107206
Dexi1A01G0027000.1	Dex01A	A	32870069	32873816	Dexi1B01G0025840.1	Dex01B	B	30804430	30811285	0	0.406377	0.325917
Dexi1A01G0027010.1	Dex01A	A	32883282	32887335	Dexi1B01G0025870.1	Dex01B	B	30815264	30819438	0	0.00175208	0.0227398
Dexi1A01G0028280.1	Dex01A	A	33962815	33965366	Dexi1B01G0027200.1	Dex01B	B	31984419	31986951	6e-143	0.0613695	0.0847489
Dexi1A01G0028290.1	Dex01A	A	33968462	33974763	Dexi1B01G0027130.1	Dex01B	B	31921357	31929664	0	0	0
Dexi1A01G0028300.1	Dex01A	A	33984342	33984848	Dexi1B01G0027120.1	Dex01B	B	31911128	31912005	5e-74	0.0663416	0.0755058
Dexi1A01G0028310.1	Dex01A	A	33990501	33991662	Dexi1B01G0027110.1	Dex01B	B	31904458	31905619	0	0	0
Dexi1A01G0028320.1	Dex01A	A	34002589	34005482	Dexi1B01G0027100.1	Dex01B	B	31890638	31893531	0	0	0
Dexi1A01G0028330.1	Dex01A	A	34008791	34010892	Dexi1B01G0027090.1	Dex01B	B	31885228	31889052	3e-135	0.0349804	0.023176
Dexi1A01G0028340.1	Dex01A	A	34011304	34014923	Dexi1B01G0027080.1	Dex01B	B	31881197	31884816	2e-142	0	0
Dexi1A01G0028350.1	Dex01A	A	34016577	34019818	Dexi1B01G0027070.1	Dex01B	B	31876408	31879543	8e-120	0.00706386	0.00271616
Dexi1A01G0028360.1	Dex01A	A	34020322	34020780	Dexi1B01G0027060.1	Dex01B	B	31875340	31875798	1e-104	0	0
Dexi1A01G0028370.1	Dex01A	A	34023326	34030852	Dexi1B01G0027050.1	Dex01B	B	31865525	31872794	0	0.00160993	0.011909
Dexi1A01G0028380.1	Dex01A	A	34035058	34038678	Dexi1B01G0027040.1	Dex01B	B	31849855	31853584	0	0.0129897	0.0757638
Dexi1A01G0028390.1	Dex01A	A	34043942	34047389	Dexi1B01G0027030.1	Dex01B	B	31845406	31848972	0	0.0424121	0.101684
Dexi1A01G0028400.1	Dex01A	A	34048972	34050982	Dexi1B01G0027020.1	Dex01B	B	31841993	31843990	2e-104	-2	-2
Dexi1A01G0028420.1	Dex01A	A	34063525	34064123	Dexi1B01G0027010.1	Dex01B	B	31830868	31831489	2e-96	0.00641372	0.0407571
Dexi1A01G0028430.1	Dex01A	A	34066256	34066899	Dexi1B01G0027000.1	Dex01B	B	31828165	31828704	5e-80	0.0646397	0.104486
Dexi1A01G0028440.1	Dex01A	A	34069963	34071558	Dexi1B01G0026990.1	Dex01B	B	31822821	31824474	5e-35	-2	-2
Dexi1A01G0028450.1	Dex01A	A	34074601	34083504	Dexi1B01G0026980.1	Dex01B	B	31812345	31821246	0	0.042572	0.0870436
Dexi1A01G0028460.1	Dex01A	A	34087653	34089562	Dexi1B01G0026970.1	Dex01B	B	31806950	31809266	4e-57	0.13126	0.215242
Dexi1A01G0028470.1	Dex01A	A	34090581	34092472	Dexi1B01G0026960.1	Dex01B	B	31803932	31805759	2e-128	0.0190756	0.0538616
Dexi1A01G0028480.1	Dex01A	A	34125589	34128402	Dexi1B01G0026950.1	Dex01B	B	31783791	31785650	3e-130	0.144205	0.132867
Dexi1A01G0028500.1	Dex01A	A	34152755	34155457	Dexi1B01G0026940.1	Dex01B	B	31768397	31771110	0	0.00337915	0.0635192
Dexi1A01G0028520.1	Dex01A	A	34162064	34163116	Dexi1B01G0026930.1	Dex01B	B	31760293	31761448	0	0.037095	0.065728
Dexi1A01G0028530.1	Dex01A	A	34173870	34175390	Dexi1B01G0026920.1	Dex01B	B	31750443	31751965	0	0.0309721	0.0837801
Dexi1A01G0028540.1	Dex01A	A	34183102	34183917	Dexi1B01G0026910.1	Dex01B	B	31742612	31743418	2e-151	0.0123059	0.0765343
Dexi1A01G0028560.1	Dex01A	A	34218911	34219197	Dexi1B01G0026870.1	Dex01B	B	31709199	31709485	3e-59	0	0.0127122
Dexi1A01G0028570.1	Dex01A	A	34221804	34227768	Dexi1B01G0026860.1	Dex01B	B	31702572	31703348	3e-98	-2	-2
Dexi1A01G0028580.1	Dex01A	A	34223054	34227488	Dexi1B01G0026850.1	Dex01B	B	31697671	31702204	6e-156	2.83128	0.785607
Dexi1A01G0028590.1	Dex01A	A	34231750	34233647	Dexi1B01G0026840.1	Dex01B	B	31692895	31694716	0	0.00135242	0.0304059
Dexi1A01G0028640.1	Dex01A	A	34280620	34281579	Dexi1B01G0026820.1	Dex01B	B	31617658	31622243	0	0.032172	0.0588139
Dexi1A01G0028660.1	Dex01A	A	34299861	34300309	Dexi1B01G0026800.1	Dex01B	B	31587722	31588165	5e-74	0.0127753	0.0340323
Dexi1A01G0028670.1	Dex01A	A	34302550	34304192	Dexi1B01G0026770.1	Dex01B	B	31571665	31573296	0	0.0521616	0.325974
Dexi1A01G0028690.1	Dex01A	A	34315282	34316897	Dexi1B01G0026760.1	Dex01B	B	31557261	31566569	0	0.0433736	0.0454302
Dexi1A01G0028720.1	Dex01A	A	34325114	34330235	Dexi1B01G0026730.1	Dex01B	B	31549986	31552670	4e-116	0.00317797	0.0391606
Dexi1A01G0028730.1	Dex01A	A	34344140	34348448	Dexi1B01G0026720.1	Dex01B	B	31532894	31534610	0	0.0118697	0.00294334
Dexi1A01G0028750.1	Dex01A	A	34350776	34352382	Dexi1B01G0026710.1	Dex01B	B	31527010	31527974	5e-123	0.0179024	0.0163198
Dexi1A01G0028760.1	Dex01A	A	34352870	34355598	Dexi1B01G0026700.1	Dex01B	B	31523152	31525880	0	0	0
Dexi1A01G0028770.1	Dex01A	A	34366097	34367397	Dexi1B01G0026690.1	Dex01B	B	31511353	31521930	2e-93	0.0640633	0.0140191
Dexi1A01G0028780.1	Dex01A	A	34376841	34378002	Dexi1B01G0026680.1	Dex01B	B	31500748	31501909	1e-180	0	0
Dexi1A01G0028790.1	Dex01A	A	34381656	34383025	Dexi1B01G0026670.1	Dex01B	B	31496754	31498123	9e-112	0	0
Dexi1A01G0028800.1	Dex01A	A	34384996	34385400	Dexi1B01G0026660.1	Dex01B	B	31494379	31494783	3e-91	0	0
Dexi1A01G0028810.1	Dex01A	A	34385174	34389613	Dexi1B01G0026650.1	Dex01B	B	31490166	31494605	0	0	0
Dexi1A01G0028820.1	Dex01A	A	34393877	34396688	Dexi1B01G0026640.1	Dex01B	B	31482893	31485902	6e-131	0	0
Dexi1A01G0028830.1	Dex01A	A	34398072	34399834	Dexi1B01G0026630.1	Dex01B	B	31479921	31481707	0	0	0
Dexi1A01G0028840.1	Dex01A	A	34405572	34408062	Dexi1B01G0026620.1	Dex01B	B	31471717	31474207	0	0	0
Dexi1A01G0028850.1	Dex01A	A	34414731	34417933	Dexi1B01G0026610.1	Dex01B	B	31461846	31465048	0	0	0
Dexi1A01G0028860.1	Dex01A	A	34430112	34430797	Dexi1B01G0026600.1	Dex01B	B	31449003	31449688	5e-138	0	0
Dexi1A01G0028870.1	Dex01A	A	34431741	34434149	Dexi1B01G0026590.1	Dex01B	B	31445651	31448059	0	0	0
Dexi1A01G0028880.1	Dex01A	A	34445289	34447473	Dexi1B01G0026580.1	Dex01B	B	31432327	31434511	0	0	0
Dexi1A01G0028900.1	Dex01A	A	34478895	34482408	Dexi1B01G0026570.1	Dex01B	B	31398276	31401789	0	0.00170406	0
Dexi1A01G0028910.1	Dex01A	A	34484213	34487215	Dexi1B01G0026560.1	Dex01B	B	31393469	31396471	0	0	0
Dexi1A01G0028920.1	Dex01A	A	34492703	34496820	Dexi1B01G0026550.1	Dex01B	B	31383871	31387988	0	0	0
Dexi1A01G0028930.1	Dex01A	A	34501161	34503060	Dexi1B01G0026540.1	Dex01B	B	31376998	31379530	0	0.00482705	0.0364814
Dexi1A01G0028940.1	Dex01A	A	34503681	34511712	Dexi1B01G0026520.1	Dex01B	B	31370182	31371144	6e-96	0.0337768	0.0106811
Dexi1A01G0028950.1	Dex01A	A	34516289	34517516	Dexi1B01G0026510.1	Dex01B	B	31362654	31363880	1e-103	0.00604842	0.00831033
Dexi1A01G0028960.1	Dex01A	A	34521436	34522325	Dexi1B01G0026500.1	Dex01B	B	31358037	31358915	8e-118	0.0132162	0.0157486
Dexi1A01G0028970.1	Dex01A	A	34523230	34524596	Dexi1B01G0026490.1	Dex01B	B	31352583	31357164	4e-39	-2	-2
Dexi1A01G0028990.1	Dex01A	A	34537531	34539621	Dexi1B01G0026480.1	Dex01B	B	31339605	31341771	6e-81	0.0115795	0.0330026
Dexi1A01G0029000.1	Dex01A	A	34543861	34545490	Dexi1B01G0026470.1	Dex01B	B	31335149	31336645	0	0.00528986	0.0428382
Dexi1A01G0029010.1	Dex01A	A	34546346	34548432	Dexi1B01G0026460.1	Dex01B	B	31332182	31334690	0	0.0068234	0.0129873
Dexi1A01G0029020.1	Dex01A	A	34550170	34564777	Dexi1B01G0026450.1	Dex01B	B	31314408	31330403	0	0.069716	0.104667
Dexi1A01G0029030.1	Dex01A	A	34570252	34571415	Dexi1B01G0026420.1	Dex01B	B	31307599	31308252	3e-26	0.659345	0.350399
Dexi1A01G0029050.1	Dex01A	A	34581282	34583478	Dexi1B01G0026400.1	Dex01B	B	31293074	31296002	0	0.240873	0.488199
Dexi1A01G0029070.1	Dex01A	A	34613822	34618512	Dexi1B01G0026390.1	Dex01B	B	31273314	31277999	0	0.00816859	0.0240351
Dexi1A01G0029100.1	Dex01A	A	34632597	34643274	Dexi1B01G0026360.1	Dex01B	B	31247172	31257406	0	0.00431784	0.0270335
Dexi1A01G0029110.1	Dex01A	A	34644203	34646759	Dexi1B01G0026350.1	Dex01B	B	31236616	31239025	0	0.00174368	0.0239829
Dexi1A01G0029120.1	Dex01A	A	34651157	34657774	Dexi1B01G0026340.1	Dex01B	B	31222548	31232763	0	0.201543	0.191836
Dexi1A01G0029140.1	Dex01A	A	34670243	34671883	Dexi1B01G0026330.1	Dex01B	B	31218484	31219512	1e-123	0.0706201	0.131218
Dexi1A01G0029160.1	Dex01A	A	34704064	34705341	Dexi1B01G0026320.1	Dex01B	B	31193415	31194692	0	0.00413973	0.026603
Dexi1A01G0029170.1	Dex01A	A	34709350	34719564	Dexi1B01G0026310.1	Dex01B	B	31184262	31189406	0	-2	-2
Dexi1A01G0029180.1	Dex01A	A	34715647	34719378	Dexi1B01G0026300.1	Dex01B	B	31179378	31183109	0	0	0
Dexi1A01G0029190.1	Dex01A	A	34729460	34729955	Dexi1B01G0026290.1	Dex01B	B	31169003	31169498	2e-57	0	0
Dexi1A01G0029200.1	Dex01A	A	34739884	34742224	Dexi1B01G0026280.1	Dex01B	B	31156351	31159115	0	-2	-2
Dexi1A01G0029210.1	Dex01A	A	34744568	34746870	Dexi1B01G0026260.1	Dex01B	B	31151770	31154606	1e-142	0.00220224	0.0619974
Dexi1A01G0029220.1	Dex01A	A	34784371	34787262	Dexi1B01G0026250.1	Dex01B	B	31120904	31123799	0	0.000581255	0.108057
Dexi1A01G0029230.1	Dex01A	A	34790398	34794851	Dexi1B01G0026240.1	Dex01B	B	31116089	31119852	2e-39	0.140616	0.162744
Dexi1A01G0029240.1	Dex01A	A	34796380	34797771	Dexi1B01G0026230.1	Dex01B	B	31113052	31114498	0	0.00182537	0.00546949
Dexi1A01G0029250.1	Dex01A	A	34801675	34803819	Dexi1B01G0026220.1	Dex01B	B	31091124	31095371	4e-143	0.239648	0.268975
Dexi1A01G0029260.1	Dex01A	A	34809225	34810819	Dexi1B01G0026210.1	Dex01B	B	31088085	31089660	0	0.0177206	0.0902522
Dexi1A01G0029270.1	Dex01A	A	34812250	34814586	Dexi1B01G0026190.1	Dex01B	B	31081445	31082830	7e-96	0.12292	0.108259
Dexi1A01G0029280.1	Dex01A	A	34814657	34816256	Dexi1B01G0026180.1	Dex01B	B	31079754	31081374	6e-92	0.0924126	0.127087
Dexi1A01G0029290.1	Dex01A	A	34826141	34828843	Dexi1B01G0026170.1	Dex01B	B	31066943	31070305	0	0.00456275	0.017713
Dexi1A01G0029300.1	Dex01A	A	34836410	34839347	Dexi1B01G0026160.1	Dex01B	B	31057424	31060360	0	0.00563806	0.0273535
Dexi1A01G0029310.1	Dex01A	A	34841983	34843037	Dexi1B01G0026150.1	Dex01B	B	31054361	31054962	5e-87	0.0218794	0.0322414
Dexi1A01G0029320.1	Dex01A	A	34863188	34865050	Dexi1B01G0026140.1	Dex01B	B	31044095	31045940	0	0.00195551	0.0821698
Dexi1A01G0029340.1	Dex01A	A	34867971	34872052	Dexi1B01G0026130.1	Dex01B	B	31036888	31041129	0	0.0049511	0.0450296
Dexi1A01G0029350.1	Dex01A	A	34873762	34877175	Dexi1B01G0026120.1	Dex01B	B	31030258	31033584	0	0.0279506	0.071864
Dexi1A01G0029390.1	Dex01A	A	34905151	34906257	Dexi1B01G0026090.1	Dex01B	B	31015987	31017043	0	0.0113362	0.164153
Dexi1A01G0029400.1	Dex01A	A	34909942	34912155	Dexi1B01G0026080.1	Dex01B	B	31010356	31012894	7e-77	0.00673028	0.0144757
Dexi1A01G0029410.1	Dex01A	A	34916814	34918066	Dexi1B01G0026070.1	Dex01B	B	30995084	30996291	3e-125	0.00754249	0.066757
Dexi1A01G0029420.1	Dex01A	A	34918772	34919612	Dexi1B01G0026060.1	Dex01B	B	30992854	30994344	7e-109	0.0142998	0.0811602
Dexi1A01G0029430.1	Dex01A	A	34920472	34920811	Dexi1B01G0026050.1	Dex01B	B	30991711	30992098	6e-58	0.0906583	0.248019
Dexi1A01G0029440.1	Dex01A	A	34924072	34925513	Dexi1B01G0026040.1	Dex01B	B	30987076	30988094	4e-108	0.00311365	0.019979
Dexi1A01G0029450.1	Dex01A	A	34928749	34929460	Dexi1B01G0026030.1	Dex01B	B	30982434	30983160	3e-105	0.0236494	0.0837105
Dexi1A01G0029460.1	Dex01A	A	34931325	34937635	Dexi1B01G0026020.1	Dex01B	B	30974589	30980877	0	0.0134415	0.0575996
Dexi1A01G0029470.1	Dex01A	A	34945171	34947699	Dexi1B01G0026010.1	Dex01B	B	30963512	30965040	0	0.0302912	0.0611134
Dexi1A01G0029480.1	Dex01A	A	34946737	34947123	Dexi1B01G0026000.1	Dex01B	B	30963118	30963511	2e-67	0.00883012	0.0282386
Dexi1A01G0029490.1	Dex01A	A	34965703	34966230	Dexi1B01G0025990.1	Dex01B	B	30951273	30951800	6e-123	0.00769566	0.096003
Dexi1A01G0029510.1	Dex01A	A	34975535	34982320	Dexi1B01G0025970.1	Dex01B	B	30935638	30942713	0	0.00388753	0.0112222
Dexi1A01G0029520.1	Dex01A	A	34984308	34986254	Dexi1B01G0025960.1	Dex01B	B	30929846	30931984	0	0.0141894	0.0423054
Dexi1A01G0029530.1	Dex01A	A	34995841	35000490	Dexi1B01G0025950.1	Dex01B	B	30916942	30921336	0	0.0960529	0.138554
Dexi1A01G0029540.1	Dex01A	A	35005972	35007831	Dexi1B01G0025940.1	Dex01B	B	30906869	30908658	4e-133	0	0.0152096
Dexi1A01G0029550.1	Dex01A	A	35009216	35012382	Dexi1B01G0025930.1	Dex01B	B	30901987	30905136	1e-134	0.00490699	0.0252523
Dexi1A01G0029560.1	Dex01A	A	35019284	35024435	Dexi1B01G0025920.1	Dex01B	B	30875377	30880561	0	0	0.0101097
Dexi1A01G0029570.1	Dex01A	A	35029995	35030566	Dexi1B01G0025910.1	Dex01B	B	30867446	30869858	6e-98	0	0
Dexi1A01G0029580.1	Dex01A	A	35034324	35054250	Dexi1B01G0025900.1	Dex01B	B	30846719	30865529	0	0.00645014	0.00814439
Dexi1A01G0029590.1	Dex01A	A	35056651	35060744	Dexi1B01G0025890.1	Dex01B	B	30840053	30844259	0	0.00351254	0.0188147
Dexi1A01G0029600.1	Dex01A	A	35067746	35070800	Dexi1B01G0025880.1	Dex01B	B	30833328	30836436	0	0.00605503	0.0241054
Dexi1A01G0030940.1	Dex01A	A	36115677	36119670	Dexi1B01G0029960.1	Dex01B	B	34061309	34065199	0	0.012367	0.0562544
Dexi1A01G0030960.1	Dex01A	A	36128248	36131896	Dexi1B01G0029980.1	Dex01B	B	34070985	34074628	0	0.00207541	0.0388955
Dexi1A01G0030970.1	Dex01A	A	36133457	36137658	Dexi1B01G0029990.1	Dex01B	B	34076616	34080103	0	0.00586903	0.0126186
Dexi1A01G0030980.1	Dex01A	A	36138309	36142937	Dexi1B01G0030000.1	Dex01B	B	34080754	34085345	0	0.00816612	0.0493615
Dexi1A01G0030990.1	Dex01A	A	36152047	36155332	Dexi1B01G0030010.1	Dex01B	B	34101526	34103901	8e-111	0.0600214	0.0554502
Dexi1A01G0031000.1	Dex01A	A	36181624	36183448	Dexi1B01G0030030.1	Dex01B	B	34129401	34131068	0	0.0201425	0.0567486
Dexi1A01G0031010.1	Dex01A	A	36185755	36195315	Dexi1B01G0030040.1	Dex01B	B	34133100	34140274	3e-176	0.0342563	0.072107
Dexi1A01G0031020.1	Dex01A	A	36198665	36205132	Dexi1B01G0030050.1	Dex01B	B	34150410	34156834	0	0.00293772	0.0432515
Dexi1A01G0031030.1	Dex01A	A	36206863	36208628	Dexi1B01G0030060.1	Dex01B	B	34158634	34160406	1e-171	0.0147064	0.0854814
Dexi1A01G0031040.1	Dex01A	A	36209662	36210679	Dexi1B01G0030070.1	Dex01B	B	34161646	34162767	2e-89	0.120594	0.112379
Dexi1A01G0031050.1	Dex01A	A	36211636	36212842	Dexi1B01G0030080.1	Dex01B	B	34163480	34164956	2e-70	0.23745	0.176749
Dexi1A01G0031070.1	Dex01A	A	36219300	36224144	Dexi1B01G0030090.1	Dex01B	B	34167528	34172301	0	0.00178094	0.0372569
Dexi1A01G0031100.1	Dex01A	A	36239485	36247019	Dexi1B01G0030100.1	Dex01B	B	34184733	34192153	0	0.00522736	0.0565133
Dexi1A01G0031110.1	Dex01A	A	36249487	36250501	Dexi1B01G0030110.1	Dex01B	B	34194975	34196026	0	0.00684546	0.0459327
Dexi1A01G0031120.1	Dex01A	A	36258842	36259352	Dexi1B01G0030120.1	Dex01B	B	34197990	34204163	8e-51	0.166691	0.0665871
Dexi1A01G0031130.1	Dex01A	A	36259967	36263058	Dexi1B01G0030130.1	Dex01B	B	34204917	34208046	0	0.0107702	0.067272
Dexi1A01G0031150.1	Dex01A	A	36269879	36270607	Dexi1B01G0030140.1	Dex01B	B	34229157	34229857	1e-98	0.0268485	0.0704559
Dexi1A01G0031160.1	Dex01A	A	36270922	36272722	Dexi1B01G0030150.1	Dex01B	B	34231119	34231805	9e-80	0.0178646	0.0413043
Dexi1A01G0031170.1	Dex01A	A	36277219	36277949	Dexi1B01G0030160.1	Dex01B	B	34236224	34236980	7e-76	0.0846853	0.188486
Dexi1A01G0031190.1	Dex01A	A	36279097	36280406	Dexi1B01G0030170.1	Dex01B	B	34238117	34239347	5e-95	0	0.0844476
Dexi1A01G0031200.1	Dex01A	A	36280880	36282093	Dexi1B01G0030180.1	Dex01B	B	34239798	34241061	0	0.0184002	0.0613107
Dexi1A01G0031210.1	Dex01A	A	36282689	36284441	Dexi1B01G0030190.1	Dex01B	B	34241795	34243486	3e-121	0.192368	0.217922
Dexi1A01G0031220.1	Dex01A	A	36285339	36286503	Dexi1B01G0030200.1	Dex01B	B	34245013	34246108	8e-65	0.0045942	0.029272
Dexi1A01G0031230.1	Dex01A	A	36289971	36291659	Dexi1B01G0030220.1	Dex01B	B	34248393	34249721	9e-175	0.0511585	0.15934
Dexi1A01G0031250.1	Dex01A	A	36293829	36296236	Dexi1B01G0030230.1	Dex01B	B	34252522	34255121	8e-165	0.00414652	0.0108344
Dexi1A01G0031260.1	Dex01A	A	36309774	36312947	Dexi1B01G0030240.1	Dex01B	B	34260628	34264947	5e-140	0.00145508	0.0579399
Dexi1A01G0031270.1	Dex01A	A	36316350	36320034	Dexi1B01G0030250.1	Dex01B	B	34269079	34271792	0	0.00277746	0.0354979
Dexi1A01G0031280.1	Dex01A	A	36321073	36323075	Dexi1B01G0030260.1	Dex01B	B	34272990	34274587	1e-79	0.0113495	0.00980406
Dexi1A01G0031290.1	Dex01A	A	36324192	36324605	Dexi1B01G0030270.1	Dex01B	B	34295660	34300775	6e-75	0.00933864	0.0127527
Dexi1A01G0031330.1	Dex01A	A	36346110	36348025	Dexi1B01G0030280.1	Dex01B	B	34311213	34313124	1e-129	0.0196354	0.0371328
Dexi1A01G0031340.1	Dex01A	A	36348671	36349675	Dexi1B01G0030290.1	Dex01B	B	34313777	34314629	4e-157	0.0523076	0.0347019
Dexi1A01G0031350.1	Dex01A	A	36355525	36357021	Dexi1B01G0030300.1	Dex01B	B	34328237	34329729	0	0.00241449	0.0522599
Dexi1A01G0031360.1	Dex01A	A	36363336	36371414	Dexi1B01G0030310.1	Dex01B	B	34337207	34345310	0	0.0110737	0.0218984
Dexi1A01G0031370.1	Dex01A	A	36374807	36379190	Dexi1B01G0030330.1	Dex01B	B	34349068	34352295	0	0.0135627	0.0242863
Dexi1A01G0031380.1	Dex01A	A	36384811	36385903	Dexi1B01G0030340.1	Dex01B	B	34361934	34363002	7e-75	0.00770225	0.0698178
Dexi1A01G0031390.1	Dex01A	A	36386851	36390915	Dexi1B01G0030350.1	Dex01B	B	34363943	34368203	0	0.00303015	0.0302546
Dexi1A01G0031400.1	Dex01A	A	36392728	36393819	Dexi1B01G0030360.1	Dex01B	B	34369261	34370965	1e-34	0.0543896	0.0959538
Dexi1A01G0031410.1	Dex01A	A	36394181	36397919	Dexi1B01G0030370.1	Dex01B	B	34371350	34375113	0	0.00717366	0.0259019
Dexi1A01G0031420.1	Dex01A	A	36401624	36415732	Dexi1B01G0030380.1	Dex01B	B	34379071	34393072	0	0.0373884	0.0769795
Dexi1A01G0031430.1	Dex01A	A	36420673	36422977	Dexi1B01G0030390.1	Dex01B	B	34397952	34400258	0	0.00831417	0.014096
Dexi1A01G0031440.1	Dex01A	A	36424105	36425007	Dexi1B01G0030400.1	Dex01B	B	34401297	34402190	0	0.0269437	0.0490397
Dexi1A01G0031450.1	Dex01A	A	36434420	36436805	Dexi1B01G0030410.1	Dex01B	B	34410841	34412512	0	0.00639947	0.0598271
Dexi1A01G0031460.1	Dex01A	A	36439152	36442865	Dexi1B01G0030420.1	Dex01B	B	34413655	34418543	4e-89	0.132095	0.0914434
Dexi1A01G0031470.1	Dex01A	A	36442605	36443237	Dexi1B01G0030430.1	Dex01B	B	34418282	34418856	4e-22	0.455769	0.529701
Dexi1A01G0031480.1	Dex01A	A	36445115	36448752	Dexi1B01G0030440.1	Dex01B	B	34420717	34424375	0	0	0.0112855
Dexi1A01G0031490.1	Dex01A	A	36450076	36451879	Dexi1B01G0030450.1	Dex01B	B	34425699	34427500	0	0.00320428	0.0526995
Dexi1A01G0031500.1	Dex01A	A	36454549	36457901	Dexi1B01G0030460.1	Dex01B	B	34432118	34435397	0	0.0104157	0.0480851
Dexi1A01G0031510.1	Dex01A	A	36460408	36461478	Dexi1B01G0030480.1	Dex01B	B	34441983	34443052	4e-116	0.0132395	0.0146346
Dexi1A01G0031520.1	Dex01A	A	36463749	36466466	Dexi1B01G0030490.1	Dex01B	B	34445175	34447631	0	0.00367338	0.0467077
Dexi1A01G0031540.1	Dex01A	A	36467822	36470195	Dexi1B01G0030500.1	Dex01B	B	34449022	34451875	7e-106	0.0118248	0.0399595
Dexi1A01G0031560.1	Dex01A	A	36476140	36476885	Dexi1B01G0030520.1	Dex01B	B	34457432	34458184	6e-95	0.00650528	0.0504922
Dexi1A01G0031570.1	Dex01A	A	36479852	36481672	Dexi1B01G0030530.1	Dex01B	B	34460586	34461592	5e-142	0.0388925	0.111822
Dexi1A01G0031580.1	Dex01A	A	36502371	36504720	Dexi1B01G0030550.1	Dex01B	B	34484338	34486638	1e-109	0.0113451	0.0217801
Dexi1A01G0031590.1	Dex01A	A	36505289	36505791	Dexi1B01G0030560.1	Dex01B	B	34487191	34487693	2e-45	0.0383542	0.0410259
Dexi1A01G0031610.1	Dex01A	A	36509466	36514177	Dexi1B01G0030570.1	Dex01B	B	34491395	34496026	0	0.00747916	0.0176752
Dexi1A01G0031620.1	Dex01A	A	36515250	36519328	Dexi1B01G0030580.1	Dex01B	B	34497079	34501141	0	0.00918647	0.025607
Dexi1A01G0031630.1	Dex01A	A	36524263	36525117	Dexi1B01G0030590.1	Dex01B	B	34509069	34520374	1e-19	-2	-2
Dexi1A01G0031640.1	Dex01A	A	36525225	36529330	Dexi1B01G0030600.1	Dex01B	B	34520482	34524112	0	0.0292174	0.049687
Dexi1A01G0031650.1	Dex01A	A	36535945	36538806	Dexi1B01G0030620.1	Dex01B	B	34531534	34534401	4e-107	0.00595931	0.032882
Dexi1A01G0031670.1	Dex01A	A	36541824	36546307	Dexi1B01G0030630.1	Dex01B	B	34538196	34542617	0	0.0020162	0.0401607
Dexi1A01G0031680.1	Dex01A	A	36550341	36551830	Dexi1B01G0030640.1	Dex01B	B	34546874	34548178	1e-110	0.223761	0.228862
Dexi1A01G0031690.1	Dex01A	A	36556270	36556824	Dexi1B01G0030650.1	Dex01B	B	34551314	34553089	2e-33	0.0792615	0.0704192
Dexi1A01G0031700.1	Dex01A	A	36559687	36560943	Dexi1B01G0030660.1	Dex01B	B	34555998	34557269	0	0.0699249	0.149937
Dexi1A01G0031710.1	Dex01A	A	36564642	36568627	Dexi1B01G0030670.1	Dex01B	B	34560656	34562625	0	0.0181827	0.05546
Dexi1A01G0031720.1	Dex01A	A	36577603	36578342	Dexi1B01G0030700.1	Dex01B	B	34592046	34592788	3e-139	0.00440935	0.0706783
Dexi1A01G0031730.1	Dex01A	A	36580551	36582969	Dexi1B01G0030710.1	Dex01B	B	34594710	34597136	0	0.00970713	0.050214
Dexi1A01G0031750.1	Dex01A	A	36586680	36588824	Dexi1B01G0030730.1	Dex01B	B	34600634	34602978	4e-93	0.0798904	0.0712702
Dexi1A01G0031760.1	Dex01A	A	36590740	36591994	Dexi1B01G0030740.1	Dex01B	B	34605309	34606553	8e-80	0.00379988	0.0365184
Dexi1A01G0031770.1	Dex01A	A	36603869	36606391	Dexi1B01G0030750.1	Dex01B	B	34619735	34622284	0	0.00405759	0.0416145
Dexi1A01G0031780.1	Dex01A	A	36615919	36617522	Dexi1B01G0030770.1	Dex01B	B	34630104	34632206	0	0.016107	0.0687941
Dexi1A01G0031790.1	Dex01A	A	36619895	36620838	Dexi1B01G0030780.1	Dex01B	B	34634556	34635500	5e-84	0.0213538	0.0340968
Dexi1A01G0031800.1	Dex01A	A	36624067	36632452	Dexi1B01G0030810.1	Dex01B	B	34646009	34646248	9e-20	-2	-2
Dexi1A01G0031810.1	Dex01A	A	36645926	36648514	Dexi1B01G0030840.1	Dex01B	B	34657613	34660202	7e-178	-2	-2
Dexi1A01G0031820.1	Dex01A	A	36650100	36650985	Dexi1B01G0030850.1	Dex01B	B	34661798	34667854	0	0.0218714	0.0196411
Dexi1A01G0031840.1	Dex01A	A	36662203	36664465	Dexi1B01G0030860.1	Dex01B	B	34673745	34675993	0	0.0026241	0.00912559
Dexi1A01G0031850.1	Dex01A	A	36665514	36669545	Dexi1B01G0030870.1	Dex01B	B	34676886	34680873	0	0.00247219	0.0283435
Dexi1A01G0031870.1	Dex01A	A	36670991	36674502	Dexi1B01G0030880.1	Dex01B	B	34682174	34685692	0	0.00757495	0.0378559
Dexi1A01G0031880.1	Dex01A	A	36674188	36675069	Dexi1B01G0030890.1	Dex01B	B	34685372	34686193	7e-49	0.215379	0.218498
Dexi1A01G0031900.1	Dex01A	A	36678431	36683158	Dexi1B01G0030910.1	Dex01B	B	34694106	34698884	0	0.0267614	0.036437
Dexi1A01G0031910.1	Dex01A	A	36684334	36688361	Dexi1B01G0030920.1	Dex01B	B	34700932	34704918	0	0.0139838	0.0269465
Dexi1A01G0031930.1	Dex01A	A	36692161	36696341	Dexi1B01G0030940.1	Dex01B	B	34713449	34718466	0	0.126511	0.146502
Dexi1A01G0031940.1	Dex01A	A	36698111	36699338	Dexi1B01G0030950.1	Dex01B	B	34720009	34721384	0	0.0187455	0.075743
Dexi1A01G0031950.1	Dex01A	A	36703545	36705117	Dexi1B01G0030960.1	Dex01B	B	34726176	34730965	0	0.0341586	0.0347882
Dexi1A01G0032010.1	Dex01A	A	36714420	36718883	Dexi1B01G0030980.1	Dex01B	B	34734417	34738887	0	0.00661005	0.0172256
Dexi1A01G0032020.1	Dex01A	A	36724175	36725304	Dexi1B01G0030990.1	Dex01B	B	34743990	34745112	1e-162	0.0332346	0.0325322
Dexi1A01G0032030.1	Dex01A	A	36767258	36771131	Dexi1B01G0031000.1	Dex01B	B	34769527	34773370	0	0.00792161	0.0300374
Dexi1A01G0032040.1	Dex01A	A	36779106	36780395	Dexi1B01G0031010.1	Dex01B	B	34779293	34780415	1e-115	0	0.018238
Dexi1A01G0032050.1	Dex01A	A	36780969	36782620	Dexi1B01G0031020.1	Dex01B	B	34780989	34782610	5e-149	0.00617817	0.0197299
Dexi1A01G0032060.1	Dex01A	A	36784864	36792354	Dexi1B01G0031030.1	Dex01B	B	34784891	34785711	6e-21	0.607278	0.332619
Dexi1A01G0032070.1	Dex01A	A	36797483	36802244	Dexi1B01G0031050.1	Dex01B	B	34791025	34795730	0	0.00919883	0.0683863
Dexi1A01G0032080.1	Dex01A	A	36811824	36816374	Dexi1B01G0031060.1	Dex01B	B	34805310	34809860	0	0	0
Dexi1A01G0032090.1	Dex01A	A	36818032	36824251	Dexi1B01G0031070.1	Dex01B	B	34811518	34817737	0	0	0
Dexi1A01G0032100.1	Dex01A	A	36826831	36829119	Dexi1B01G0031080.1	Dex01B	B	34820317	34822605	0	0	0
Dexi1A01G0032110.1	Dex01A	A	36830658	36834599	Dexi1B01G0031090.1	Dex01B	B	34824144	34828085	0	0	0
Dexi1A01G0032120.1	Dex01A	A	36835249	36840394	Dexi1B01G0031100.1	Dex01B	B	34828735	34833880	0	0	0
Dexi1A01G0032130.1	Dex01A	A	36842072	36844088	Dexi1B01G0031110.1	Dex01B	B	34835558	34837524	0	0.00493558	0.0166519
Dexi1A01G0032140.1	Dex01A	A	36846506	36849199	Dexi1B01G0031120.1	Dex01B	B	34839878	34842572	0	0.000644468	0.00873372
Dexi1A01G0032150.1	Dex01A	A	36850734	36852613	Dexi1B01G0031130.1	Dex01B	B	34845117	34846093	2e-53	0.160059	0.143408
Dexi1A01G0032160.1	Dex01A	A	36853452	36854972	Dexi1B01G0031140.1	Dex01B	B	34846932	34848452	0	0.00717525	0.027463
Dexi1A01G0032170.1	Dex01A	A	36855224	36857023	Dexi1B01G0031150.1	Dex01B	B	34848725	34850528	8e-70	0.00845079	0.0126053
Dexi1A01G0032180.1	Dex01A	A	36857624	36858175	Dexi1B01G0031160.1	Dex01B	B	34850974	34853857	5e-105	0.0273192	0.0162388
Dexi1A01G0032200.1	Dex01A	A	36867417	36868086	Dexi1B01G0031360.1	Dex01B	B	34980487	34980711	2e-30	0.0907808	0.104727
Dexi1A01G0032210.1	Dex01A	A	36876415	36877162	Dexi1B01G0031380.1	Dex01B	B	34989168	34989916	5e-81	0	0.00763365
Dexi1A01G0032220.1	Dex01A	A	36878000	36880698	Dexi1B01G0031390.1	Dex01B	B	34990787	34993406	0	0	0.0411414
Dexi1A01G0032230.1	Dex01A	A	36881414	36885251	Dexi1B01G0031400.1	Dex01B	B	34997809	35001833	0	0.0047741	0.0227125
Dexi1A01G0032240.1	Dex01A	A	36889113	36900638	Dexi1B01G0031420.1	Dex01B	B	35006056	35017588	0	0.0165913	0.0329745
Dexi1A01G0032250.1	Dex01A	A	36898384	36898503	Dexi1B01G0031430.1	Dex01B	B	35015334	35015453	3e-13	0	0.11674
Dexi1A01G0032260.1	Dex01A	A	36901548	36904190	Dexi1B01G0031450.1	Dex01B	B	35018512	35021034	0	0.00860224	0.0210828
Dexi1A01G0032270.1	Dex01A	A	36904658	36906054	Dexi1B01G0031460.1	Dex01B	B	35021508	35022873	0	0.0135802	0.0274945
Dexi1A01G0032280.1	Dex01A	A	36908032	36909226	Dexi1B01G0031470.1	Dex01B	B	35023549	35026339	0	0.00311325	0.0329452
Dexi1A01G0032290.1	Dex01A	A	36910138	36911712	Dexi1B01G0031480.1	Dex01B	B	35027484	35029059	0	0	0
Dexi1A01G0032310.1	Dex01A	A	36912543	36915682	Dexi1B01G0031490.1	Dex01B	B	35029878	35033033	0	0.00562617	0.0132017
Dexi1A01G0032320.1	Dex01A	A	36916716	36922899	Dexi1B01G0031500.1	Dex01B	B	35034067	35040269	0	0.0234853	0.0237972
Dexi1A01G0032330.1	Dex01A	A	36940380	36941348	Dexi1B01G0031510.1	Dex01B	B	35042589	35043558	6e-82	0.00361338	0.0126719
Dexi1A01G0032350.1	Dex01A	A	36941764	36942795	Dexi1B01G0031520.1	Dex01B	B	35043975	35045006	0	0	0.0247372
Dexi1A01G0032360.1	Dex01A	A	36943418	36945201	Dexi1B01G0031530.1	Dex01B	B	35045646	35047678	0	0.0407031	0.0482481
Dexi1A01G0032400.1	Dex01A	A	36952464	36953832	Dexi1B01G0031550.1	Dex01B	B	35060077	35061446	1e-122	0.00525166	0
Dexi1A01G0032410.1	Dex01A	A	36954701	36955852	Dexi1B01G0031560.1	Dex01B	B	35063357	35064508	0	0	0
Dexi1A01G0032420.1	Dex01A	A	36955891	36967867	Dexi1B01G0031570.1	Dex01B	B	35064547	35076713	0	0.00100942	0.00463322
Dexi1A01G0032450.1	Dex01A	A	36972833	36977487	Dexi1B01G0031590.1	Dex01B	B	35081669	35086333	0	0.0117898	0.0189147
Dexi1A01G0032460.1	Dex01A	A	36977747	36980251	Dexi1B01G0031600.1	Dex01B	B	35086593	35089097	0	0.00163177	0.00759692
Dexi1A01G0032470.1	Dex01A	A	36977919	36979373	Dexi1B01G0031610.1	Dex01B	B	35086765	35088402	0	0.0120434	0.00778049
Dexi1A01G0032480.1	Dex01A	A	36984578	36987123	Dexi1B01G0031620.1	Dex01B	B	35093113	35095735	0	0.00670396	0.0207914
Dexi1A01G0032490.1	Dex01A	A	36989842	36990837	Dexi1B01G0031630.1	Dex01B	B	35098908	35099891	0	0.00139697	0.0114288
Dexi1A01G0032500.1	Dex01A	A	36991231	36994103	Dexi1B01G0031640.1	Dex01B	B	35100277	35103120	4e-104	0.0514737	0.0546801
Dexi1A01G0032510.1	Dex01A	A	37107155	37110127	Dexi1B01G0031650.1	Dex01B	B	35121341	35124352	0	0.0368628	0.0487105
Dexi1A01G0032520.1	Dex01A	A	37112591	37116335	Dexi1B01G0031680.1	Dex01B	B	35135531	35138715	0	0.00501129	0.0099939
Dexi2A01G0001630.1	Dex02A	A	1117626	1118479	Dexi2B01G0001570.1	Dex02B	B	1010547	1011689	3e-51	0.233556	0.152011
Dexi2A01G0001640.1	Dex02A	A	1122492	1124016	Dexi2B01G0001610.1	Dex02B	B	1062291	1063030	8e-116	0.100156	0.0987518
Dexi2A01G0001650.1	Dex02A	A	1126272	1130548	Dexi2B01G0001620.1	Dex02B	B	1068787	1069127	4e-18	0.407932	0.115725
Dexi2A01G0001660.1	Dex02A	A	1135682	1136794	Dexi2B01G0001650.1	Dex02B	B	1098722	1099198	1e-96	0.0659973	0.0403323
Dexi2A01G0001670.1	Dex02A	A	1138765	1138978	Dexi2B01G0001660.1	Dex02B	B	1103887	1105733	9e-30	0.130214	0.125291
Dexi2A01G0001680.1	Dex02A	A	1178187	1179538	Dexi2B01G0001670.1	Dex02B	B	1111699	1112732	1e-108	0.212149	0.631908
Dexi2A01G0001750.1	Dex02A	A	1265408	1265637	Dexi2B01G0001710.1	Dex02B	B	1213745	1213974	4e-46	0	0
Dexi2A01G0001760.1	Dex02A	A	1299287	1303583	Dexi2B01G0001720.1	Dex02B	B	1248631	1252927	1e-152	0	0
Dexi2A01G0001770.1	Dex02A	A	1314340	1319555	Dexi2B01G0001800.1	Dex02B	B	1399349	1404564	0	0	0
Dexi2A01G0001780.1	Dex02A	A	1319940	1321100	Dexi2B01G0001810.1	Dex02B	B	1404949	1406109	3e-87	0	0
Dexi2A01G0001800.1	Dex02A	A	1324496	1325192	Dexi2B01G0001830.1	Dex02B	B	1409505	1410201	1e-108	0	0
Dexi2A01G0001820.1	Dex02A	A	1335293	1335922	Dexi2B01G0001850.1	Dex02B	B	1420302	1420931	2e-88	0	0
Dexi2A01G0001870.1	Dex02A	A	1364753	1370930	Dexi2B01G0001860.1	Dex02B	B	1423175	1424819	8e-30	2.68181	0.965876
Dexi2A01G0001900.1	Dex02A	A	1401791	1402107	Dexi2B01G0001870.1	Dex02B	B	1431889	1432282	3e-15	0.629514	1.01602
Dexi2A01G0001960.1	Dex02A	A	1462328	1463731	Dexi2B01G0001920.1	Dex02B	B	1476287	1477654	0	0.0669879	0.167973
Dexi2A01G0001970.1	Dex02A	A	1470285	1472521	Dexi2B01G0001930.1	Dex02B	B	1482731	1484960	0	0.0320266	0.105809
Dexi2A01G0001980.1	Dex02A	A	1474528	1476113	Dexi2B01G0001940.1	Dex02B	B	1488919	1491363	2e-86	0.382474	0.202508
Dexi2A01G0002020.1	Dex02A	A	1528791	1529402	Dexi2B01G0001980.1	Dex02B	B	1523721	1524320	2e-128	0.00941189	0.0679477
Dexi2A01G0002030.1	Dex02A	A	1533169	1535104	Dexi2B01G0001990.1	Dex02B	B	1531556	1533329	5e-178	0.0315504	0.0675698
Dexi2A01G0002040.1	Dex02A	A	1536056	1539833	Dexi2B01G0002000.1	Dex02B	B	1534254	1538102	0	0.00686752	0.1175
Dexi2A01G0002050.1	Dex02A	A	1560203	1565701	Dexi2B01G0002010.1	Dex02B	B	1580330	1581667	2e-39	0.107501	0.0095492
Dexi2A01G0002060.1	Dex02A	A	1566426	1569062	Dexi2B01G0002030.1	Dex02B	B	1583644	1586216	0	0.00496485	0.0928034
Dexi2A01G0002070.1	Dex02A	A	1577326	1586064	Dexi2B01G0002040.1	Dex02B	B	1590556	1601531	0	0.0422443	0.0909415
Dexi2A01G0002080.1	Dex02A	A	1587299	1587817	Dexi2B01G0002050.1	Dex02B	B	1602582	1603082	6e-104	0.0198078	0.149808
Dexi2A01G0002090.1	Dex02A	A	1596735	1597205	Dexi2B01G0002060.1	Dex02B	B	1614095	1614553	7e-11	0.0297898	0.184838
Dexi2A01G0002100.1	Dex02A	A	1609931	1611777	Dexi2B01G0002070.1	Dex02B	B	1632663	1633769	2e-172	0.0366528	0.127408
Dexi2A01G0002110.1	Dex02A	A	1614597	1614973	Dexi2B01G0002080.1	Dex02B	B	1637496	1637874	9e-52	0.0154911	0.0735884
Dexi2A01G0002120.1	Dex02A	A	1616369	1621503	Dexi2B01G0002090.1	Dex02B	B	1639244	1644381	0	0.0129634	0.0748344
Dexi2A01G0002150.1	Dex02A	A	1654665	1655866	Dexi2B01G0002100.1	Dex02B	B	1649551	1650320	3e-44	0.518952	0.170029
Dexi2A01G0002220.1	Dex02A	A	1709161	1710720	Dexi2B01G0002130.1	Dex02B	B	1662711	1664270	0	0.00928445	0.0519367
Dexi2A01G0002230.1	Dex02A	A	1736397	1740567	Dexi2B01G0002140.1	Dex02B	B	1679476	1683890	0	-2	-2
Dexi2A01G0002240.1	Dex02A	A	1742129	1744883	Dexi2B01G0002150.1	Dex02B	B	1686692	1689473	0	0.019844	0.0607834
Dexi2A01G0002250.1	Dex02A	A	1750063	1750871	Dexi2B01G0002160.1	Dex02B	B	1694506	1696603	4e-23	0.297424	0.257241
Dexi2A01G0002260.1	Dex02A	A	1766364	1766888	Dexi2B01G0002170.1	Dex02B	B	1716589	1717116	1e-104	0.0309455	0.120085
Dexi2A01G0002280.1	Dex02A	A	1775028	1775534	Dexi2B01G0002180.1	Dex02B	B	1725230	1725859	1e-61	0.0205757	0.0691848
Dexi2A01G0002290.1	Dex02A	A	1777640	1780045	Dexi2B01G0002190.1	Dex02B	B	1727374	1728135	2e-68	0.414567	0.33936
Dexi2A01G0002310.1	Dex02A	A	1813891	1818901	Dexi2B01G0002200.1	Dex02B	B	1752225	1757261	0	0.00214797	0.0614751
Dexi2A01G0002320.1	Dex02A	A	1821145	1826919	Dexi2B01G0002210.1	Dex02B	B	1759823	1765620	0	0.081809	0.196827
Dexi2A01G0002330.1	Dex02A	A	1838947	1839357	Dexi2B01G0002220.1	Dex02B	B	1777537	1777919	6e-71	0.0628746	0.0938724
Dexi2A01G0002350.1	Dex02A	A	1862048	1864062	Dexi2B01G0002240.1	Dex02B	B	1802287	1804389	0	0.0259831	0.135302
Dexi2A01G0002370.1	Dex02A	A	1869486	1871493	Dexi2B01G0002250.1	Dex02B	B	1807991	1810000	0	0.0179382	0.112256
Dexi2A01G0002380.1	Dex02A	A	1876577	1877295	Dexi2B01G0002260.1	Dex02B	B	1814514	1815227	2e-94	0.0276742	0.0498108
Dexi2A01G0002390.1	Dex02A	A	1880631	1881443	Dexi2B01G0002270.1	Dex02B	B	1818810	1819622	0	0.00648302	0.0891587
Dexi2A01G0002400.1	Dex02A	A	1888891	1889850	Dexi2B01G0002280.1	Dex02B	B	1823785	1824711	2e-146	0.0199568	0.04454
Dexi2A01G0002410.1	Dex02A	A	1898961	1900467	Dexi2B01G0002290.1	Dex02B	B	1834044	1835867	0	0.22792	0.177935
Dexi2A01G0002420.1	Dex02A	A	1918696	1919667	Dexi2B01G0002300.1	Dex02B	B	1850989	1851740	3e-53	0.236858	0.239435
Dexi2A01G0002450.1	Dex02A	A	1936407	1939000	Dexi2B01G0002310.1	Dex02B	B	1855632	1858126	0	0.074107	0.0960763
Dexi2A01G0002480.1	Dex02A	A	1958800	1960392	Dexi2B01G0002320.1	Dex02B	B	1889330	1890945	2e-170	0.0699342	0.150171
Dexi2A01G0002490.1	Dex02A	A	1981592	1983105	Dexi2B01G0002330.1	Dex02B	B	1916826	1918349	0	0.0101044	0.116334
Dexi2A01G0002520.1	Dex02A	A	2011198	2015272	Dexi2B01G0002340.1	Dex02B	B	1938608	1942527	0	0.000956328	0.0975784
Dexi2A01G0002530.1	Dex02A	A	2050139	2053596	Dexi2B01G0002350.1	Dex02B	B	1955544	1958995	0	0.00858347	0.0910206
Dexi2A01G0002540.1	Dex02A	A	2062775	2066913	Dexi2B01G0002360.1	Dex02B	B	1978527	1982643	0	0.0245421	0.0967759
Dexi2A01G0002550.1	Dex02A	A	2070663	2071511	Dexi2B01G0002370.1	Dex02B	B	1986383	1987231	0	0	0
Dexi2A01G0002570.1	Dex02A	A	2075133	2075860	Dexi2B01G0002390.1	Dex02B	B	1990853	1991580	1e-157	0	0
Dexi2A01G0002580.1	Dex02A	A	2076683	2076927	Dexi2B01G0002400.1	Dex02B	B	1992403	1992647	2e-49	0	0
Dexi2A01G0002590.1	Dex02A	A	2087998	2088792	Dexi2B01G0002410.1	Dex02B	B	2003718	2004512	7e-85	0	0
Dexi2A01G0002600.1	Dex02A	A	2088383	2088841	Dexi2B01G0002420.1	Dex02B	B	2004103	2004561	5e-90	0	0
Dexi2A01G0002610.1	Dex02A	A	2089261	2092663	Dexi2B01G0002430.1	Dex02B	B	2004981	2008383	0	0	0
Dexi2A01G0002620.1	Dex02A	A	2115648	2116983	Dexi2B01G0002440.1	Dex02B	B	2031368	2032703	3e-94	0	0
Dexi2A01G0002630.1	Dex02A	A	2146668	2148900	Dexi2B01G0002450.1	Dex02B	B	2055086	2057318	0	0	0
Dexi2A01G0002640.1	Dex02A	A	2151184	2158964	Dexi2B01G0002460.1	Dex02B	B	2059602	2067382	0	0	0
Dexi2A01G0002660.1	Dex02A	A	2165452	2166060	Dexi2B01G0002480.1	Dex02B	B	2073870	2074478	1e-136	0	0
Dexi2A01G0002690.1	Dex02A	A	2177293	2179553	Dexi2B01G0002510.1	Dex02B	B	2085711	2087971	0	0	0
Dexi2A01G0002700.1	Dex02A	A	2180900	2186829	Dexi2B01G0002520.1	Dex02B	B	2089318	2095247	0	0	0
Dexi2A01G0002710.1	Dex02A	A	2195143	2196449	Dexi2B01G0002530.1	Dex02B	B	2103561	2104867	0	0	0
Dexi2A01G0002730.1	Dex02A	A	2215103	2215960	Dexi2B01G0002550.1	Dex02B	B	2123521	2124378	0	0	0
Dexi2A01G0002740.1	Dex02A	A	2224890	2226025	Dexi2B01G0002560.1	Dex02B	B	2133308	2134443	0	0	0
Dexi2A01G0002750.1	Dex02A	A	2230236	2230760	Dexi2B01G0002570.1	Dex02B	B	2138654	2139178	6e-88	0	0
Dexi2A01G0002760.1	Dex02A	A	2232724	2233362	Dexi2B01G0002580.1	Dex02B	B	2141120	2141774	1e-132	0.0329601	0.0128546
Dexi2A01G0002810.1	Dex02A	A	2238527	2241676	Dexi2B01G0002610.1	Dex02B	B	2146945	2150094	0	0	0
Dexi2A01G0002820.1	Dex02A	A	2244385	2245470	Dexi2B01G0002620.1	Dex02B	B	2152803	2153888	1e-162	0	0
Dexi2A01G0002830.1	Dex02A	A	2263643	2264455	Dexi2B01G0002630.1	Dex02B	B	2172061	2172873	0	0	0
Dexi2A01G0002840.1	Dex02A	A	2270165	2271283	Dexi2B01G0002640.1	Dex02B	B	2178583	2179701	4e-116	0	0
Dexi2A01G0002850.1	Dex02A	A	2271838	2275359	Dexi2B01G0002650.1	Dex02B	B	2180256	2183790	0	0.00748469	0.0178006
Dexi2A01G0002870.1	Dex02A	A	2283313	2285148	Dexi2B01G0002660.1	Dex02B	B	2188963	2190751	0	0.0523343	0.125943
Dexi2A01G0002930.1	Dex02A	A	2379348	2380424	Dexi2B01G0002690.1	Dex02B	B	2239699	2253039	2e-24	-2	-2
Dexi2A01G0002940.1	Dex02A	A	2389589	2393683	Dexi2B01G0002700.1	Dex02B	B	2239872	2243882	0	0.00970853	0.0840867
Dexi2A01G0002950.1	Dex02A	A	2514355	2515749	Dexi2B01G0002730.1	Dex02B	B	2271652	2274358	2e-151	0.0319067	0.0560203
Dexi2A01G0002960.1	Dex02A	A	2517040	2519845	Dexi2B01G0002740.1	Dex02B	B	2276609	2279510	4e-121	-2	-2
Dexi2A01G0002990.1	Dex02A	A	2553174	2555217	Dexi2B01G0002780.1	Dex02B	B	2331647	2336113	1e-22	-2	-2
Dexi2A01G0003020.1	Dex02A	A	2573080	2580012	Dexi2B01G0002790.1	Dex02B	B	2336809	2340221	0	0.0914581	0.369445
Dexi2A01G0003030.1	Dex02A	A	2587382	2587716	Dexi2B01G0002800.1	Dex02B	B	2360946	2361284	2e-39	0.0585663	0.156922
Dexi2A01G0003040.1	Dex02A	A	2600988	2604830	Dexi2B01G0002810.1	Dex02B	B	2397382	2398130	3e-100	0.146179	0.123349
Dexi2A01G0003050.1	Dex02A	A	2602967	2609049	Dexi2B01G0002820.1	Dex02B	B	2399032	2401158	0	0.0751003	0.0662218
Dexi2A01G0003060.1	Dex02A	A	2610026	2612435	Dexi2B01G0002830.1	Dex02B	B	2406339	2408748	0	0	0
Dexi2A01G0003070.1	Dex02A	A	2629004	2629255	Dexi2B01G0002840.1	Dex02B	B	2425317	2425568	2e-54	0	0
Dexi2A01G0003080.1	Dex02A	A	2639990	2640412	Dexi2B01G0002850.1	Dex02B	B	2436301	2436723	3e-97	0	0
Dexi2A01G0003090.1	Dex02A	A	2655544	2659923	Dexi2B01G0002860.1	Dex02B	B	2451854	2456233	0	0	0
Dexi2A01G0003100.1	Dex02A	A	2660547	2661631	Dexi2B01G0002870.1	Dex02B	B	2456857	2457941	7e-153	0	0
Dexi2A01G0003110.1	Dex02A	A	2673289	2674725	Dexi2B01G0002880.1	Dex02B	B	2469599	2471035	0	0	0
Dexi2A01G0003120.1	Dex02A	A	2680309	2683807	Dexi2B01G0002890.1	Dex02B	B	2476619	2480117	0	0	0
Dexi2A01G0003130.1	Dex02A	A	2705721	2706557	Dexi2B01G0002900.1	Dex02B	B	2502031	2502867	4e-168	0	0
Dexi2A01G0003140.1	Dex02A	A	2706850	2708357	Dexi2B01G0002910.1	Dex02B	B	2503160	2504667	0	0	0
Dexi2A01G0003150.1	Dex02A	A	2706881	2708224	Dexi2B01G0002920.1	Dex02B	B	2503191	2504534	0	0	0
Dexi2A01G0003160.1	Dex02A	A	2710098	2712142	Dexi2B01G0002930.1	Dex02B	B	2506408	2508452	9e-161	0	0
Dexi2A01G0003180.1	Dex02A	A	2737074	2739081	Dexi2B01G0002950.1	Dex02B	B	2534360	2536367	0	0	0
Dexi2A01G0003190.1	Dex02A	A	2740107	2742935	Dexi2B01G0002960.1	Dex02B	B	2537393	2540221	0	0	0
Dexi2A01G0003200.1	Dex02A	A	2749796	2756563	Dexi2B01G0002970.1	Dex02B	B	2547082	2553849	0	0	0
Dexi2A01G0003210.1	Dex02A	A	2757945	2759156	Dexi2B01G0002980.1	Dex02B	B	2555231	2556442	0	0	0
Dexi2A01G0003220.1	Dex02A	A	2781477	2782022	Dexi2B01G0002990.1	Dex02B	B	2578763	2579308	7e-132	0	0
Dexi2A01G0003240.1	Dex02A	A	2815372	2815911	Dexi2B01G0003060.1	Dex02B	B	2669445	2669984	7e-126	0	0
Dexi2A01G0003250.1	Dex02A	A	2826356	2828137	Dexi2B01G0003070.1	Dex02B	B	2680429	2682210	0	0	0
Dexi2A01G0003260.1	Dex02A	A	2848508	2848744	Dexi2B01G0003080.1	Dex02B	B	2703313	2703549	5e-50	0	0
Dexi2A01G0003270.1	Dex02A	A	2851098	2856231	Dexi2B01G0003090.1	Dex02B	B	2705903	2711036	0	0	0
Dexi2A01G0003280.1	Dex02A	A	2857084	2857387	Dexi2B01G0003100.1	Dex02B	B	2711889	2712192	6e-50	0	0
Dexi2A01G0003290.1	Dex02A	A	2858328	2858885	Dexi2B01G0003110.1	Dex02B	B	2713133	2713690	1e-39	0	0
Dexi2A01G0003300.1	Dex02A	A	2860480	2861761	Dexi2B01G0003120.1	Dex02B	B	2715216	2716566	0	0	0
Dexi2A01G0003310.1	Dex02A	A	2862730	2864507	Dexi2B01G0003130.1	Dex02B	B	2717535	2719312	0	0	0
Dexi2A01G0003320.1	Dex02A	A	2875269	2880625	Dexi2B01G0003140.1	Dex02B	B	2734117	2739476	0	0.00459271	0.00437598
Dexi2A01G0003330.1	Dex02A	A	2940209	2940466	Dexi2B01G0003170.1	Dex02B	B	2858749	2859276	4e-53	0	0
Dexi2A01G0003350.1	Dex02A	A	2946136	2947035	Dexi2B01G0003190.1	Dex02B	B	2864946	2865845	1e-112	-2	-2
Dexi2A01G0003360.1	Dex02A	A	2950356	2951516	Dexi2B01G0003200.1	Dex02B	B	2869166	2870326	0	0	0
Dexi2A01G0003370.1	Dex02A	A	2954147	2959423	Dexi2B01G0003210.1	Dex02B	B	2877967	2878233	3e-58	0	0
Dexi2A01G0003380.1	Dex02A	A	2960165	2961704	Dexi2B01G0003220.1	Dex02B	B	2878975	2880514	0	0	0
Dexi2A01G0003390.1	Dex02A	A	2979160	2981499	Dexi2B01G0003230.1	Dex02B	B	2897970	2900309	1e-110	0	0
Dexi2A01G0003400.1	Dex02A	A	2982921	2983730	Dexi2B01G0003240.1	Dex02B	B	2901731	2902540	0	0	0
Dexi2A01G0003410.1	Dex02A	A	3010763	3016688	Dexi2B01G0003250.1	Dex02B	B	2930041	2935672	0	0.0172383	0.0147356
Dexi2A01G0003440.1	Dex02A	A	3027021	3029607	Dexi2B01G0003260.1	Dex02B	B	2946005	2948591	3e-100	0	0
Dexi2A01G0003450.1	Dex02A	A	3034431	3037070	Dexi2B01G0003270.1	Dex02B	B	2953415	2956054	0	0	0
Dexi2A01G0003460.1	Dex02A	A	3042507	3044354	Dexi2B01G0003300.1	Dex02B	B	2962467	2964314	0	0	0
Dexi2A01G0003470.1	Dex02A	A	3049946	3054747	Dexi2B01G0003310.1	Dex02B	B	2969906	2974714	0	0.000868684	0
Dexi2A01G0003480.1	Dex02A	A	3058801	3060381	Dexi2B01G0003320.1	Dex02B	B	2980885	2982297	0	0.0196123	0.0870146
Dexi2A01G0003490.1	Dex02A	A	3064343	3066293	Dexi2B01G0003330.1	Dex02B	B	2985088	2987122	0	0.0283142	0.108585
Dexi2A01G0003500.1	Dex02A	A	3069741	3072791	Dexi2B01G0003340.1	Dex02B	B	2990671	2993829	0	0.0177278	0.053737
Dexi2A01G0003510.1	Dex02A	A	3074980	3078308	Dexi2B01G0003350.1	Dex02B	B	2995239	2998579	0	0.00984024	0.0849043
Dexi2A01G0003520.1	Dex02A	A	3081246	3081749	Dexi2B01G0003360.1	Dex02B	B	3001470	3001955	9e-103	0.0230898	0.0803982
Dexi2A01G0003530.1	Dex02A	A	3085022	3085995	Dexi2B01G0003370.1	Dex02B	B	3003812	3005057	5e-167	0.0222754	0.188025
Dexi2A01G0003540.1	Dex02A	A	3091117	3092139	Dexi2B01G0003380.1	Dex02B	B	3009006	3010055	0	0.041393	0.129359
Dexi2A01G0003560.1	Dex02A	A	3101569	3102609	Dexi2B01G0003400.1	Dex02B	B	3019235	3020275	0	0.0329613	0.0552455
Dexi2A01G0003590.1	Dex02A	A	3111739	3112830	Dexi2B01G0003420.1	Dex02B	B	3031385	3032446	0	0.0481127	0.0828427
Dexi2A01G0003610.1	Dex02A	A	3125736	3126734	Dexi2B01G0003430.1	Dex02B	B	3036957	3038006	3e-115	0.393788	0.518266
Dexi2A01G0003620.1	Dex02A	A	3127560	3133822	Dexi2B01G0003470.1	Dex02B	B	3046666	3052993	0	0.010318	0.0515481
Dexi2A01G0003630.1	Dex02A	A	3136071	3147973	Dexi2B01G0003480.1	Dex02B	B	3056287	3066342	0	0.0132166	0.0693091
Dexi2A01G0003640.1	Dex02A	A	3150617	3167810	Dexi2B01G0003500.1	Dex02B	B	3076569	3087109	0	0.00243655	0.0149698
Dexi2A01G0003650.1	Dex02A	A	3168397	3170483	Dexi2B01G0003520.1	Dex02B	B	3095576	3100209	7e-170	0.171283	0.189119
Dexi2A01G0003700.1	Dex02A	A	3228017	3236572	Dexi2B01G0003540.1	Dex02B	B	3110928	3119604	0	0.0393044	0.0393993
Dexi2A01G0003710.1	Dex02A	A	3249373	3255674	Dexi2B01G0003550.1	Dex02B	B	3123830	3127739	0	0.0748678	0.120072
Dexi2A01G0003730.1	Dex02A	A	3262831	3265816	Dexi2B01G0003560.1	Dex02B	B	3139745	3141016	0	-2	-2
Dexi2A01G0003740.1	Dex02A	A	3266477	3273908	Dexi2B01G0003570.1	Dex02B	B	3141676	3149113	0	0.0234465	0.0420583
Dexi2A01G0003750.1	Dex02A	A	3278841	3283194	Dexi2B01G0003580.1	Dex02B	B	3156562	3161368	0	0.00243672	0.0601141
Dexi2A01G0003760.1	Dex02A	A	3283751	3286864	Dexi2B01G0003590.1	Dex02B	B	3161890	3165039	0	0.0123387	0.0673325
Dexi2A01G0003770.1	Dex02A	A	3285153	3286463	Dexi2B01G0003600.1	Dex02B	B	3163298	3164638	3e-61	0.223787	0.216878
Dexi2A01G0003780.1	Dex02A	A	3290571	3295327	Dexi2B01G0003610.1	Dex02B	B	3169187	3173946	0	0.00383036	0.0210303
Dexi2A01G0003790.1	Dex02A	A	3312487	3315905	Dexi2B01G0003620.1	Dex02B	B	3181633	3184804	0	0.00752904	0.0602566
Dexi2A01G0003800.1	Dex02A	A	3318562	3323961	Dexi2B01G0003630.1	Dex02B	B	3186635	3189006	0	0.00786892	0.00602564
Dexi2A01G0003810.1	Dex02A	A	3331741	3345973	Dexi2B01G0003660.1	Dex02B	B	3199387	3200793	6e-32	0.904292	0.465354
Dexi2A01G0003830.1	Dex02A	A	3353855	3354536	Dexi2B01G0003670.1	Dex02B	B	3203652	3204540	1e-72	0.118351	0.183739
Dexi2A01G0003840.1	Dex02A	A	3356406	3359558	Dexi2B01G0003690.1	Dex02B	B	3216048	3216732	9e-82	0.147934	0.140421
Dexi2A01G0003850.1	Dex02A	A	3362794	3363591	Dexi2B01G0003710.1	Dex02B	B	3225914	3226861	4e-176	0	0.0544663
Dexi2A01G0003910.1	Dex02A	A	3465538	3468521	Dexi2B01G0003720.1	Dex02B	B	3237317	3240718	0	0.0123312	0.0795499
Dexi2A01G0003920.1	Dex02A	A	3469899	3476325	Dexi2B01G0003730.1	Dex02B	B	3241882	3246496	3e-25	0	0
Dexi2A01G0003930.1	Dex02A	A	3477841	3479975	Dexi2B01G0003740.1	Dex02B	B	3247929	3251951	0	0.0257481	0.0544272
Dexi2A01G0003950.1	Dex02A	A	3493715	3498449	Dexi2B01G0003750.1	Dex02B	B	3256530	3264493	0	-2	-2
Dexi2A01G0003960.1	Dex02A	A	3508837	3518956	Dexi2B01G0003760.1	Dex02B	B	3278584	3289262	0	0.0202418	0.142499
Dexi2A01G0003970.1	Dex02A	A	3526188	3529427	Dexi2B01G0003770.1	Dex02B	B	3294950	3297863	0	0.0103162	0.0832441
Dexi2A01G0003980.1	Dex02A	A	3533190	3533684	Dexi2B01G0003780.1	Dex02B	B	3301736	3302230	2e-120	0.00525396	0.0468903
Dexi2A01G0003990.1	Dex02A	A	3537158	3538453	Dexi2B01G0003790.1	Dex02B	B	3305319	3305593	3e-48	0.0404722	0.0483519
Dexi2A01G0004000.1	Dex02A	A	3540592	3542069	Dexi2B01G0003800.1	Dex02B	B	3307678	3309113	0	0.0170211	0.0697345
Dexi2A01G0004010.1	Dex02A	A	3547229	3548632	Dexi2B01G0003810.1	Dex02B	B	3318703	3320103	0	0.0265648	0.0879258
Dexi2A01G0004020.1	Dex02A	A	3557482	3558303	Dexi2B01G0003820.1	Dex02B	B	3321741	3322546	2e-115	0.110801	0.145404
Dexi2A01G0004030.1	Dex02A	A	3559462	3563062	Dexi2B01G0003830.1	Dex02B	B	3327617	3331096	0	0.00410164	0.0405093
Dexi2A01G0004040.1	Dex02A	A	3565687	3567568	Dexi2B01G0003840.1	Dex02B	B	3333030	3334934	0	0.00312786	0.0539669
Dexi2A01G0004050.1	Dex02A	A	3568489	3572121	Dexi2B01G0003850.1	Dex02B	B	3336003	3339613	0	0.0118856	0.0636066
Dexi2A01G0004100.1	Dex02A	A	3671925	3673562	Dexi2B01G0003870.1	Dex02B	B	3441280	3442936	0	0.0140865	0.0846579
Dexi2A01G0004110.1	Dex02A	A	3675714	3684382	Dexi2B01G0003880.1	Dex02B	B	3444326	3448059	0	0.0126557	0.0550484
Dexi2A01G0004120.1	Dex02A	A	3685014	3686730	Dexi2B01G0003890.1	Dex02B	B	3448744	3450469	1e-148	0	0.0554525
Dexi2A01G0004130.1	Dex02A	A	3690699	3694981	Dexi2B01G0003900.1	Dex02B	B	3455056	3462257	0	0.0426869	0.0522441
Dexi2A01G0004140.1	Dex02A	A	3727980	3730419	Dexi2B01G0003910.1	Dex02B	B	3481219	3483649	5e-140	0.0351541	0.0305991
Dexi2A01G0004150.1	Dex02A	A	3734423	3737056	Dexi2B01G0003920.1	Dex02B	B	3487999	3490317	0	0.019042	0.141893
Dexi2A01G0004160.1	Dex02A	A	3739854	3750213	Dexi2B01G0003930.1	Dex02B	B	3500910	3502829	4e-79	0.0916187	0.0279966
Dexi2A01G0004170.1	Dex02A	A	3751113	3754196	Dexi2B01G0003940.1	Dex02B	B	3503686	3506772	1e-115	0.0131814	0.040734
Dexi2A01G0004180.1	Dex02A	A	3759869	3760399	Dexi2B01G0003950.1	Dex02B	B	3512849	3513379	6e-111	0.0107097	0.0719113
Dexi2A01G0004190.1	Dex02A	A	3763223	3766190	Dexi2B01G0003960.1	Dex02B	B	3516410	3519394	0	0.0118159	0.116393
Dexi2A01G0004200.1	Dex02A	A	3772193	3773139	Dexi2B01G0003970.1	Dex02B	B	3532318	3533247	0	1.36796	1.53727
Dexi2A01G0004210.1	Dex02A	A	3777808	3778441	Dexi2B01G0003980.1	Dex02B	B	3534987	3539788	8e-28	-2	-2
Dexi2A01G0004220.1	Dex02A	A	3780777	3782589	Dexi2B01G0003990.1	Dex02B	B	3540845	3542678	4e-113	0.0108722	0.132314
Dexi2A01G0004230.1	Dex02A	A	3789435	3790285	Dexi2B01G0004000.1	Dex02B	B	3553960	3555882	5e-65	0.042635	0.0694319
Dexi2A01G0004250.1	Dex02A	A	3794613	3796352	Dexi2B01G0004010.1	Dex02B	B	3559019	3560766	0	0.00216002	0.0392363
Dexi2A01G0004260.1	Dex02A	A	3801557	3802288	Dexi2B01G0004020.1	Dex02B	B	3565634	3566320	5e-158	0.0122348	0.0719113
Dexi2A01G0004270.1	Dex02A	A	3807491	3811362	Dexi2B01G0004030.1	Dex02B	B	3571858	3575774	0	0.0171042	0.0991039
Dexi2A01G0004290.1	Dex02A	A	3814779	3816026	Dexi2B01G0004040.1	Dex02B	B	3581849	3583233	4e-59	0.549811	0.469084
Dexi2A01G0004390.1	Dex02A	A	3844872	3845796	Dexi2B01G0004050.1	Dex02B	B	3584829	3585776	8e-123	0.0309047	0.110316
Dexi2A01G0004420.1	Dex02A	A	3856165	3857924	Dexi2B01G0004070.1	Dex02B	B	3595252	3597037	0	0.0442908	0.115872
Dexi2A01G0004430.1	Dex02A	A	3859634	3860176	Dexi2B01G0004080.1	Dex02B	B	3598845	3599387	9e-109	0.0132923	0.109159
Dexi2A01G0004440.1	Dex02A	A	3869703	3873350	Dexi2B01G0004090.1	Dex02B	B	3612141	3618379	0	0.00894265	0.0484723
Dexi2A01G0004540.1	Dex02A	A	4092748	4093728	Dexi2B01G0004100.1	Dex02B	B	3625662	3626604	3e-73	-2	-2
Dexi2A01G0004570.1	Dex02A	A	4167787	4171561	Dexi2B01G0004110.1	Dex02B	B	3635495	3640267	0	0.00656639	0.0172284
Dexi2A01G0004580.1	Dex02A	A	4174545	4175696	Dexi2B01G0004130.1	Dex02B	B	3642947	3644098	0	0.00682211	0.0525609
Dexi2A01G0004590.1	Dex02A	A	4190081	4193687	Dexi2B01G0004140.1	Dex02B	B	3659214	3662780	0	0.0555832	0.0604258
Dexi2A01G0004600.1	Dex02A	A	4195353	4197776	Dexi2B01G0004150.1	Dex02B	B	3664471	3667599	0	0.00179668	0.052374
Dexi2A01G0004620.1	Dex02A	A	4203938	4204535	Dexi2B01G0004160.1	Dex02B	B	3671502	3672316	8e-53	0.160422	0.125291
Dexi2A01G0004630.1	Dex02A	A	4206464	4208218	Dexi2B01G0004170.1	Dex02B	B	3674000	3675708	0	0.0358903	0.0762698
Dexi2A01G0004660.1	Dex02A	A	4239562	4242012	Dexi2B01G0004180.1	Dex02B	B	3681848	3687129	1e-81	0.0488355	0.0512098
Dexi2A01G0004680.1	Dex02A	A	4250165	4251243	Dexi2B01G0004200.1	Dex02B	B	3698412	3699625	6e-94	0.125779	0.0977246
Dexi2A01G0004690.1	Dex02A	A	4251920	4255242	Dexi2B01G0004210.1	Dex02B	B	3700294	3703702	0	0.00180234	0.0732928
Dexi2A01G0004700.1	Dex02A	A	4260384	4262770	Dexi2B01G0004220.1	Dex02B	B	3708721	3711113	0	0.00916975	0.0470589
Dexi2A01G0004710.1	Dex02A	A	4273605	4274418	Dexi2B01G0004260.1	Dex02B	B	3742386	3744155	2e-68	0.40472	0.407913
Dexi2A01G0004740.1	Dex02A	A	4288904	4289509	Dexi2B01G0004270.1	Dex02B	B	3757296	3757895	1e-104	0.0650197	0.205386
Dexi2A01G0004810.1	Dex02A	A	4349037	4350294	Dexi2B01G0004290.1	Dex02B	B	3763528	3764785	5e-116	0.0356573	0.095308
Dexi2A01G0004840.1	Dex02A	A	4376487	4381274	Dexi2B01G0004320.1	Dex02B	B	3789231	3794066	0	0.0154569	0.0438722
Dexi2A01G0004850.1	Dex02A	A	4382901	4385576	Dexi2B01G0004330.1	Dex02B	B	3795367	3798285	0	0.164639	0.17497
Dexi2A01G0004870.1	Dex02A	A	4388799	4389386	Dexi2B01G0004350.1	Dex02B	B	3802563	3803090	3e-45	0.419292	0.647769
Dexi2A01G0004880.1	Dex02A	A	4390774	4392542	Dexi2B01G0004360.1	Dex02B	B	3804686	3806456	1e-109	0.00546699	0.033572
Dexi2A01G0004930.1	Dex02A	A	4575765	4585123	Dexi2B01G0004380.1	Dex02B	B	3952668	3961305	0	0.180725	0.175526
Dexi2A01G0004940.1	Dex02A	A	4618180	4620366	Dexi2B01G0004390.1	Dex02B	B	3994044	3996395	0	0.00663599	0.0945858
Dexi2A01G0004960.1	Dex02A	A	4623169	4637726	Dexi2B01G0004400.1	Dex02B	B	4002032	4004740	0	0.221959	0.29066
Dexi2A01G0004980.1	Dex02A	A	4649962	4653696	Dexi2B01G0004430.1	Dex02B	B	4037571	4041739	0	0.0141483	0.081665
Dexi2A01G0004990.1	Dex02A	A	4662844	4664131	Dexi2B01G0004440.1	Dex02B	B	4062435	4063739	0	0.0612278	0.193722
Dexi2A01G0005020.1	Dex02A	A	4685047	4689822	Dexi2B01G0004450.1	Dex02B	B	4077503	4079422	5e-87	0.16797	0.0932161
Dexi2A01G0005030.1	Dex02A	A	4690331	4691643	Dexi2B01G0004470.1	Dex02B	B	4082985	4084294	3e-47	0.00606677	0.14035
Dexi2A01G0005040.1	Dex02A	A	4693205	4695663	Dexi2B01G0004480.1	Dex02B	B	4085785	4088233	0	0.0203748	0.0293975
Dexi2A01G0005050.1	Dex02A	A	4697561	4701182	Dexi2B01G0004490.1	Dex02B	B	4090143	4093542	0	0.0114359	0.056215
Dexi2A01G0005060.1	Dex02A	A	4705874	4708620	Dexi2B01G0004500.1	Dex02B	B	4110858	4112829	4e-137	0.0637162	0.108936
Dexi2A01G0005070.1	Dex02A	A	4715559	4716449	Dexi2B01G0004520.1	Dex02B	B	4122262	4123152	0	0.0137025	0.0995936
Dexi2A01G0005090.1	Dex02A	A	4754849	4756749	Dexi2B01G0004560.1	Dex02B	B	4144813	4146718	0	0.0265939	0.0273096
Dexi2A01G0005100.1	Dex02A	A	4758544	4761771	Dexi2B01G0004570.1	Dex02B	B	4149513	4149867	5e-54	0.122722	0.00926653
Dexi2A01G0005120.1	Dex02A	A	4805625	4806241	Dexi2B01G0004590.1	Dex02B	B	4183003	4183822	4e-92	-2	-2
Dexi2A01G0005140.1	Dex02A	A	4823560	4829167	Dexi2B01G0004610.1	Dex02B	B	4200787	4206401	0	0.00290635	0.0163452
Dexi2A01G0005150.1	Dex02A	A	4830376	4833918	Dexi2B01G0004620.1	Dex02B	B	4208232	4209196	2e-31	0.769897	0.764805
Dexi2A01G0005160.1	Dex02A	A	4838931	4840086	Dexi2B01G0004630.1	Dex02B	B	4212410	4213229	2e-61	0.316558	0.344997
Dexi2A01G0005200.1	Dex02A	A	4935976	4937964	Dexi2B01G0004690.1	Dex02B	B	4350590	4352294	3e-108	0.00713321	0.104087
[truncated: 14,515 more rows]

## Sheet: Setaria_italica
Digitaria_exilis	chrDexi	subDexi	startDexi	endDexi	Setaria_italica	chrSet	startSet	endSet	evalue	ka	ks
Dexi1A01G0000010.1	Dex01A	A	1285	4478	KQL27678	Set1	76162	82041	0	0.0720185	0.160402
Dexi1A01G0000250.1	Dex01A	A	162961	164103	KQL27683	Set1	91004	92146	0	0.107242	0.20582
Dexi1A01G0000260.1	Dex01A	A	165135	166190	KQL27684	Set1	93571	94596	4e-153	0.0885702	0.306234
Dexi1A01G0000270.1	Dex01A	A	181001	181510	KQL27685	Set1	101989	102420	2e-39	0.226651	0.363483
Dexi1A01G0000280.1	Dex01A	A	183046	186232	KQL27687	Set1	110820	114863	0	0.122705	0.284298
Dexi1A01G0000290.1	Dex01A	A	196284	197607	KQL27688	Set1	118883	120843	0	0.144901	0.33181
Dexi1A01G0000300.1	Dex01A	A	198592	200282	KQL27689	Set1	120962	123970	0	0.0278276	0.208648
Dexi1A01G0000320.1	Dex01A	A	204953	214025	KQL27691	Set1	126273	134923	0	0.0234167	0.161131
Dexi1A01G0000330.1	Dex01A	A	214976	223517	KQL27693	Set1	136837	143970	0	0.206092	0.341275
Dexi1A01G0000340.1	Dex01A	A	224531	225841	KQL27694	Set1	145211	146466	1e-165	0.123671	0.303767
Dexi1A01G0000350.1	Dex01A	A	226312	227244	KQL27695	Set1	147342	148241	1e-111	0.127401	0.292432
Dexi1A01G0000370.1	Dex01A	A	238284	239135	KQL27696	Set1	153843	157806	1e-47	0.0789089	0.278056
Dexi1A01G0000400.1	Dex01A	A	244920	247561	KQL27701	Set1	157892	160818	0	0.037928	0.219404
Dexi1A01G0000410.1	Dex01A	A	248377	249866	KQL27703	Set1	161039	163461	3e-110	0.0284716	0.259707
Dexi1A01G0000420.1	Dex01A	A	252203	253050	KQL27704	Set1	163959	166013	7e-78	0.0735282	0.12342
Dexi1A01G0000430.1	Dex01A	A	253198	257738	KQL27705	Set1	170727	175345	0	0.0877383	0.251693
Dexi1A01G0000440.1	Dex01A	A	258342	262071	KQL27707	Set1	179729	184974	0	0.0237577	0.21893
Dexi1A01G0000450.1	Dex01A	A	263113	276642	KQL27709	Set1	192778	208071	0	0.265958	0.321945
Dexi1A01G0000460.1	Dex01A	A	277042	277524	KQL27711	Set1	208091	208552	7e-93	0.084704	0.32168
Dexi1A01G0000470.1	Dex01A	A	278652	279194	KQL27713	Set1	209044	209673	6e-96	0.146774	0.329767
Dexi1A01G0000480.1	Dex01A	A	280767	282783	KQL27714	Set1	210760	212873	0	0.075315	0.263697
Dexi1A01G0000490.1	Dex01A	A	285045	286526	KQL27715	Set1	213901	215490	2e-138	0.00461097	0.218451
Dexi1A01G0000500.1	Dex01A	A	287127	289801	KQL27718	Set1	215930	217883	0	0.0950682	0.242775
Dexi1A01G0000520.1	Dex01A	A	308042	311520	KQL27722	Set1	229378	236527	2e-38	-2	-2
Dexi1A01G0000550.1	Dex01A	A	334715	338271	KQL27723	Set1	262053	265876	0	0.039421	0.19254
Dexi1A01G0000560.1	Dex01A	A	338905	341440	KQL27724	Set1	266186	269359	7e-135	0.0335408	0.277617
Dexi1A01G0000570.1	Dex01A	A	349038	350413	KQL27725	Set1	269573	271738	6e-88	0.0357499	0.121663
Dexi1A01G0000580.1	Dex01A	A	353088	359536	KQL27728	Set1	272614	279528	0	0.0664013	0.270813
Dexi1A01G0000590.1	Dex01A	A	361751	367174	KQL27731	Set1	280197	286802	0	0.0297711	0.252136
Dexi1A01G0000600.1	Dex01A	A	368570	370156	KQL27732	Set1	287952	290424	0	0.0236862	0.227929
Dexi1A01G0000620.1	Dex01A	A	386275	387898	KQL27734	Set1	296071	299282	5e-76	0.170501	0.11205
Dexi1A01G0000630.1	Dex01A	A	396724	399856	KQL27737	Set1	309764	313288	0	0.262897	0.566023
Dexi1A01G0000650.1	Dex01A	A	408083	408688	KQL27740	Set1	331560	332368	1e-40	0.152204	0.431809
Dexi1A01G0000660.1	Dex01A	A	413032	415323	KQL27741	Set1	343207	346471	2e-165	0.0724893	0.172507
Dexi1A01G0000680.1	Dex01A	A	422353	425117	KQL27744	Set1	347631	351455	4e-42	0.116922	0.0786949
Dexi1A01G0000690.1	Dex01A	A	427563	431237	KQL27745	Set1	352587	356810	0	0.0545213	0.204565
Dexi1A01G0000700.1	Dex01A	A	432337	434503	KQL27746	Set1	357554	359628	0	0.117664	0.257584
Dexi1A01G0000710.1	Dex01A	A	448139	449047	KQL27747	Set1	366658	375263	4e-120	-2	-2
Dexi1A01G0000780.1	Dex01A	A	496079	497362	KQL27749	Set1	387730	389118	0	0.0498788	0.192754
Dexi1A01G0000790.1	Dex01A	A	502362	509551	KQL27751	Set1	392156	397951	0	0.215158	0.456754
Dexi1A01G0000800.1	Dex01A	A	510640	513469	KQL27752	Set1	398780	401904	0	0.0117006	0.299248
Dexi1A01G0000810.1	Dex01A	A	525730	531017	KQL27755	Set1	417815	421143	0	0.199614	0.348456
Dexi1A01G0000820.1	Dex01A	A	532429	536455	KQL27756	Set1	421957	425592	0	0.0836416	0.128237
Dexi1A01G0000830.1	Dex01A	A	545015	545713	KQL27760	Set1	465460	467800	2e-48	0.376859	0.193007
Dexi1A01G0000850.1	Dex01A	A	547780	549282	KQL27765	Set1	488910	490951	0	0.102765	0.394716
Dexi1A01G0000870.1	Dex01A	A	552957	554972	KQL29116	Set1	10389056	10389530	1e-39	-2	-2
Dexi1A01G0000880.1	Dex01A	A	560625	563305	KQL29115	Set1	10384306	10387504	0	0.0519823	0.216717
Dexi1A01G0000890.1	Dex01A	A	572211	576046	KQL29114	Set1	10369291	10379785	3e-89	0.640739	0.0886248
Dexi1A01G0000910.1	Dex01A	A	587561	591367	KQL29113	Set1	10363095	10366436	1e-60	0.0675046	0.0730119
Dexi1A01G0000920.1	Dex01A	A	595624	596527	KQL29112	Set1	10358388	10361799	4e-96	0.15722	0.159539
Dexi1A01G0000930.1	Dex01A	A	598466	599692	KQL29090	Set1	10252330	10253521	3e-76	0.477003	0.553729
Dexi1A01G0000960.1	Dex01A	A	603762	607006	KQL29056	Set1	9983376	9986580	0	0.0513157	0.320624
Dexi1A01G0000970.1	Dex01A	A	617820	620514	KQL29057	Set1	10013252	10016093	0	0.319025	0.450491
Dexi1A01G0000980.1	Dex01A	A	626151	627563	KQL29058	Set1	10023927	10025501	0	0.0599599	0.314004
Dexi1A01G0001000.1	Dex01A	A	638057	642137	KQL29059	Set1	10030995	10035269	4e-166	0.0558937	0.205849
Dexi1A01G0001010.1	Dex01A	A	642694	643590	KQL29064	Set1	10069318	10070167	2e-79	0.122525	0.274463
Dexi1A01G0001020.1	Dex01A	A	646870	648750	KQL29066	Set1	10077261	10079163	0	0.0604007	0.460004
Dexi1A01G0001050.1	Dex01A	A	674430	675905	KQL29075	Set1	10156907	10158297	0	0.0904469	0.26943
Dexi1A01G0001070.1	Dex01A	A	690220	692310	KQL29072	Set1	10150069	10154939	0	0.01681	0.133936
Dexi1A01G0001080.1	Dex01A	A	702681	704720	KQL29078	Set1	10199835	10201948	0	0.0804221	0.488629
Dexi1A01G0001090.1	Dex01A	A	707074	707897	KQL29079	Set1	10208732	10213175	5e-141	0.0326588	0.162824
Dexi1A01G0001100.1	Dex01A	A	711546	714310	KQL29080	Set1	10213464	10216537	0	0.0611654	0.324213
Dexi1A01G0001110.1	Dex01A	A	714928	716316	KQL29081	Set1	10216744	10218257	4e-180	0.0577966	0.283335
Dexi1A01G0001120.1	Dex01A	A	720734	722696	KQL29082	Set1	10222341	10224854	5e-175	0.00887322	0.173141
Dexi1A01G0001130.1	Dex01A	A	724024	725316	KQL29083	Set1	10226010	10227062	1e-61	0.137599	0.161094
Dexi1A01G0001140.1	Dex01A	A	730422	735348	KQL29085	Set1	10233385	10239031	0	0.0466346	0.217373
Dexi1A01G0001150.1	Dex01A	A	735897	738280	KQL29051	Set1	9939426	9940811	2e-85	0.497915	0.496895
Dexi1A01G0001160.1	Dex01A	A	738730	740322	KQL29086	Set1	10241374	10243689	0	0.0677746	0.519503
Dexi1A01G0001170.1	Dex01A	A	752756	756419	KQL29088	Set1	10246401	10250296	0	0.00607045	0.167587
Dexi1A01G0001180.1	Dex01A	A	759420	760741	KQL29091	Set1	10254126	10259518	1e-162	0.187376	0.174757
Dexi1A01G0001210.1	Dex01A	A	766375	766886	KQL29093	Set1	10260590	10263395	3e-64	0.58039	0.122374
Dexi1A01G0001220.1	Dex01A	A	770119	772032	KQL29095	Set1	10265057	10266331	0	-2	-2
Dexi1A01G0001250.1	Dex01A	A	781426	784516	KQL29099	Set1	10273758	10278239	2e-172	0.066097	0.187081
Dexi1A01G0001260.1	Dex01A	A	785716	787864	KQL29100	Set1	10278397	10281314	2e-151	0.0455584	0.183913
Dexi1A01G0001270.1	Dex01A	A	796492	799755	KQL29101	Set1	10286761	10290053	0	0.105559	0.337993
Dexi1A01G0001300.1	Dex01A	A	822638	825583	KQL29044	Set1	9891362	9894409	1e-137	0.223564	0.367871
Dexi1A01G0001310.1	Dex01A	A	826747	828845	KQL29043	Set1	9887825	9891069	4e-96	0.0219451	0.0956709
Dexi1A01G0001320.1	Dex01A	A	830663	834120	KQL29041	Set1	9880816	9886766	1e-174	0.0285933	0.209374
Dexi1A01G0001330.1	Dex01A	A	839925	844088	KQL29040	Set1	9870838	9874752	0	0.0715182	0.214773
Dexi1A01G0001340.1	Dex01A	A	845121	848820	KQL29039	Set1	9865008	9869083	0	0.0216176	0.193241
Dexi1A01G0001350.1	Dex01A	A	850007	853055	KQL29031	Set1	9838708	9842263	0	0.0394996	0.16784
Dexi1A01G0001360.1	Dex01A	A	853646	855907	KQL29030	Set1	9835141	9837762	0	0.0785862	0.295141
Dexi1A01G0001370.1	Dex01A	A	863014	866630	KQL29029	Set1	9823531	9827506	0	0.0204497	0.269361
Dexi1A01G0001380.1	Dex01A	A	868069	872738	KQL29028	Set1	9819256	9822646	0	0.0823042	0.250017
Dexi1A01G0001420.1	Dex01A	A	930936	932471	KQL29105	Set1	10314129	10316345	4e-149	0.329841	0.391098
Dexi1A01G0001430.1	Dex01A	A	934191	937693	KQL29022	Set1	9750554	9754301	0	0.00825318	0.179737
Dexi1A01G0001440.1	Dex01A	A	939873	942148	KQL29020	Set1	9746316	9748637	0	0.0734709	0.409509
Dexi1A01G0001460.1	Dex01A	A	952883	957028	KQL29018	Set1	9740480	9745524	0	0.0354849	0.226216
Dexi1A01G0001510.1	Dex01A	A	995229	999367	KQL29015	Set1	9727690	9730352	0	0.18224	0.402169
Dexi1A01G0001520.1	Dex01A	A	1001886	1003046	KQL29013	Set1	9695188	9696829	0	0.098502	0.263721
Dexi1A01G0001530.1	Dex01A	A	1004207	1009246	KQL29012	Set1	9688146	9694266	5e-163	0.0137777	0.155571
Dexi1A01G0001540.1	Dex01A	A	1041619	1043269	KQL29010	Set1	9683421	9685441	0	3.89064	1.25629
Dexi1A01G0001550.1	Dex01A	A	1044370	1049296	KQL29007	Set1	9665305	9671698	2e-145	0.208534	0.294766
Dexi1A01G0001560.1	Dex01A	A	1061954	1065260	KQL29006	Set1	9657420	9660314	0	0.150998	0.408389
Dexi1A01G0001570.1	Dex01A	A	1065703	1067257	KQL29005	Set1	9652692	9654689	2e-162	0.0297496	0.181505
Dexi1A01G0001580.1	Dex01A	A	1069622	1070310	KQL29004	Set1	9649458	9651974	2e-20	0.219268	0.116787
Dexi1A01G0001590.1	Dex01A	A	1071720	1074399	KQL29003	Set1	9633197	9635600	0	0.101159	0.31252
Dexi1A01G0001640.1	Dex01A	A	1096401	1098167	KQL29002	Set1	9625734	9628477	0	0.28669	0.333422
Dexi1A01G0001650.1	Dex01A	A	1105989	1106677	KQL29000	Set1	9619084	9620134	1e-106	0.0134566	0.288144
Dexi1A01G0001660.1	Dex01A	A	1108236	1110309	KQL28999	Set1	9614543	9618044	2e-64	0.0114157	0.0797626
Dexi1A01G0001680.1	Dex01A	A	1114765	1117638	KQL28998	Set1	9609037	9612445	0	0.019591	0.163178
Dexi1A01G0001690.1	Dex01A	A	1118629	1123164	KQL28997	Set1	9603099	9607936	0	0.0516899	0.263286
Dexi1A01G0001700.1	Dex01A	A	1131401	1134417	KQL28996	Set1	9589320	9594884	0	0.074213	0.248524
Dexi1A01G0001730.1	Dex01A	A	1153476	1154003	KQL28995	Set1	9586433	9588167	6e-117	0.0519159	0.174699
Dexi1A01G0001740.1	Dex01A	A	1161476	1164807	KQL28988	Set1	9571405	9578545	4e-149	0.323991	0.269922
Dexi1A01G0001760.1	Dex01A	A	1178826	1181955	KQL28986	Set1	9565435	9569911	6e-105	0.0650002	0.28349
Dexi1A01G0001790.1	Dex01A	A	1200108	1202917	KQL28983	Set1	9405537	9408332	0	0.176362	0.407771
Dexi1A01G0001850.1	Dex01A	A	1242506	1244374	KQL28982	Set1	9386650	9388512	0	0.0613378	0.247434
Dexi1A01G0001860.1	Dex01A	A	1246027	1248291	KQL28979	Set1	9374600	9378116	1e-107	0.00293041	0.456762
Dexi1A01G0001870.1	Dex01A	A	1249906	1252634	KQL28978	Set1	9369894	9372596	0	0.109504	0.322194
Dexi1A01G0001880.1	Dex01A	A	1253079	1260828	KQL28977	Set1	9362140	9369587	0	0.0432655	0.175122
Dexi1A01G0001910.1	Dex01A	A	1274816	1277482	KQL28972	Set1	9307652	9310980	1e-136	0.0241432	0.240449
Dexi1A01G0001920.1	Dex01A	A	1278576	1283128	KQL28971	Set1	9302036	9307068	0	0.0412853	0.222652
Dexi1A01G0001930.1	Dex01A	A	1284458	1285580	KQL28970	Set1	9299515	9301053	4e-131	0.103567	0.295965
Dexi1A01G0001940.1	Dex01A	A	1292865	1294281	KQL28968	Set1	9262162	9263521	0	0.038939	0.209097
Dexi1A01G0001950.1	Dex01A	A	1295883	1296943	KQL28967	Set1	9259218	9261005	9e-163	0.0232577	0.218555
Dexi1A01G0001960.1	Dex01A	A	1299832	1302931	KQL28964	Set1	9246463	9249041	1e-126	0.0859168	0.13517
Dexi1A01G0001970.1	Dex01A	A	1304478	1314907	KQL28963	Set1	9238033	9241521	0	0.0531819	0.247109
Dexi1A01G0002000.1	Dex01A	A	1330503	1333322	KQL28960	Set1	9232824	9236704	0	0.0398232	0.215399
Dexi1A01G0002020.1	Dex01A	A	1336716	1339726	KQL28957	Set1	9216834	9218775	2e-67	0.992291	1.48194
Dexi1A01G0002030.1	Dex01A	A	1340362	1340919	KQL28955	Set1	9163226	9166065	4e-75	0.132692	0.254009
Dexi1A01G0002080.1	Dex01A	A	1354059	1356067	KQL28954	Set1	9157657	9159865	0	0.111826	0.577946
Dexi1A01G0002090.1	Dex01A	A	1359283	1359537	KQL28953	Set1	9154667	9154918	7e-39	0.116968	0.257032
Dexi1A01G0002100.1	Dex01A	A	1362115	1362339	KQL28951	Set1	9148081	9148462	2e-20	0.363676	0.364246
Dexi1A01G0002110.1	Dex01A	A	1364695	1367109	KQL28950	Set1	9146506	9146718	7e-31	0.0987994	0.164953
Dexi1A01G0002120.1	Dex01A	A	1369654	1369866	KQL28949	Set1	9141933	9142145	1e-35	0.0462232	0.311208
Dexi1A01G0002140.1	Dex01A	A	1379606	1380331	KQL28946	Set1	9130853	9131784	1e-48	0.362219	0.42518
Dexi1A01G0002160.1	Dex01A	A	1390363	1390599	KQL28944	Set1	9121838	9122074	2e-35	0.0876672	0.646891
Dexi1A01G0002230.1	Dex01A	A	1419133	1419354	KQL28943	Set1	9118407	9118601	2e-14	0.402613	0.516088
Dexi1A01G0002340.1	Dex01A	A	1546398	1546613	KQL28942	Set1	9111290	9111505	4e-43	0.0293516	0.189747
Dexi1A01G0002350.1	Dex01A	A	1553095	1554671	KQL28941	Set1	9102198	9104160	7e-36	0.607218	0.43633
Dexi1A01G0002420.1	Dex01A	A	1636143	1640504	KQL28932	Set1	9001060	9005609	0	0.0100475	0.181797
Dexi1A01G0002480.1	Dex01A	A	1667750	1671116	KQL28921	Set1	8882894	8886012	0	0.0473242	0.159148
Dexi1A01G0002490.1	Dex01A	A	1673341	1674894	KQL28920	Set1	8879629	8881766	1e-95	0.303214	0.373445
Dexi1A01G0002500.1	Dex01A	A	1679618	1681153	KQL28919	Set1	8876998	8878776	2e-140	0.0561484	0.252309
Dexi1A01G0002510.1	Dex01A	A	1683835	1685416	KQL28918	Set1	8872865	8876957	3e-57	-2	-2
Dexi1A01G0002520.1	Dex01A	A	1686362	1688989	KQL28916	Set1	8852806	8855230	0	0.0901425	0.303419
Dexi1A01G0002530.1	Dex01A	A	1694300	1699995	KQL28913	Set1	8840815	8847062	0	0.0077127	0.201949
Dexi1A01G0002540.1	Dex01A	A	1700673	1701932	KQL28912	Set1	8836564	8840659	0	0.10486	0.175394
Dexi1A01G0002560.1	Dex01A	A	1706385	1707920	KQL28910	Set1	8832728	8834645	6e-169	0.0253829	0.0912768
Dexi1A01G0002570.1	Dex01A	A	1711796	1712239	KQL28909	Set1	8828608	8832359	3e-40	0.112647	0.132418
Dexi1A01G0002580.1	Dex01A	A	1734798	1737325	KQL28908	Set1	8807072	8810950	0	0.0439315	0.180009
Dexi1A01G0002590.1	Dex01A	A	1741906	1742575	KQL28907	Set1	8800874	8805085	2e-48	0.101135	0.0467304
Dexi1A01G0002600.1	Dex01A	A	1745262	1747297	KQL28906	Set1	8798154	8799356	8e-123	0.115667	0.374983
Dexi1A01G0002610.1	Dex01A	A	1748424	1750259	KQL28905	Set1	8794382	8796531	6e-135	0.0244967	0.203079
Dexi1A01G0002620.1	Dex01A	A	1751820	1752356	KQL28904	Set1	8792291	8793129	3e-85	0.128505	0.249626
Dexi1A01G0002630.1	Dex01A	A	1753807	1756980	KQL28903	Set1	8787960	8791329	4e-72	0.0744263	0.296679
Dexi1A01G0002640.1	Dex01A	A	1757889	1762185	KQL28902	Set1	8782667	8786862	0	0.0527355	0.144825
Dexi1A01G0002650.1	Dex01A	A	1763515	1766468	KQL28901	Set1	8778820	8781896	0	0.0186615	0.195783
Dexi1A01G0002660.1	Dex01A	A	1767453	1773861	KQL28899	Set1	8771774	8773986	9e-105	0.539298	0.294985
Dexi1A01G0002670.1	Dex01A	A	1776642	1779518	KQL28898	Set1	8768151	8771355	2e-54	0.148253	0.227142
Dexi1A01G0002680.1	Dex01A	A	1782851	1784955	KQL28897	Set1	8763822	8767188	1e-113	0	0.124453
Dexi1A01G0002690.1	Dex01A	A	1786403	1787212	KQL28895	Set1	8741705	8745405	4e-138	0.0180615	0.270475
Dexi1A01G0002700.1	Dex01A	A	1877482	1878852	KQL28894	Set1	8719126	8720496	0	0.0713205	0.772166
Dexi1A01G0002720.1	Dex01A	A	1957754	1960713	KQL28891	Set1	8682080	8686014	1e-58	0.46591	0.446213
Dexi1A01G0002730.1	Dex01A	A	1963372	1963810	KQL28890	Set1	8678925	8680895	2e-57	0.282754	0.0787277
Dexi1A01G0002740.1	Dex01A	A	1964257	1968936	KQL28888	Set1	8672419	8678661	2e-113	0.0974504	0.152451
Dexi1A01G0002760.1	Dex01A	A	1981551	1983857	KQL28885	Set1	8657902	8660584	0	0.034974	0.250093
Dexi1A01G0002780.1	Dex01A	A	1987023	1989409	KQL28882	Set1	8651520	8654694	8e-169	0.042462	0.249168
Dexi1A01G0002790.1	Dex01A	A	1990083	1993344	KQL28881	Set1	8647742	8651142	0	0.109815	0.411941
Dexi1A01G0002800.1	Dex01A	A	2000624	2002357	KQL28880	Set1	8642408	8645420	1e-167	0.0763089	0.236941
Dexi1A01G0002810.1	Dex01A	A	2014673	2018120	KQL28878	Set1	8625724	8630106	0	0.0413613	0.237225
Dexi1A01G0002820.1	Dex01A	A	2019740	2021010	KQL28877	Set1	8614849	8618067	0	0.191055	0.19321
Dexi1A01G0002840.1	Dex01A	A	2034209	2036843	KQL28870	Set1	8563451	8568891	0	0.132002	0.484068
Dexi1A01G0002880.1	Dex01A	A	2063876	2069354	KQL28869	Set1	8556396	8560139	0	0.0326683	0.204199
Dexi1A01G0002930.1	Dex01A	A	2111832	2112272	KQL28862	Set1	8527147	8527664	4e-52	0.154504	0.351069
Dexi1A01G0002980.1	Dex01A	A	2156988	2158340	KQL28859	Set1	8517137	8517656	5e-33	0.501071	0.187368
Dexi1A01G0003000.1	Dex01A	A	2183974	2184856	KQL28858	Set1	8508908	8510106	3e-134	0.0673368	0.233707
Dexi1A01G0003010.1	Dex01A	A	2187118	2189681	KQL28857	Set1	8503775	8507587	0	0.0330051	0.142278
Dexi1A01G0003020.1	Dex01A	A	2190476	2193581	KQL28856	Set1	8499962	8503226	8e-62	0.107151	0.159283
Dexi1A01G0003030.1	Dex01A	A	2196741	2199101	KQL28855	Set1	8491619	8496959	0	0.04454	0.198972
Dexi1A01G0003050.1	Dex01A	A	2220558	2227470	KQL28851	Set1	8462321	8469863	0	0.0867109	0.222435
Dexi1A01G0003060.1	Dex01A	A	2229037	2232229	KQL28850	Set1	8459446	8461884	2e-109	0.414649	0.465837
Dexi1A01G0003080.1	Dex01A	A	2244070	2250562	KQL28849	Set1	8444575	8449188	0	0.0364672	0.182835
Dexi1A01G0003090.1	Dex01A	A	2253796	2257617	KQL28847	Set1	8441123	8444036	0	0.0267984	0.393324
Dexi1A01G0003100.1	Dex01A	A	2258983	2262032	KQL28845	Set1	8436003	8436719	6e-96	0.0273145	0.190219
Dexi1A01G0003110.1	Dex01A	A	2264092	2268937	KQL28843	Set1	8430100	8435565	0	0.0891653	0.239339
Dexi1A01G0003120.1	Dex01A	A	2270894	2273729	KQL28839	Set1	8409369	8412668	0	0.0533734	0.219566
Dexi1A01G0003130.1	Dex01A	A	2274591	2277115	KQL28838	Set1	8405590	8409172	5e-109	0.0955587	0.274433
Dexi1A01G0003140.1	Dex01A	A	2281369	2282181	KQL28836	Set1	8400786	8402502	4e-91	0.207957	0.321582
Dexi1A01G0003170.1	Dex01A	A	2291728	2295524	KQL28835	Set1	8394090	8398311	0	0.0345913	0.227998
Dexi1A01G0003240.1	Dex01A	A	2330099	2333438	KQL28833	Set1	8369629	8375826	0	0.0645693	0.195445
Dexi1A01G0003260.1	Dex01A	A	2340564	2344408	KQL28831	Set1	8363012	8367584	0	0.056476	0.263756
Dexi1A01G0003270.1	Dex01A	A	2347747	2349561	KQL28830	Set1	8357127	8359413	0	0.0529211	0.349383
Dexi1A01G0003290.1	Dex01A	A	2355918	2358492	KQL28828	Set1	8347324	8350983	3e-57	0.0921022	0.115419
Dexi1A01G0003300.1	Dex01A	A	2358883	2365420	KQL28827	Set1	8339416	8346935	0	-2	-2
Dexi1A01G0003330.1	Dex01A	A	2397023	2402819	KQL28824	Set1	8323768	8326985	6e-124	0.317277	0.46545
Dexi1A01G0003360.1	Dex01A	A	2434675	2435316	KQL28823	Set1	8322968	8323748	3e-69	0.197746	0.386978
Dexi1A01G0003380.1	Dex01A	A	2440335	2443059	KQL28822	Set1	8299491	8302510	0	0.0941306	0.336152
Dexi1A01G0003390.1	Dex01A	A	2445581	2449023	KQL28821	Set1	8292499	8296209	0	0.115204	0.168666
Dexi1A01G0003410.1	Dex01A	A	2462309	2470193	KQL28820	Set1	8277128	8287793	0	0.0931718	0.22317
Dexi1A01G0003440.1	Dex01A	A	2477504	2480315	KQL28818	Set1	8271779	8276351	3e-92	0.19431	0.23209
Dexi1A01G0003450.1	Dex01A	A	2482108	2483271	KQL28816	Set1	8270220	8271686	2e-173	0.0245816	0.145551
Dexi1A01G0003460.1	Dex01A	A	2483988	2489521	KQL28815	Set1	8265191	8269985	0	0.0167385	0.213476
Dexi1A01G0003470.1	Dex01A	A	2504704	2514107	KQL28811	Set1	8226807	8238508	0	0.0595225	0.128307
Dexi1A01G0003480.1	Dex01A	A	2515931	2518664	KQL28810	Set1	8222782	8225087	1e-166	0.395038	0.354967
Dexi1A01G0003490.1	Dex01A	A	2519106	2522204	KQL28808	Set1	8218487	8221889	0	0.028719	0.238857
Dexi1A01G0003510.1	Dex01A	A	2532973	2536138	KQL28806	Set1	8204045	8206504	3e-83	0.0905319	0.15192
Dexi1A01G0003520.1	Dex01A	A	2537033	2546504	KQL28805	Set1	8193218	8201984	0	0.0828518	0.211148
Dexi1A01G0003550.1	Dex01A	A	2552557	2555037	KQL28804	Set1	8177176	8179568	0	0.117947	0.458862
Dexi1A01G0003570.1	Dex01A	A	2599554	2602219	KQL28803	Set1	8163769	8166530	0	0.0935678	0.276789
Dexi1A01G0003580.1	Dex01A	A	2603847	2605294	KQL28802	Set1	8160230	8162541	2e-161	0.0848095	0.185993
Dexi1A01G0003590.1	Dex01A	A	2610385	2611846	KQL28801	Set1	8156612	8159790	5e-123	0.161144	0.229295
Dexi1A01G0003600.1	Dex01A	A	2631595	2634180	KQL28800	Set1	8150939	8153989	6e-57	0.0430506	0.209093
Dexi1A01G0003610.1	Dex01A	A	2635200	2640962	KQL28795	Set1	8139309	8145632	0	0.0290453	0.207963
Dexi1A01G0003630.1	Dex01A	A	2653823	2657351	KQL28794	Set1	8122802	8127839	0	0.0378986	0.26168
Dexi1A01G0003650.1	Dex01A	A	2660770	2664311	KQL28791	Set1	8118552	8121049	0	0.0822387	0.183838
Dexi1A01G0003660.1	Dex01A	A	2665586	2667363	KQL28786	Set1	8109353	8112598	0	0.0729162	0.358871
Dexi1A01G0003670.1	Dex01A	A	2667956	2674006	KQL28787	Set1	8101811	8110396	0	0.0205641	0.172286
Dexi1A01G0003690.1	Dex01A	A	2683711	2690000	KQL28775	Set1	8038455	8038652	6e-33	0.220758	0.10286
Dexi1A01G0003710.1	Dex01A	A	2712378	2712953	KQL28774	Set1	8024880	8026080	2e-108	0.0294396	0.131674
Dexi1A01G0003720.1	Dex01A	A	2714187	2715041	KQL28773	Set1	8022462	8023451	1e-89	0.0692742	0.29622
Dexi1A01G0003730.1	Dex01A	A	2715849	2723102	KQL28772	Set1	8014441	8021664	0	0.0345315	0.159007
Dexi1A01G0003810.1	Dex01A	A	2772905	2775428	KQL28769	Set1	7973571	7987438	2e-102	-2	-2
Dexi1A01G0003900.1	Dex01A	A	2861776	2863283	KQL28760	Set1	7942433	7943653	1e-39	0.378345	0.367752
Dexi1A01G0003920.1	Dex01A	A	2869616	2871840	KQL28759	Set1	7938008	7941137	8e-143	0.00314054	0.273819
Dexi1A01G0003940.1	Dex01A	A	2885943	2892554	KQL28757	Set1	7923323	7930306	0	0.0181895	0.252926
Dexi1A01G0003950.1	Dex01A	A	2895303	2898606	KQL28756	Set1	7916529	7922031	0	0.0539183	0.188486
Dexi1A01G0003960.1	Dex01A	A	2900735	2905779	KQL28752	Set1	7904142	7905049	6e-47	0.704932	0.0669268
Dexi1A01G0003970.1	Dex01A	A	2913869	2916666	KQL28751	Set1	7891638	7894767	0	0.0441556	0.264163
Dexi1A01G0003980.1	Dex01A	A	2918704	2923059	KQL28749	Set1	7886461	7890224	7e-170	0.0531836	0.316051
Dexi1A01G0004000.1	Dex01A	A	2939342	2944350	KQL28746	Set1	7868554	7872626	0	0.0697688	0.227795
Dexi1A01G0004010.1	Dex01A	A	2950231	2952599	KQL28745	Set1	7865153	7867520	6e-144	0.055823	0.229671
Dexi1A01G0004020.1	Dex01A	A	2953783	2958517	KQL28744	Set1	7859792	7864249	0	0.130882	0.256588
Dexi1A01G0004040.1	Dex01A	A	2974445	2975794	KQL28743	Set1	7854297	7857578	0	0.0261927	0.224778
Dexi1A01G0004050.1	Dex01A	A	2979085	2981085	KQL28741	Set1	7850409	7852412	0	0.0486761	0.321716
Dexi1A01G0004080.1	Dex01A	A	2993775	2996933	KQL28740	Set1	7844030	7847607	0	0.0551347	0.251484
Dexi1A01G0004090.1	Dex01A	A	3004585	3005587	KQL28733	Set1	7798792	7799676	6e-82	0.141199	0.298855
Dexi1A01G0004110.1	Dex01A	A	3010984	3013753	KQL28731	Set1	7790345	7793659	0	0.0272249	0.239694
Dexi1A01G0004120.1	Dex01A	A	3015284	3016336	KQL28730	Set1	7786830	7788224	2e-87	0.261331	0.430423
Dexi1A01G0004130.1	Dex01A	A	3031542	3035191	KQL28729	Set1	7783171	7785900	5e-41	0.0806589	0.130503
Dexi1A01G0004140.1	Dex01A	A	3045992	3046228	KQL28726	Set1	7766567	7772157	3e-27	-2	-2
Dexi1A01G0004170.1	Dex01A	A	3057781	3065078	KQL28722	Set1	7745839	7751784	0	0.158417	0.31443
Dexi1A01G0004190.1	Dex01A	A	3065520	3069042	KQL28721	Set1	7740626	7744237	0	0.0683191	0.392013
Dexi1A01G0004200.1	Dex01A	A	3074337	3078192	KQL28720	Set1	7731696	7735775	0	0.0596307	0.20447
Dexi1A01G0004210.1	Dex01A	A	3080097	3084608	KQL28718	Set1	7723428	7730000	0	0.0611077	0.182363
Dexi1A01G0004230.1	Dex01A	A	3098954	3099284	KQL28716	Set1	7672211	7676845	3e-18	-2	-2
Dexi1A01G0004260.1	Dex01A	A	3142300	3147791	KQL28711	Set1	7647785	7652793	2e-169	0.0459682	0.148935
Dexi1A01G0004280.1	Dex01A	A	3156145	3157312	KQL28710	Set1	7633756	7647523	1e-107	1.82607	0.159029
Dexi1A01G0004300.1	Dex01A	A	3178111	3179948	KQL28708	Set1	7626134	7630260	2e-78	0.0362465	0.307105
Dexi1A01G0004320.1	Dex01A	A	3180898	3185015	KQL28707	Set1	7618248	7621801	3e-104	0.360573	0.437987
Dexi1A01G0004330.1	Dex01A	A	3186895	3187192	KQL28702	Set1	7586875	7590027	2e-36	-2	-2
Dexi1A01G0004340.1	Dex01A	A	3191942	3195085	KQL28701	Set1	7581288	7584464	2e-156	0.261994	0.528211
Dexi1A01G0004380.1	Dex01A	A	3206348	3207530	KQL28697	Set1	7552423	7554805	3e-140	0.26809	0.243885
Dexi1A01G0004400.1	Dex01A	A	3220973	3226993	KQL28693	Set1	7504925	7507009	1e-137	0.515752	0.84114
Dexi1A01G0004410.1	Dex01A	A	3233189	3233948	KQL28687	Set1	7487286	7489262	2e-71	0.612355	0.418012
Dexi1A01G0004460.1	Dex01A	A	3288679	3289661	KQL28676	Set1	7415006	7417447	4e-116	0.117504	0.13474
Dexi1A01G0004530.1	Dex01A	A	3313751	3316215	KQL28669	Set1	7372322	7374784	0	0.283082	0.599847
Dexi1A01G0004580.1	Dex01A	A	3344554	3345632	KQL28665	Set1	7364588	7366665	7e-64	0.0800665	0.262586
Dexi1A01G0004590.1	Dex01A	A	3346202	3353997	KQL28668	Set1	7356247	7365311	0	0.0109325	0.134229
Dexi1A01G0004600.1	Dex01A	A	3354703	3357350	KQL28663	Set1	7336584	7339748	4e-51	0.0918578	0.0854002
Dexi1A01G0004630.1	Dex01A	A	3379226	3383166	KQL28662	Set1	7305360	7309346	0	0.0207654	0.198728
Dexi1A01G0004650.1	Dex01A	A	3395184	3396947	KQL28660	Set1	7292221	7295723	0	0.0395088	0.208305
Dexi1A01G0004660.1	Dex01A	A	3398563	3401415	KQL28659	Set1	7285327	7288027	1e-147	0.0582718	0.258724
Dexi1A01G0004670.1	Dex01A	A	3402531	3403674	KQL28658	Set1	7282164	7283625	5e-171	0.0992416	0.388728
Dexi1A01G0004680.1	Dex01A	A	3407739	3410962	KQL28657	Set1	7277193	7281108	1e-98	0.0535464	0.144925
Dexi1A01G0004690.1	Dex01A	A	3412659	3416926	KQL28656	Set1	7270610	7275102	0	0.0215406	0.202691
Dexi1A01G0004700.1	Dex01A	A	3417898	3419316	KQL28655	Set1	7268380	7269785	0	0.101402	0.282316
Dexi1A01G0004710.1	Dex01A	A	3436501	3440435	KQL28654	Set1	7248597	7252565	0	0.0506033	0.197215
Dexi1A01G0004760.1	Dex01A	A	3475547	3479227	KQL28652	Set1	7229511	7233636	0	0.035517	0.284101
Dexi1A01G0004770.1	Dex01A	A	3480926	3482224	KQL28651	Set1	7226099	7228885	1e-156	0.0234978	0.145572
Dexi1A01G0004780.1	Dex01A	A	3483468	3486741	KQL28650	Set1	7220797	7222035	4e-55	0.108799	0.197255
Dexi1A01G0004790.1	Dex01A	A	3486908	3492732	KQL28649	Set1	7211602	7219427	0	0.0344516	0.137222
Dexi1A01G0004800.1	Dex01A	A	3494956	3496113	KQL28648	Set1	7208815	7209943	9e-92	0.186093	0.308487
Dexi1A01G0004810.1	Dex01A	A	3502179	3505648	KQL28646	Set1	7190281	7192175	0	0.0953565	0.263622
Dexi1A01G0004830.1	Dex01A	A	3514001	3515831	KQL28645	Set1	7181492	7183279	0	0.0453233	0.382074
Dexi1A01G0004840.1	Dex01A	A	3518178	3518378	KQL28643	Set1	7174716	7175544	4e-16	0.204444	0.195008
Dexi1A01G0004860.1	Dex01A	A	3532435	3532719	KQL28640	Set1	7166659	7167594	4e-41	0.194146	0.105601
Dexi1A01G0004870.1	Dex01A	A	3535342	3536724	KQL28638	Set1	7157898	7160360	0	0.0469394	0.244358
Dexi1A01G0004890.1	Dex01A	A	3538838	3543020	KQL28637	Set1	7152210	7156276	0	0.0562122	0.200721
Dexi1A01G0004970.1	Dex01A	A	3619338	3620346	KQL28620	Set1	7108514	7109622	4e-56	0.373286	0.537054
Dexi1A01G0005000.1	Dex01A	A	3626635	3626919	KQL28618	Set1	7104465	7105158	6e-18	0.303273	0.286373
Dexi1A01G0005010.1	Dex01A	A	3637067	3662834	KQL28616	Set1	7055662	7079200	0	0.17203	0.292846
Dexi1A01G0005040.1	Dex01A	A	3687295	3687606	KQL28613	Set1	7026075	7026607	2e-40	0.159104	0.286644
Dexi1A01G0005050.1	Dex01A	A	3688360	3689325	KQL28612	Set1	7021706	7022686	4e-83	0.227689	0.270421
Dexi1A01G0005060.1	Dex01A	A	3689801	3691216	KQL28611	Set1	7015902	7017323	0	0.0814793	0.314921
Dexi1A01G0005070.1	Dex01A	A	3696945	3697426	KQL28608	Set1	7009198	7012540	1e-55	0.0196733	0.126494
Dexi1A01G0005090.1	Dex01A	A	3719918	3721592	KQL28605	Set1	6981812	6984290	3e-82	0.112556	0.110515
Dexi1A01G0005100.1	Dex01A	A	3721657	3722081	KQL12007	Set4	38128974	38129865	3e-12	0.37548	1.07712
Dexi1A01G0005180.1	Dex01A	A	3801612	3803911	KQL28596	Set1	6885044	6888875	0	0.0516206	0.275794
Dexi1A01G0005200.1	Dex01A	A	3807860	3810625	KQL28594	Set1	6879370	6883143	1e-152	0.0552515	0.211851
Dexi1A01G0005210.1	Dex01A	A	3811697	3814120	KQL28593	Set1	6876310	6878733	0	0.0512541	0.224779
Dexi1A01G0005220.1	Dex01A	A	3815249	3816030	KQL28592	Set1	6868676	6869302	3e-92	0.121742	0.459548
Dexi1A01G0005280.1	Dex01A	A	3847709	3857401	KQL28587	Set1	6854902	6860611	0	0.0500029	0.205538
Dexi1A01G0005290.1	Dex01A	A	3874540	3874890	KQL28585	Set1	6838553	6839424	1e-51	0.157247	0.101736
Dexi1A01G0005300.1	Dex01A	A	3878526	3886600	KQL28584	Set1	6824897	6835160	0	0.0151757	0.212953
Dexi1A01G0005310.1	Dex01A	A	3889025	3889603	KQL28582	Set1	6811907	6812698	2e-41	0.436084	0.591113
Dexi1A01G0005330.1	Dex01A	A	3903766	3905006	KQL28575	Set1	6779809	6781588	0	0.0597192	0.253701
Dexi1A01G0005360.1	Dex01A	A	3922955	3927276	KQL28569	Set1	6749296	6754096	0	0.0609941	0.266117
Dexi1A01G0005380.1	Dex01A	A	3937023	3938605	KQL28566	Set1	6738086	6740048	3e-132	0.0492167	0.214236
Dexi1A01G0005390.1	Dex01A	A	3940202	3943178	KQL28565	Set1	6733021	6736687	0	0.016479	0.192923
Dexi1A01G0005420.1	Dex01A	A	3961257	3962555	KQL28564	Set1	6731050	6732877	1e-86	0.0682923	0.274402
Dexi1A01G0005440.1	Dex01A	A	3978778	3979544	KQL28561	Set1	6710207	6713507	4e-71	0.176688	0.119463
Dexi1A01G0005450.1	Dex01A	A	3982488	3982925	KQL28560	Set1	6706875	6707312	2e-101	0.00917677	0.145154
Dexi1A01G0005490.1	Dex01A	A	3995831	3996158	KQL28555	Set1	6651824	6653899	7e-47	0.0430534	0.0845966
Dexi1A01G0005510.1	Dex01A	A	4002718	4003841	KQL28554	Set1	6646767	6650737	1e-147	0.0346883	0.148226
Dexi1A01G0005520.1	Dex01A	A	4004255	4006422	KQL28553	Set1	6643887	6646214	0	0.202564	0.351336
Dexi1A01G0005560.1	Dex01A	A	4074693	4076828	KQL28552	Set1	6635109	6637210	2e-84	0.0847761	0.173714
Dexi1A01G0005580.1	Dex01A	A	4082230	4083291	KQL28549	Set1	6601961	6604471	1e-106	0.094303	0.211296
Dexi1A01G0005590.1	Dex01A	A	4090875	4094321	KQL28548	Set1	6591244	6596733	0	0.168267	0.177776
Dexi1A01G0005660.1	Dex01A	A	4169343	4170953	KQL28547	Set1	6584936	6588086	0	0.12191	0.220535
Dexi1A01G0005690.1	Dex01A	A	4185044	4185447	KQL28539	Set1	6569386	6575592	2e-58	0.12871	0.0768009
Dexi1A01G0005800.1	Dex01A	A	4279377	4282646	KQL28532	Set1	6507233	6510845	7e-148	0.0488374	0.180334
Dexi1A01G0005820.1	Dex01A	A	4310728	4313355	KQL28531	Set1	6494127	6497899	7e-160	0.179154	0.444254
Dexi1A01G0005840.1	Dex01A	A	4323362	4327826	KQL28528	Set1	6475604	6480098	0	0.0319557	0.220991
Dexi1A01G0005850.1	Dex01A	A	4335180	4335881	KQL12074	Set4	38605126	38606413	9e-26	0.521626	0.409556
Dexi1A01G0005870.1	Dex01A	A	4345893	4348920	KQL28527	Set1	6452129	6455828	0	0.0166505	0.1683
Dexi1A01G0005900.1	Dex01A	A	4400244	4404700	KQL28525	Set1	6445462	6449368	2e-147	0.342354	0.53046
Dexi1A01G0005930.1	Dex01A	A	4414253	4421486	KQL28522	Set1	6430204	6439614	0	0.00742408	0.186698
Dexi1A01G0005950.1	Dex01A	A	4442200	4443986	KQL28519	Set1	6397700	6401062	7e-159	0.126104	0.279938
Dexi1A01G0005960.1	Dex01A	A	4446391	4448432	KQL28517	Set1	6393777	6397113	0	0.0103272	0.271648
Dexi1A01G0005970.1	Dex01A	A	4457626	4461670	KQL28516	Set1	6387149	6390878	2e-117	0.0995491	0.255168
Dexi1A01G0006000.1	Dex01A	A	4475316	4476783	KQL28513	Set1	6361572	6363385	3e-107	0.0820521	0.416135
Dexi1A01G0006030.1	Dex01A	A	4507728	4510045	KQL28507	Set1	6339960	6342336	0	0.0833147	0.284259
Dexi1A01G0006060.1	Dex01A	A	4531506	4535052	KQL11088	Set4	30593150	30596944	5e-166	0.272168	0.925558
Dexi1A01G0006070.1	Dex01A	A	4535492	4535770	KQL28499	Set1	6306986	6309163	1e-63	0.0144351	0.0966483
Dexi1A01G0006080.1	Dex01A	A	4538712	4540998	KQL28498	Set1	6303101	6306748	0	0.0652424	0.196479
Dexi1A01G0006100.1	Dex01A	A	4558506	4567207	KQL11092	Set4	30650620	30658587	2e-122	0.587061	0.690317
Dexi1A01G0006110.1	Dex01A	A	4568226	4571247	KQL28495	Set1	6279813	6286891	4e-64	0.270454	0.148654
Dexi1A01G0006130.1	Dex01A	A	4586083	4596065	KQL28493	Set1	6250471	6265968	0	0.23619	0.245842
Dexi1A01G0006150.1	Dex01A	A	4614161	4616138	KQL28488	Set1	6214669	6217291	0	0.0222881	0.240786
Dexi1A01G0006160.1	Dex01A	A	4616891	4619194	KQL28486	Set1	6205484	6206554	0	0.0465498	0.193343
Dexi1A01G0006180.1	Dex01A	A	4622165	4625711	KQL28485	Set1	6199845	6204354	0	0.0608748	0.232508
Dexi1A01G0006220.1	Dex01A	A	4666595	4668602	KQL28480	Set1	6157427	6159929	8e-56	0.0257315	0.187303
Dexi1A01G0006240.1	Dex01A	A	4686942	4688046	KQL28477	Set1	6133892	6135507	1e-88	0.153061	0.263548
Dexi1A01G0006250.1	Dex01A	A	4690445	4695988	KQL28476	Set1	6126184	6132146	0	0.0238273	0.210723
Dexi1A01G0006280.1	Dex01A	A	4698192	4702780	KQL28475	Set1	6118585	6124234	0	0.020003	0.150156
Dexi1A01G0006320.1	Dex01A	A	4722695	4725017	KQL28468	Set1	6083867	6086603	0	0.0151265	0.453645
Dexi1A01G0006330.1	Dex01A	A	4729979	4730560	KQL28467	Set1	6077272	6077852	8e-55	0.0923928	0.171606
Dexi1A01G0006350.1	Dex01A	A	4751822	4755766	KQL28462	Set1	6051833	6055609	0	0.029774	0.342121
Dexi1A01G0006360.1	Dex01A	A	4756872	4759154	KQL28461	Set1	6045867	6050596	3e-48	0.0610036	0.0981332
Dexi1A01G0006410.1	Dex01A	A	4844462	4845394	KQL28457	Set1	6032115	6033163	3e-119	0.220454	0.417167
Dexi1A01G0006450.1	Dex01A	A	4863330	4867333	KQL28456	Set1	6023755	6028650	0	0.0572138	0.226607
Dexi1A01G0006460.1	Dex01A	A	4868271	4870318	KQL28455	Set1	6021524	6023506	5e-145	0.0563797	0.238795
Dexi1A01G0006490.1	Dex01A	A	4887843	4892221	KQL28451	Set1	5993839	5999109	0	0.0324051	0.219231
Dexi1A01G0006500.1	Dex01A	A	4898440	4905996	KQL28450	Set1	5981861	5989864	0	0.0244009	0.214273
Dexi1A01G0006540.1	Dex01A	A	4966342	4971125	KQL28446	Set1	5939912	5944155	6e-95	0.0303356	0.17111
Dexi1A01G0006570.1	Dex01A	A	4995515	4997773	KQL28443	Set1	5915541	5918446	7e-110	0.037695	0.192258
Dexi1A01G0006580.1	Dex01A	A	5001539	5003957	KQL28442	Set1	5911546	5913992	0	0.0395179	0.296876
Dexi1A01G0006600.1	Dex01A	A	5060430	5061731	KQL28436	Set1	5871320	5872594	3e-94	0.177174	0.331544
Dexi1A01G0006610.1	Dex01A	A	5063696	5066059	KQL28433	Set1	5866664	5870660	5e-180	0.0197868	0.181706
Dexi1A01G0006630.1	Dex01A	A	5099376	5099636	KQL28427	Set1	5798068	5804551	5e-31	-2	-2
Dexi1A01G0006660.1	Dex01A	A	5133289	5133867	KQL28422	Set1	5773240	5774035	9e-70	0.186959	0.424901
Dexi1A01G0006670.1	Dex01A	A	5134583	5137277	KQL28421	Set1	5768997	5772842	4e-109	0.0184909	0.1421
Dexi1A01G0006700.1	Dex01A	A	5164873	5170340	KQL28419	Set1	5751884	5757161	8e-61	0.163551	0.238884
Dexi1A01G0006810.1	Dex01A	A	5226426	5231891	KQL11244	Set4	31982668	31987629	0	0.0515108	0.525406
Dexi1A01G0006820.1	Dex01A	A	5239217	5245437	KQL11251	Set4	32007246	32015946	0	0.144289	0.637556
Dexi1A01G0006830.1	Dex01A	A	5246988	5248930	KQL11262	Set4	32062437	32065419	5e-122	0.166004	0.840082
Dexi1A01G0006840.1	Dex01A	A	5252269	5254388	KQL28401	Set1	5595725	5597375	3e-106	0.112561	0.262081
Dexi1A01G0006860.1	Dex01A	A	5261153	5268506	KQL28400	Set1	5590571	5592190	2e-169	0.0742342	0.352996
Dexi1A01G0006910.1	Dex01A	A	5298458	5300425	KQL28398	Set1	5577381	5579765	0	0.0850227	0.193474
Dexi1A01G0006920.1	Dex01A	A	5301803	5302213	KQL28397	Set1	5574323	5576194	6e-18	1.72901	0.132933
Dexi1A01G0006960.1	Dex01A	A	5338455	5340847	KQL28396	Set1	5569366	5573315	0	0.0327675	0.280455
Dexi1A01G0006970.1	Dex01A	A	5347352	5347995	KQL28395	Set1	5561485	5563553	2e-80	0.136464	0.244241
Dexi1A01G0006990.1	Dex01A	A	5351046	5353664	KQL28394	Set1	5557331	5559135	0	0.170681	0.428087
Dexi1A01G0007030.1	Dex01A	A	5384217	5389800	KQL28391	Set1	5535519	5538263	3e-113	0.577232	0.377468
Dexi1A01G0007040.1	Dex01A	A	5392756	5393791	KQL28390	Set1	5531137	5535119	8e-83	0.104403	0.0663018
Dexi1A01G0007050.1	Dex01A	A	5394386	5397183	KQL28389	Set1	5527653	5530258	9e-75	0.240857	0.270571
Dexi1A01G0007100.1	Dex01A	A	5438694	5440199	KQL28377	Set1	5481093	5482960	0	0.16965	0.573542
Dexi1A01G0007130.1	Dex01A	A	5471742	5472044	KQL28375	Set1	5454820	5457151	4e-22	0.366737	0.0790783
Dexi1A01G0007150.1	Dex01A	A	5487729	5489188	KQL28372	Set1	5447079	5448641	2e-72	0.0341291	0.152421
Dexi1A01G0007160.1	Dex01A	A	5491928	5494273	KQL28361	Set1	5372321	5375391	0	0.0892891	0.48128
Dexi1A01G0007170.1	Dex01A	A	5496836	5512642	KQL28360	Set1	5366147	5371693	0	0.443817	0.141116
Dexi1A01G0007270.1	Dex01A	A	5581686	5582195	KQL28355	Set1	5338484	5339042	8e-36	0.184953	0.303467
Dexi1A01G0007290.1	Dex01A	A	5591312	5593306	KQL28350	Set1	5323479	5326323	4e-77	0.0347385	0.225518
Dexi1A01G0007320.1	Dex01A	A	5619228	5622650	KQL28345	Set1	5303369	5305326	0	0.0257426	0.159232
Dexi1A01G0007330.1	Dex01A	A	5626882	5627289	KQL28344	Set1	5297153	5297992	4e-51	0.158796	0.195912
Dexi1A01G0007340.1	Dex01A	A	5641861	5642112	KQL28343	Set1	5239285	5239983	8e-29	0.140132	0.395322
Dexi1A01G0007350.1	Dex01A	A	5645632	5648697	KQL28342	Set1	5232378	5235680	0	0.0490394	0.203839
Dexi1A01G0007360.1	Dex01A	A	5673300	5691637	KQL28338	Set1	5200778	5211050	0	0.289227	0.208031
Dexi1A01G0007430.1	Dex01A	A	5736723	5738839	KQL28334	Set1	5162858	5165483	0	-2	-2
Dexi1A01G0007460.1	Dex01A	A	5760312	5760937	KQL28331	Set1	5126829	5127455	3e-64	0.260667	0.481064
Dexi1A01G0007480.1	Dex01A	A	5780426	5781067	KQL11355	Set4	32883272	32887743	2e-29	0.542399	0.436231
Dexi1A01G0007520.1	Dex01A	A	5819025	5819453	KQL28324	Set1	5046773	5049729	3e-80	0.0948831	0.204111
Dexi1A01G0007530.1	Dex01A	A	5820256	5822965	KQL28323	Set1	5042929	5045852	0	0.0540724	0.180932
Dexi1A01G0007560.1	Dex01A	A	5834306	5836819	KQL28319	Set1	5008597	5011971	2e-156	-2	-2
Dexi1A01G0007580.1	Dex01A	A	5840615	5844512	KQL28317	Set1	5001092	5004976	0	0.0766448	0.227645
Dexi1A01G0007590.1	Dex01A	A	5865900	5867046	KQL28316	Set1	4997052	5000173	0	0.0168641	0.191329
Dexi1A01G0007610.1	Dex01A	A	5879616	5880047	KQL28315	Set1	4990440	4994923	2e-53	0.0651404	0.0821936
Dexi1A01G0007630.1	Dex01A	A	5890534	5892048	KQL28313	Set1	4969576	4970977	4e-87	0.305916	0.627454
Dexi1A01G0007640.1	Dex01A	A	5893652	5898283	KQL28310	Set1	4963443	4968659	0	0.0150135	0.141635
Dexi1A01G0007670.1	Dex01A	A	5908515	5911252	KQL28306	Set1	4940590	4945389	0	0.198905	0.25908
Dexi1A01G0007700.1	Dex01A	A	5935239	5941733	KQL28304	Set1	4901140	4908999	0	0.0387095	0.141646
Dexi1A01G0007740.1	Dex01A	A	5971958	5972844	KQL28301	Set1	4875632	4876882	9e-55	0.368432	0.182494
Dexi1A01G0007770.1	Dex01A	A	5992304	5996762	KQL11414	Set4	33419951	33424941	1e-91	0.419942	0.529726
Dexi1A01G0007780.1	Dex01A	A	5997317	5999317	KQL28293	Set1	4839635	4842604	7e-55	0.270005	0.21572
Dexi1A01G0007810.1	Dex01A	A	6009900	6015213	KQL28290	Set1	4826947	4828726	2e-111	0.0417188	0.216267
Dexi1A01G0007820.1	Dex01A	A	6021335	6022784	KQL28286	Set1	4816074	4819608	4e-174	0.0830379	0.266287
Dexi1A01G0007830.1	Dex01A	A	6025971	6030668	KQL28285	Set1	4809200	4814289	9e-104	0.0715328	0.144824
Dexi1A01G0007840.1	Dex01A	A	6031906	6032290	KQL28283	Set1	4801999	4808814	8e-43	-2	-2
Dexi1A01G0007960.1	Dex01A	A	6126519	6131479	KQL28281	Set1	4773041	4778193	0	0.0216367	0.225462
Dexi1A01G0007980.1	Dex01A	A	6134344	6137505	KQL28277	Set1	4762655	4766258	2e-100	0.0377822	0.154083
Dexi1A01G0007990.1	Dex01A	A	6139696	6143479	KQL28276	Set1	4756554	4760499	0	0.0372668	0.196092
Dexi1A01G0008020.1	Dex01A	A	6168714	6169048	KQL28272	Set1	4713083	4713522	4e-35	0.0298759	0.116513
Dexi1A01G0008030.1	Dex01A	A	6173068	6173652	KQL28271	Set1	4709980	4712812	8e-54	0.164441	0.125448
Dexi1A01G0008040.1	Dex01A	A	6174968	6175589	KQL28270	Set1	4707236	4708787	7e-35	0.273336	0.216483
Dexi1A01G0008080.1	Dex01A	A	6235162	6241711	KQL28258	Set1	4609957	4616404	1e-177	0.140292	0.267171
Dexi1A01G0008090.1	Dex01A	A	6244407	6244670	KQL28257	Set1	4602333	4602955	4e-21	0.115192	0.16803
Dexi1A01G0008100.1	Dex01A	A	6248446	6252936	KQL28255	Set1	4592074	4597159	0	0.0247912	0.264834
Dexi1A01G0008120.1	Dex01A	A	6267193	6268170	KQL28251	Set1	4577270	4578211	0	0.080307	0.283928
Dexi1A01G0008130.1	Dex01A	A	6268842	6269261	KQL28249	Set1	4574904	4577106	6e-90	0.013552	0.386624
Dexi1A01G0008200.1	Dex01A	A	6300887	6302713	KQL28243	Set1	4555519	4557339	0	0.0565381	0.195895
Dexi1A01G0008210.1	Dex01A	A	6303581	6308674	KQL11480	Set4	34039575	34044776	0	0.238162	0.604836
Dexi1A01G0008300.1	Dex01A	A	6389159	6389456	KQL28234	Set1	4490277	4491635	1e-42	0.26705	0.160521
Dexi1A01G0008310.1	Dex01A	A	6394075	6396074	KQL28233	Set1	4483373	4485456	0	0.0302066	0.177871
Dexi1A01G0008320.1	Dex01A	A	6397489	6398251	KQL28231	Set1	4474502	4475416	2e-119	0.0818684	0.216453
Dexi1A01G0008380.1	Dex01A	A	6495113	6495857	KQL11506	Set4	34314996	34316655	4e-99	-2	-2
Dexi1A01G0008410.1	Dex01A	A	6514081	6535497	KQL28216	Set1	4345802	4364789	0	0.0941674	0.309253
Dexi1A01G0008460.1	Dex01A	A	6582533	6585796	KQL28212	Set1	4328947	4332366	0	0.0241831	0.214931
Dexi1A01G0008470.1	Dex01A	A	6587378	6589574	KQL28211	Set1	4324178	4326794	0	0.0947165	0.421338
Dexi1A01G0008480.1	Dex01A	A	6597465	6599586	KQL28209	Set1	4311195	4313806	6e-91	0.00333149	0.139242
Dexi1A01G0008500.1	Dex01A	A	6621228	6625027	KQL28207	Set1	4304071	4307942	0	0.031815	0.247701
Dexi1A01G0008510.1	Dex01A	A	6629521	6629981	KQL28203	Set1	4298343	4300207	2e-71	0.0311072	0.176255
Dexi1A01G0008540.1	Dex01A	A	6652265	6661181	KQL28198	Set1	4271902	4282040	4e-94	0.0672013	0.130686
Dexi1A01G0008560.1	Dex01A	A	6661996	6665204	KQL28196	Set1	4269025	4271430	0	0.0877943	0.239589
Dexi1A01G0008580.1	Dex01A	A	6697028	6698681	KQL28192	Set1	4201730	4203285	0	0.069683	0.473084
Dexi1A01G0008600.1	Dex01A	A	6708925	6714190	KQL28190	Set1	4186509	4193210	0	0.0141955	0.229468
Dexi1A01G0008620.1	Dex01A	A	6737769	6737982	KQL28188	Set1	4145800	4147420	2e-24	-2	-2
Dexi1A01G0008650.1	Dex01A	A	6809738	6811367	KQL28184	Set1	4119210	4120794	3e-36	1.87872	0.775885
Dexi1A01G0008710.1	Dex01A	A	6840400	6841932	KQL28181	Set1	4090081	4091638	0	0.176522	0.402193
Dexi1A01G0008750.1	Dex01A	A	6902873	6906133	KQL28180	Set1	4049216	4053071	0	0.0261906	0.204265
Dexi1A01G0008760.1	Dex01A	A	6907520	6911529	KQL28179	Set1	4043860	4047857	3e-58	0.0937076	0.155002
Dexi1A01G0008780.1	Dex01A	A	6941710	6948130	KQL28178	Set1	4027720	4034313	0	0.0324763	0.171959
Dexi1A01G0008790.1	Dex01A	A	6950370	6950731	KQL28177	Set1	4025821	4025988	4e-11	0.335727	0.404494
Dexi1A01G0008850.1	Dex01A	A	6999029	7004489	KQL28169	Set1	3923748	3929821	0	0.0381085	0.158419
Dexi1A01G0008870.1	Dex01A	A	7009310	7018641	KQL11564	Set4	34858739	34868760	0	0.0617954	0.784845
Dexi1A01G0008890.1	Dex01A	A	7022802	7023257	KQL28164	Set1	3904884	3905799	1e-29	0.281361	0.35104
Dexi1A01G0008900.1	Dex01A	A	7024064	7024367	KQL28163	Set1	3903860	3904158	9e-34	0.0225864	0.214897
Dexi1A01G0008960.1	Dex01A	A	7061953	7063097	KQL28161	Set1	3895192	3895845	9e-69	0.364757	0.204951
Dexi1A01G0008980.1	Dex01A	A	7070262	7071668	KQL28157	Set1	3880103	3884672	7e-45	2.4288	0.874055
Dexi1A01G0009000.1	Dex01A	A	7077188	7077592	KQL28156	Set1	3878925	3879329	7e-57	0.0945986	0.228702
Dexi1A01G0009010.1	Dex01A	A	7078608	7091581	KQL28153	Set1	3854498	3859012	7e-96	0.609915	0.720581
Dexi1A01G0009090.1	Dex01A	A	7280987	7290940	KQL28147	Set1	3748807	3756570	0	0.0155648	0.185211
Dexi1A01G0009100.1	Dex01A	A	7291708	7293098	KQL28145	Set1	3739989	3741994	3e-152	0.149189	0.325088
Dexi1A01G0009120.1	Dex01A	A	7297685	7304485	KQL28141	Set1	3726309	3733784	0	0.0900326	0.257236
Dexi1A01G0009150.1	Dex01A	A	7398866	7403900	KQL28133	Set1	3672490	3675028	0	0.174149	0.384251
Dexi1A01G0009190.1	Dex01A	A	7457151	7457694	KQL28116	Set1	3451714	3452482	9e-40	0.525641	1.06806
Dexi1A01G0009240.1	Dex01A	A	7495520	7500505	KQL28066	Set1	3107193	3111923	0	0.0215176	0.259462
Dexi1A01G0009290.1	Dex01A	A	7562925	7568287	KQL28069	Set1	3119323	3124331	0	0.044254	0.258915
Dexi1A01G0009300.1	Dex01A	A	7568687	7569223	KQL28070	Set1	3123887	3125282	5e-96	0.0844316	0.152255
Dexi1A01G0009310.1	Dex01A	A	7571177	7577722	KQL28071	Set1	3127117	3134294	0	0.03766	0.219623
Dexi1A01G0009320.1	Dex01A	A	7579307	7583185	KQL28080	Set1	3140788	3144899	0	0.0189059	0.254322
Dexi1A01G0009340.1	Dex01A	A	7593991	7595577	KQL28082	Set1	3167705	3169204	0	0.138953	0.350059
Dexi1A01G0009350.1	Dex01A	A	7598480	7599856	KQL28085	Set1	3192912	3194270	0	0.145183	0.427193
Dexi1A01G0009370.1	Dex01A	A	7607901	7611681	KQL28086	Set1	3196865	3200969	0	0.0616174	0.282823
Dexi1A01G0009420.1	Dex01A	A	7632592	7633644	KQL28089	Set1	3235306	3237015	4e-96	0.0712481	0.31031
Dexi1A01G0009490.1	Dex01A	A	7770837	7773912	KQL28096	Set1	3297889	3306225	0	0.0951614	0.230418
Dexi1A01G0009550.1	Dex01A	A	7857828	7861305	KQL28112	Set1	3422471	3426806	0	0.0304107	0.184319
Dexi1A01G0009560.1	Dex01A	A	7862155	7863482	KQL28114	Set1	3426820	3428935	0	0.0504654	0.214514
Dexi1A01G0009580.1	Dex01A	A	7869665	7871736	KQL28115	Set1	3434755	3436947	0	0.0755635	0.25323
Dexi1A01G0009650.1	Dex01A	A	7956045	7956671	KQL28065	Set1	3079227	3080386	1e-77	0.0827108	0.22068
Dexi1A01G0009660.1	Dex01A	A	8012436	8014873	KQL28061	Set1	3006725	3009792	0	0.0810167	0.356477
Dexi1A01G0009680.1	Dex01A	A	8037103	8042682	KQL28057	Set1	2972391	2977797	0	0.0351981	0.22379
Dexi1A01G0009690.1	Dex01A	A	8043724	8050312	KQL28054	Set1	2964052	2971596	0	0.0515325	0.186902
Dexi1A01G0009710.1	Dex01A	A	8069178	8070458	KQL28051	Set1	2940899	2942173	1e-178	0.148128	0.385696
Dexi1A01G0009720.1	Dex01A	A	8078220	8079536	KQL28050	Set1	2933708	2935009	0	0.142376	0.395253
Dexi1A01G0009730.1	Dex01A	A	8081479	8084229	KQL28049	Set1	2926056	2929605	1e-94	0.0488349	0.183503
Dexi1A01G0009740.1	Dex01A	A	8092709	8093777	KQL28048	Set1	2913118	2914505	1e-152	0.12516	0.307967
Dexi1A01G0009770.1	Dex01A	A	8109773	8110218	KQL28047	Set1	2903959	2908762	1e-49	0.0142947	0.0700217
Dexi1A01G0009810.1	Dex01A	A	8122177	8124632	KQL28044	Set1	2898565	2902548	6e-126	0.0471642	0.0985435
Dexi1A01G0009860.1	Dex01A	A	8204034	8204850	KQL28037	Set1	2850276	2853437	6e-143	0.0810089	0.0882409
Dexi1A01G0009870.1	Dex01A	A	8205137	8210141	KQL28035	Set1	2844969	2850000	1e-127	0.077495	0.181182
Dexi1A01G0009890.1	Dex01A	A	8233753	8234631	KQL28024	Set1	2717962	2718890	4e-23	0.435264	0.452821
Dexi1A01G0009910.1	Dex01A	A	8259860	8266680	KQL28021	Set1	2647241	2649685	5e-38	0.123072	0.226821
Dexi1A01G0009940.1	Dex01A	A	8394191	8396949	KQL28012	Set1	2545888	2550548	3e-113	0.0885489	0.153778
Dexi1A01G0009960.1	Dex01A	A	8416434	8417950	KQL28011	Set1	2537470	2539316	8e-94	0.00954414	0.205272
Dexi1A01G0009970.1	Dex01A	A	8420413	8420640	KQL28010	Set1	2530392	2530901	3e-13	0.344195	0.408403
Dexi1A01G0009990.1	Dex01A	A	8445403	8449785	KQL28009	Set1	2517685	2521836	0	0.0133898	0.227687
Dexi1A01G0010030.1	Dex01A	A	8478479	8478832	KQL28005	Set1	2482563	2487164	7e-48	0.0277681	0.106491
Dexi1A01G0010040.1	Dex01A	A	8479150	8482422	KQL28003	Set1	2478543	2482385	0	0.0180324	0.190912
Dexi1A01G0010050.1	Dex01A	A	8502089	8502932	KQL28001	Set1	2404439	2405599	2e-33	0.259117	0.396118
Dexi1A01G0010080.1	Dex01A	A	8604210	8605262	KQL27999	Set1	2383069	2383946	8e-77	0.089781	0.132905
Dexi1A01G0010090.1	Dex01A	A	8607517	8608002	KQL27998	Set1	2379021	2379482	2e-49	0.214202	0.285521
Dexi1A01G0010100.1	Dex01A	A	8626593	8627117	KQL27997	Set1	2370686	2372023	3e-15	0.650559	0.353535
Dexi1A01G0010120.1	Dex01A	A	8629500	8630552	KQL27996	Set1	2367512	2369486	0	0.0798345	0.181975
Dexi1A01G0010140.1	Dex01A	A	8636076	8637206	KQL27994	Set1	2358379	2358965	3e-133	0.0258529	0.147665
Dexi1A01G0010150.1	Dex01A	A	8639854	8643359	KQL27989	Set1	2347383	2351950	0	0.0880922	0.2534
Dexi1A01G0010160.1	Dex01A	A	8646091	8650430	KQL27987	Set1	2342920	2348537	0	0.0732869	0.290013
Dexi1A01G0010210.1	Dex01A	A	8808762	8814433	KQL27982	Set1	2269336	2281707	0	0.0797969	0.137146
Dexi1A01G0010260.1	Dex01A	A	8863311	8873110	KQL27969	Set1	2155650	2161133	0	0.0286106	0.255726
Dexi1A01G0010270.1	Dex01A	A	8882306	8884510	KQL27968	Set1	2145778	2148374	0	0.0261195	0.214397
Dexi1A01G0010290.1	Dex01A	A	8892505	8902514	KQL27966	Set1	2133531	2139011	0	0.0304723	0.198405
Dexi1A01G0010330.1	Dex01A	A	8928627	8929462	KQL27962	Set1	2117448	2121001	1e-83	0.0986368	0.257474
Dexi1A01G0010340.1	Dex01A	A	8930808	8931731	KQL27961	Set1	2114297	2117100	2e-161	0.0300541	0.217432
Dexi1A01G0010350.1	Dex01A	A	8947424	8948122	KQL27960	Set1	2086986	2087659	3e-52	0.120845	0.239987
Dexi1A01G0010380.1	Dex01A	A	8967266	8971882	KQL27954	Set1	2067127	2071722	0	0.0315474	0.136806
Dexi1A01G0010400.1	Dex01A	A	9007688	9008875	KQL27950	Set1	2000815	2002273	0	0.0945894	0.278339
Dexi1A01G0010410.1	Dex01A	A	9011026	9012009	KQL27949	Set1	1995443	1997131	8e-163	0.13208	0.316656
Dexi1A01G0010440.1	Dex01A	A	9029944	9031332	KQL27945	Set1	1958277	1959448	9e-72	0.498235	0.50792
Dexi1A01G0010520.1	Dex01A	A	9077688	9080198	KQL27935	Set1	1846576	1857977	0	0.0479915	0.115967
Dexi1A01G0010540.1	Dex01A	A	9086532	9088061	KQL27934	Set1	1841131	1842747	0	0.0961708	0.294604
Dexi1A01G0010570.1	Dex01A	A	9097876	9099365	KQL27933	Set1	1829200	1830685	2e-178	0.263662	0.458841
Dexi1A01G0010640.1	Dex01A	A	9157094	9158059	KQL27931	Set1	1811238	1812203	0	0.0161375	0.132969
Dexi1A01G0010650.1	Dex01A	A	9169565	9175513	KQL27928	Set1	1784597	1791242	0	0.00666753	0.176968
Dexi1A01G0010670.1	Dex01A	A	9201880	9208358	KQL27926	Set1	1759079	1767436	0	0.0375659	0.190271
Dexi1A01G0010680.1	Dex01A	A	9216939	9221422	KQL27925	Set1	1747627	1752840	0	0.0167917	0.162851
Dexi1A01G0010700.1	Dex01A	A	9234521	9237725	KQL27922	Set1	1731073	1735015	0	0.0542347	0.134333
Dexi1A01G0010710.1	Dex01A	A	9244269	9244901	KQL27921	Set1	1720724	1724323	6e-73	0.0039139	0.183581
Dexi1A01G0010730.1	Dex01A	A	9262973	9276155	KQL27919	Set1	1702468	1711016	0	0.101602	0.157823
Dexi1A01G0010740.1	Dex01A	A	9283672	9285207	KQL27917	Set1	1679857	1681771	9e-153	0.0197468	0.239135
Dexi1A01G0010750.1	Dex01A	A	9287094	9291244	KQL27916	Set1	1673832	1678195	0	0.0648615	0.260198
Dexi1A01G0010760.1	Dex01A	A	9298101	9299871	KQL27915	Set1	1659193	1660903	0	0.118593	0.370247
Dexi1A01G0010770.1	Dex01A	A	9315562	9318863	KQL27912	Set1	1640263	1644465	0	0.0369989	0.181674
Dexi1A01G0010780.1	Dex01A	A	9319358	9321424	KQL27914	Set1	1637041	1641284	1e-72	0.0283339	0.213826
Dexi1A01G0010840.1	Dex01A	A	9426269	9429265	KQL27904	Set1	1542005	1545166	0	0.140431	0.270845
Dexi1A01G0010850.1	Dex01A	A	9429402	9429708	KQL27901	Set1	1515795	1516160	2e-29	0.239642	0.218095
Dexi1A01G0010860.1	Dex01A	A	9431733	9432469	KQL27899	Set1	1500726	1501367	7e-44	0.385715	0.564339
Dexi1A01G0010910.1	Dex01A	A	9486200	9488618	KQL27893	Set1	1465442	1466089	8e-87	0.174448	0.202547
Dexi1A01G0010920.1	Dex01A	A	9557114	9557665	KQL27890	Set1	1457735	1458277	5e-88	0.0525447	0.204538
Dexi1A01G0010930.1	Dex01A	A	9563186	9563674	KQL27889	Set1	1451445	1451936	4e-75	0.0548886	0.194766
Dexi1A01G0010940.1	Dex01A	A	9568197	9574250	KQL27887	Set1	1435079	1435579	4e-19	0.953211	0.171165
Dexi1A01G0010950.1	Dex01A	A	9576668	9578122	KQL27885	Set1	1431611	1433502	2e-154	2.8938	1.72131
Dexi1A01G0010980.1	Dex01A	A	9655645	9656883	KQL27878	Set1	1382879	1385620	1e-177	0.0680754	0.301636
Dexi1A01G0011000.1	Dex01A	A	9774466	9776210	KQL27875	Set1	1360996	1363670	5e-102	0.2348	0.259066
Dexi1A01G0011020.1	Dex01A	A	9798755	9799574	KQL27871	Set1	1350076	1352637	4e-124	0.0842539	0.242651
Dexi1A01G0011030.1	Dex01A	A	9800306	9800710	KQL27869	Set1	1341861	1342593	2e-25	0.401299	0.49519
Dexi1A01G0011070.1	Dex01A	A	9836137	9836469	KQL27867	Set1	1330396	1335006	2e-37	0.386725	0.0775268
Dexi1A01G0011080.1	Dex01A	A	9917521	9918060	KQL27863	Set1	1295383	1296987	2e-68	0.369666	0.216866
Dexi1A01G0011090.1	Dex01A	A	9918136	9919137	KQL27862	Set1	1286193	1287515	2e-46	0.878871	0.93368
Dexi1A01G0011100.1	Dex01A	A	9935720	9938041	KQL27858	Set1	1250392	1252909	0	0.0188211	0.191938
Dexi1A01G0011110.1	Dex01A	A	9939197	9942921	KQL27857	Set1	1243744	1249128	0	0.0501003	0.179112
Dexi1A01G0011120.1	Dex01A	A	9955861	9957510	KQL27855	Set1	1226566	1233804	5e-144	0.11726	0.263903
Dexi1A01G0011140.1	Dex01A	A	9994193	9997474	KQL27853	Set1	1218094	1222195	0	0.00883012	0.176109
Dexi1A01G0011150.1	Dex01A	A	9998999	10002964	KQL27851	Set1	1212105	1216862	0	0.0415025	0.241877
Dexi1A01G0011160.1	Dex01A	A	10022331	10025380	KQL27849	Set1	1185255	1188982	8e-149	0.018086	0.199001
Dexi1A01G0011170.1	Dex01A	A	10035122	10037974	KQL27848	Set1	1158364	1162724	0	0.0673546	0.376616
Dexi1A01G0011190.1	Dex01A	A	10062350	10063376	KQL27847	Set1	1156984	1157646	1e-58	0.19567	0.269619
Dexi1A01G0011240.1	Dex01A	A	10160136	10161314	KQL27845	Set1	1113461	1114663	4e-179	0.0704074	0.222374
Dexi1A01G0011260.1	Dex01A	A	10183771	10187681	KQL27844	Set1	1104706	1108834	3e-173	0.092443	0.239594
Dexi1A01G0011280.1	Dex01A	A	10210036	10212290	KQL27843	Set1	1096291	1099680	4e-157	0.129153	0.357524
Dexi1A01G0011290.1	Dex01A	A	10248664	10249199	KQL27840	Set1	1041397	1043719	2e-65	0.04987	0.145232
Dexi1A01G0011320.1	Dex01A	A	10257950	10262425	KQL27839	Set1	1036049	1040797	0	0.0477346	0.181784
Dexi1A01G0011330.1	Dex01A	A	10288303	10291031	KQL27838	Set1	1017161	1021545	0	0.0411719	0.162593
Dexi1A01G0011340.1	Dex01A	A	10333252	10335424	KQL27833	Set1	991747	994346	2e-93	0.0257487	0.211568
Dexi1A01G0011360.1	Dex01A	A	10364260	10368809	KQL27829	Set1	966708	971855	0	0.162775	0.256485
Dexi1A01G0011380.1	Dex01A	A	10379931	10383065	KQL27827	Set1	929783	935194	3e-97	0.561634	0.327141
Dexi1A01G0011390.1	Dex01A	A	10386039	10390435	KQL27825	Set1	921981	927269	0	0.00775148	0.184524
Dexi1A01G0011430.1	Dex01A	A	10427894	10429650	KQL27814	Set1	847228	849335	2e-92	0.0329723	0.108454
Dexi1A01G0011440.1	Dex01A	A	10432127	10434760	KQL27812	Set1	836552	838657	2e-116	0.0300381	0.176078
Dexi1A01G0011450.1	Dex01A	A	10445646	10450236	KQL27806	Set1	781269	783946	4e-61	-2	-2
Dexi1A01G0011460.1	Dex01A	A	10469931	10470978	KQL27804	Set1	770121	771041	4e-156	0.0970827	0.468507
Dexi1A01G0011490.1	Dex01A	A	10513864	10514403	KQL27802	Set1	747341	748929	2e-32	0.270795	0.338324
Dexi1A01G0011500.1	Dex01A	A	10528900	10533699	KQL27800	Set1	729723	735220	3e-137	0	0.185933
Dexi1A01G0011510.1	Dex01A	A	10539720	10546297	KQL27795	Set1	717565	725584	0	0.0366545	0.19232
Dexi1A01G0011520.1	Dex01A	A	10550484	10552336	KQL27794	Set1	711347	715919	3e-64	0.356801	0.094094
Dexi1A01G0011560.1	Dex01A	A	10621657	10624029	KQL27791	Set1	697642	700476	3e-150	0.0259507	0.262965
Dexi1A01G0011600.1	Dex01A	A	10745687	10748242	KQL27788	Set1	684363	687558	3e-100	0.0681453	0.225782
Dexi1A01G0011610.1	Dex01A	A	10748573	10751056	KQL27787	Set1	681050	684097	0	0.0202661	0.144432
Dexi1A01G0011620.1	Dex01A	A	10752988	10756059	KQL27786	Set1	676263	679614	1e-161	0.0861669	0.296124
Dexi1A01G0011630.1	Dex01A	A	10765972	10772791	KQL27785	Set1	641577	648235	0	0.0775136	0.22329
Dexi1A01G0011640.1	Dex01A	A	10774309	10778025	KQL27783	Set1	636241	641241	2e-165	0.0618465	0.249206
Dexi1A01G0011650.1	Dex01A	A	10779346	10780519	KQL27782	Set1	634306	635476	3e-160	0.0697417	0.48375
Dexi1A01G0011670.1	Dex01A	A	10805514	10806996	KQL27781	Set1	625478	628388	0	0.0168812	0.164083
Dexi1A01G0011680.1	Dex01A	A	10810214	10811336	KQL27779	Set1	615741	616872	8e-179	0.0430905	0.236579
Dexi1A01G0011690.1	Dex01A	A	10849162	10849673	KQL27777	Set1	608529	614657	2e-35	0.0579999	0.0752983
Dexi1A01G0011700.1	Dex01A	A	10856961	10858183	KQL27776	Set1	593607	598308	5e-134	0.265745	0.420222
Dexi1A01G0011720.1	Dex01A	A	10871281	10879094	KQL27773	Set1	566579	570198	0	0.241952	0.6999
Dexi1A01G0011770.1	Dex01A	A	10949853	10951987	KQL29121	Set1	10428890	10430997	0	0.0400733	0.145301
Dexi1A01G0011780.1	Dex01A	A	10953161	10956309	KQL29122	Set1	10432508	10436702	4e-74	0.0130936	0.148223
Dexi1A01G0011790.1	Dex01A	A	10961453	10970225	KQL29123	Set1	10440972	10445094	2e-90	0.0432775	0.120197
Dexi1A01G0011800.1	Dex01A	A	10970831	10974220	KQL29124	Set1	10445656	10452094	0	0.0515476	0.221401
Dexi1A01G0011830.1	Dex01A	A	10992762	10994113	KQL29128	Set1	10499810	10500937	2e-65	0.449887	0.309325
Dexi1A01G0011870.1	Dex01A	A	11031995	11036828	KQL29131	Set1	10542719	10545246	0	0.144868	0.236501
Dexi1A01G0011880.1	Dex01A	A	11039475	11040009	KQL29132	Set1	10546924	10550036	9e-42	0.0546524	0.276195
Dexi1A01G0011910.1	Dex01A	A	11146662	11150772	KQL29135	Set1	10601141	10603455	3e-43	-2	-2
Dexi1A01G0011920.1	Dex01A	A	11154345	11168910	KQL29138	Set1	10620377	10628598	0	0.103402	0.181304
Dexi1A01G0011930.1	Dex01A	A	11181248	11183355	KQL29143	Set1	10684892	10691628	3e-117	0.103667	0.0890593
Dexi1A01G0011940.1	Dex01A	A	11357321	11361116	KQL29264	Set1	12387540	12392726	4e-74	0.0173669	0.201295
Dexi1A01G0011950.1	Dex01A	A	11361933	11363617	KQL29261	Set1	12372392	12375071	4e-94	0.380295	0.940875
Dexi1A01G0012000.1	Dex01A	A	11531631	11535691	KQL29236	Set1	11890794	11896261	0	0.040642	0.223165
Dexi1A01G0012010.1	Dex01A	A	11542439	11547323	KQL29240	Set1	11964266	11964694	7e-42	0.113782	0.102787
Dexi1A01G0012020.1	Dex01A	A	11549794	11550817	KQL29242	Set1	11990552	11992909	1e-129	0.0462396	0.152421
Dexi1A01G0012030.1	Dex01A	A	11553394	11560283	KQL29243	Set1	11995909	12001019	2e-171	0.0289329	0.185221
Dexi1A01G0012040.1	Dex01A	A	11561906	11563927	KQL29246	Set1	12015854	12019112	0	0.0728095	0.256911
Dexi1A01G0012050.1	Dex01A	A	11565410	11568255	KQL29250	Set1	12067560	12070530	2e-139	0.0075838	0.15276
Dexi1A01G0012060.1	Dex01A	A	11585710	11588267	KQL29252	Set1	12152103	12153316	4e-21	2.55812	0.233207
Dexi1A01G0012090.1	Dex01A	A	11601928	11605112	KQL29253	Set1	12167473	12168532	6e-166	0.0922664	0.171753
Dexi1A01G0012130.1	Dex01A	A	11650105	11651892	KQL29257	Set1	12251167	12254767	0	0.145934	0.3493
Dexi1A01G0012160.1	Dex01A	A	11687128	11690140	KQL29230	Set1	11786460	11788783	0	0.131233	0.274258
Dexi1A01G0012170.1	Dex01A	A	11691390	11694551	KQL29228	Set1	11772699	11775469	7e-107	0.100162	0.21259
Dexi1A01G0012180.1	Dex01A	A	11699045	11705336	KQL29226	Set1	11756491	11764274	0	0.0433848	0.170183
Dexi1A01G0012290.1	Dex01A	A	11791216	11792044	KQL29282	Set1	12705461	12707601	2e-26	0.871474	0.505279
Dexi1A01G0012300.1	Dex01A	A	11799220	11802770	KQL29207	Set1	11374173	11376922	0	0.0666641	0.320559
Dexi1A01G0012420.1	Dex01A	A	12396642	12397753	KQL29194	Set1	11223350	11223878	2e-29	0.109022	0.151507
Dexi1A01G0012430.1	Dex01A	A	12399895	12406891	KQL29193	Set1	11200584	11208422	0	0.0511754	0.178278
Dexi1A01G0012440.1	Dex01A	A	12421313	12425517	KQL29190	Set1	11171551	11178029	0	0.130046	0.252013
Dexi1A01G0012450.1	Dex01A	A	12440282	12442172	KQL29188	Set1	11153405	11155547	0	0.0356228	0.245018
Dexi1A01G0012460.1	Dex01A	A	12448398	12460104	KQL29187	Set1	11140822	11153351	0	0.0708578	0.246731
Dexi1A01G0012470.1	Dex01A	A	12468679	12469956	KQL29184	Set1	11087181	11088630	3e-140	0.227071	0.380715
Dexi1A01G0012550.1	Dex01A	A	12635781	12637419	KQL29182	Set1	11054690	11058863	0	0.0188892	0.290911
Dexi1A01G0012560.1	Dex01A	A	12640532	12641245	KQL29173	Set1	10966484	10967905	3e-103	0.178764	0.199605
Dexi1A01G0012620.1	Dex01A	A	12697174	12707946	KQL29172	Set1	10950974	10951354	3e-41	0.169074	0.366814
Dexi1A01G0012630.1	Dex01A	A	12730815	12734906	KQL29166	Set1	10874531	10880053	0	0.061315	0.21512
Dexi1A01G0012650.1	Dex01A	A	12744209	12750137	KQL29163	Set1	10821906	10828378	0	0.0581617	0.20934
Dexi1A01G0012660.1	Dex01A	A	12757245	12764819	KQL29162	Set1	10797682	10806212	3e-70	0.251481	0.396741
Dexi1A01G0012670.1	Dex01A	A	12765708	12768195	KQL29158	Set1	10780608	10785463	9e-65	0.399766	0.760634
Dexi1A01G0012690.1	Dex01A	A	12893985	12896212	KQL29268	Set1	12421058	12423512	0	0.051421	0.189994
Dexi1A01G0012710.1	Dex01A	A	13337942	13343138	KQL29278	Set1	12672186	12678074	0	0.0314082	0.18639
Dexi1A01G0012730.1	Dex01A	A	13834547	13835462	KQL29279	Set1	12689396	12690390	4e-155	0.0897674	0.350826
Dexi1A01G0012770.1	Dex01A	A	14039853	14040198	KQL29287	Set1	12782071	12782673	1e-41	0.130259	0.245998
Dexi1A01G0012790.1	Dex01A	A	14105053	14106073	KQL29293	Set1	12870384	12876319	3e-70	0.0460948	0.167403
Dexi1A01G0012810.1	Dex01A	A	14291305	14294110	KQL29294	Set1	12894376	12898199	0	0.0068422	0.173216
Dexi1A01G0012820.1	Dex01A	A	14309988	14316932	KQL29300	Set1	12961290	12968801	0	0.0532743	0.186411
Dexi1A01G0012860.1	Dex01A	A	14568254	14568975	KQL29305	Set1	13005182	13009103	2e-41	0.224188	0.0877117
Dexi1A01G0012900.1	Dex01A	A	14808403	14808759	KQL29315	Set1	13329458	13333570	9e-27	0.429708	0.11602
Dexi1A01G0012940.1	Dex01A	A	14960403	14964834	KQL29321	Set1	13620789	13625446	0	0.0133337	0.259076
Dexi1A01G0012950.1	Dex01A	A	14966383	14974115	KQL29322	Set1	13625889	13635485	0	0.0787351	0.223902
Dexi1A01G0012970.1	Dex01A	A	15018242	15024399	KQL29323	Set1	13655900	13657969	3e-35	0.509288	0.182863
Dexi1A01G0012980.1	Dex01A	A	15032301	15035129	KQL29329	Set1	13782175	13785192	0	0.04992	0.257354
Dexi1A01G0012990.1	Dex01A	A	15072477	15073369	KQL29333	Set1	13835901	13837800	3e-111	0.267693	0.323944
Dexi1A01G0013000.1	Dex01A	A	15152687	15155521	KQL29339	Set1	13938223	13943537	4e-49	0.267195	0.452784
Dexi1A01G0013020.1	Dex01A	A	15166995	15177382	KQL29340	Set1	14013208	14016359	2e-98	0.12373	0.149087
Dexi1A01G0013040.1	Dex01A	A	15199553	15202793	KQL29341	Set1	14066301	14070310	0	0.0770704	0.290666
Dexi1A01G0013050.1	Dex01A	A	15212363	15217096	KQL29345	Set1	14073563	14081903	4e-105	0.0850449	0.16106
Dexi1A01G0013060.1	Dex01A	A	15234609	15235777	KQL29348	Set1	14211080	14212261	6e-148	0.00424329	0.263926
Dexi1A01G0013070.1	Dex01A	A	15237542	15240319	KQL29350	Set1	14215820	14216502	7e-100	0.00935806	0.295631
Dexi1A01G0013080.1	Dex01A	A	15250009	15251404	KQL29352	Set1	14247846	14250387	6e-79	0.0348596	0.20614
Dexi1A01G0013090.1	Dex01A	A	15259428	15269770	KQL29362	Set1	14353654	14363639	0	0.0285915	0.221667
Dexi1A01G0013100.1	Dex01A	A	15272502	15275893	KQL29365	Set1	14424673	14428609	2e-117	0.0545313	0.243971
Dexi1A01G0013120.1	Dex01A	A	15289047	15290405	KQL29367	Set1	14432221	14433012	6e-153	0.0428217	0.113991
Dexi1A01G0013170.1	Dex01A	A	15432504	15434445	KQL29374	Set1	14606301	14611126	2e-79	0.0267374	0.1683
Dexi1A01G0013180.1	Dex01A	A	15442124	15442835	KQL29375	Set1	14611759	14614145	1e-31	0.0907808	0.0736074
Dexi1A01G0013190.1	Dex01A	A	15462297	15470654	KQL29391	Set1	14725626	14733802	0	0.0664158	0.211371
Dexi1A01G0013200.1	Dex01A	A	15535840	15542634	KQL29392	Set1	14761456	14770038	0	0.00670171	0.13974
Dexi1A01G0013220.1	Dex01A	A	15558103	15561407	KQL29393	Set1	14771526	14777557	4e-177	0.0453257	0.219502
Dexi1A01G0013240.1	Dex01A	A	15629758	15635070	KQL29397	Set1	15032751	15036312	7e-88	0.0353968	0.0957179
Dexi1A01G0013250.1	Dex01A	A	15635824	15637788	KQL29398	Set1	15085409	15087355	4e-39	-2	-2
Dexi1A01G0013260.1	Dex01A	A	15648400	15655470	KQL29399	Set1	15111069	15117585	1e-72	0.238596	0.243093
Dexi1A01G0013300.1	Dex01A	A	16289213	16290742	KQL29413	Set1	15193804	15202910	1e-115	0.0448082	0.123364
Dexi1A01G0013410.1	Dex01A	A	17891953	17894167	KQL29527	Set1	19782031	19798226	3e-41	-2	-2
Dexi1A01G0013440.1	Dex01A	A	17948417	17952763	KQL29537	Set1	20266105	20270320	0	0.0130168	0.204448
Dexi1A01G0013460.1	Dex01A	A	18172262	18176665	KQL29538	Set1	20280196	20290051	0	0.0442424	0.141748
Dexi1A01G0013470.1	Dex01A	A	18278946	18281279	KQL29544	Set1	20718600	20722272	0	0.0696379	0.161734
Dexi1A01G0013490.1	Dex01A	A	18403499	18404815	KQL29545	Set1	20762842	20763723	2e-124	0.0900935	0.306375
Dexi1A01G0013500.1	Dex01A	A	18503408	18504205	KQL29547	Set1	20828639	20829507	2e-109	0.0952812	0.180488
Dexi1A01G0013510.1	Dex01A	A	18507125	18507883	KQL29548	Set1	20842891	20844723	1e-117	0.21246	0.180978
Dexi1A01G0013540.1	Dex01A	A	18721721	18724745	KQL29554	Set1	21225272	21229319	3e-39	0.224351	0.152221
Dexi1A01G0013570.1	Dex01A	A	18799824	18800657	KQL29558	Set1	21268519	21271288	5e-106	0.029061	0.246894
Dexi1A01G0013580.1	Dex01A	A	18828848	18830179	KQL29565	Set1	21329271	21330638	0	0.198812	0.362337
Dexi1A01G0013600.1	Dex01A	A	18849383	18849997	KQL29566	Set1	21363712	21365226	3e-47	-2	-2
Dexi1A01G0013630.1	Dex01A	A	18861541	18864100	KQL29572	Set1	21400106	21403351	1e-77	0.026706	0.174005
Dexi1A01G0013640.1	Dex01A	A	18890337	18890741	KQL29576	Set1	21426317	21426520	5e-36	0.0369021	0.0919182
Dexi1A01G0013680.1	Dex01A	A	18969458	18971072	KQL29578	Set1	21447334	21449003	0	0.104992	0.378517
Dexi1A01G0013710.1	Dex01A	A	19085901	19088173	KQL29581	Set1	21562458	21565150	1e-111	0.138222	0.211818
Dexi1A01G0013730.1	Dex01A	A	19204280	19207064	KQL29582	Set1	21578950	21580122	8e-86	0.182051	0.369177
Dexi1A01G0013740.1	Dex01A	A	19228360	19232627	KQL29583	Set1	21586362	21591540	2e-144	0.0152225	0.144551
Dexi1A01G0013750.1	Dex01A	A	19234486	19236980	KQL29585	Set1	21599130	21603257	5e-70	0.100017	0.230048
Dexi1A01G0013760.1	Dex01A	A	19249563	19249878	KQL29588	Set1	21605344	21608463	7e-24	0.234912	0.251022
Dexi1A01G0013780.1	Dex01A	A	19351311	19359298	KQL29603	Set1	21798937	21800286	2e-174	0.213745	0.123893
Dexi1A01G0013790.1	Dex01A	A	19368743	19370673	KQL29607	Set1	21996248	22000923	4e-89	0.0593568	0.252424
Dexi1A01G0013800.1	Dex01A	A	19373918	19377670	KQL29608	Set1	22002808	22006208	2e-151	0.142584	0.2743
Dexi1A01G0013810.1	Dex01A	A	19396241	19406789	KQL29616	Set1	22029209	22048505	0	0.107251	0.17554
Dexi1A01G0013830.1	Dex01A	A	19449690	19455463	KQL29617	Set1	22070869	22080867	0	0.0940353	0.216743
Dexi1A01G0013850.1	Dex01A	A	19479184	19482174	KQL29620	Set1	22095488	22098107	0	0.0180877	0.147297
Dexi1A01G0013860.1	Dex01A	A	19485416	19489370	KQL29622	Set1	22101347	22105769	0	0.0445447	0.19926
Dexi1A01G0013880.1	Dex01A	A	19501874	19544620	KQL29625	Set1	22114151	22123540	0	0.376114	0.300921
Dexi1A01G0013890.1	Dex01A	A	19554830	19555438	KQL29630	Set1	22198364	22203748	6e-62	0.145562	0.127553
Dexi1A01G0013910.1	Dex01A	A	19644509	19645483	KQL29633	Set1	22346170	22346685	9e-41	0.947187	0.763197
Dexi1A01G0013920.1	Dex01A	A	19652269	19655933	KQL29636	Set1	22358937	22363949	0	0.0671076	0.287921
Dexi1A01G0013940.1	Dex01A	A	19684044	19689263	KQL29640	Set1	22368343	22373174	0	0.0750876	0.265313
Dexi1A01G0013950.1	Dex01A	A	19710180	19722818	KQL29644	Set1	22442992	22459114	0	0.0337573	0.243684
Dexi1A01G0013960.1	Dex01A	A	19812690	19817263	KQL29648	Set1	22607214	22612455	0	0.0184725	0.228334
Dexi1A01G0013970.1	Dex01A	A	19826311	19827986	KQL29649	Set1	22616024	22617725	0	0.0413156	0.226624
Dexi1A01G0013980.1	Dex01A	A	19860699	19867263	KQL29652	Set1	22624951	22631573	3e-96	0.0943116	0.0939705
Dexi1A01G0014000.1	Dex01A	A	19871478	19874934	KQL29653	Set1	22633176	22636370	7e-110	0.180093	0.26675
Dexi1A01G0014010.1	Dex01A	A	19875858	19877150	KQL29654	Set1	22637989	22639653	8e-59	0.00754407	0.10107
Dexi1A01G0014060.1	Dex01A	A	20061700	20063538	KQL29667	Set1	22802429	22811046	0	0.0577742	0.139204
Dexi1A01G0014100.1	Dex01A	A	20202211	20205762	KQL29675	Set1	22858129	22861969	0	0.0245682	0.296576
Dexi1A01G0014120.1	Dex01A	A	20269628	20278490	KQL29678	Set1	22993688	23004057	0	0.0750665	0.231403
Dexi1A01G0014170.1	Dex01A	A	20579790	20584026	KQL29685	Set1	23118118	23122440	0	0.0416191	0.247453
Dexi1A01G0014180.1	Dex01A	A	20603272	20604026	KQL29686	Set1	23168593	23169374	7e-144	0.0548189	0.549496
Dexi1A01G0014240.1	Dex01A	A	20719389	20720119	KQL29688	Set1	23174186	23174942	1e-110	0.147195	1.33142
Dexi1A01G0014350.1	Dex01A	A	20919109	20925730	KQL29698	Set1	23505723	23507232	4e-31	0.718091	0.546775
Dexi1A01G0014380.1	Dex01A	A	20977782	20985696	KQL29703	Set1	23608766	23616184	8e-180	0.0991212	0.250729
Dexi1A01G0014400.1	Dex01A	A	20990624	20993481	KQL29706	Set1	23648853	23652110	2e-93	0.0361219	0.282078
Dexi1A01G0014440.1	Dex01A	A	21031106	21033090	KQL29709	Set1	23687568	23695875	9e-15	-2	-2
Dexi1A01G0014450.1	Dex01A	A	21063883	21081164	KQL29713	Set1	23754885	23771710	0	0.0443198	0.201555
Dexi1A01G0014460.1	Dex01A	A	21084833	21088096	KQL29715	Set1	23774917	23779514	0	0.0449222	0.185
Dexi1A01G0014480.1	Dex01A	A	21135336	21136894	KQL29718	Set1	23810787	23816606	5e-53	0.0182103	0.0765808
Dexi1A01G0014490.1	Dex01A	A	21143570	21146183	KQL29720	Set1	23833153	23836153	0	0.0267576	0.172007
Dexi1A01G0014500.1	Dex01A	A	21159042	21159319	KQL29722	Set1	23855469	23861450	5e-18	0.375662	0.126679
Dexi1A01G0014530.1	Dex01A	A	21201747	21203515	KQL29726	Set1	23883441	23883896	1e-65	0.202385	0.12677
Dexi1A01G0014560.1	Dex01A	A	21256819	21257356	KQL29727	Set1	23896304	23898192	9e-36	0.119469	0.231219
Dexi1A01G0014570.1	Dex01A	A	21266056	21271996	KQL29728	Set1	23899865	23902035	2e-147	0.0256298	0.20333
Dexi1A01G0014590.1	Dex01A	A	21279379	21282980	KQL29729	Set1	23904849	23908283	0	0.0586236	0.320583
Dexi1A01G0014600.1	Dex01A	A	21288867	21291791	KQL29731	Set1	23915063	23918200	0	0.0622695	0.206389
Dexi1A01G0014620.1	Dex01A	A	21352893	21354144	KQL29733	Set1	23937013	23941533	4e-111	0.0056711	0.149003
Dexi1A01G0014650.1	Dex01A	A	21374568	21380708	KQL29736	Set1	23956823	23962414	0	0.0187298	0.189313
Dexi1A01G0014660.1	Dex01A	A	21381057	21382279	KQL29737	Set1	23963022	23964610	1e-175	0.0691823	0.189298
Dexi1A01G0014670.1	Dex01A	A	21385085	21386549	KQL29738	Set1	23966208	23969468	0	0.0195544	0.243383
Dexi1A01G0014690.1	Dex01A	A	21399342	21401560	KQL29739	Set1	23986665	23988761	0	0.0323242	0.181128
Dexi1A01G0014700.1	Dex01A	A	21405929	21406564	KQL29741	Set1	23993088	23993750	2e-99	0.138317	0.28068
Dexi1A01G0014730.1	Dex01A	A	21415677	21418620	KQL29742	Set1	24012040	24014949	0	0.115306	0.296691
Dexi1A01G0014740.1	Dex01A	A	21419684	21420111	KQL29743	Set1	24022328	24027875	2e-30	-2	-2
Dexi1A01G0014780.1	Dex01A	A	21448524	21448841	KQL29745	Set1	24050821	24053384	5e-66	0.0312313	0.139939
Dexi1A01G0014860.1	Dex01A	A	21666086	21679064	KQL29748	Set1	24094007	24095729	8e-87	0.0758584	0.14913
Dexi1A01G0014870.1	Dex01A	A	21701736	21704604	KQL29751	Set1	24142075	24147251	8e-105	0.050075	0.14339
Dexi1A01G0014900.1	Dex01A	A	21752615	21753205	KQL29754	Set1	24165319	24169476	2e-71	0.105782	0.211619
Dexi1A01G0014910.1	Dex01A	A	21797047	21801880	KQL29758	Set1	24205533	24205748	3e-13	-2	-2
Dexi1A01G0014920.1	Dex01A	A	21802128	21802882	KQL29760	Set1	24242610	24243600	1e-110	0.11224	0.304725
Dexi1A01G0014940.1	Dex01A	A	21812127	21814052	KQL29766	Set1	24269962	24271893	0	0.022725	0.195812
Dexi1A01G0014970.1	Dex01A	A	21850052	21851243	KQL29771	Set1	24335907	24337291	0	0.0996974	0.331889
Dexi1A01G0014980.1	Dex01A	A	21859804	21860908	KQL29772	Set1	24346306	24347884	0	0.110054	0.196592
Dexi1A01G0015010.1	Dex01A	A	21894406	21897091	KQL29776	Set1	24355100	24377597	1e-48	-2	-2
Dexi1A01G0015050.1	Dex01A	A	21923713	21928277	KQL29780	Set1	24396985	24402799	0	0.145922	0.213524
Dexi1A01G0015060.1	Dex01A	A	21930284	21931880	KQL29783	Set1	24408747	24409281	2e-54	0.155484	0.0569239
Dexi1A01G0015090.1	Dex01A	A	22003787	22004842	KQL29789	Set1	24629537	24632408	2e-169	0.0676133	0.183726
Dexi1A01G0015110.1	Dex01A	A	22027966	22034929	KQL29794	Set1	24665553	24670907	0	0.0366966	0.206006
Dexi1A01G0015160.1	Dex01A	A	22072463	22074580	KQL29798	Set1	24722919	24727408	2e-123	0.146526	0.133686
Dexi1A01G0015180.1	Dex01A	A	22079243	22084456	KQL29802	Set1	24767374	24773607	0	0.0322416	0.210118
Dexi1A01G0015190.1	Dex01A	A	22088301	22092647	KQL29804	Set1	24788857	24793269	2e-91	0.0297584	0.229689
Dexi1A01G0015210.1	Dex01A	A	22151865	22157533	KQL29809	Set1	24902201	24909446	4e-129	0.0562023	0.153687
Dexi1A01G0015250.1	Dex01A	A	22213452	22217035	KQL29814	Set1	25033243	25037398	5e-82	0.634033	0.706781
Dexi1A01G0015280.1	Dex01A	A	22256556	22264240	KQL29815	Set1	25059482	25068290	0	0.0389981	0.194311
Dexi1A01G0015340.1	Dex01A	A	22362769	22365729	KQL29822	Set1	25174736	25178414	0	0.0344469	0.503827
Dexi1A01G0015390.1	Dex01A	A	22433332	22436726	KQL29825	Set1	25216754	25219628	0	0.010693	0.193802
Dexi1A01G0015400.1	Dex01A	A	22442046	22445582	KQL29826	Set1	25224541	25228578	0	0.110858	0.285855
Dexi1A01G0015410.1	Dex01A	A	22466005	22466487	KQL29832	Set1	25298303	25298686	2e-54	0.179254	0.41966
Dexi1A01G0015440.1	Dex01A	A	22503214	22504671	KQL29840	Set1	25387837	25389798	1e-29	0.35206	0.187586
Dexi1A01G0015450.1	Dex01A	A	22523850	22525214	KQK97086	Set7	19003127	19004724	9e-12	0.998855	0.347474
Dexi1A01G0015460.1	Dex01A	A	22541088	22545834	KQL29845	Set1	25457218	25461084	0	0.0884371	0.334033
Dexi1A01G0015520.1	Dex01A	A	22606770	22607288	KQL29853	Set1	25524354	25525220	5e-121	0.0271523	0.111127
Dexi1A01G0015560.1	Dex01A	A	22648461	22649482	KQK97126	Set7	19211762	19216299	3e-29	0.70268	0.449384
Dexi1A01G0015570.1	Dex01A	A	22657105	22665485	KQL29861	Set1	25648590	25656624	0	0.0332547	0.186661
Dexi1A01G0015580.1	Dex01A	A	22666274	22666659	KQL29860	Set1	25655985	25657502	5e-20	0.30225	0.0793108
Dexi1A01G0015590.1	Dex01A	A	22698365	22704915	KQL29864	Set1	25695280	25701652	1e-169	0.0582062	0.157886
Dexi1A01G0015600.1	Dex01A	A	22725415	22726944	KQL29865	Set1	25714111	25716083	0	0.0827088	0.240018
Dexi1A01G0015610.1	Dex01A	A	22729066	22730899	KQL29867	Set1	25742592	25745146	4e-109	0.129812	0.187219
Dexi1A01G0015660.1	Dex01A	A	22773832	22775031	KQL29871	Set1	25773575	25775001	0	0.023624	0.115145
Dexi1A01G0015670.1	Dex01A	A	22780653	22782029	KQL29872	Set1	25806522	25808596	0	0.0264084	0.257687
Dexi1A01G0015680.1	Dex01A	A	22783387	22785813	KQL29873	Set1	25809585	25811981	0	0.0629829	0.154155
Dexi1A01G0015690.1	Dex01A	A	22790428	22790948	KQL29874	Set1	25813216	25814773	3e-40	0.0264461	0.145029
Dexi1A01G0015780.1	Dex01A	A	22815227	22815865	KQL29875	Set1	25817512	25818360	1e-64	0.0861531	0.115762
Dexi1A01G0015810.1	Dex01A	A	22831974	22836085	KQL29878	Set1	25858215	25863508	0	0.0613381	0.23741
Dexi1A01G0015830.1	Dex01A	A	22842461	22846101	KQL29879	Set1	25924346	25932155	2e-99	0.256694	0.263791
Dexi1A01G0015900.1	Dex01A	A	22903950	22904642	KQL29883	Set1	26014526	26015658	3e-139	0.0374951	0.222808
Dexi1A01G0015940.1	Dex01A	A	22951695	22956430	KQL29886	Set1	26058365	26063258	0	0.0980873	0.149316
Dexi1A01G0015960.1	Dex01A	A	22967077	22969281	KQL29887	Set1	26064838	26067130	2e-161	0.0821706	0.265109
Dexi1A01G0015980.1	Dex01A	A	22978527	22979127	KQL29892	Set1	26078762	26079872	9e-30	0.0440792	0.204288
Dexi1A01G0015990.1	Dex01A	A	22979801	22983306	KQL29893	Set1	26080006	26084258	0	0.0106344	0.231339
Dexi1A01G0016000.1	Dex01A	A	22984137	22984778	KQL29894	Set1	26084670	26085356	6e-86	0.111901	0.256715
Dexi1A01G0016030.1	Dex01A	A	23017637	23019880	KQL29900	Set1	26144829	26147689	1e-171	0.0375128	0.206091
Dexi1A01G0016040.1	Dex01A	A	23027476	23028237	KQL29901	Set1	26161003	26161554	1e-57	0.121733	0.1868
Dexi1A01G0016050.1	Dex01A	A	23029160	23033071	KQL29902	Set1	26162348	26166687	6e-130	0.0852138	0.268139
Dexi1A01G0016080.1	Dex01A	A	23087584	23091876	KQL29908	Set1	26233540	26237808	1e-98	1.0088	1.09303
Dexi1A01G0016100.1	Dex01A	A	23094441	23095007	KQL29909	Set1	26243990	26244868	5e-84	0.136068	0.208992
Dexi1A01G0016130.1	Dex01A	A	23114184	23114729	KQL29910	Set1	26247662	26248351	9e-39	0.0721819	0.153323
Dexi1A01G0016140.1	Dex01A	A	23119159	23119692	KQL29911	Set1	26265454	26266002	2e-89	0.102761	0.191573
Dexi1A01G0016150.1	Dex01A	A	23120325	23123859	KQL29912	Set1	26284070	26288117	0	0.0210186	0.172903
Dexi1A01G0016170.1	Dex01A	A	23142119	23148116	KQL29914	Set1	26365873	26366649	3e-108	0.337086	0.145059
Dexi1A01G0016180.1	Dex01A	A	23151888	23157567	KQL29917	Set1	26386951	26392274	0	0.227115	0.62053
Dexi1A01G0016250.1	Dex01A	A	23266771	23270169	KQL29921	Set1	26459667	26462712	5e-86	0.203609	0.302977
Dexi1A01G0016290.1	Dex01A	A	23294499	23296417	KQL29927	Set1	26539112	26543247	1e-168	0.0825964	0.245474
Dexi1A01G0016300.1	Dex01A	A	23296757	23310990	KQL29928	Set1	26563622	26566652	0	0.433729	0.502
Dexi1A01G0016320.1	Dex01A	A	23318784	23322058	KQL29931	Set1	26593282	26596631	0	0.0926753	0.288086
Dexi1A01G0016330.1	Dex01A	A	23362582	23364591	KQL29935	Set1	26646967	26649581	0	0.0669257	0.22644
Dexi1A01G0016340.1	Dex01A	A	23367432	23380162	KQL29937	Set1	26657563	26665275	0	0.0640578	0.2499
Dexi1A01G0016380.1	Dex01A	A	23557951	23560794	KQL29946	Set1	26853468	26856771	0	0.0316343	0.249794
Dexi1A01G0016400.1	Dex01A	A	23591285	23594391	KQL29947	Set1	26865326	26868602	5e-44	0.255333	0.35809
Dexi1A01G0016410.1	Dex01A	A	23596273	23596683	KQL29950	Set1	26911853	26912347	4e-95	0.00342466	0.0727843
Dexi1A01G0016420.1	Dex01A	A	23633929	23634609	KQL29953	Set1	26928504	26929481	1e-42	0.179824	0.31695
Dexi1A01G0016440.1	Dex01A	A	23646310	23646757	KQL29954	Set1	26937781	26938608	5e-32	0.0524506	0.16187
Dexi1A01G0016450.1	Dex01A	A	23649266	23652089	KQL29955	Set1	26940352	26943559	1e-138	0.0745421	0.178699
Dexi1A01G0016460.1	Dex01A	A	23658995	23663859	KQL29957	Set1	26979745	26983508	0	0.011689	0.191178
Dexi1A01G0016520.1	Dex01A	A	23758528	23764785	KQL29971	Set1	27156328	27165014	0	0.269413	0.419785
Dexi1A01G0016550.1	Dex01A	A	23794303	23797622	KQL29974	Set1	27201757	27205672	0	0.00167738	0.262044
Dexi1A01G0016560.1	Dex01A	A	23804200	23808117	KQL29976	Set1	27216252	27221013	0	0.0320415	0.203042
Dexi1A01G0016620.1	Dex01A	A	23864872	23870038	KQL29982	Set1	27262493	27267982	0	0.0870292	0.198264
Dexi1A01G0016640.1	Dex01A	A	23906419	23910233	KQL29988	Set1	27312237	27316024	0	0.131067	0.37683
Dexi1A01G0016650.1	Dex01A	A	23918202	23920859	KQL29989	Set1	27321907	27325119	2e-166	-2	-2
Dexi1A01G0016660.1	Dex01A	A	23924151	23929290	KQL29990	Set1	27329918	27336795	0	0.0640908	0.280233
Dexi1A01G0016770.1	Dex01A	A	24056654	24060392	KQL29994	Set1	27359248	27363507	0	0.00553946	0.236855
Dexi1A01G0016790.1	Dex01A	A	24084900	24087360	KQL30000	Set1	27409068	27411690	0	0.0805342	0.200981
Dexi1A01G0016810.1	Dex01A	A	24096022	24097948	KQL30003	Set1	27419348	27421121	6e-80	0.0871898	0.230881
Dexi1A01G0016820.1	Dex01A	A	24099279	24099674	KQL30004	Set1	27422158	27424895	2e-35	-2	-2
Dexi1A01G0016830.1	Dex01A	A	24105364	24116630	KQL30006	Set1	27431267	27443199	0	0.214167	0.240253
Dexi1A01G0016860.1	Dex01A	A	24142558	24144264	KQL30015	Set1	27483611	27487166	5e-152	0.0108934	0.113991
Dexi1A01G0016890.1	Dex01A	A	24169378	24171387	KQL30018	Set1	27509240	27511578	0	0.0323637	0.242427
Dexi1A01G0016900.1	Dex01A	A	24172218	24174438	KQL30019	Set1	27512110	27514288	0	0.0136964	0.204797
Dexi1A01G0016930.1	Dex01A	A	24196217	24198958	KQL30023	Set1	27550583	27553741	0	0.0168599	0.273155
Dexi1A01G0017040.1	Dex01A	A	24268617	24270323	KQL30024	Set1	27570898	27577062	2e-55	0.0997318	0.133448
Dexi1A01G0017090.1	Dex01A	A	24334937	24335892	KQL30026	Set1	27589041	27590894	3e-109	0.0450161	0.195646
Dexi1A01G0017120.1	Dex01A	A	24356195	24358230	KQL30031	Set1	27631492	27635634	5e-176	0.0749951	0.178932
Dexi1A01G0017150.1	Dex01A	A	24520061	24522057	KQL30035	Set1	27657181	27659602	8e-142	0.0318509	0.213601
Dexi1A01G0017160.1	Dex01A	A	24535551	24545205	KQL30037	Set1	27667835	27671020	8e-144	0.016541	0.178021
Dexi1A01G0017170.1	Dex01A	A	24546156	24549964	KQL30038	Set1	27671190	27676519	0	0.0350681	0.191713
Dexi1A01G0017180.1	Dex01A	A	24550635	24555891	KQL30039	Set1	27676971	27682370	0	0.0787267	0.176207
Dexi1A01G0017190.1	Dex01A	A	24558155	24558574	KQL30040	Set1	27684327	27686420	2e-66	0.0452236	0.151219
Dexi1A01G0017240.1	Dex01A	A	24603327	24608062	KQL30046	Set1	27717335	27719598	3e-91	0.0224841	0.115742
Dexi1A01G0017250.1	Dex01A	A	24609861	24611278	KQL30050	Set1	27729158	27730773	0	0.0710523	0.250259
Dexi1A01G0017260.1	Dex01A	A	24612220	24612651	KQL30051	Set1	27731361	27732129	2e-61	0.0340194	0.182097
Dexi1A01G0017270.1	Dex01A	A	24615592	24616629	KQL30052	Set1	27732854	27736058	2e-131	0.131633	0.207428
Dexi1A01G0017280.1	Dex01A	A	24617925	24623146	KQL30053	Set1	27736416	27740366	0	0.111286	0.232728
Dexi1A01G0017290.1	Dex01A	A	24641268	24644066	KQL30058	Set1	27786416	27789134	0	0.068546	0.35126
Dexi1A01G0017300.1	Dex01A	A	24645600	24646609	KQL30060	Set1	27790521	27792214	3e-81	0.12244	0.213564
Dexi1A01G0017350.1	Dex01A	A	24699863	24707201	KQL30064	Set1	27824477	27831987	0	0.0872889	0.277563
Dexi1A01G0017360.1	Dex01A	A	24709158	24711704	KQL30065	Set1	27833100	27835698	0	0.0681829	0.198206
Dexi1A01G0017380.1	Dex01A	A	24744640	24745248	KQL30068	Set1	27843708	27844439	7e-37	0.41735	0.487657
Dexi1A01G0017390.1	Dex01A	A	24746980	24747888	KQL30069	Set1	27847255	27848852	3e-62	0.284699	0.300101
Dexi1A01G0017400.1	Dex01A	A	24749769	24750928	KQK97409	Set7	21080437	21081544	6e-50	0.597843	0.703915
Dexi1A01G0017460.1	Dex01A	A	24790577	24794424	KQL30080	Set1	27893367	27897906	8e-169	0.0683878	0.205582
Dexi1A01G0017470.1	Dex01A	A	24799787	24800700	KQL30085	Set1	27939055	27942838	5e-49	0.395009	0.0800864
Dexi1A01G0017480.1	Dex01A	A	24812661	24819168	KQL30087	Set1	27946372	27950637	8e-128	0.0956445	0.263436
Dexi1A01G0017490.1	Dex01A	A	24828247	24829729	KQL30088	Set1	27963351	27964541	0	0.125492	0.258455
Dexi1A01G0017500.1	Dex01A	A	24831089	24834248	KQL30089	Set1	27964791	27970401	2e-125	0.0478017	0.166564
Dexi1A01G0017520.1	Dex01A	A	24838407	24840593	KQK97446	Set7	21237261	21238406	3e-138	0.416135	0.710378
Dexi1A01G0017530.1	Dex01A	A	24840826	24841029	KQL30094	Set1	27977332	27979271	2e-40	0.0446101	0.16399
Dexi1A01G0017550.1	Dex01A	A	24853449	24859408	KQL30100	Set1	28005200	28011497	4e-141	0.0338394	0.199992
Dexi1A01G0017560.1	Dex01A	A	24860149	24861352	KQL30101	Set1	28015064	28016347	0	0.166808	0.270585
Dexi1A01G0017590.1	Dex01A	A	24880249	24882537	KQL30105	Set1	28035961	28039859	0	0.0692043	0.272644
Dexi1A01G0017610.1	Dex01A	A	24919618	24921489	KQL30110	Set1	28083205	28084980	3e-103	0.0644674	0.136081
Dexi1A01G0017660.1	Dex01A	A	25022529	25024240	KQL30113	Set1	28127989	28129971	2e-107	0.0105402	0.127518
Dexi1A01G0017670.1	Dex01A	A	25044728	25046577	KQL30114	Set1	28160352	28162237	2e-146	0.102192	0.203547
Dexi1A01G0017680.1	Dex01A	A	25055673	25056437	KQL30118	Set1	28202364	28203069	1e-18	0.844069	0.733376
Dexi1A01G0017730.1	Dex01A	A	25075022	25077426	KQL30119	Set1	28229105	28231880	7e-177	0.0606182	0.134702
Dexi1A01G0017770.1	Dex01A	A	25102760	25106867	KQL30122	Set1	28244077	28249097	0	0.00639663	0.221786
Dexi1A01G0017780.1	Dex01A	A	25112046	25114336	KQL30124	Set1	28254213	28255867	8e-52	0.0225175	0.183054
Dexi1A01G0017810.1	Dex01A	A	25129093	25130336	KQL30125	Set1	28256342	28257747	2e-94	0.0431774	0.335007
Dexi1A01G0017820.1	Dex01A	A	25132253	25133004	KQL30126	Set1	28258120	28259823	1e-94	0.125915	0.169889
Dexi1A01G0017840.1	Dex01A	A	25153305	25154309	KQK97492	Set7	21467351	21468499	9e-124	0.286628	0.503887
Dexi1A01G0017860.1	Dex01A	A	25174334	25178358	KQL30131	Set1	28289630	28293872	0	0.0674569	0.271233
Dexi1A01G0017880.1	Dex01A	A	25195266	25198970	KQL30133	Set1	28322213	28326011	4e-100	0.195753	0.281821
Dexi1A01G0017920.1	Dex01A	A	25208720	25212414	KQL30137	Set1	28338392	28342707	0	0.021929	0.245893
Dexi1A01G0017950.1	Dex01A	A	25232012	25233707	KQL30139	Set1	28352343	28355095	6e-176	0.208458	0.341462
Dexi1A01G0017970.1	Dex01A	A	25241677	25242849	KQL30142	Set1	28361621	28364706	0	0.0503132	0.268902
Dexi1A01G0017990.1	Dex01A	A	25271340	25273713	KQL30147	Set1	28384117	28388166	2e-26	0.185818	0.203001
Dexi1A01G0018040.1	Dex01A	A	25300075	25300813	KQL30154	Set1	28437893	28439839	1e-94	0.0201586	0.172657
Dexi1A01G0018060.1	Dex01A	A	25339841	25340083	KQL30159	Set1	28502961	28503227	5e-21	0.211505	0.439173
Dexi1A01G0018080.1	Dex01A	A	25345147	25347806	KQL30164	Set1	28523468	28526574	0	0.0380911	0.23761
Dexi1A01G0018090.1	Dex01A	A	25360972	25367241	KQL30165	Set1	28528923	28535436	0	0.0357396	0.195689
Dexi1A01G0018100.1	Dex01A	A	25368228	25372600	KQL30167	Set1	28535451	28540656	0	0.0238969	0.16932
Dexi1A01G0018120.1	Dex01A	A	25451145	25454097	KQL30172	Set1	28581241	28584563	0	0.0542748	0.338089
Dexi1A01G0018130.1	Dex01A	A	25463071	25464914	KQL30173	Set1	28587748	28591898	7e-114	0.0183933	0.225803
Dexi1A01G0018140.1	Dex01A	A	25469433	25471775	KQL30178	Set1	28628766	28632488	7e-133	0.055382	0.196206
Dexi1A01G0018160.1	Dex01A	A	25478268	25485252	KQL30180	Set1	28669225	28671406	5e-156	0.160577	0.2847
Dexi1A01G0018180.1	Dex01A	A	25493173	25494771	KQL30186	Set1	28716400	28718150	0	0.0919468	0.19533
Dexi1A01G0018210.1	Dex01A	A	25497991	25499502	KQL30187	Set1	28728801	28730960	0	0.107833	0.256625
Dexi1A01G0018240.1	Dex01A	A	25501526	25503112	KQL30188	Set1	28742114	28743921	0	0.0848347	0.288387
Dexi1A01G0018250.1	Dex01A	A	25505631	25506406	KQL30189	Set1	28744827	28745570	3e-60	0.0137856	0.0746989
Dexi1A01G0018260.1	Dex01A	A	25522737	25525056	KQL30193	Set1	28777902	28781350	3e-112	0.0183215	0.117696
Dexi1A01G0018290.1	Dex01A	A	25558086	25559502	KQL30197	Set1	28799119	28801087	0	0.0829167	0.174942
Dexi1A01G0018300.1	Dex01A	A	25572201	25573946	KQL30198	Set1	28809834	28811736	2e-122	0.165407	0.36516
Dexi1A01G0018320.1	Dex01A	A	25592273	25592718	KQL30200	Set1	28840026	28841563	6e-46	-2	-2
Dexi1A01G0018340.1	Dex01A	A	25603800	25604348	KQL30201	Set1	28861656	28862269	5e-71	0.170415	0.216522
Dexi1A01G0018370.1	Dex01A	A	25612700	25616707	KQL30204	Set1	28872065	28876447	0	0.0227921	0.198385
Dexi1A01G0018390.1	Dex01A	A	25623944	25624663	KQL30205	Set1	28882392	28883108	2e-100	0.0846289	0.163828
Dexi1A01G0018400.1	Dex01A	A	25625571	25627186	KQL30206	Set1	28883885	28885527	0	0.00920129	0.146077
Dexi1A01G0018430.1	Dex01A	A	25632224	25632902	KQL30207	Set1	28886922	28887849	8e-70	0.137402	0.214908
Dexi1A01G0018440.1	Dex01A	A	25635304	25635923	KQL30208	Set1	28887996	28891404	6e-41	0.0982752	0.259259
Dexi1A01G0018470.1	Dex01A	A	25659276	25662458	KQL30211	Set1	28910009	28913524	0	0.068813	0.335217
Dexi1A01G0018490.1	Dex01A	A	25686468	25694455	KQL30214	Set1	28955353	28964170	0	0.0242725	0.153496
Dexi1A01G0018540.1	Dex01A	A	25708476	25711014	KQL30217	Set1	28998394	29002711	8e-28	0.137489	0.199156
Dexi1A01G0018550.1	Dex01A	A	25713736	25726708	KQL30218	Set1	29004967	29018502	0	0.0712692	0.186458
Dexi1A01G0018580.1	Dex01A	A	25739860	25741749	KQL30221	Set1	29038673	29041851	0	0.0272875	0.149329
Dexi1A01G0018590.1	Dex01A	A	25751295	25754055	KQL30224	Set1	29049277	29052348	1e-151	0.0561193	0.204808
Dexi1A01G0018610.1	Dex01A	A	25780746	25781333	KQL30227	Set1	29074682	29075234	2e-48	0.176636	0.227762
Dexi1A01G0018690.1	Dex01A	A	25901865	25902352	KQK97646	Set7	22378069	22378923	1e-28	0.368169	0.516614
Dexi1A01G0018700.1	Dex01A	A	25914721	25915534	KQL30232	Set1	29124614	29125117	4e-16	0.326795	0.362761
Dexi1A01G0018750.1	Dex01A	A	25939155	25943926	KQL30237	Set1	29195461	29198699	0	0.184505	0.374349
Dexi1A01G0018780.1	Dex01A	A	25965539	25969506	KQK97664	Set7	22501395	22503453	8e-55	0.186155	0.484768
Dexi1A01G0018790.1	Dex01A	A	25973786	25975781	KQL30241	Set1	29261514	29264415	0	0.227913	0.327185
Dexi1A01G0018800.1	Dex01A	A	25995384	26001277	KQL30242	Set1	29290743	29297366	0	0.0747735	0.204915
Dexi1A01G0018810.1	Dex01A	A	26001903	26004714	KQL30243	Set1	29297635	29300075	0	0.0566596	0.20395
Dexi1A01G0018820.1	Dex01A	A	26006092	26006596	KQL30244	Set1	29300659	29301065	2e-22	0.119514	0.19151
Dexi1A01G0018830.1	Dex01A	A	26009133	26009513	KQL30245	Set1	29302066	29302748	2e-23	0.20209	0.302198
Dexi1A01G0018850.1	Dex01A	A	26017011	26021506	KQL30246	Set1	29327907	29332516	8e-155	0.0153773	0.174618
Dexi1A01G0018880.1	Dex01A	A	26034354	26035172	KQL30248	Set1	29342618	29343473	5e-103	0.175359	0.259044
Dexi1A01G0018890.1	Dex01A	A	26044393	26047699	KQL30249	Set1	29354509	29358353	0	0.0234157	0.229694
Dexi1A01G0018980.1	Dex01A	A	26153072	26164453	KQL30255	Set1	29469237	29476319	2e-158	0.161834	0.292032
Dexi1A01G0019000.1	Dex01A	A	26169369	26172207	KQL30257	Set1	29480140	29483163	0	0.0230657	0.152356
Dexi1A01G0019010.1	Dex01A	A	26181227	26185286	KQL30258	Set1	29487662	29493686	0	0.0792447	0.23279
Dexi1A01G0019020.1	Dex01A	A	26201383	26206510	KQL30260	Set1	29500945	29506568	0	0.0743387	0.171851
Dexi1A01G0019030.1	Dex01A	A	26219397	26219635	KQL30261	Set1	29507728	29512223	3e-18	-2	-2
Dexi1A01G0019040.1	Dex01A	A	26226386	26227251	KQL30263	Set1	29518208	29521228	1e-115	0.0546939	0.09672
Dexi1A01G0019050.1	Dex01A	A	26230270	26232667	KQL30264	Set1	29523414	29526468	2e-80	0.0594728	0.226793
Dexi1A01G0019060.1	Dex01A	A	26244797	26245290	KQL30267	Set1	29538514	29539051	2e-55	0.135156	0.28355
Dexi1A01G0019070.1	Dex01A	A	26247791	26249996	KQL30269	Set1	29550682	29553320	0	0.0157139	0.18158
Dexi1A01G0019080.1	Dex01A	A	26263982	26266739	KQL30272	Set1	29566268	29569606	0	0.0911949	0.150371
Dexi1A01G0019090.1	Dex01A	A	26268435	26268832	KQL30273	Set1	29570672	29571486	1e-56	0.0199347	0.10071
Dexi1A01G0019120.1	Dex01A	A	26281178	26285272	KQL30278	Set1	29589271	29593188	6e-146	0.0645721	0.164153
Dexi1A01G0019130.1	Dex01A	A	26291213	26294964	KQL30285	Set1	29601963	29607296	0	0.0172047	0.228237
Dexi1A01G0019150.1	Dex01A	A	26323932	26324597	KQL30290	Set1	29660856	29663412	1e-42	0.729941	0.16781
Dexi1A01G0019260.1	Dex01A	A	26434819	26436350	KQL30301	Set1	29783304	29784816	1e-119	0.0855356	0.302544
Dexi1A01G0019290.1	Dex01A	A	26451569	26454498	KQL30304	Set1	29800989	29804480	1e-84	0.248407	0.347849
Dexi1A01G0019300.1	Dex01A	A	26456586	26459172	KQL30306	Set1	29808507	29811343	2e-175	0.0359106	0.322972
Dexi1A01G0019310.1	Dex01A	A	26459941	26461060	KQL30308	Set1	29811840	29821879	3e-131	0.0406879	0.137853
Dexi1A01G0019350.1	Dex01A	A	26491637	26494532	KQL30312	Set1	29848462	29852755	5e-155	0.0131397	0.163711
Dexi1A01G0019390.1	Dex01A	A	26525033	26527951	KQL30317	Set1	29900020	29903866	3e-165	-2	-2
Dexi1A01G0019410.1	Dex01A	A	26535771	26539227	KQL30318	Set1	29907259	29909638	0	0.0923424	0.30679
Dexi1A01G0019440.1	Dex01A	A	26553802	26554110	KQL30322	Set1	29930271	29930456	7e-25	0.112899	0.320289
Dexi1A01G0019480.1	Dex01A	A	26580259	26582647	KQL30326	Set1	29946318	29948230	2e-39	0.0104259	0.181559
Dexi1A01G0019490.1	Dex01A	A	26584051	26584284	KQL30328	Set1	29949233	29951372	4e-22	1.03274	0.0481541
Dexi1A01G0019510.1	Dex01A	A	26591014	26593511	KQL30332	Set1	29953613	29958831	6e-101	0.21293	0.0779236
Dexi1A01G0019520.1	Dex01A	A	26604497	26611995	KQL30335	Set1	29968828	29976417	0	0.0504475	0.179892
Dexi1A01G0019530.1	Dex01A	A	26613056	26619412	KQL30336	Set1	29979568	29981572	2e-28	-2	-2
Dexi1A01G0019550.1	Dex01A	A	26623587	26625069	KQL30341	Set1	29999816	30001728	2e-147	0.0489178	0.315539
Dexi1A01G0019580.1	Dex01A	A	26666900	26670133	KQL30347	Set1	30049928	30053690	0	0.0125731	0.134605
Dexi1A01G0019590.1	Dex01A	A	26671559	26672307	KQL30348	Set1	30054985	30056539	3e-131	0.0696529	0.141523
Dexi1A01G0019600.1	Dex01A	A	26676166	26680219	KQL30350	Set1	30061308	30066146	0	-2	-2
Dexi1A01G0019610.1	Dex01A	A	26681151	26684862	KQL30352	Set1	30066257	30071466	0	0.054275	0.311493
Dexi1A01G0019630.1	Dex01A	A	26691855	26693252	KQL30356	Set1	30074966	30076259	1e-137	0.11674	0.249123
Dexi1A01G0019650.1	Dex01A	A	26695482	26698111	KQL30357	Set1	30078416	30085226	0	0.111288	0.353137
Dexi1A01G0019670.1	Dex01A	A	26706581	26708828	KQL30358	Set1	30085794	30088467	1e-92	0.0346155	0.125509
Dexi1A01G0019680.1	Dex01A	A	26711592	26713137	KQL30361	Set1	30088801	30091680	0	0.0296284	0.216928
Dexi1A01G0019710.1	Dex01A	A	26738452	26740102	KQL30370	Set1	30160137	30165571	3e-54	0.0626763	0.229134
Dexi1A01G0019740.1	Dex01A	A	26754617	26759110	KQL30374	Set1	30182914	30189833	4e-151	0.0822318	0.193824
Dexi1A01G0019750.1	Dex01A	A	26762926	26764589	KQL30378	Set1	30205317	30207509	6e-67	0.135024	0.276352
Dexi1A01G0019760.1	Dex01A	A	26769833	26774297	KQL30382	Set1	30224560	30229660	0	0.00938753	0.169582
Dexi1A01G0019770.1	Dex01A	A	26776030	26778328	KQL30383	Set1	30233526	30236249	1e-169	0.0313025	0.195044
Dexi1A01G0019780.1	Dex01A	A	26779354	26781513	KQL30385	Set1	30237112	30240803	8e-148	0.0713642	0.291045
Dexi1A01G0019790.1	Dex01A	A	26785385	26790075	KQL30386	Set1	30243624	30247999	7e-101	0.0593008	0.176858
Dexi1A01G0019800.1	Dex01A	A	26790808	26791780	KQK97876	Set7	23710294	23711500	3e-99	0.220273	0.388486
Dexi1A01G0019810.1	Dex01A	A	26797560	26800501	KQL30390	Set1	30253542	30257537	0	0.0409001	0.243974
Dexi1A01G0019840.1	Dex01A	A	26811494	26812731	KQL30396	Set1	30267477	30270852	6e-27	-2	-2
Dexi1A01G0019850.1	Dex01A	A	26815441	26819459	KQL30397	Set1	30271400	30276342	0	0.0262696	0.0872165
Dexi1A01G0019870.1	Dex01A	A	26840113	26841093	KQL30403	Set1	30309178	30310971	2e-62	0.397265	0.272741
Dexi1A01G0019900.1	Dex01A	A	26851117	26854422	KQL30404	Set1	30312321	30315551	5e-141	0.197221	0.192306
Dexi1A01G0019940.1	Dex01A	A	26921221	26922116	KQL30411	Set1	30388074	30389333	6e-48	0.121507	0.167224
Dexi1A01G0019980.1	Dex01A	A	26942412	26944219	KQL30416	Set1	30410052	30413257	5e-24	2.58212	0.889689
Dexi1A01G0019990.1	Dex01A	A	26945661	26951733	KQL30417	Set1	30415504	30423837	0	0.0360112	0.157293
Dexi1A01G0020000.1	Dex01A	A	26963468	26964071	KQL30418	Set1	30424559	30429727	8e-86	0.0991491	0.0755309
Dexi1A01G0020010.1	Dex01A	A	26970108	26974550	KQL30419	Set1	30439694	30445080	0	0.0303575	0.199718
Dexi1A01G0020020.1	Dex01A	A	26975596	26976652	KQL30420	Set1	30447639	30449077	1e-41	0.0510525	0.152637
Dexi1A01G0020030.1	Dex01A	A	26978739	26982559	KQL30421	Set1	30449924	30453506	0	0.0576617	0.189108
Dexi1A01G0020040.1	Dex01A	A	26989868	26993113	KQL30423	Set1	30483254	30487493	2e-38	0.271779	0.388628
Dexi1A01G0020050.1	Dex01A	A	26994179	26996340	KQL30424	Set1	30490909	30493360	0	0.0549812	0.329764
Dexi1A01G0020060.1	Dex01A	A	26998091	26999446	KQL30425	Set1	30509791	30512066	0	0.0279869	0.201601
Dexi1A01G0020070.1	Dex01A	A	27004387	27007569	KQL30426	Set1	30515896	30521849	3e-138	0.259579	0.284908
Dexi1A01G0020090.1	Dex01A	A	27019173	27020332	KQK97912	Set7	23922376	23923928	2e-130	0.173635	0.43204
Dexi1A01G0020110.1	Dex01A	A	27025558	27028151	KQL30430	Set1	30545594	30550377	2e-11	-2	-2
Dexi1A01G0020120.1	Dex01A	A	27030775	27032717	KQL30434	Set1	30556586	30558985	2e-30	0.0709989	0.214449
Dexi1A01G0020130.1	Dex01A	A	27033018	27035326	KQL30435	Set1	30559200	30561369	0	0.04649	0.172488
Dexi1A01G0020170.1	Dex01A	A	27061044	27062219	KQL30443	Set1	30584825	30593856	1e-48	0.217608	0.0929321
Dexi1A01G0020190.1	Dex01A	A	27086164	27089130	KQL30447	Set1	30606684	30610683	0	0.065167	0.202838
Dexi1A01G0020250.1	Dex01A	A	27126771	27129638	KQL30454	Set1	30660457	30663542	0	0.0394782	0.279007
Dexi1A01G0020270.1	Dex01A	A	27132963	27138178	KQL30456	Set1	30666843	30671208	2e-104	0.0422349	0.233142
Dexi1A01G0020290.1	Dex01A	A	27141160	27142007	KQL30458	Set1	30675871	30679075	2e-45	0.0339041	0.103751
Dexi1A01G0020310.1	Dex01A	A	27160861	27162407	KQK97950	Set7	24145680	24147830	2e-71	0.585172	0.497833
Dexi1A01G0020340.1	Dex01A	A	27185613	27186312	KQL30464	Set1	30709767	30711082	2e-131	0.0422316	0.143674
Dexi1A01G0020380.1	Dex01A	A	27198124	27200017	KQL30467	Set1	30729513	30731170	0	0.0651233	0.237539
Dexi1A01G0020400.1	Dex01A	A	27212117	27220434	KQL30471	Set1	30748418	30758622	0	0.0359897	0.166583
Dexi1A01G0020440.1	Dex01A	A	27248160	27252634	KQL30477	Set1	30793516	30798287	3e-52	0.0124098	0.124875
Dexi1A01G0020450.1	Dex01A	A	27253590	27255264	KQL30478	Set1	30798553	30800575	7e-48	0.0419577	0.171409
Dexi1A01G0020460.1	Dex01A	A	27260980	27265225	KQL30479	Set1	30806647	30810747	0	-2	-2
Dexi1A01G0020490.1	Dex01A	A	27286918	27288551	KQL30484	Set1	30830513	30832587	0	0.0647725	0.287874
Dexi1A01G0020500.1	Dex01A	A	27312313	27323285	KQL30498	Set1	31244121	31245703	7e-118	0.62704	0.479324
Dexi1A01G0020510.1	Dex01A	A	27334253	27338056	KQL30511	Set1	31350452	31354284	0	0.105911	0.20285
Dexi1A01G0020540.1	Dex01A	A	27407951	27417442	KQL30515	Set1	31399085	31407408	0	0.0601358	0.162273
Dexi1A01G0020550.1	Dex01A	A	27418009	27420349	KQL30516	Set1	31407835	31411129	0	0.114329	0.221028
Dexi1A01G0020560.1	Dex01A	A	27421240	27428577	KQL30517	Set1	31420602	31428671	0	0.0340928	0.171914
Dexi1A01G0020580.1	Dex01A	A	27445187	27447131	KQL30519	Set1	31434309	31436875	1e-44	0.306211	0.420634
Dexi1A01G0020600.1	Dex01A	A	27454782	27458128	KQL30521	Set1	31446452	31449379	6e-150	0.0227319	0.120661
Dexi1A01G0020620.1	Dex01A	A	27469701	27470872	KQL30526	Set1	31468624	31469879	5e-90	0.406589	0.539078
Dexi1A01G0020640.1	Dex01A	A	27473614	27474307	KQL30528	Set1	31475884	31476472	2e-62	0.197747	0.156249
Dexi1A01G0020650.1	Dex01A	A	27475826	27476533	KQL30529	Set1	31478170	31479185	5e-60	0.328756	0.324217
Dexi1A01G0020710.1	Dex01A	A	27532266	27538459	KQL30536	Set1	31530485	31535057	8e-112	0.115135	0.133459
Dexi1A01G0020730.1	Dex01A	A	27549229	27550101	KQL30541	Set1	31550088	31555607	3e-50	0.349766	0.204171
Dexi1A01G0020750.1	Dex01A	A	27572199	27572599	KQL30543	Set1	31560684	31561351	4e-25	0.323056	0.221677
Dexi1A01G0020760.1	Dex01A	A	27573609	27578336	KQL30545	Set1	31571571	31577690	0	0.0114678	0.147928
Dexi1A01G0020770.1	Dex01A	A	27579526	27582764	KQL30547	Set1	31579121	31582771	0	0.0859553	0.197811
Dexi1A01G0020790.1	Dex01A	A	27601866	27606107	KQL30553	Set1	31606795	31609724	4e-147	0.0134835	0.131979
Dexi1A01G0020800.1	Dex01A	A	27607569	27610795	KQL30554	Set1	31609880	31613970	2e-142	0.0327402	0.183563
Dexi1A01G0020820.1	Dex01A	A	27640209	27642843	KQL30558	Set1	31676859	31679385	0	0.0647111	0.303878
Dexi1A01G0020830.1	Dex01A	A	27646427	27647370	KQL30559	Set1	31683032	31684355	5e-145	0.0543045	0.269664
Dexi1A01G0020860.1	Dex01A	A	27706274	27710466	KQL30562	Set1	31723411	31728243	0	0.00961654	0.179576
Dexi1A01G0020870.1	Dex01A	A	27716437	27719450	KQL30565	Set1	31742354	31747124	7e-21	1.84267	0.221539
Dexi1A01G0020930.1	Dex01A	A	27747147	27749288	KQL30569	Set1	31785798	31787939	0	0.0147133	0.278809
Dexi1A01G0020960.1	Dex01A	A	27797058	27799876	KQL30573	Set1	31847368	31849998	0	0.0461373	0.286
Dexi1A01G0021020.1	Dex01A	A	27865260	27865704	KQL30589	Set1	31966622	31967405	2e-46	0.0696152	0.0891255
Dexi1A01G0021120.1	Dex01A	A	27944947	27954567	KQL30598	Set1	32049121	32060719	0	0.0445337	0.182631
Dexi1A01G0021130.1	Dex01A	A	27960348	27960859	KQL30599	Set1	32061071	32065212	2e-53	-2	-2
Dexi1A01G0021170.1	Dex01A	A	28012048	28026576	KQL30609	Set1	32178292	32196009	0	0.0702732	0.11081
Dexi1A01G0021190.1	Dex01A	A	28027156	28031112	KQL30610	Set1	32196599	32198299	2e-93	0.927708	0.716634
Dexi1A01G0021210.1	Dex01A	A	28036174	28040266	KQL30612	Set1	32202680	32203838	2e-76	0.0378033	0.059972
Dexi1A01G0021230.1	Dex01A	A	28064546	28065603	KQL30614	Set1	32213065	32217457	9e-39	0.29593	0.316458
Dexi1A01G0021270.1	Dex01A	A	28100224	28102009	KQL30618	Set1	32228842	32229786	5e-130	0.247218	0.278446
Dexi1A01G0021280.1	Dex01A	A	28103210	28104178	KQL30621	Set1	32238726	32239574	2e-109	0.243618	0.39586
Dexi1A01G0021320.1	Dex01A	A	28120922	28123423	KQL30625	Set1	32262563	32265150	0	0.0449095	0.16965
Dexi1A01G0021340.1	Dex01A	A	28131445	28133076	KQL30626	Set1	32273181	32276130	0	0.0513499	0.11493
Dexi1A01G0021350.1	Dex01A	A	28137199	28141016	KQL30628	Set1	32279293	32283563	4e-173	0.00375177	0.17778
Dexi1A01G0021360.1	Dex01A	A	28144017	28146334	KQL30629	Set1	32284219	32287273	0	0.150332	0.307589
Dexi1A01G0021370.1	Dex01A	A	28149779	28150323	KQL30630	Set1	32287832	32291044	1e-81	0.0646899	0.161092
Dexi1A01G0021380.1	Dex01A	A	28151082	28152959	KQL30632	Set1	32295706	32298647	5e-117	0.0283722	0.388109
Dexi1A01G0021390.1	Dex01A	A	28168937	28171713	KQL30637	Set1	32318412	32320694	0	0.0549257	0.168631
Dexi1A01G0021450.1	Dex01A	A	28215080	28217700	KQL30648	Set1	32385924	32388974	0	0.017622	0.173347
Dexi1A01G0021460.1	Dex01A	A	28218580	28223040	KQL30649	Set1	32389551	32394565	4e-86	0.121706	0.106977
Dexi1A01G0021470.1	Dex01A	A	28224165	28226157	KQL30651	Set1	32398486	32400710	3e-125	0.0441304	0.190999
Dexi1A01G0021490.1	Dex01A	A	28237582	28239579	KQL30654	Set1	32410190	32412241	0	0.0734242	0.279133
Dexi1A01G0021520.1	Dex01A	A	28257532	28261030	KQL30657	Set1	32422795	32424901	0	0.0502612	0.225031
Dexi1A01G0021560.1	Dex01A	A	28308860	28310603	KQL30663	Set1	32478421	32480469	0	0.0609682	0.233421
Dexi1A01G0021570.1	Dex01A	A	28314660	28315951	KQL30664	Set1	32489686	32491032	7e-178	0.105818	0.301406
Dexi1A01G0021590.1	Dex01A	A	28347921	28352701	KQL30669	Set1	32505951	32513770	0	0.140856	0.30918
Dexi1A01G0021630.1	Dex01A	A	28368834	28370374	KQL30676	Set1	32531233	32533618	2e-97	0.0728499	0.209774
Dexi1A01G0021640.1	Dex01A	A	28376875	28378953	KQL30678	Set1	32534393	32535117	2e-94	0.141208	0.275936
Dexi1A01G0021650.1	Dex01A	A	28381066	28381482	KQK98230	Set7	25756006	25757733	2e-37	0.504634	0.338534
Dexi1A01G0021670.1	Dex01A	A	28382649	28406015	KQL30682	Set1	32569175	32570830	9e-171	0.452726	0.18142
Dexi1A01G0021720.1	Dex01A	A	28453592	28453810	KQL30690	Set1	32638767	32640672	1e-26	0.622857	0.0967235
Dexi1A01G0021760.1	Dex01A	A	28489934	28494075	KQL30695	Set1	32668977	32677412	0	0.10643	0.131596
Dexi1A01G0021780.1	Dex01A	A	28496799	28501080	KQL30696	Set1	32683056	32686873	0	0.0335134	0.190435
Dexi1A01G0021810.1	Dex01A	A	28534456	28538140	KQL30699	Set1	32723512	32727796	1e-171	0.031158	0.191727
Dexi1A01G0021950.1	Dex01A	A	28666967	28667843	KQL30714	Set1	32841483	32844238	3e-49	0.0576591	0.156595
Dexi1A01G0021970.1	Dex01A	A	28692933	28694129	KQL30719	Set1	32868534	32869941	0	0.0780278	0.179168
Dexi1A01G0021980.1	Dex01A	A	28698411	28708065	KQL30720	Set1	32877622	32880945	0	-2	-2
Dexi1A01G0022000.1	Dex01A	A	28728171	28733167	KQL30724	Set1	32925783	32930956	0	0.0406231	0.242993
Dexi1A01G0022010.1	Dex01A	A	28739755	28744995	KQL30727	Set1	32934113	32939336	0	0.0228926	0.186817
Dexi1A01G0022020.1	Dex01A	A	28746452	28747112	KQL30728	Set1	32939402	32940592	1e-71	0.115792	0.187774
Dexi1A01G0022030.1	Dex01A	A	28748649	28751430	KQL30729	Set1	32941737	32945418	0	0.0616258	0.17507
Dexi1A01G0022050.1	Dex01A	A	28771549	28772474	KQL30731	Set1	32971693	32975126	1e-166	0.092818	0.314609
Dexi1A01G0022100.1	Dex01A	A	28796660	28801145	KQL30735	Set1	33010847	33016501	0	0.140925	0.247487
Dexi1A01G0022110.1	Dex01A	A	28820727	28822819	KQL30740	Set1	33073701	33076332	4e-67	0.0695658	0.258247
Dexi1A01G0022120.1	Dex01A	A	28831763	28832265	KQL30741	Set1	33079967	33084064	3e-53	0.106599	0.200314
Dexi1A01G0022130.1	Dex01A	A	28839307	28842395	KQL30743	Set1	33091644	33095433	2e-162	-2	-2
Dexi1A01G0022140.1	Dex01A	A	28850655	28853575	KQL30748	Set1	33113473	33116480	5e-102	0.0217459	0.141071
Dexi1A01G0022150.1	Dex01A	A	28856024	28857213	KQL30749	Set1	33117785	33120411	5e-83	0.0404642	0.092686
Dexi1A01G0022160.1	Dex01A	A	28858800	28861020	KQL30750	Set1	33121979	33124123	0	0.0332096	0.202038
Dexi1A01G0022180.1	Dex01A	A	28893937	28894347	KQL30751	Set1	33139821	33140817	7e-44	0.127736	0.224874
Dexi1A01G0022190.1	Dex01A	A	28897463	28899664	KQL30752	Set1	33142826	33145132	0	0.120351	0.262142
Dexi1A01G0022200.1	Dex01A	A	28905863	28907846	KQL30756	Set1	33173608	33177576	2e-143	0.00959437	0.124444
Dexi1A01G0022210.1	Dex01A	A	28914088	28918044	KQL30758	Set1	33184202	33187817	0	0.02803	0.149634
Dexi1A01G0022230.1	Dex01A	A	28928729	28932750	KQL30760	Set1	33196895	33201185	2e-151	0.0522677	0.15485
Dexi1A01G0022240.1	Dex01A	A	28933277	28935226	KQL30761	Set1	33201387	33203572	0	0.0821432	0.26813
Dexi1A01G0022250.1	Dex01A	A	28948994	28951703	KQL30766	Set1	33220066	33222090	0	0.080139	0.227181
Dexi1A01G0022260.1	Dex01A	A	28958281	28959276	KQL30767	Set1	33227518	33228887	2e-123	-2	-2
Dexi1A01G0022270.1	Dex01A	A	28967924	28970375	KQL30768	Set1	33236751	33239796	1e-121	0.196063	0.35351
Dexi1A01G0022290.1	Dex01A	A	28976232	28981222	KQL30774	Set1	33246767	33251710	8e-118	0.0385514	0.170211
Dexi1A01G0022300.1	Dex01A	A	28991230	28994855	KQL30779	Set1	33264641	33267950	1e-150	0.092168	0.15432
Dexi1A01G0022320.1	Dex01A	A	29004081	29005127	KQL30782	Set1	33277718	33278666	1e-123	0.111816	0.274418
Dexi1A01G0022330.1	Dex01A	A	29005356	29009116	KQL30785	Set1	33295952	33300081	0	0.0313997	0.177526
Dexi1A01G0022390.1	Dex01A	A	29057056	29057781	KQL30789	Set1	33331546	33332927	3e-79	-2	-2
Dexi1A01G0022410.1	Dex01A	A	29091787	29092862	KQL30818	Set1	33603179	33604236	3e-114	0.144349	0.452937
Dexi1A01G0022430.1	Dex01A	A	29103275	29105298	KQL30820	Set1	33609353	33612832	6e-86	0.0516685	0.187904
Dexi1A01G0022440.1	Dex01A	A	29106421	29108409	KQL30822	Set1	33613652	33617544	0	0.0296457	0.201803
Dexi1A01G0022450.1	Dex01A	A	29116770	29120330	KQL30823	Set1	33618833	33624417	3e-105	0.066409	0.0719214
Dexi1A01G0022480.1	Dex01A	A	29138990	29142985	KQL30829	Set1	33645988	33648572	5e-114	0.21296	0.355868
Dexi1A01G0022490.1	Dex01A	A	29166044	29166436	KQL30832	Set1	33661246	33661698	5e-60	0.0268228	0.157958
Dexi1A01G0022500.1	Dex01A	A	29170344	29173857	KQL30835	Set1	33671242	33674455	1e-82	0.0682288	0.195615
Dexi1A01G0022510.1	Dex01A	A	29174530	29175578	KQL30836	Set1	33674815	33676034	3e-40	0.134588	0.16177
Dexi1A01G0022520.1	Dex01A	A	29181644	29183704	KQL30837	Set1	33683627	33683839	6e-15	-2	-2
Dexi1A01G0022570.1	Dex01A	A	29227287	29228175	KQL30842	Set1	33725719	33727704	6e-177	0.076713	0.165992
Dexi1A01G0022580.1	Dex01A	A	29228443	29230859	KQL30843	Set1	33741905	33744358	0	0.0403246	0.242637
Dexi1A01G0022600.1	Dex01A	A	29237139	29253814	KQL30845	Set1	33751987	33766873	0	0.0338824	0.17655
Dexi1A01G0022630.1	Dex01A	A	29266383	29267276	KQL30846	Set1	33769031	33771137	6e-56	0.17765	0.161772
Dexi1A01G0022650.1	Dex01A	A	29274829	29275858	KQL30848	Set1	33776412	33777351	1e-98	0.0749091	0.24275
Dexi1A01G0022660.1	Dex01A	A	29278431	29279423	KQL30849	Set1	33778643	33781951	2e-67	0.205382	0.0931302
Dexi1A01G0022740.1	Dex01A	A	29358857	29363006	KQL30853	Set1	33795781	33800053	0	0.0706723	0.166805
Dexi1A01G0022800.1	Dex01A	A	29396027	29402115	KQL30862	Set1	33826548	33833410	4e-113	0.0467003	0.145626
Dexi1A01G0022810.1	Dex01A	A	29414707	29416329	KQL30866	Set1	33856119	33857819	0	0.03807	0.32841
Dexi1A01G0022820.1	Dex01A	A	29417649	29418953	KQL30869	Set1	33895568	33898175	8e-36	0.0239302	0.141748
Dexi1A01G0022830.1	Dex01A	A	29420200	29420652	KQL30870	Set1	33898452	33898934	2e-68	0.0466689	0.125973
Dexi1A01G0022840.1	Dex01A	A	29444258	29447012	KQL30873	Set1	33914745	33919083	0	-2	-2
Dexi1A01G0022850.1	Dex01A	A	29448837	29452428	KQL30874	Set1	33920198	33924029	3e-78	0.0708783	0.186937
Dexi1A01G0022860.1	Dex01A	A	29457059	29460740	KQL30875	Set1	33944833	33948828	0	0.0356816	0.199725
Dexi1A01G0022870.1	Dex01A	A	29463726	29465606	KQL30877	Set1	33953488	33955350	0	0.111142	0.320391
Dexi1A01G0022880.1	Dex01A	A	29476846	29478771	KQL30878	Set1	33958154	33960306	0	0.0558951	0.169564
Dexi1A01G0022900.1	Dex01A	A	29509367	29512023	KQL30881	Set1	34000720	34003619	0	0.0575318	0.247981
Dexi1A01G0022920.1	Dex01A	A	29523006	29524086	KQL30882	Set1	34006106	34007683	1e-103	0.0492816	0.339292
Dexi1A01G0022930.1	Dex01A	A	29530603	29534526	KQL30883	Set1	34023639	34027956	2e-81	0.0277365	0.145084
Dexi1A01G0022960.1	Dex01A	A	29575932	29576177	KQL30887	Set1	34060294	34063459	1e-18	-2	-2
Dexi1A01G0022990.1	Dex01A	A	29604769	29607278	KQL30895	Set1	34148364	34151005	0	0.100669	0.33725
Dexi1A01G0023000.1	Dex01A	A	29623699	29630039	KQL30896	Set1	34185196	34192680	0	0.0467741	0.291793
Dexi1A01G0023020.1	Dex01A	A	29645063	29647850	KQL30899	Set1	34213044	34216355	3e-93	0.199112	0.173872
Dexi1A01G0023040.1	Dex01A	A	29654564	29655053	KQL30901	Set1	34226863	34230205	4e-58	-2	-2
Dexi1A01G0023070.1	Dex01A	A	29680610	29684323	KQL30903	Set1	34237512	34241714	0	0.0382233	0.172966
Dexi1A01G0023080.1	Dex01A	A	29685618	29687237	KQL30904	Set1	34241922	34243978	1e-74	0.0399429	0.221786
Dexi1A01G0023110.1	Dex01A	A	29701236	29702957	KQL30905	Set1	34260775	34263027	0	0.0837281	0.287068
Dexi1A01G0023130.1	Dex01A	A	29727616	29727831	KQL30910	Set1	34292866	34297719	1e-39	0.0911621	0.192514
Dexi1A01G0023190.1	Dex01A	A	29799352	29805251	KQL30916	Set1	34372487	34379422	0	0.0517242	0.238793
Dexi1A01G0023200.1	Dex01A	A	29823761	29824124	KQL30922	Set1	34406180	34410279	3e-43	0.0419396	0.0558831
Dexi1A01G0023210.1	Dex01A	A	29858413	29859417	KQL30925	Set1	34435563	34436971	3e-128	0.106003	0.304549
Dexi1A01G0023220.1	Dex01A	A	29877844	29882021	KQL30926	Set1	34438934	34445193	0	0.0908565	0.29737
Dexi1A01G0023260.1	Dex01A	A	29904091	29907202	KQL30932	Set1	34479974	34484064	0	0.0245253	0.230545
Dexi1A01G0023270.1	Dex01A	A	29909367	29910274	KQL30933	Set1	34496437	34497454	4e-124	0.0534656	0.181421
Dexi1A01G0023290.1	Dex01A	A	29942700	29950668	KQL30940	Set1	34539859	34545995	0	0.0816898	0.13233
Dexi1A01G0023300.1	Dex01A	A	29952396	29952953	KQL30942	Set1	34549223	34550889	2e-58	0.338643	0.488044
Dexi1A01G0023310.1	Dex01A	A	29955378	29959038	KQL30946	Set1	34553125	34558207	1e-145	0.0227212	0.101528
Dexi1A01G0023340.1	Dex01A	A	29985563	29988072	KQL30953	Set1	34596017	34599683	0	0.0231702	0.126532
Dexi1A01G0023380.1	Dex01A	A	30068381	30071954	KQL30962	Set1	34726900	34727256	4e-17	1.23057	0.623109
Dexi1A01G0023390.1	Dex01A	A	30074771	30077217	KQL30965	Set1	34748111	34751167	2e-69	0.117171	0.231285
Dexi1A01G0023410.1	Dex01A	A	30083396	30085886	KQL30968	Set1	34757775	34761251	0	0.0985431	0.255554
Dexi1A01G0023420.1	Dex01A	A	30092316	30093240	KQK98606	Set7	28219119	28223894	5e-31	2.77264	0.477904
Dexi1A01G0023430.1	Dex01A	A	30095434	30099253	KQL30969	Set1	34762003	34766474	5e-177	0.0471523	0.168614
Dexi1A01G0023450.1	Dex01A	A	30111241	30114379	KQL30972	Set1	34777045	34780895	2e-175	0.0676863	0.185857
Dexi1A01G0023520.1	Dex01A	A	30168393	30168890	KQL30982	Set1	34848412	34850266	7e-68	0.0537094	0.170991
Dexi1A01G0023530.1	Dex01A	A	30169382	30172958	KQL30983	Set1	34849058	34853728	0	0.0325946	0.213783
Dexi1A01G0023540.1	Dex01A	A	30177418	30177787	KQK98642	Set7	28411097	28412913	4e-20	0.391439	0.478584
Dexi1A01G0023570.1	Dex01A	A	30188267	30188695	KQL30988	Set1	34885301	34885955	5e-52	0.0973211	0.385982
Dexi1A01G0023590.1	Dex01A	A	30193163	30194520	KQL30990	Set1	34888775	34891477	0	0.0351891	0.311637
Dexi1A01G0023600.1	Dex01A	A	30226524	30227990	KQL30994	Set1	34917562	34918929	3e-140	0.174832	0.646366
Dexi1A01G0023610.1	Dex01A	A	30229151	30232561	KQL30995	Set1	34922875	34926370	4e-120	0.106209	0.26217
Dexi1A01G0023620.1	Dex01A	A	30251796	30254168	KQL30999	Set1	34946660	34950760	0	0.00814181	0.210264
Dexi1A01G0023630.1	Dex01A	A	30255430	30258256	KQL30998	Set1	34948821	34954771	0	0.0356351	0.139149
Dexi1A01G0023670.1	Dex01A	A	30292060	30295040	KQL31005	Set1	34982676	34984734	1e-37	0.596903	0.797371
Dexi1A01G0023680.1	Dex01A	A	30295454	30296142	KQL31006	Set1	34985645	34986734	5e-120	0.0568173	0.150503
Dexi1A01G0023690.1	Dex01A	A	30297541	30307941	KQL31008	Set1	34987084	34991813	4e-99	0.918941	1.29649
Dexi1A01G0023710.1	Dex01A	A	30311385	30314350	KQL31010	Set1	35003773	35006850	0	0.044628	0.158128
Dexi1A01G0023720.1	Dex01A	A	30333257	30336940	KQL31014	Set1	35028460	35032319	0	0.0181483	0.181739
Dexi1A01G0023730.1	Dex01A	A	30351671	30355951	KQL31016	Set1	35042827	35047719	0	0	0.214535
Dexi1A01G0023750.1	Dex01A	A	30359890	30363152	KQL31018	Set1	35050389	35054617	0	0.0168421	0.203182
Dexi1A01G0023770.1	Dex01A	A	30385736	30388719	KQL31019	Set1	35065540	35068854	9e-140	0.0926501	0.13771
Dexi1A01G0023800.1	Dex01A	A	30428847	30429765	KQL31025	Set1	35120552	35124681	4e-46	0.23106	0.470261
Dexi1A01G0023810.1	Dex01A	A	30433259	30435517	KQL31029	Set1	35125300	35126450	5e-82	0.0563116	0.152144
Dexi1A01G0023820.1	Dex01A	A	30437058	30441598	KQL31030	Set1	35137042	35142042	0	0.145389	0.279315
Dexi1A01G0023860.1	Dex01A	A	30469247	30477196	KQL31034	Set1	35170472	35174549	0	0.0243815	0.214171
Dexi1A01G0023870.1	Dex01A	A	30483151	30484759	KQL31036	Set1	35187244	35188836	0	0.0585421	0.234546
Dexi1A01G0023880.1	Dex01A	A	30487715	30488722	KQL31037	Set1	35190109	35193012	2e-76	0.029272	0.0947069
Dexi1A01G0023920.1	Dex01A	A	30500689	30503615	KQL31041	Set1	35207322	35210693	5e-71	0.0425898	0.0903705
Dexi1A01G0024040.1	Dex01A	A	30684905	30686831	KQL31057	Set1	35318954	35321276	0	0.0280625	0.144329
Dexi1A01G0024060.1	Dex01A	A	30704805	30707638	KQL31058	Set1	35329443	35334079	3e-126	0.46585	0.284557
Dexi1A01G0024070.1	Dex01A	A	30717027	30721541	KQL31060	Set1	35344218	35345801	3e-70	-2	-2
Dexi1A01G0024080.1	Dex01A	A	30725879	30733363	KQL31062	Set1	35351629	35356719	8e-47	1.61487	1.68908
Dexi1A01G0024090.1	Dex01A	A	30733927	30737658	KQL31065	Set1	35361053	35364964	0	0.0550159	0.209521
Dexi1A01G0024110.1	Dex01A	A	30746652	30751251	KQL31066	Set1	35392569	35397316	0	0.0612657	0.305712
Dexi1A01G0024120.1	Dex01A	A	30752186	30753254	KQL31069	Set1	35398002	35399999	8e-82	0.0642012	0.381493
Dexi1A01G0024140.1	Dex01A	A	30768149	30769997	KQL31071	Set1	35408455	35410836	0	0.0564176	0.299723
Dexi1A01G0024160.1	Dex01A	A	30793932	30796913	KQL31075	Set1	35436994	35439907	0	0.0783966	0.358217
Dexi1A01G0024170.1	Dex01A	A	30798342	30800867	KQL31078	Set1	35464991	35467739	3e-117	0.0154181	0.12043
Dexi1A01G0024180.1	Dex01A	A	30802054	30810051	KQL31081	Set1	35468389	35476159	0	0.0155814	0.14564
Dexi1A01G0024200.1	Dex01A	A	30819835	30826823	KQL31085	Set1	35483752	35485250	3e-139	0.490463	0.236958
Dexi1A01G0024210.1	Dex01A	A	30836838	30837746	KQL31088	Set1	35513066	35513818	6e-116	0.100548	0.136684
Dexi1A01G0024220.1	Dex01A	A	30838046	30838869	KQL31089	Set1	35514803	35515185	1e-21	0.476328	0.0686454
Dexi1A01G0024240.1	Dex01A	A	30845537	30845755	KQL31091	Set1	35518920	35525174	6e-41	-2	-2
Dexi1A01G0024290.1	Dex01A	A	30874078	30875547	KQL31102	Set1	35637602	35640173	0	0.0433868	0.278164
Dexi1A01G0024310.1	Dex01A	A	30882569	30886342	KQL31104	Set1	35650012	35656388	0	0.0218816	0.184217
Dexi1A01G0024340.1	Dex01A	A	30932303	30934896	KQL31107	Set1	35695360	35699893	0	0.0586862	0.285746
Dexi1A01G0024350.1	Dex01A	A	30936293	30937939	KQL31111	Set1	35705752	35707648	0	0.0438132	0.195747
Dexi1A01G0024360.1	Dex01A	A	30938611	30941159	KQL31112	Set1	35708015	35710754	0	0.0367964	0.2327
Dexi1A01G0024370.1	Dex01A	A	30944786	30945683	KQL31114	Set1	35713902	35717024	1e-34	0.133236	0.160944
Dexi1A01G0024390.1	Dex01A	A	30951696	30959519	KQL31116	Set1	35718525	35726780	0	0.105457	0.236104
Dexi1A01G0024400.1	Dex01A	A	30962662	30966973	KQL31117	Set1	35729463	35733658	0	0.0278126	0.233056
Dexi1A01G0024410.1	Dex01A	A	30974163	30976707	KQL31118	Set1	35740858	35744019	1e-146	0.0372438	0.180082
Dexi1A01G0024420.1	Dex01A	A	30979576	30980414	KQL31120	Set1	35746986	35748766	3e-113	0.0693735	0.143683
Dexi1A01G0024430.1	Dex01A	A	30996623	30998579	KQL31121	Set1	35767531	35770406	0	0.0196843	0.145389
Dexi1A01G0024450.1	Dex01A	A	31007249	31009950	KQL31123	Set1	35776196	35778764	0	0.0665667	0.228881
Dexi1A01G0024480.1	Dex01A	A	31025853	31034714	KQL31126	Set1	35789581	35795325	0	0.0417818	0.26611
Dexi1A01G0024510.1	Dex01A	A	31038033	31038414	KQL31127	Set1	35803789	35805298	4e-15	0.529771	0.192929
Dexi1A01G0024540.1	Dex01A	A	31044342	31046735	KQL31129	Set1	35808896	35812585	0	0.0572671	0.218442
Dexi1A01G0024580.1	Dex01A	A	31080291	31083324	KQL31130	Set1	35816964	35821076	0	0.0314479	0.17893
Dexi1A01G0024590.1	Dex01A	A	31097443	31101752	KQL31132	Set1	35821450	35825687	9e-145	0.0128044	0.12453
Dexi1A01G0024600.1	Dex01A	A	31102370	31105401	KQL31133	Set1	35826929	35831114	0	0.0355447	0.0850568
Dexi1A01G0024610.1	Dex01A	A	31108560	31110164	KQL31134	Set1	35832067	35834318	3e-62	0.0921777	0.134238
Dexi1A01G0024620.1	Dex01A	A	31110766	31112494	KQL31135	Set1	35834591	35836801	0	0.0240502	0.132638
Dexi1A01G0024630.1	Dex01A	A	31118441	31121138	KQL31136	Set1	35847349	35850797	0	0.0300438	0.247805
Dexi1A01G0024650.1	Dex01A	A	31122716	31122961	KQL31138	Set1	35851800	35855986	1e-30	0.0252833	0.086116
Dexi1A01G0024660.1	Dex01A	A	31126612	31128044	KQL31140	Set1	35854442	35858027	0	0.0519068	0.165046
Dexi1A01G0024670.1	Dex01A	A	31136946	31139287	KQL31141	Set1	35864949	35868701	0	0.0531341	0.149083
Dexi1A01G0024680.1	Dex01A	A	31154895	31157450	KQL31146	Set1	35883163	35886049	4e-113	0.0160184	0.257629
Dexi1A01G0024690.1	Dex01A	A	31158059	31158361	KQL31147	Set1	35886490	35891110	2e-28	-2	-2
Dexi1A01G0024710.1	Dex01A	A	31182128	31183895	KQL31149	Set1	35916903	35918916	0	0.0577603	0.168455
Dexi1A01G0024740.1	Dex01A	A	31194169	31194953	KQL31150	Set1	35919893	35923971	3e-127	0.140284	0.169765
Dexi1A01G0024790.1	Dex01A	A	31239657	31240161	KQL31158	Set1	35985632	35992120	1e-39	0.00939715	0.0636649
Dexi1A01G0024800.1	Dex01A	A	31243785	31247917	KQL31159	Set1	35998018	36002718	0	0.0271478	0.183077
Dexi1A01G0024810.1	Dex01A	A	31251008	31256899	KQL31161	Set1	36003519	36009579	0	0.0465399	0.14917
Dexi1A01G0024820.1	Dex01A	A	31257823	31259907	KQL31163	Set1	36010074	36012329	2e-53	0.00999598	0.121126
Dexi1A01G0024830.1	Dex01A	A	31260673	31263595	KQL31164	Set1	36012646	36016434	0	0.0149639	0.202361
Dexi1A01G0024860.1	Dex01A	A	31273915	31285306	KQL31165	Set1	36022715	36033504	2e-76	0.838222	0.400024
Dexi1A01G0024880.1	Dex01A	A	31294324	31296323	KQL31167	Set1	36041656	36043652	0	0.0222814	0.203541
Dexi1A01G0024890.1	Dex01A	A	31296744	31298256	KQL31168	Set1	36043939	36045901	1e-169	0.0578561	0.224689
Dexi1A01G0024910.1	Dex01A	A	31301139	31303909	KQL31170	Set1	36048390	36051951	5e-60	0.0785155	0.0898796
Dexi1A01G0024930.1	Dex01A	A	31306866	31309703	KQL31173	Set1	36057957	36062486	2e-151	0.0227685	0.155348
Dexi1A01G0024940.1	Dex01A	A	31317430	31318419	KQL31175	Set1	36067613	36070013	1e-147	0.0794335	0.166922
Dexi1A01G0024950.1	Dex01A	A	31322912	31330480	KQL31176	Set1	36073780	36081905	0	0.0334853	0.204867
Dexi1A01G0024990.1	Dex01A	A	31339225	31344657	KQL31178	Set1	36082774	36089211	0	0.0605352	0.261084
Dexi1A01G0025000.1	Dex01A	A	31364073	31366746	KQL31179	Set1	36099337	36101960	0	0.106574	0.331955
Dexi1A01G0025010.1	Dex01A	A	31367852	31369096	KQL31180	Set1	36103341	36104516	7e-151	0.107659	0.276187
Dexi1A01G0025030.1	Dex01A	A	31382820	31385245	KQL31182	Set1	36130161	36132720	0	0.0302017	0.151634
Dexi1A01G0025060.1	Dex01A	A	31389294	31391626	KQL31183	Set1	36137916	36140375	8e-179	0.102123	0.254488
Dexi1A01G0025070.1	Dex01A	A	31392777	31395817	KQL31184	Set1	36142266	36150746	0	0.0932608	0.167158
Dexi1A01G0025090.1	Dex01A	A	31401868	31411791	KQL31185	Set1	36152254	36158358	0	0.0250639	0.198911
Dexi1A01G0025100.1	Dex01A	A	31413236	31414918	KQL31186	Set1	36159452	36163071	7e-124	0.212809	0.206619
Dexi1A01G0025120.1	Dex01A	A	31423815	31429468	KQL31189	Set1	36165744	36168565	0	0.0348473	0.167147
Dexi1A01G0025130.1	Dex01A	A	31444226	31444717	KQL31191	Set1	36178662	36179227	1e-63	0.156666	0.246342
Dexi1A01G0025150.1	Dex01A	A	31452129	31453346	KQL31194	Set1	36188443	36190219	1e-87	0.0854693	0.231036
Dexi1A01G0025160.1	Dex01A	A	31465949	31466552	KQL31195	Set1	36190883	36202553	5e-44	-2	-2
Dexi1A01G0025170.1	Dex01A	A	31468918	31471168	KQL31196	Set1	36205728	36208419	0	0.0583924	0.240204
Dexi1A01G0025180.1	Dex01A	A	31478478	31481724	KQL31199	Set1	36220135	36224281	0	0.10222	0.240493
Dexi1A01G0025190.1	Dex01A	A	31491369	31498437	KQL31201	Set1	36238224	36242534	0	0.214882	0.3026
Dexi1A01G0025200.1	Dex01A	A	31522317	31526904	KQL31206	Set1	36265737	36269993	0	0.0693466	0.249297
Dexi1A01G0025210.1	Dex01A	A	31530718	31532300	KQL31210	Set1	36271384	36276819	2e-104	0.036841	0.103822
Dexi1A01G0025220.1	Dex01A	A	31535429	31537481	KQL31208	Set1	36275566	36279052	0	0.0241659	0.186688
Dexi1A01G0025240.1	Dex01A	A	31540032	31545171	KQL31212	Set1	36280905	36286446	2e-175	0.0133882	0.143406
Dexi1A01G0025250.1	Dex01A	A	31546639	31550709	KQL31213	Set1	36287117	36291272	0	0.0323513	0.190699
Dexi1A01G0025270.1	Dex01A	A	31567653	31569185	KQL31214	Set1	36293449	36296374	4e-83	0.0324431	0.102455
Dexi1A01G0025280.1	Dex01A	A	31571686	31577377	KQL31215	Set1	36297385	36303355	0	0.0687278	0.177343
Dexi1A01G0025290.1	Dex01A	A	31578132	31581275	KQL31216	Set1	36304025	36307060	0	0.0214696	0.151387
Dexi1A01G0025300.1	Dex01A	A	31582717	31584076	KQL31217	Set1	36308332	36309840	0	0.0554124	0.271243
Dexi1A01G0025310.1	Dex01A	A	31585510	31588457	KQL31218	Set1	36312030	36315682	0	0.0659165	0.424477
Dexi1A01G0025350.1	Dex01A	A	31609294	31609650	KQL31220	Set1	36321657	36322715	4e-28	0.116346	0.0649493
Dexi1A01G0025360.1	Dex01A	A	31632827	31634602	KQL31224	Set1	36345289	36349318	0	0.0620083	0.276027
Dexi1A01G0025400.1	Dex01A	A	31646165	31647729	KQL31225	Set1	36352674	36354766	6e-153	0.0337826	0.136307
Dexi1A01G0025420.1	Dex01A	A	31657171	31659297	KQL31228	Set1	36363661	36375902	7e-144	0.18079	0.105891
Dexi1A01G0025440.1	Dex01A	A	31671180	31673509	KQL31229	Set1	36377538	36381258	0	0.0169641	0.216554
Dexi1A01G0025450.1	Dex01A	A	31674034	31676932	KQL31231	Set1	36380096	36384311	0	0.0411318	0.169612
Dexi1A01G0025460.1	Dex01A	A	31679608	31680102	KQL31232	Set1	36386410	36387925	3e-103	0.0454577	0.223702
Dexi1A01G0025510.1	Dex01A	A	31692164	31697174	KQL31235	Set1	36393747	36394641	4e-127	0.0769097	0.141349
Dexi1A01G0025530.1	Dex01A	A	31706408	31707732	KQL31238	Set1	36404408	36408352	2e-56	0.05356	0.0990994
Dexi1A01G0025540.1	Dex01A	A	31715659	31717255	KQL31240	Set1	36415981	36419564	0	0.0219162	0.252706
Dexi1A01G0025550.1	Dex01A	A	31723495	31725725	KQL31243	Set1	36426654	36430161	1e-151	0.0512339	0.128502
Dexi1A01G0025560.1	Dex01A	A	31729359	31733394	KQL31244	Set1	36432928	36437001	0	0.00948429	0.197092
Dexi1A01G0025570.1	Dex01A	A	31742199	31748396	KQL31245	Set1	36446809	36448661	0	0.110751	0.171142
Dexi1A01G0025580.1	Dex01A	A	31761581	31762210	KQL31246	Set1	36456402	36457016	8e-109	0.0579003	0.161494
Dexi1A01G0025590.1	Dex01A	A	31763891	31768008	KQL31248	Set1	36459774	36464170	6e-145	0.0881371	0.15962
Dexi1A01G0025600.1	Dex01A	A	31769337	31779990	KQL31249	Set1	36506992	36514022	6e-41	0.243729	0.330078
Dexi1A01G0025620.1	Dex01A	A	31796334	31799322	KQL31252	Set1	36531917	36535245	2e-148	0.0678373	0.164832
Dexi1A01G0025630.1	Dex01A	A	31804181	31805572	KQL31253	Set1	36535981	36537114	2e-92	0.120797	0.247768
Dexi1A01G0025640.1	Dex01A	A	31807258	31808793	KQL31254	Set1	36538925	36539102	2e-11	-2	-2
Dexi1A01G0025650.1	Dex01A	A	31811340	31813133	KQL31256	Set1	36542422	36544052	0	0.166249	0.223881
Dexi1A01G0025660.1	Dex01A	A	31816765	31821192	KQL31257	Set1	36549285	36554326	0	0.0444275	0.158681
Dexi1A01G0025670.1	Dex01A	A	31832653	31833527	KQL31261	Set1	36575950	36577647	2e-94	0.246993	0.269607
Dexi1A01G0025690.1	Dex01A	A	31838289	31841090	KQL31263	Set1	36583968	36588374	0	0.0469776	0.243105
Dexi1A01G0025700.1	Dex01A	A	31858387	31862003	KQL31271	Set1	36613544	36619074	5e-142	0.0999561	0.212184
Dexi1A01G0025710.1	Dex01A	A	31863322	31868346	KQL31273	Set1	36622387	36625254	0	0.115609	0.250915
Dexi1A01G0025720.1	Dex01A	A	31871957	31873927	KQL31274	Set1	36628811	36631987	0	0.0169547	0.187251
Dexi1A01G0025730.1	Dex01A	A	31875907	31879462	KQL31276	Set1	36634606	36640363	0	0.0501488	0.173358
Dexi1A01G0025740.1	Dex01A	A	31880390	31883501	KQL31277	Set1	36643514	36647959	9e-103	0.0228891	0.146144
Dexi1A01G0025750.1	Dex01A	A	31890748	31894902	KQL31278	Set1	36653356	36658394	1e-145	0.00603827	0.182717
Dexi1A01G0025780.1	Dex01A	A	31913369	31915159	KQL31284	Set1	36692742	36697028	5e-85	0.08742	0.175355
Dexi1A01G0025790.1	Dex01A	A	31932020	31933388	KQL31286	Set1	36700617	36705652	2e-177	0.0705805	0.239997
Dexi1A01G0025830.1	Dex01A	A	31942194	31946992	KQL31289	Set1	36720046	36725566	0	0.0577525	0.170166
Dexi1A01G0025840.1	Dex01A	A	31947375	31948645	KQL31290	Set1	36726211	36727584	0	0.0706189	0.282717
Dexi1A01G0025870.1	Dex01A	A	31959518	31964673	KQL31292	Set1	36735886	36741259	2e-55	0.0590904	0.159674
Dexi1A01G0025880.1	Dex01A	A	31965084	31968832	KQL31294	Set1	36742251	36746753	0	0.0498352	0.224156
Dexi1A01G0025890.1	Dex01A	A	31969516	31972877	KQL31299	Set1	36746983	36750776	0	0.0564017	0.136769
Dexi1A01G0025910.1	Dex01A	A	31977704	31979146	KQL31301	Set1	36754700	36756328	0	0.055698	0.226989
Dexi1A01G0025920.1	Dex01A	A	31982192	31983689	KQL31302	Set1	36758308	36760337	0	0.0932912	0.21004
Dexi1A01G0025960.1	Dex01A	A	31995233	31997714	KQL31305	Set1	36763424	36766243	0	0.0456415	0.191053
Dexi1A01G0025980.1	Dex01A	A	32004066	32007333	KQL31306	Set1	36767530	36768336	4e-107	-2	-2
Dexi1A01G0025990.1	Dex01A	A	32026615	32029457	KQL31312	Set1	36837884	36841127	2e-164	0.0243714	0.125559
Dexi1A01G0026030.1	Dex01A	A	32038913	32040868	KQL31314	Set1	36851885	36855818	1e-114	0.302079	0.189491
Dexi1A01G0026060.1	Dex01A	A	32045114	32045810	KQL31315	Set1	36860166	36861902	2e-125	0.0388332	0.135592
Dexi1A01G0026100.1	Dex01A	A	32142357	32149510	KQL31323	Set1	36898266	36906694	0	0.047271	0.193169
Dexi1A01G0026110.1	Dex01A	A	32152449	32155926	KQL31325	Set1	36908233	36910628	2e-19	0.305308	0.199706
Dexi1A01G0026140.1	Dex01A	A	32171810	32177608	KQL31329	Set1	36934264	36937546	0	0.0602979	0.247325
Dexi1A01G0026150.1	Dex01A	A	32178233	32178829	KQL31330	Set1	36938230	36943009	3e-90	0.274013	0.0798141
Dexi1A01G0026200.1	Dex01A	A	32191625	32192207	KQL31333	Set1	36961760	36963786	6e-66	0.259573	0.225624
Dexi1A01G0026210.1	Dex01A	A	32203178	32203656	KQL31336	Set1	36969394	36971272	1e-77	0.0546524	0.0993184
Dexi1A01G0026250.1	Dex01A	A	32216138	32217477	KQL31339	Set1	36983606	36985752	1e-141	0.0800105	0.165618
Dexi1A01G0026260.1	Dex01A	A	32221372	32226712	KQL31341	Set1	36995276	37000943	0	0.0345859	0.183207
Dexi1A01G0026280.1	Dex01A	A	32233857	32234318	KQL31343	Set1	37003400	37004299	1e-52	0.116027	0.177549
Dexi1A01G0026290.1	Dex01A	A	32235938	32236381	KQL31345	Set1	37009858	37010250	1e-36	0.340252	0.397874
Dexi1A01G0026340.1	Dex01A	A	32286063	32291992	KQL31356	Set1	37055070	37064379	6e-113	0.032263	0.0896303
Dexi1A01G0026350.1	Dex01A	A	32296523	32297648	KQL31360	Set1	37085909	37088129	3e-90	0.153242	0.236763
Dexi1A01G0026380.1	Dex01A	A	32305947	32309068	KQL31363	Set1	37095788	37099309	0	0.0851052	0.232536
Dexi1A01G0026410.1	Dex01A	A	32351764	32352246	KQL31371	Set1	37148152	37148953	8e-69	0.084857	0.149429
Dexi1A01G0026420.1	Dex01A	A	32353389	32354332	KQL31372	Set1	37149721	37150943	3e-85	0.0887416	0.191285
Dexi1A01G0026470.1	Dex01A	A	32372631	32376944	KQL31378	Set1	37191202	37195385	0	0.0242467	0.172077
Dexi1A01G0026490.1	Dex01A	A	32385173	32387196	KQL31381	Set1	37203280	37207025	2e-116	0.00618879	0.127969
Dexi1A01G0026520.1	Dex01A	A	32393132	32404132	KQL31385	Set1	37215175	37227073	0	-2	-2
Dexi1A01G0026560.1	Dex01A	A	32424562	32427415	KQL31388	Set1	37231476	37234411	0	0.0565212	0.201465
Dexi1A01G0026570.1	Dex01A	A	32429152	32429878	KQL31390	Set1	37234893	37236451	1e-37	0.144942	0.132792
Dexi1A01G0026580.1	Dex01A	A	32431486	32432552	KQL31391	Set1	37237262	37238225	1e-43	0.425297	0.476029
Dexi1A01G0026600.1	Dex01A	A	32439338	32440018	KQL31394	Set1	37251299	37251727	7e-32	0.134379	0.321145
Dexi1A01G0026610.1	Dex01A	A	32450409	32453464	KQL31396	Set1	37260864	37263996	8e-125	0.0337034	0.237253
Dexi1A01G0026630.1	Dex01A	A	32467351	32468858	KQL31400	Set1	37282143	37286084	9e-112	-2	-2
Dexi1A01G0026650.1	Dex01A	A	32521377	32524758	KQL31404	Set1	37306500	37309866	0	0.0488233	0.228841
Dexi1A01G0026670.1	Dex01A	A	32527085	32530063	KQL31407	Set1	37311840	37315319	0	0.0111193	0.198235
Dexi1A01G0026680.1	Dex01A	A	32541478	32544312	KQL31409	Set1	37324576	37327667	0	0.0259519	0.194665
Dexi1A01G0026690.1	Dex01A	A	32544965	32546591	KQL31410	Set1	37327909	37329837	0	0.0812669	0.174518
Dexi1A01G0026700.1	Dex01A	A	32548613	32549768	KQL31411	Set1	37330662	37333343	3e-62	0.136503	0.202075
Dexi1A01G0026710.1	Dex01A	A	32577855	32579031	KQL31414	Set1	37360099	37362662	3e-166	0.113294	0.243018
Dexi1A01G0026760.1	Dex01A	A	32587450	32591495	KQL31419	Set1	37381715	37385865	0	0.0181941	0.181435
Dexi1A01G0026770.1	Dex01A	A	32594374	32598096	KQL31420	Set1	37387279	37393116	1e-35	0.797486	0.0418925
Dexi1A01G0026780.1	Dex01A	A	32598840	32603577	KQL31421	Set1	37394160	37399520	0	0.0533311	0.135648
Dexi1A01G0026790.1	Dex01A	A	32633166	32634231	KQL31425	Set1	37409318	37409689	6e-16	0.368813	0.631936
Dexi1A01G0026830.1	Dex01A	A	32714748	32720041	KQL31435	Set1	37488066	37489445	3e-99	0.307437	0.0784376
Dexi1A01G0026840.1	Dex01A	A	32724739	32726943	KQL31437	Set1	37504479	37507037	1e-142	0.0179143	0.215896
Dexi1A01G0026850.1	Dex01A	A	32735643	32738674	KQL31438	Set1	37518608	37521825	0	0.0866071	0.232891
Dexi1A01G0026880.1	Dex01A	A	32756034	32764118	KQL31442	Set1	37543514	37553260	0	0.0205227	0.205265
Dexi1A01G0026910.1	Dex01A	A	32777225	32778313	KQL31446	Set1	37574269	37576034	0	0.0126505	0.1506
Dexi1A01G0026950.1	Dex01A	A	32823935	32829384	KQL31450	Set1	37608872	37614508	3e-142	0.0447063	0.163635
Dexi1A01G0026960.1	Dex01A	A	32829905	32831241	KQL31451	Set1	37614858	37617030	0	0.0803475	0.286281
Dexi1A01G0026980.1	Dex01A	A	32840486	32841202	KQL31452	Set1	37621327	37622276	7e-65	0.0519515	0.383119
Dexi1A01G0027020.1	Dex01A	A	32899089	32901371	KQL31836	Set1	40004510	40007025	6e-148	0.11487	0.227221
Dexi1A01G0027030.1	Dex01A	A	32908190	32912778	KQL31835	Set1	39992146	39998092	0	0.0388065	0.252967
Dexi1A01G0027040.1	Dex01A	A	32918631	32929024	KQL31830	Set1	39978309	39987684	0	0.0736847	0.210026
Dexi1A01G0027050.1	Dex01A	A	32930456	32938133	KQL31828	Set1	39968946	39977016	0	0.0494761	0.178075
Dexi1A01G0027070.1	Dex01A	A	32957213	32959836	KQL31827	Set1	39964100	39968675	8e-88	0.0419445	0.126999
Dexi1A01G0027080.1	Dex01A	A	32962920	32963454	KQL31826	Set1	39961315	39961953	5e-74	0.0296859	0.0771321
Dexi1A01G0027100.1	Dex01A	A	32981832	32982809	KQL31825	Set1	39959579	39960532	0	0.124525	0.271034
Dexi1A01G0027120.1	Dex01A	A	32996648	32997765	KQL31824	Set1	39950730	39951695	0	0.0573551	0.31293
Dexi1A01G0027130.1	Dex01A	A	32998620	33002435	KQL31823	Set1	39945256	39949250	0	0.00102442	0.245249
Dexi1A01G0027150.1	Dex01A	A	33007442	33018178	KQL31818	Set1	39933028	39945103	0	0.0780817	0.177534
Dexi1A01G0027160.1	Dex01A	A	33024622	33025671	KQL31813	Set1	39903683	39904720	0	0.0881236	0.598266
Dexi1A01G0027200.1	Dex01A	A	33035340	33037386	KQL31812	Set1	39895602	39897810	0	0.105328	0.212212
Dexi1A01G0027210.1	Dex01A	A	33039964	33040346	KQL31811	Set1	39888286	39889224	5e-54	0.0535942	0.101604
Dexi1A01G0027220.1	Dex01A	A	33041302	33051087	KQL31810	Set1	39877240	39887434	0	0.0441148	0.200509
Dexi1A01G0027230.1	Dex01A	A	33056022	33058165	KQL31809	Set1	39868053	39871081	0	-2	-2
Dexi1A01G0027240.1	Dex01A	A	33066689	33074485	KQL31806	Set1	39843889	39852795	0	0.086797	0.18731
Dexi1A01G0027250.1	Dex01A	A	33084829	33085480	KQL31805	Set1	39834413	39835503	7e-96	0.0307942	0.116077
Dexi1A01G0027260.1	Dex01A	A	33089246	33093008	KQL31803	Set1	39823267	39827654	2e-116	0.0723114	0.352346
Dexi1A01G0027270.1	Dex01A	A	33095750	33102109	KQL31802	Set1	39813573	39821954	0	-2	-2
Dexi1A01G0027280.1	Dex01A	A	33117392	33125016	KQL31798	Set1	39790287	39797784	0	0.0758187	0.380424
Dexi1A01G0027290.1	Dex01A	A	33131805	33137111	KQL31795	Set1	39780685	39782627	4e-170	0.164359	0.178891
Dexi1A01G0027310.1	Dex01A	A	33145586	33148882	KQL31794	Set1	39772357	39776356	0	0.0184293	0.202497
Dexi1A01G0027320.1	Dex01A	A	33150503	33152275	KQL31788	Set1	39763604	39767048	8e-97	0.0748395	0.204032
Dexi1A01G0027330.1	Dex01A	A	33154015	33159821	KQL31787	Set1	39757341	39763441	0	0.0568909	0.144555
Dexi1A01G0027340.1	Dex01A	A	33160138	33162359	KQL31786	Set1	39754472	39757093	4e-167	0.0443849	0.209816
Dexi1A01G0027350.1	Dex01A	A	33173563	33176164	KQL31784	Set1	39743914	39746890	0	0.0239978	0.226628
Dexi1A01G0027360.1	Dex01A	A	33177897	33182385	KQL31783	Set1	39737388	39741993	0	0.062878	0.215839
Dexi1A01G0027370.1	Dex01A	A	33182742	33183724	KQL31781	Set1	39733149	39737164	3e-166	0.0696094	0.133473
Dexi1A01G0027400.1	Dex01A	A	33192211	33201003	KQL31778	Set1	39721317	39725578	0	0.242128	0.368681
Dexi1A01G0027440.1	Dex01A	A	33214466	33216787	KQL31770	Set1	39680445	39682891	0	0.17619	0.488205
Dexi1A01G0027500.1	Dex01A	A	33258089	33261040	KQL31769	Set1	39676307	39679031	2e-145	0.0371341	0.180193
Dexi1A01G0027510.1	Dex01A	A	33263487	33265570	KQL31768	Set1	39672073	39674778	0	0.0480872	0.297722
Dexi1A01G0027520.1	Dex01A	A	33267890	33269754	KQL31766	Set1	39663226	39666022	3e-139	0.0818283	0.191987
Dexi1A01G0027540.1	Dex01A	A	33282780	33283939	KQL31765	Set1	39656433	39660196	7e-121	0.0928344	0.274112
Dexi1A01G0027550.1	Dex01A	A	33286587	33289377	KQL31764	Set1	39650166	39655369	2e-175	0.0306703	0.158009
Dexi1A01G0027560.1	Dex01A	A	33299986	33301906	KQL31763	Set1	39640419	39649814	1e-112	0.207756	0.072288
Dexi1A01G0027610.1	Dex01A	A	33319824	33336365	KQL31759	Set1	39603970	39621385	0	0.0290822	0.168438
Dexi1A01G0027640.1	Dex01A	A	33362320	33368324	KQL31754	Set1	39569157	39579226	0	0.0666297	0.225706
Dexi1A01G0027660.1	Dex01A	A	33388614	33391469	KQL31747	Set1	39545142	39548496	0	0.0503486	0.169954
Dexi1A01G0027670.1	Dex01A	A	33392219	33392755	KQL31745	Set1	39540330	39545043	3e-46	0.309717	0.0534033
Dexi1A01G0027700.1	Dex01A	A	33408283	33414393	KQL31743	Set1	39514893	39518288	1e-79	-2	-2
Dexi1A01G0027720.1	Dex01A	A	33438240	33438616	KQL31741	Set1	39500937	39501345	1e-19	0.300057	0.613243
Dexi1A01G0027750.1	Dex01A	A	33483093	33485833	KQL31737	Set1	39458503	39461855	0	0.0174965	0.286539
Dexi1A01G0027760.1	Dex01A	A	33486342	33488481	KQL31736	Set1	39456077	39458417	0	0.0385165	0.184889
Dexi1A01G0027770.1	Dex01A	A	33495996	33497885	KQL31735	Set1	39452190	39454315	9e-173	0.0352521	0.279391
Dexi1A01G0027790.1	Dex01A	A	33501903	33502456	KQL31732	Set1	39435452	39437343	1e-28	0.10859	0.175662
Dexi1A01G0027810.1	Dex01A	A	33516956	33519043	KQL31730	Set1	39414088	39416041	1e-72	0.166796	0.283213
Dexi1A01G0027830.1	Dex01A	A	33523896	33529842	KQL31729	Set1	39400753	39409309	4e-140	0.0657302	0.178396
Dexi1A01G0027840.1	Dex01A	A	33532980	33536186	KQL31726	Set1	39394322	39397753	2e-115	0.0342482	0.184254
Dexi1A01G0027850.1	Dex01A	A	33537012	33538522	KQL31725	Set1	39392396	39393949	1e-74	0.0971445	0.225994
Dexi1A01G0027860.1	Dex01A	A	33558965	33561841	KQL31723	Set1	39378742	39381363	0	0.0146022	0.222864
Dexi1A01G0027870.1	Dex01A	A	33569804	33571668	KQL31721	Set1	39369689	39372382	1e-71	0.185262	0.278997
Dexi1A01G0027890.1	Dex01A	A	33573762	33581754	KQL31719	Set1	39360069	39368255	0	0.0414686	0.180496
Dexi1A01G0027920.1	Dex01A	A	33618708	33620370	KQL31716	Set1	39342404	39345045	2e-163	0.0504627	0.229759
Dexi1A01G0027940.1	Dex01A	A	33646771	33651679	KQL31713	Set1	39326360	39332021	4e-153	0.0432151	0.101803
Dexi1A01G0027960.1	Dex01A	A	33662223	33663805	KQL31712	Set1	39317430	39320671	0	0.0546636	0.295195
Dexi1A01G0027970.1	Dex01A	A	33668425	33670315	KQL31706	Set1	39313389	39315864	0	0.0390667	0.13835
Dexi1A01G0027990.1	Dex01A	A	33704939	33710766	KQL31699	Set1	39271603	39278450	0	0.0362576	0.18236
Dexi1A01G0028000.1	Dex01A	A	33722659	33725838	KQL31698	Set1	39261950	39265383	0	0.0345054	0.273414
Dexi1A01G0028010.1	Dex01A	A	33728107	33741102	KQL31696	Set1	39247208	39258426	1e-166	0.339758	0.365941
Dexi1A01G0028030.1	Dex01A	A	33747629	33750010	KQL31694	Set1	39238452	39240738	0	-2	-2
Dexi1A01G0028040.1	Dex01A	A	33776743	33778193	KQL31693	Set1	39225130	39227996	6e-35	0.40187	0.107765
Dexi1A01G0028050.1	Dex01A	A	33782892	33786615	KQL31689	Set1	39216518	39217179	8e-32	-2	-2
Dexi1A01G0028060.1	Dex01A	A	33787572	33790081	KQL31688	Set1	39213517	39215532	3e-46	0.46571	0.695147
Dexi1A01G0028080.1	Dex01A	A	33816678	33817022	KQL31685	Set1	39186968	39187802	3e-67	0.0635525	0.30074
Dexi1A01G0028110.1	Dex01A	A	33860098	33860499	KQL31677	Set1	39153395	39156278	4e-67	0.0367871	0.0643372
Dexi1A01G0028140.1	Dex01A	A	33880133	33881674	KQL31673	Set1	39131556	39133478	1e-130	0.167168	0.195373
Dexi1A01G0028150.1	Dex01A	A	33882626	33883245	KQL31672	Set1	39129717	39130695	2e-70	0.0417565	0.227122
Dexi1A01G0028160.1	Dex01A	A	33893247	33897912	KQL31668	Set1	39102892	39107403	0	0.0724905	0.188555
Dexi1A01G0028210.1	Dex01A	A	33918915	33919972	KQL31664	Set1	39085936	39087726	9e-176	0.132098	0.1782
Dexi1A01G0028230.1	Dex01A	A	33927404	33932051	KQL31662	Set1	39075515	39080335	0	0.0348867	0.173673
Dexi1A01G0028240.1	Dex01A	A	33935489	33939985	KQL31660	Set1	39065406	39070257	7e-139	0.369944	0.359622
Dexi1A01G0028250.1	Dex01A	A	33941237	33942994	KQL31659	Set1	39063114	39064817	0	0.0806609	0.197014
Dexi1A01G0028270.1	Dex01A	A	33950343	33951115	KQL31655	Set1	39054619	39056001	3e-88	0.0564818	0.233899
Dexi1A01G0028280.1	Dex01A	A	33962815	33965366	KQL31653	Set1	39043143	39047283	8e-91	0.105557	0.188601
Dexi1A01G0028290.1	Dex01A	A	33968462	33974763	KQL31630	Set1	38947095	38955414	0	0.0279893	0.173606
Dexi1A01G0028320.1	Dex01A	A	34002589	34005482	KQL31625	Set1	38888602	38891547	0	0.035544	0.355225
Dexi1A01G0028330.1	Dex01A	A	34008791	34010892	KQL31624	Set1	38883545	38887931	7e-125	0.0775573	0.252664
Dexi1A01G0028340.1	Dex01A	A	34011304	34014923	KQL31623	Set1	38879372	38883182	3e-100	0.08268	0.206379
Dexi1A01G0028360.1	Dex01A	A	34020322	34020780	KQL31621	Set1	38873467	38874663	4e-78	0.0419413	0.0935996
Dexi1A01G0028370.1	Dex01A	A	34023326	34030852	KQL31616	Set1	38864971	38872472	0	0.0258937	0.18993
Dexi1A01G0028380.1	Dex01A	A	34035058	34038678	KQL31614	Set1	38854822	38858667	0	0.0265788	0.206721
Dexi1A01G0028390.1	Dex01A	A	34043942	34047389	KQL31612	Set1	38850077	38854719	0	0.0599397	0.23024
Dexi1A01G0028400.1	Dex01A	A	34048972	34050982	KQL31608	Set1	38843037	38849326	4e-84	-2	-2
Dexi1A01G0028420.1	Dex01A	A	34063525	34064123	KQL31606	Set1	38830629	38832947	4e-92	0.0371698	0.138551
Dexi1A01G0028440.1	Dex01A	A	34069963	34071558	KQL31604	Set1	38825135	38827229	1e-59	0.0581296	0.237885
Dexi1A01G0028450.1	Dex01A	A	34074601	34083504	KQL31603	Set1	38813254	38823258	0	0.0308442	0.193941
Dexi1A01G0028460.1	Dex01A	A	34087653	34089562	KQL31602	Set1	38806168	38809239	2e-75	0.0411179	0.16028
Dexi1A01G0028500.1	Dex01A	A	34152755	34155457	KQL31598	Set1	38773089	38776450	0	0.0137632	0.184168
Dexi1A01G0028510.1	Dex01A	A	34155489	34161095	KQL31597	Set1	38766840	38768492	1e-166	0.348073	0.541375
Dexi1A01G0028550.1	Dex01A	A	34205999	34206686	KQL31593	Set1	38597924	38598281	3e-22	0.409549	0.0564973
Dexi1A01G0028590.1	Dex01A	A	34231750	34233647	KQL31582	Set1	38561371	38564533	0	0.0245728	0.250079
Dexi1A01G0028600.1	Dex01A	A	34254706	34261050	KQL31577	Set1	38521611	38522986	5e-103	0.677651	0.314479
Dexi1A01G0028640.1	Dex01A	A	34280620	34281579	KQL31575	Set1	38512568	38513748	3e-135	0.271182	0.713552
Dexi1A01G0028650.1	Dex01A	A	34284332	34285276	KQL09930	Set4	7517011	7517925	7e-123	0.318132	0.511796
Dexi1A01G0028660.1	Dex01A	A	34299861	34300309	KQL31574	Set1	38505807	38506913	8e-68	0.039296	0.162628
Dexi1A01G0028670.1	Dex01A	A	34302550	34304192	KQL31573	Set1	38500397	38502485	0	0.0626139	0.349551
Dexi1A01G0028690.1	Dex01A	A	34315282	34316897	KQL31571	Set1	38479190	38480822	0	0.207176	0.414051
Dexi1A01G0028730.1	Dex01A	A	34344140	34348448	KQL31567	Set1	38446581	38451470	0	0.0184017	0.137791
Dexi1A01G0028750.1	Dex01A	A	34350776	34352382	KQL31566	Set1	38442043	38445182	0	0.0209486	0.210879
Dexi1A01G0028760.1	Dex01A	A	34352870	34355598	KQL31564	Set1	38439657	38441929	7e-173	0.119497	0.194885
Dexi1A01G0028770.1	Dex01A	A	34366097	34367397	KQL31563	Set1	38432711	38438967	2e-62	0.218398	0.0940746
Dexi1A01G0028780.1	Dex01A	A	34376841	34378002	KQL31562	Set1	38418467	38419951	0	0.0175167	0.190969
Dexi1A01G0028790.1	Dex01A	A	34381656	34383025	KQL31561	Set1	38414124	38416035	1e-93	0.0558197	0.171779
Dexi1A01G0028810.1	Dex01A	A	34385174	34389613	KQL31559	Set1	38389987	38392244	0	0.0402343	0.127858
Dexi1A01G0028830.1	Dex01A	A	34398072	34399834	KQL31557	Set1	38382094	38384515	1e-162	0.150353	0.309257
Dexi1A01G0028850.1	Dex01A	A	34414731	34417933	KQL31554	Set1	38364190	38367508	0	0.0794035	0.245901
Dexi1A01G0028860.1	Dex01A	A	34430112	34430797	KQL31551	Set1	38349825	38350893	2e-110	0.0493641	0.215478
Dexi1A01G0028870.1	Dex01A	A	34431741	34434149	KQL31550	Set1	38345329	38348441	1e-142	0.0308576	0.254153
Dexi1A01G0028900.1	Dex01A	A	34478895	34482408	KQL31546	Set1	38312544	38314548	2e-116	0.0739006	0.160395
Dexi1A01G0028910.1	Dex01A	A	34484213	34487215	KQL31545	Set1	38308274	38309418	1e-165	0.102934	0.186087
Dexi1A01G0028920.1	Dex01A	A	34492703	34496820	KQL31544	Set1	38294513	38298930	0	0.0352972	0.249485
Dexi1A01G0028930.1	Dex01A	A	34501161	34503060	KQL31543	Set1	38288748	38292733	0	0.0452554	0.141178
Dexi1A01G0028950.1	Dex01A	A	34516289	34517516	KQL31538	Set1	38268389	38269638	3e-52	0.0747179	0.155645
Dexi1A01G0028960.1	Dex01A	A	34521436	34522325	KQL31537	Set1	38261988	38262886	4e-89	0.0813766	0.1545
Dexi1A01G0028970.1	Dex01A	A	34523230	34524596	KQL31536	Set1	38256498	38261174	1e-36	1.74891	0.0807271
Dexi1A01G0029000.1	Dex01A	A	34543861	34545490	KQL31532	Set1	38227961	38229016	0	0.0432506	0.20871
Dexi1A01G0029010.1	Dex01A	A	34546346	34548432	KQL31530	Set1	38224571	38226557	7e-161	0.21199	0.39454
Dexi1A01G0029020.1	Dex01A	A	34550170	34564777	KQL31524	Set1	38203189	38204635	0	0.160115	0.0715136
Dexi1A01G0029030.1	Dex01A	A	34570252	34571415	KQL31522	Set1	38179481	38180635	3e-123	0.321396	0.522912
Dexi1A01G0029050.1	Dex01A	A	34581282	34583478	KQL31519	Set1	38168367	38170139	0	0.133439	0.283002
Dexi1A01G0029060.1	Dex01A	A	34592063	34594979	KQL31518	Set1	38148379	38152221	0	0.116323	0.331176
Dexi1A01G0029100.1	Dex01A	A	34632597	34643274	KQL31517	Set1	38127912	38139754	0	0.00857097	0.146002
Dexi1A01G0029160.1	Dex01A	A	34704064	34705341	KQL31512	Set1	38085406	38086683	0	0.0177523	0.201198
Dexi1A01G0029170.1	Dex01A	A	34709350	34719564	KQL31511	Set1	38075480	38080913	0	-2	-2
Dexi1A01G0029180.1	Dex01A	A	34715647	34719378	KQL31509	Set1	38070366	38074673	0	0.049122	0.179435
Dexi1A01G0029190.1	Dex01A	A	34729460	34729955	KQL10001	Set4	8254083	8255341	7e-45	0.0714184	0.401721
Dexi1A01G0029200.1	Dex01A	A	34739884	34742224	KQL31507	Set1	38042549	38045904	4e-144	-2	-2
Dexi1A01G0029210.1	Dex01A	A	34744568	34746870	KQL31505	Set1	38032094	38037231	6e-127	0.0294456	0.148381
Dexi1A01G0029220.1	Dex01A	A	34784371	34787262	KQL31502	Set1	37971693	37974831	0	0.00700156	0.237636
Dexi1A01G0029230.1	Dex01A	A	34790398	34794851	KQL31501	Set1	37966823	37970893	6e-29	0.764665	0.634999
Dexi1A01G0029250.1	Dex01A	A	34801675	34803819	KQL31497	Set1	37958471	37962578	6e-156	0.0979701	0.252584
Dexi1A01G0029260.1	Dex01A	A	34809225	34810819	KQL31496	Set1	37951699	37953281	0	0.0316109	0.184765
Dexi1A01G0029270.1	Dex01A	A	34812250	34814586	KQL31495	Set1	37946254	37948463	2e-23	1.90582	1.25039
Dexi1A01G0029300.1	Dex01A	A	34836410	34839347	KQL31493	Set1	37915890	37919426	0	0.0211081	0.20429
Dexi1A01G0029320.1	Dex01A	A	34863188	34865050	KQL31490	Set1	37904962	37908092	0	0.0199855	0.218705
Dexi1A01G0029340.1	Dex01A	A	34867971	34872052	KQL31488	Set1	37894927	37899530	0	0.0503939	0.200881
Dexi1A01G0029350.1	Dex01A	A	34873762	34877175	KQL31487	Set1	37889983	37894059	0	0.0469624	0.224005
Dexi1A01G0029390.1	Dex01A	A	34905151	34906257	KQL31486	Set1	37884422	37885960	0	0.0503913	0.317518
Dexi1A01G0029400.1	Dex01A	A	34909942	34912155	KQL31485	Set1	37873470	37875818	1e-171	0.0604656	0.303966
Dexi1A01G0029410.1	Dex01A	A	34916814	34918066	KQL31483	Set1	37868316	37869626	1e-84	0.0777214	0.160252
Dexi1A01G0029440.1	Dex01A	A	34924072	34925513	KQL31479	Set1	37856144	37859071	1e-97	0.0511674	0.168336
Dexi1A01G0029510.1	Dex01A	A	34975535	34982320	KQL31472	Set1	37767864	37775464	0	0.0390644	0.252521
Dexi1A01G0029520.1	Dex01A	A	34984308	34986254	KQL10060	Set4	9007814	9010406	1e-107	0.228297	0.476114
Dexi1A01G0029550.1	Dex01A	A	35009216	35012382	KQL31466	Set1	37721507	37724670	2e-116	0.0580223	0.232216
Dexi1A01G0029560.1	Dex01A	A	35019284	35024435	KQL31465	Set1	37712738	37718481	0	0.0081271	0.140986
Dexi1A01G0029580.1	Dex01A	A	35034324	35054250	KQL31463	Set1	37667692	37690152	0	0.0732813	0.240772
Dexi1A01G0029590.1	Dex01A	A	35056651	35060744	KQL31461	Set1	37662124	37667508	0	0.0194716	0.144208
Dexi1A01G0029620.1	Dex01A	A	35079807	35085373	KQL31839	Set1	40015327	40015968	7e-109	0.1619	0.279834
Dexi1A01G0029640.1	Dex01A	A	35093032	35095974	KQL31841	Set1	40019830	40027001	0	0.0340711	0.338306
Dexi1A01G0029650.1	Dex01A	A	35136923	35138500	KQL31847	Set1	40058837	40060987	2e-167	0.0190941	0.182653
Dexi1A01G0029660.1	Dex01A	A	35146438	35152118	KQL31848	Set1	40061397	40064696	0	0.358783	0.518654
Dexi1A01G0029670.1	Dex01A	A	35154211	35157645	KQL31851	Set1	40076840	40084030	4e-29	0.717696	0.172091
Dexi1A01G0029700.1	Dex01A	A	35165680	35167362	KQL31854	Set1	40098954	40101232	4e-132	0.0773961	0.267661
Dexi1A01G0029710.1	Dex01A	A	35171951	35175093	KQL31856	Set1	40117103	40120203	0	0.0869767	0.34513
Dexi1A01G0029720.1	Dex01A	A	35181545	35182813	KQL31857	Set1	40126222	40130986	7e-43	0.333983	0.0909533
Dexi1A01G0029760.1	Dex01A	A	35195554	35199852	KQL31860	Set1	40140597	40146242	0	0.0343013	0.199875
Dexi1A01G0029770.1	Dex01A	A	35204189	35204928	KQL31861	Set1	40148758	40152191	8e-36	0.0110601	0.140387
Dexi1A01G0029780.1	Dex01A	A	35206482	35209113	KQL31863	Set1	40153761	40156802	0	0.0293038	0.332672
Dexi1A01G0029790.1	Dex01A	A	35223524	35225479	KQL31866	Set1	40169401	40171601	0	0.0130668	0.232439
Dexi1A01G0029800.1	Dex01A	A	35241662	35243846	KQL31870	Set1	40192328	40196259	6e-158	0.23474	0.38456
Dexi1A01G0029820.1	Dex01A	A	35253338	35253880	KQL31871	Set1	40201759	40203111	6e-53	0.139259	0.27076
Dexi1A01G0029840.1	Dex01A	A	35271973	35277273	KQL31875	Set1	40217389	40224184	0	0.0360746	0.220308
Dexi1A01G0029850.1	Dex01A	A	35277976	35280874	KQL31876	Set1	40224660	40228055	3e-67	0.0582817	0.128081
Dexi1A01G0029860.1	Dex01A	A	35295750	35297495	KQL31878	Set1	40242612	40244716	0	0.0405064	0.326144
Dexi1A01G0029870.1	Dex01A	A	35297951	35300005	KQL31879	Set1	40244802	40247715	0	0.0252337	0.20147
Dexi1A01G0029880.1	Dex01A	A	35300996	35302317	KQL31881	Set1	40248589	40252590	0	0.0353046	0.225917
Dexi1A01G0029900.1	Dex01A	A	35304670	35313403	KQL31880	Set1	40252252	40262503	0	0.0319573	0.157734
Dexi1A01G0029910.1	Dex01A	A	35314357	35315112	KQL31882	Set1	40262697	40263688	2e-62	0.192771	0.403614
Dexi1A01G0029930.1	Dex01A	A	35316597	35325735	KQL31883	Set1	40264270	40273990	0	0.0429107	0.173794
Dexi1A01G0029940.1	Dex01A	A	35328164	35328475	KQL31884	Set1	40276278	40277078	4e-67	0.0314182	0.0507593
Dexi1A01G0029950.1	Dex01A	A	35338126	35341545	KQL31885	Set1	40280188	40282440	0	0.0729043	0.251741
Dexi1A01G0029960.1	Dex01A	A	35342391	35343127	KQL31887	Set1	40282658	40285795	2e-113	0.00544838	0.0999208
Dexi1A01G0029970.1	Dex01A	A	35345800	35349568	KQL31888	Set1	40286584	40289698	2e-111	0.101945	0.158856
Dexi1A01G0029980.1	Dex01A	A	35357632	35357963	KQL31891	Set1	40310843	40317619	2e-15	-2	-2
Dexi1A01G0030000.1	Dex01A	A	35372687	35375106	KQL31893	Set1	40318207	40321295	1e-147	0.0360304	0.232179
Dexi1A01G0030020.1	Dex01A	A	35385465	35386943	KQL31897	Set1	40335515	40335976	9e-77	0.157094	0.104407
Dexi1A01G0030030.1	Dex01A	A	35400136	35405287	KQL31899	Set1	40353059	40358380	0	0.0499969	0.262955
Dexi1A01G0030040.1	Dex01A	A	35407689	35411242	KQL31901	Set1	40360210	40364115	0	0.0176231	0.254471
Dexi1A01G0030050.1	Dex01A	A	35418041	35422391	KQL31904	Set1	40364987	40374677	1e-163	0.0898708	0.0926547
Dexi1A01G0030110.1	Dex01A	A	35454314	35455520	KQL31912	Set1	40393273	40394580	1e-92	0.227376	0.17915
Dexi1A01G0030130.1	Dex01A	A	35469862	35474232	KQL31917	Set1	40415323	40420872	2e-142	0.0702779	0.197185
Dexi1A01G0030160.1	Dex01A	A	35484804	35488511	KQL31920	Set1	40427233	40431808	0	0.0594663	0.23644
Dexi1A01G0030170.1	Dex01A	A	35494810	35496891	KQL31922	Set1	40441789	40443886	0	0.0934161	0.216666
Dexi1A01G0030190.1	Dex01A	A	35516793	35520140	KQL31925	Set1	40461695	40466134	6e-73	0.0242396	0.184263
Dexi1A01G0030200.1	Dex01A	A	35530202	35531629	KQL31927	Set1	40476934	40487598	1e-52	-2	-2
Dexi1A01G0030210.1	Dex01A	A	35532696	35534355	KQL31928	Set1	40488071	40490474	1e-124	0.0790939	0.233032
Dexi1A01G0030250.1	Dex01A	A	35564262	35568317	KQL31933	Set1	40504915	40509411	0	0.00665092	0.258609
Dexi1A01G0030260.1	Dex01A	A	35569385	35573040	KQL31934	Set1	40516265	40520011	0	0.015989	0.176175
Dexi1A01G0030330.1	Dex01A	A	35695152	35700463	KQL31944	Set1	40559034	40565007	0	0.0489748	0.23216
Dexi1A01G0030350.1	Dex01A	A	35716639	35717050	KQL31950	Set1	40582826	40583250	6e-42	0.0961846	0.442316
Dexi1A01G0030370.1	Dex01A	A	35723400	35725827	KQL31960	Set1	40639263	40642460	5e-36	0.00935685	0.186328
Dexi1A01G0030380.1	Dex01A	A	35726530	35729436	KQL09520	Set4	4003288	4008202	0	0.065262	1.18554
Dexi1A01G0030390.1	Dex01A	A	35736484	35740583	KQL31963	Set1	40668476	40672573	0	0.0447636	0.163802
Dexi1A01G0030410.1	Dex01A	A	35744254	35746292	KQL31966	Set1	40695096	40698105	5e-128	0.257085	0.2749
Dexi1A01G0030440.1	Dex01A	A	35748703	35755679	KQL31969	Set1	40699165	40706461	0	0.0474152	0.210912
Dexi1A01G0030450.1	Dex01A	A	35760550	35764198	KQL31972	Set1	40724314	40729336	0	0.0593039	0.291278
Dexi1A01G0030460.1	Dex01A	A	35765046	35766076	KQL31976	Set1	40729824	40732357	2e-91	0.0275409	0.268582
Dexi1A01G0030500.1	Dex01A	A	35786866	35789368	KQL31982	Set1	40761524	40764394	0	0.0112236	0.241617
Dexi1A01G0030510.1	Dex01A	A	35789786	35790808	KQL31983	Set1	40764541	40765600	2e-60	0.109306	0.231131
Dexi1A01G0030520.1	Dex01A	A	35792048	35792752	KQL31984	Set1	40765845	40772680	5e-61	0.235397	0.104348
Dexi1A01G0030620.1	Dex01A	A	35857425	35858962	KQL31991	Set1	40801347	40803302	0	0.0131962	0.221301
Dexi1A01G0030630.1	Dex01A	A	35867136	35867440	KQL31997	Set1	40813559	40819580	1e-31	0.176486	0.0873078
Dexi1A01G0030650.1	Dex01A	A	35870598	35873636	KQL31999	Set1	40819752	40821413	4e-161	0.334513	0.367108
Dexi1A01G0030680.1	Dex01A	A	35877023	35879518	KQL32002	Set1	40825401	40828017	0	0.041195	0.148765
Dexi1A01G0030690.1	Dex01A	A	35882706	35884586	KQL32003	Set1	40830057	40832511	1e-82	0.0783156	0.138683
Dexi1A01G0030720.1	Dex01A	A	35893022	35893240	KQL32006	Set1	40837171	40839018	8e-33	0.167689	0.211583
Dexi1A01G0030730.1	Dex01A	A	35893931	35900171	KQL32007	Set1	40839273	40845980	0	0.0515934	0.212617
Dexi1A01G0030750.1	Dex01A	A	35900863	35904713	KQL32009	Set1	40846156	40849591	3e-109	0.325025	0.32629
Dexi1A01G0030770.1	Dex01A	A	35932473	35934691	KQL32016	Set1	40874384	40879803	0	-2	-2
Dexi1A01G0030780.1	Dex01A	A	35936646	35939513	KQL32017	Set1	40880791	40883824	0	0.0327867	0.310081
Dexi1A01G0030790.1	Dex01A	A	35967368	35971655	KQL32019	Set1	40897299	40902965	0	0.0360001	0.199494
Dexi1A01G0030830.1	Dex01A	A	36014614	36015593	KQL32020	Set1	40921001	40922432	1e-175	0.0550247	0.209268
Dexi1A01G0030850.1	Dex01A	A	36020899	36027000	KQL32021	Set1	40927300	40934512	1e-169	0.151535	0.225869
Dexi1A01G0030860.1	Dex01A	A	36027673	36029046	KQL32024	Set1	40934817	40937411	0	0.0477688	0.160008
Dexi1A01G0030870.1	Dex01A	A	36063250	36069015	KQL32029	Set1	40974341	40979542	0	0.0634631	0.162714
Dexi1A01G0030880.1	Dex01A	A	36078770	36080505	KQL32030	Set1	40989958	40992263	1e-169	0.0638771	0.164516
Dexi1A01G0030900.1	Dex01A	A	36092247	36096489	KQL32031	Set1	41002948	41007298	0	0.0312355	0.190313
Dexi1A01G0030910.1	Dex01A	A	36097352	36101369	KQL32032	Set1	41007797	41012039	0	0.0471365	0.243619
Dexi1A01G0030920.1	Dex01A	A	36103045	36106188	KQL32033	Set1	41012452	41016325	0	0.0283512	0.17886
Dexi1A01G0030930.1	Dex01A	A	36109455	36112726	KQL32036	Set1	41019291	41022651	2e-123	0.164699	0.401935
Dexi1A01G0030940.1	Dex01A	A	36115677	36119670	KQL32037	Set1	41023109	41027480	0	0.0666675	0.350781
Dexi1A01G0030960.1	Dex01A	A	36128248	36131896	KQL32038	Set1	41031444	41035451	0	0.0139272	0.301933
Dexi1A01G0030970.1	Dex01A	A	36133457	36137658	KQL32040	Set1	41036492	41040722	0	0.0447253	0.213246
Dexi1A01G0030980.1	Dex01A	A	36138309	36142937	KQL32039	Set1	41039587	41045398	0	0.052191	0.205909
Dexi1A01G0030990.1	Dex01A	A	36152047	36155332	KQL32041	Set1	41059387	41062415	2e-174	0.0681521	0.16183
Dexi1A01G0031000.1	Dex01A	A	36181624	36183448	KQL32043	Set1	41076154	41078706	0	0.0697106	0.263732
Dexi1A01G0031010.1	Dex01A	A	36185755	36195315	KQL32045	Set1	41081688	41083214	0	0.157201	0.261088
Dexi1A01G0031020.1	Dex01A	A	36198665	36205132	KQL32048	Set1	41092990	41100689	0	0.0281372	0.187594
Dexi1A01G0031030.1	Dex01A	A	36206863	36208628	KQL32049	Set1	41101905	41103716	1e-131	0.0839943	0.241032
Dexi1A01G0031040.1	Dex01A	A	36209662	36210679	KQL32051	Set1	41109985	41111687	1e-67	0.290096	0.386931
Dexi1A01G0031050.1	Dex01A	A	36211636	36212842	KQL32053	Set1	41123835	41125775	7e-66	0.270891	0.167187
Dexi1A01G0031070.1	Dex01A	A	36219300	36224144	KQL32054	Set1	41129664	41135388	0	0.0293436	0.275613
Dexi1A01G0031100.1	Dex01A	A	36239485	36247019	KQL32060	Set1	41151274	41159406	0	0.0645789	0.277508
Dexi1A01G0031110.1	Dex01A	A	36249487	36250501	KQL32065	Set1	41163992	41165596	4e-161	0.0414202	0.108559
Dexi1A01G0031120.1	Dex01A	A	36258842	36259352	KQL32066	Set1	41166487	41173663	2e-29	-2	-2
Dexi1A01G0031130.1	Dex01A	A	36259967	36263058	KQL32067	Set1	41180428	41183289	0	0.073124	0.320032
Dexi1A01G0031150.1	Dex01A	A	36269879	36270607	KQL32068	Set1	41199333	41200284	1e-66	0.136458	0.225829
Dexi1A01G0031170.1	Dex01A	A	36277219	36277949	KQL32071	Set1	41204420	41207501	1e-66	0.235973	0.151893
Dexi1A01G0031190.1	Dex01A	A	36279097	36280406	KQL32072	Set1	41208091	41210527	4e-95	0	0.240913
Dexi1A01G0031200.1	Dex01A	A	36280880	36282093	KQL32074	Set1	41215969	41217346	0	0.0632154	0.186768
Dexi1A01G0031210.1	Dex01A	A	36282689	36284441	KQL32075	Set1	41217822	41219998	2e-148	0.0319764	0.148969
Dexi1A01G0031220.1	Dex01A	A	36285339	36286503	KQL32076	Set1	41220793	41222347	3e-63	0.0304491	0.132124
Dexi1A01G0031230.1	Dex01A	A	36289971	36291659	KQL32079	Set1	41224252	41226892	6e-175	0.0550005	0.273108
Dexi1A01G0031250.1	Dex01A	A	36293829	36296236	KQL32080	Set1	41230595	41233217	3e-168	0.0550279	0.241287
Dexi1A01G0031260.1	Dex01A	A	36309774	36312947	KQL32081	Set1	41233740	41237551	0	0.0197628	0.226196
Dexi1A01G0031270.1	Dex01A	A	36316350	36320034	KQL32083	Set1	41242383	41244596	5e-41	0.257318	0.302343
Dexi1A01G0031280.1	Dex01A	A	36321073	36323075	KQL32084	Set1	41245107	41248141	2e-64	0.382629	0.433709
Dexi1A01G0031290.1	Dex01A	A	36324192	36324605	KQL32085	Set1	41248522	41252733	4e-71	0.0777394	0.0759227
Dexi1A01G0031330.1	Dex01A	A	36346110	36348025	KQL32087	Set1	41269451	41272119	1e-90	0.0933934	0.219915
Dexi1A01G0031350.1	Dex01A	A	36355525	36357021	KQL32089	Set1	41272752	41274737	0	0.0586495	0.24021
Dexi1A01G0031360.1	Dex01A	A	36363336	36371414	KQL32090	Set1	41283013	41290921	0	0.0814904	0.164028
Dexi1A01G0031370.1	Dex01A	A	36374807	36379190	KQL32091	Set1	41300625	41303871	0	0.0507674	0.227685
Dexi1A01G0031380.1	Dex01A	A	36384811	36385903	KQL32092	Set1	41312445	41313487	2e-60	0.0221418	0.248833
Dexi1A01G0031390.1	Dex01A	A	36386851	36390915	KQL32093	Set1	41314301	41318622	0	0.0110953	0.20451
Dexi1A01G0031410.1	Dex01A	A	36394181	36397919	KQL32094	Set1	41321504	41326077	4e-132	0.0271704	0.168038
Dexi1A01G0031420.1	Dex01A	A	36401624	36415732	KQL32095	Set1	41333932	41345903	0	0.0396098	0.194022
Dexi1A01G0031430.1	Dex01A	A	36420673	36422977	KQL32097	Set1	41355775	41362160	0	0.0906719	0.174228
Dexi1A01G0031450.1	Dex01A	A	36434420	36436805	KQL32103	Set1	41380915	41382472	0	0.0691442	0.258061
Dexi1A01G0031460.1	Dex01A	A	36439152	36442865	KQL32104	Set1	41383042	41388947	1e-117	0.0427669	0.118954
Dexi1A01G0031480.1	Dex01A	A	36445115	36448752	KQL32106	Set1	41390213	41394735	0	0.0534703	0.228934
Dexi1A01G0031490.1	Dex01A	A	36450076	36451879	KQL32107	Set1	41395152	41397573	5e-145	0.0358402	0.190933
Dexi1A01G0031500.1	Dex01A	A	36454549	36457901	KQL32111	Set1	41405719	41409415	0	0.0247321	0.181288
Dexi1A01G0031510.1	Dex01A	A	36460408	36461478	KQL32115	Set1	41414336	41416320	4e-102	0.140847	0.199943
Dexi1A01G0031520.1	Dex01A	A	36463749	36466466	KQL32123	Set1	41444539	41449189	0	0.0217572	0.216699
Dexi1A01G0031540.1	Dex01A	A	36467822	36470195	KQL32125	Set1	41451140	41453900	0	0.039573	0.299658
Dexi1A01G0031560.1	Dex01A	A	36476140	36476885	KQL32128	Set1	41459839	41461342	6e-47	0.281417	0.232616
Dexi1A01G0031580.1	Dex01A	A	36502371	36504720	KQL32132	Set1	41488016	41490747	3e-84	0.054626	0.222762
Dexi1A01G0031590.1	Dex01A	A	36505289	36505791	KQL32133	Set1	41490983	41493462	4e-29	0.167116	0.231632
Dexi1A01G0031610.1	Dex01A	A	36509466	36514177	KQL32134	Set1	41495087	41500372	0	0.0369919	0.164714
Dexi1A01G0031620.1	Dex01A	A	36515250	36519328	KQL32135	Set1	41500889	41505083	1e-92	0.0666234	0.150661
Dexi1A01G0031640.1	Dex01A	A	36525225	36529330	KQL32138	Set1	41517383	41521144	0	0.0200255	0.166691
Dexi1A01G0031650.1	Dex01A	A	36535945	36538806	KQL32145	Set1	41525744	41530364	5e-103	0.0443488	0.187531
Dexi1A01G0031670.1	Dex01A	A	36541824	36546307	KQL32146	Set1	41532287	41536719	0	0.0333572	0.337312
Dexi1A01G0031680.1	Dex01A	A	36550341	36551830	KQL32148	Set1	41539895	41541991	2e-67	0.388255	0.446142
Dexi1A01G0031690.1	Dex01A	A	36556270	36556824	KQL32149	Set1	41542895	41546449	2e-32	0.168143	0.0729857
Dexi1A01G0031700.1	Dex01A	A	36559687	36560943	KQL32151	Set1	41549041	41550296	0	0.123485	0.292364
Dexi1A01G0031710.1	Dex01A	A	36564642	36568627	KQL32154	Set1	41557426	41559828	0	0.0347651	0.138122
Dexi1A01G0031720.1	Dex01A	A	36577603	36578342	KQL32156	Set1	41569909	41570556	5e-99	0.0686599	0.221271
Dexi1A01G0031730.1	Dex01A	A	36580551	36582969	KQL32157	Set1	41571916	41575433	0	0.0618638	0.284221
Dexi1A01G0031750.1	Dex01A	A	36586680	36588824	KQL32158	Set1	41578022	41581226	5e-89	0.104555	0.211256
Dexi1A01G0031760.1	Dex01A	A	36590740	36591994	KQL32160	Set1	41581441	41585236	5e-80	0.00382776	0.154223
Dexi1A01G0031770.1	Dex01A	A	36603869	36606391	KQL32162	Set1	41609045	41611583	0	0.0263774	0.21253
Dexi1A01G0031780.1	Dex01A	A	36615919	36617522	KQL32164	Set1	41619444	41621375	0	0.0967535	0.235336
Dexi1A01G0031790.1	Dex01A	A	36619895	36620838	KQL32166	Set1	41621471	41625200	2e-78	0.0416642	0.137345
Dexi1A01G0031800.1	Dex01A	A	36624067	36632452	KQL32168	Set1	41629029	41630719	7e-73	1.79982	0.71866
Dexi1A01G0031810.1	Dex01A	A	36645926	36648514	KQL32170	Set1	41633905	41636808	7e-79	-2	-2
Dexi1A01G0031820.1	Dex01A	A	36650100	36650985	KQL32172	Set1	41637313	41640660	8e-152	0.07327	0.273005
Dexi1A01G0031830.1	Dex01A	A	36653385	36655965	KQL32174	Set1	41642273	41646472	0	0.0288343	0.31509
Dexi1A01G0031840.1	Dex01A	A	36662203	36664465	KQL32177	Set1	41651673	41654994	0	0.0158265	0.294261
Dexi1A01G0031850.1	Dex01A	A	36665514	36669545	KQL32179	Set1	41656593	41661524	0	0.0155463	0.165541
Dexi1A01G0031870.1	Dex01A	A	36670991	36674502	KQL32180	Set1	41662642	41666566	0	0.0693495	0.183574
Dexi1A01G0031900.1	Dex01A	A	36678431	36683158	KQL32184	Set1	41693810	41694564	9e-102	0.0895751	0.0861025
Dexi1A01G0031910.1	Dex01A	A	36684334	36688361	KQL32186	Set1	41699840	41704487	0	0.145811	0.278814
Dexi1A01G0031930.1	Dex01A	A	36692161	36696341	KQL32187	Set1	41706846	41712793	0	0.0782201	0.171406
Dexi1A01G0031940.1	Dex01A	A	36698111	36699338	KQL32189	Set1	41718814	41720268	0	0.0165123	0.186469
Dexi1A01G0031950.1	Dex01A	A	36703545	36705117	KQL32190	Set1	41724110	41729618	4e-131	0.0604583	0.151798
Dexi1A01G0032000.1	Dex01A	A	36712449	36713990	KQL32193	Set1	41731374	41734344	3e-48	0.0342754	0.304588
Dexi1A01G0032010.1	Dex01A	A	36714420	36718883	KQL32194	Set1	41734690	41741160	0	0.0844085	0.111376
Dexi1A01G0032020.1	Dex01A	A	36724175	36725304	KQL32196	Set1	41744674	41745621	5e-79	0.266314	0.315227
Dexi1A01G0032030.1	Dex01A	A	36767258	36771131	KQL32197	Set1	41751765	41754991	4e-113	0.129265	0.175619
Dexi1A01G0032040.1	Dex01A	A	36779106	36780395	KQL32203	Set1	41779794	41782456	3e-79	0.10351	0.236729
Dexi1A01G0032050.1	Dex01A	A	36780969	36782620	KQL32204	Set1	41782764	41784430	4e-76	0.0931773	0.172492
Dexi1A01G0032060.1	Dex01A	A	36784864	36792354	KQL32206	Set1	41785374	41788144	3e-20	0.868649	0.80123
Dexi1A01G0032070.1	Dex01A	A	36797483	36802244	KQL32208	Set1	41790632	41796069	0	0.0423039	0.18526
Dexi1A01G0032080.1	Dex01A	A	36811824	36816374	KQL32212	Set1	41804393	41810356	0	0.0156921	0.204503
Dexi1A01G0032090.1	Dex01A	A	36818032	36824251	KQL32213	Set1	41811656	41816779	0	0.0324195	0.192301
Dexi1A01G0032100.1	Dex01A	A	36826831	36829119	KQL32215	Set1	41821604	41824830	0	0.017526	0.187526
Dexi1A01G0032110.1	Dex01A	A	36830658	36834599	KQL32216	Set1	41825540	41829669	1e-172	0.0620242	0.174397
Dexi1A01G0032120.1	Dex01A	A	36835249	36840394	KQL32217	Set1	41829956	41836516	0	0.0346067	0.240004
Dexi1A01G0032130.1	Dex01A	A	36842072	36844088	KQL32218	Set1	41841605	41843622	6e-149	0.081222	0.270566
Dexi1A01G0032140.1	Dex01A	A	36846506	36849199	KQL32219	Set1	41843953	41848549	0	0.0493601	0.187554
Dexi1A01G0032150.1	Dex01A	A	36850734	36852613	KQL32220	Set1	41848959	41851668	3e-85	0.0525856	0.205377
Dexi1A01G0032160.1	Dex01A	A	36853452	36854972	KQL32222	Set1	41852883	41854827	0	0.0735425	0.194728
Dexi1A01G0032170.1	Dex01A	A	36855224	36857023	KQL32224	Set1	41857079	41859000	2e-47	0.0992751	0.13165
Dexi1A01G0032180.1	Dex01A	A	36857624	36858175	KQL32227	Set1	41859518	41863769	2e-71	0.0541996	0.110893
Dexi1A01G0032200.1	Dex01A	A	36867417	36868086	KQL32253	Set1	41937382	41938069	5e-53	0.086525	0.206869
Dexi1A01G0032210.1	Dex01A	A	36876415	36877162	KQL32255	Set1	41946440	41947415	5e-65	0.113454	0.308485
Dexi1A01G0032220.1	Dex01A	A	36878000	36880698	KQL32256	Set1	41947822	41951013	2e-149	0.00691947	0.195316
Dexi1A01G0032230.1	Dex01A	A	36881414	36885251	KQL32257	Set1	41951300	41955189	0	0.0895528	0.255106
Dexi1A01G0032240.1	Dex01A	A	36889113	36900638	KQL32258	Set1	41964440	41975697	0	0.0177609	0.17628
Dexi1A01G0032260.1	Dex01A	A	36901548	36904190	KQL32259	Set1	41976663	41979160	0	0.105306	0.270082
Dexi1A01G0032270.1	Dex01A	A	36904658	36906054	KQL32260	Set1	41979786	41985104	6e-140	0.238504	0.164462
Dexi1A01G0032290.1	Dex01A	A	36910138	36911712	KQL32262	Set1	41985547	41988787	1e-162	0.0359835	0.298597
Dexi1A01G0032310.1	Dex01A	A	36912543	36915682	KQL32261	Set1	41988015	41991404	0	0.0568755	0.224064
Dexi1A01G0032320.1	Dex01A	A	36916716	36922899	KQL32263	Set1	41991994	41999416	0	0.0478727	0.225994
Dexi1A01G0032330.1	Dex01A	A	36940380	36941348	KQL32265	Set1	42001300	42002800	3e-59	0.0497949	0.241534
Dexi1A01G0032350.1	Dex01A	A	36941764	36942795	KQL32267	Set1	42002926	42005247	5e-113	0.14296	0.369461
Dexi1A01G0032360.1	Dex01A	A	36943418	36945201	KQL32268	Set1	42005655	42007426	0	0.107489	0.310824
Dexi1A01G0032390.1	Dex01A	A	36951505	36952126	KQL32270	Set1	42013624	42014202	6e-63	0.219324	0.417287
Dexi1A01G0032400.1	Dex01A	A	36952464	36953832	KQL32271	Set1	42014553	42016421	6e-90	0.0929021	0.165743
Dexi1A01G0032410.1	Dex01A	A	36954701	36955852	KQL32273	Set1	42017703	42033495	3e-153	-2	-2
Dexi1A01G0032450.1	Dex01A	A	36972833	36977487	KQL32277	Set1	42034505	42041191	0	0.0499741	0.249589
Dexi1A01G0032460.1	Dex01A	A	36977747	36980251	KQL32279	Set1	42038655	42041771	0	0.0761129	0.26468
Dexi1A01G0032480.1	Dex01A	A	36984578	36987123	KQL32281	Set1	42047420	42050039	0	0.0389077	0.274643
Dexi1A01G0032490.1	Dex01A	A	36989842	36990837	KQL32282	Set1	42051876	42053282	0	0.10066	0.361565
Dexi1A01G0032500.1	Dex01A	A	36991231	36994103	KQL32285	Set1	42057734	42060493	0	0.133183	0.302122
Dexi2A01G0000010.1	Dex02A	A	7011	8537	KQK85919	SetU	258877	260631	0	0.0553203	0.23988
Dexi2A01G0000050.1	Dex02A	A	23085	26339	KQK85918	SetU	214288	217635	0	0.0381019	0.216691
Dexi2A01G0000060.1	Dex02A	A	30952	31854	KQK85917	SetU	210252	211193	5e-133	0.111871	0.227067
Dexi2A01G0000070.1	Dex02A	A	32937	35354	KQK85916	SetU	206455	208727	0	0.110428	0.335846
Dexi2A01G0000080.1	Dex02A	A	35789	44141	KQK85912	SetU	192278	192903	7e-24	-2	-2
Dexi2A01G0000090.1	Dex02A	A	44986	48448	KQK85911	SetU	187777	192030	9e-159	0.0960111	0.23243
Dexi2A01G0000100.1	Dex02A	A	75425	76390	KQK85910	SetU	175210	176013	1e-72	0.384998	0.360659
Dexi2A01G0000110.1	Dex02A	A	82011	86338	KQK85909	SetU	162833	168060	0	0.104557	0.294113
Dexi2A01G0000120.1	Dex02A	A	86862	88133	KQK85908	SetU	160417	161688	3e-137	0.190334	0.278186
Dexi2A01G0000140.1	Dex02A	A	105755	109670	KQK85907	SetU	152746	157429	5e-176	0.0399551	0.266066
Dexi2A01G0000150.1	Dex02A	A	110450	113126	KQK85906	SetU	145906	149359	8e-148	0.186035	0.213911
Dexi2A01G0000180.1	Dex02A	A	121316	123721	KQK85904	SetU	142183	144744	0	0.0332245	0.261098
Dexi2A01G0000190.1	Dex02A	A	125640	127594	KQK85903	SetU	139474	141669	0	0.11561	0.437951
Dexi2A01G0000210.1	Dex02A	A	131542	135075	KQK85902	SetU	131799	136509	0	0.0737392	0.258692
Dexi2A01G0000220.1	Dex02A	A	138127	138671	KQK85901	SetU	128134	131323	9e-30	0.139639	0.139998
Dexi2A01G0000250.1	Dex02A	A	148645	152023	KQK85900	SetU	115751	116949	3e-160	0.152316	0.3145
Dexi2A01G0000260.1	Dex02A	A	156501	157593	KQK85899	SetU	108218	109691	0	0.0520311	0.276863
Dexi2A01G0000270.1	Dex02A	A	160468	164980	KQK85897	SetU	99467	101449	0	0.113836	0.170394
Dexi2A01G0000280.1	Dex02A	A	166854	167846	KQK85893	SetU	81856	82330	4e-36	0.272588	0.140099
Dexi2A01G0000290.1	Dex02A	A	170824	174154	KQK85891	SetU	73324	74205	3e-87	0.157252	0.117253
Dexi2A01G0000310.1	Dex02A	A	177348	178078	KQK85890	SetU	69358	70207	3e-127	0.0518738	0.160725
Dexi2A01G0000320.1	Dex02A	A	178460	183453	KQK85889	SetU	64105	69254	0	0.0519708	0.302476
Dexi2A01G0000330.1	Dex02A	A	186016	188538	KQK85886	SetU	39718	41979	0	0.276552	0.458908
Dexi2A01G0000340.1	Dex02A	A	189317	190966	KQK85885	SetU	27741	29503	0	0.286332	0.372047
Dexi2A01G0000350.1	Dex02A	A	191741	197596	KQK85884	SetU	20606	27318	2e-98	0.372391	0.263918
Dexi2A01G0000360.1	Dex02A	A	201331	202093	KQL22108	Set2	8866	9722	1e-127	0.0696608	0.222521
Dexi2A01G0000370.1	Dex02A	A	205855	208581	KQL22109	Set2	11409	16236	0	0.0782801	0.273418
Dexi2A01G0000380.1	Dex02A	A	213486	217033	KQL22110	Set2	16811	18677	0	0.123576	0.306151
Dexi2A01G0000390.1	Dex02A	A	221915	225294	KQL22114	Set2	25399	29024	0	0.236483	0.516001
Dexi2A01G0000420.1	Dex02A	A	231546	232250	KQL22115	Set2	29172	30344	3e-96	0.132463	0.339178
Dexi2A01G0000470.1	Dex02A	A	249524	254155	KQL22119	Set2	40046	45459	0	0.0870859	0.185667
Dexi2A01G0000480.1	Dex02A	A	256134	259199	KQL22120	Set2	48130	51195	0	0.0410039	0.244867
Dexi2A01G0000490.1	Dex02A	A	264352	266631	KQL22121	Set2	70269	73116	2e-165	0.121605	0.234892
Dexi2A01G0000500.1	Dex02A	A	267667	268262	KQL22123	Set2	73659	78639	3e-34	2.26155	0.736171
Dexi2A01G0000510.1	Dex02A	A	272927	274422	KQL22124	Set2	78822	81685	0	0.0697817	0.238939
Dexi2A01G0000520.1	Dex02A	A	276526	280590	KQL22126	Set2	82716	87444	0	0.0204632	0.157884
Dexi2A01G0000530.1	Dex02A	A	281597	282294	KQL22127	Set2	88152	88808	4e-102	0.0297135	0.241439
Dexi2A01G0000540.1	Dex02A	A	299693	307796	KQL22128	Set2	89843	98954	0	0.0220125	0.125991
Dexi2A01G0000550.1	Dex02A	A	308629	310536	KQL22129	Set2	99620	101638	0	0.0489464	0.148816
Dexi2A01G0000560.1	Dex02A	A	311101	312853	KQL22131	Set2	102091	104328	2e-99	0.0407472	0.204835
Dexi2A01G0000570.1	Dex02A	A	314716	315384	KQL22132	Set2	105551	106779	1e-74	0.0884671	0.321331
Dexi2A01G0000590.1	Dex02A	A	320130	321680	KQL22152	Set2	258585	259409	1e-44	0.669646	0.413252
Dexi2A01G0000610.1	Dex02A	A	330040	331222	KQL22148	Set2	222696	224430	3e-155	0.217717	0.289054
Dexi2A01G0000660.1	Dex02A	A	341932	345492	KQL22147	Set2	217421	221528	0	0.144402	0.230682
Dexi2A01G0000670.1	Dex02A	A	352120	354194	KQL22151	Set2	238440	240635	3e-180	0.232432	0.289092
Dexi2A01G0000750.1	Dex02A	A	395058	395351	KQL22145	Set2	189686	191781	2e-21	0.489458	0.162444
Dexi2A01G0000770.1	Dex02A	A	398248	399666	KQL22144	Set2	187221	188633	0	0.0816552	0.22182
Dexi2A01G0000780.1	Dex02A	A	403620	415685	KQL22143	Set2	172313	186150	0	0.0705034	0.209933
Dexi2A01G0000800.1	Dex02A	A	455551	461708	KQL22142	Set2	157221	164236	0	-2	-2
Dexi2A01G0000810.1	Dex02A	A	465909	468074	KQL22141	Set2	150412	152604	0	0.073184	0.20936
Dexi2A01G0000820.1	Dex02A	A	472899	474634	KQL22139	Set2	145491	148090	1e-136	0.0319744	0.227722
Dexi2A01G0000840.1	Dex02A	A	479499	480044	KQL22138	Set2	143422	144893	9e-15	1.04494	0.605991
Dexi2A01G0000850.1	Dex02A	A	503873	504862	KQL22135	Set2	116743	124427	7e-49	-2	-2
Dexi2A01G0000860.1	Dex02A	A	508856	509583	KQL22134	Set2	113719	114452	3e-104	0.0581302	0.319116
Dexi2A01G0000890.1	Dex02A	A	516618	517933	KQL22157	Set2	283897	284763	3e-24	0.128074	0.384259
Dexi2A01G0000900.1	Dex02A	A	518830	522882	KQL22158	Set2	284871	289429	0	0.00310559	0.122395
Dexi2A01G0000910.1	Dex02A	A	525735	526731	KQL22160	Set2	293799	294940	2e-178	0.0807447	0.339271
Dexi2A01G0000930.1	Dex02A	A	540810	541223	KQL22161	Set2	297531	298506	3e-41	0.148334	0.400446
Dexi2A01G0000970.1	Dex02A	A	586752	588132	KQL22169	Set2	351398	352411	0	0.135793	0.351803
Dexi2A01G0001010.1	Dex02A	A	626508	627990	KQL22195	Set2	466045	467788	0	0.220719	0.406611
Dexi2A01G0001020.1	Dex02A	A	635711	649416	KQL22197	Set2	473577	478262	1e-139	0.351936	0.234272
Dexi2A01G0001060.1	Dex02A	A	695804	696709	KQL22274	Set2	1187935	1189056	9e-34	0.671047	0.638303
Dexi2A01G0001070.1	Dex02A	A	701114	705660	KQL22206	Set2	562000	563587	0	0.123632	0.182377
Dexi2A01G0001090.1	Dex02A	A	709344	716683	KQL22266	Set2	1117165	1118656	3e-76	0.303121	0.441346
Dexi2A01G0001100.1	Dex02A	A	721070	722963	KQL22210	Set2	570457	575171	0	0.0476742	0.229546
Dexi2A01G0001110.1	Dex02A	A	733217	734161	KQL22261	Set2	1078388	1079473	1e-26	0.710495	0.178459
Dexi2A01G0001140.1	Dex02A	A	740072	744388	KQL22214	Set2	589555	594286	0	0.0110206	0.24859
Dexi2A01G0001190.1	Dex02A	A	804267	807211	KQL22226	Set2	723141	727369	7e-116	0.0637803	0.244036
Dexi2A01G0001210.1	Dex02A	A	812190	818690	KQL22227	Set2	727817	731644	1e-72	0.705411	0.626035
Dexi2A01G0001220.1	Dex02A	A	819255	827878	KQL22231	Set2	748206	758588	3e-165	0.0713502	0.224427
Dexi2A01G0001240.1	Dex02A	A	836170	836761	KQL22244	Set2	900172	902697	9e-16	-2	-2
Dexi2A01G0001280.1	Dex02A	A	849173	853826	KQL22237	Set2	835458	837573	1e-109	0.455656	0.39627
Dexi2A01G0001290.1	Dex02A	A	860344	861069	KQL22245	Set2	903382	909243	1e-62	0.346349	0.105691
Dexi2A01G0001300.1	Dex02A	A	864608	866108	KQL22246	Set2	920360	922357	3e-168	-2	-2
Dexi2A01G0001320.1	Dex02A	A	874039	875186	KQL22232	Set2	766772	767590	2e-61	0.435363	0.523857
Dexi2A01G0001330.1	Dex02A	A	878012	878371	KQL22233	Set2	773927	775396	2e-25	0.447818	0.277095
Dexi2A01G0001460.1	Dex02A	A	1006183	1027249	KQL22265	Set2	1109678	1111177	2e-66	0.712471	1.05454
Dexi2A01G0001470.1	Dex02A	A	1035042	1035421	KQL22209	Set2	567865	569363	5e-31	0.73088	0.207351
Dexi2A01G0001500.1	Dex02A	A	1050301	1052599	KQL22268	Set2	1143962	1146260	0	0.204395	0.443653
Dexi2A01G0001580.1	Dex02A	A	1101280	1104350	KQL22270	Set2	1161955	1164606	2e-77	0.633828	0.491169
Dexi2A01G0001600.1	Dex02A	A	1109195	1109554	KQL22271	Set2	1165915	1167459	1e-16	0.607727	0.220023
Dexi2A01G0001620.1	Dex02A	A	1115206	1116483	KQL22273	Set2	1181540	1182784	6e-123	0.307843	0.444527
Dexi2A01G0001650.1	Dex02A	A	1126272	1130548	KQL22269	Set2	1153615	1155548	1e-45	0.605611	0.639474
Dexi2A01G0001660.1	Dex02A	A	1135682	1136794	KQL22272	Set2	1172209	1173339	1e-70	0.48077	0.628638
Dexi2A01G0001670.1	Dex02A	A	1138765	1138978	KQL22277	Set2	1200389	1201834	5e-15	-2	-2
Dexi2A01G0001680.1	Dex02A	A	1178187	1179538	KQL22276	Set2	1195746	1198073	2e-107	0.275503	0.333711
Dexi2A01G0001700.1	Dex02A	A	1211433	1211748	KQL22284	Set2	1322130	1323694	2e-28	-2	-2
Dexi2A01G0001760.1	Dex02A	A	1299287	1303583	KQL22299	Set2	1487660	1489441	1e-39	1.68305	0.880347
Dexi2A01G0001790.1	Dex02A	A	1321725	1322778	KQL22302	Set2	1519757	1520854	3e-45	0.606549	0.64519
Dexi2A01G0001800.1	Dex02A	A	1324496	1325192	KQL22306	Set2	1540537	1541601	2e-43	0.461389	0.267133
Dexi2A01G0001840.1	Dex02A	A	1346880	1347273	KQL22308	Set2	1546883	1548202	5e-30	0.732768	0.209941
Dexi2A01G0001880.1	Dex02A	A	1374930	1380740	KQL22282	Set2	1281133	1282466	2e-65	0.592152	0.752363
Dexi2A01G0001890.1	Dex02A	A	1399985	1400543	KQL22287	Set2	1374209	1375138	5e-19	0.907625	0.686531
Dexi2A01G0001960.1	Dex02A	A	1462328	1463731	KQL22320	Set2	1714735	1716078	0	0.145464	0.43048
Dexi2A01G0001970.1	Dex02A	A	1470285	1472521	KQL22321	Set2	1723994	1726391	9e-154	0.139097	0.337486
Dexi2A01G0001980.1	Dex02A	A	1474528	1476113	KQL22322	Set2	1728484	1730467	5e-125	0.178456	0.348957
Dexi2A01G0002020.1	Dex02A	A	1528791	1529402	KQL22324	Set2	1749551	1750691	4e-56	0.15732	0.349078
Dexi2A01G0002030.1	Dex02A	A	1533169	1535104	KQL22327	Set2	1763485	1766055	3e-164	0.08177	0.431797
Dexi2A01G0002040.1	Dex02A	A	1536056	1539833	KQL22328	Set2	1766992	1770723	0	0.0331319	0.308107
Dexi2A01G0002050.1	Dex02A	A	1560203	1565701	KQL22329	Set2	1780297	1783735	6e-176	0.0870747	0.220592
Dexi2A01G0002060.1	Dex02A	A	1566426	1569062	KQL22330	Set2	1786102	1788203	0	0.0470944	0.32218
Dexi2A01G0002070.1	Dex02A	A	1577326	1586064	KQL22331	Set2	1791906	1800637	0	0.039029	0.248498
Dexi2A01G0002080.1	Dex02A	A	1587299	1587817	KQL22332	Set2	1801433	1801903	1e-57	0.11427	0.330663
Dexi2A01G0002090.1	Dex02A	A	1596735	1597205	KQL22333	Set2	1806091	1806797	1e-25	0.188354	0.356477
Dexi2A01G0002100.1	Dex02A	A	1609931	1611777	KQL22342	Set2	1861079	1861720	2e-114	0.10747	0.218589
Dexi2A01G0002110.1	Dex02A	A	1614597	1614973	KQL22343	Set2	1864961	1865831	6e-25	0.0571705	0.134353
Dexi2A01G0002120.1	Dex02A	A	1616369	1621503	KQL22344	Set2	1871788	1876801	0	0.0436045	0.27167
Dexi2A01G0002130.1	Dex02A	A	1625281	1625841	KQL22345	Set2	1879467	1880494	2e-22	0.263229	0.307676
Dexi2A01G0002150.1	Dex02A	A	1654665	1655866	KQL22314	Set2	1579094	1580178	1e-70	0.452293	0.60279
Dexi2A01G0002160.1	Dex02A	A	1660453	1661559	KQL22349	Set2	1904777	1907652	9e-178	0.181998	0.212134
Dexi2A01G0002180.1	Dex02A	A	1668893	1669876	KQL22350	Set2	1908770	1909672	2e-49	0.626478	0.680712
Dexi2A01G0002220.1	Dex02A	A	1709161	1710720	KQL22354	Set2	1925576	1929267	0	0.0692081	0.330707
Dexi2A01G0002230.1	Dex02A	A	1736397	1740567	KQL22355	Set2	1945680	1950031	0	-2	-2
Dexi2A01G0002240.1	Dex02A	A	1742129	1744883	KQL22356	Set2	1951845	1955090	0	0.0456108	0.275284
Dexi2A01G0002250.1	Dex02A	A	1750063	1750871	KQL22357	Set2	1959524	1962558	5e-17	0.420801	0.1898
Dexi2A01G0002260.1	Dex02A	A	1766364	1766888	KQL22358	Set2	1964557	1965439	1e-71	0.201743	0.231548
Dexi2A01G0002280.1	Dex02A	A	1775028	1775534	KQL22359	Set2	1972614	1973357	3e-81	0.181687	0.377132
Dexi2A01G0002300.1	Dex02A	A	1782510	1783770	KQL22361	Set2	1986224	1988453	1e-113	0.330952	0.410894
Dexi2A01G0002310.1	Dex02A	A	1813891	1818901	KQL22362	Set2	2032667	2033652	6e-101	0.00405681	0.139495
Dexi2A01G0002320.1	Dex02A	A	1821145	1826919	KQL22363	Set2	2036907	2039082	0	0.0987348	0.308652
Dexi2A01G0002350.1	Dex02A	A	1862048	1864062	KQL22369	Set2	2056473	2058512	0	0.155558	0.514181
Dexi2A01G0002380.1	Dex02A	A	1876577	1877295	KQL22374	Set2	2085119	2086377	1e-62	0.129997	0.304099
Dexi2A01G0002450.1	Dex02A	A	1936407	1939000	KQL22375	Set2	2089968	2092349	2e-153	0.131747	0.245337
Dexi2A01G0002490.1	Dex02A	A	1981592	1983105	KQL22376	Set2	2105045	2106995	0	0.052412	0.4932
Dexi2A01G0002520.1	Dex02A	A	2011198	2015272	KQL22378	Set2	2127350	2131421	0	0.0315962	0.253376
Dexi2A01G0002530.1	Dex02A	A	2050139	2053596	KQL22381	Set2	2157495	2161200	0	0.0396077	0.328152
Dexi2A01G0002540.1	Dex02A	A	2062775	2066913	KQL22382	Set2	2181638	2185770	0	0.0984485	0.246082
Dexi2A01G0002550.1	Dex02A	A	2070663	2071511	KQL22386	Set2	2200730	2202035	1e-105	0.249091	0.543873
[truncated: 26,652 more rows]

## Sheet: Panicum_miliaceum
Digitaria_exilis	chrDexi	subDexi	startDexi	endDexi	Panicum_miliaceum	chrPmi	startPmi	endPmi	evalue	ka	ks
[truncated: 51,755 more rows]

[truncated: 8 more sheets: Panicum_hallii, Sorghum_bicolor, Zea_mays, Oryza_sativa, Brachypodium_distachyon, Hordeum_vulgare, Aegilops_tauschii, Triticum_aestivum]
