# Supplementary material for: Fonio millet genome unlocks African orphan crop diversity for agriculture in a changing climate
Source: Nat Commun. 2020 Sep 8;11:4488. doi: 10.1038/s41467-020-18329-4 (PMC7479619; doi:10.1038/s41467-020-18329-4)
Supplement: Supplementary file 7 — Supplementary Dataset 3 [file 41467_2020_18329_MOESM7_ESM.xlsx]

## Sheet: Expression
	flag_leaf					grain				seedling				spike
gene_id	length	effective_length	expected_count	TPM	FPKM	effective_length	expected_count	TPM	FPKM	effective_length	expected_count	TPM	FPKM	effective_length	expected_count	TPM	FPKM
Dexi1A01G0000010.1	1461	1221.16	149.65	2.91	4.48	1221.43	327.38	5.63	9.79	1216.36	483.74	6.86	10.43	1223.81	449.43	9.19	14.18
Dexi1A01G0000020.1	687	447.16	0	0	0	447.44	0	0	0	442.38	0	0	0	449.82	0	0	0
Dexi1A01G0000030.1	207	11.26	1.46	3.07	4.73	10.26	0.23	0.48	0.83	11.15	0.57	0.88	1.34	13.07	2.14	4.1	6.33
Dexi1A01G0000040.1	318	85.89	1	0.28	0.43	85.16	10.33	2.55	4.43	83.85	0	0	0	89.51	0.5	0.14	0.22
Dexi1A01G0000050.1	1086	846.16	0	0	0	846.43	0	0	0	841.36	0	0	0	848.81	2.05	0.06	0.09
Dexi1A01G0000060.1	234	24.16	0	0	0	22.86	0	0	0	23.73	0	0	0	26.86	0	0	0
Dexi1A01G0000070.1	276	51.83	0	0	0	50.66	0	0	0	50.65	0	0	0	55.29	0	0	0
Dexi1A01G0000080.1	399	160.88	0	0	0	160.84	0	0	0	157.36	0	0	0	164.11	0	0	0
Dexi1A01G0000090.1	645	405.17	0	0	0	405.44	0	0	0	400.4	1.8	0.08	0.12	407.84	2.04	0.13	0.19
Dexi1A01G0000100.1	996	756.16	0	0	0	756.43	0	0	0	751.36	0	0	0	758.81	0	0	0
Dexi1A01G0000110.1	735	495.16	0	0	0	495.43	0	0	0	490.37	0	0	0	497.81	0	0	0
Dexi1A01G0000120.1	3858	3618.16	0	0	0	3618.43	0	0	0	3613.36	0	0	0	3620.81	0	0	0
Dexi1A01G0000130.1	582	342.2	0	0	0	342.47	0	0	0	337.49	0	0	0	344.89	0	0	0
Dexi1A01G0000140.1	765	525.16	0	0	0	525.43	0	0	0	520.37	0	0	0	527.81	0	0	0
Dexi1A01G0000150.1	276	51.83	0	0	0	50.66	0	0	0	50.65	0	0	0	55.29	0.52	0.24	0.36
Dexi1A01G0000160.1	4821	4581.16	4.97	0.03	0.04	4581.43	13	0.06	0.1	4576.36	45	0.17	0.26	4583.81	13	0.07	0.11
Dexi1A01G0000170.1	483	243.47	17	1.66	2.55	243.68	13	1.12	1.95	239.1	47	3.39	5.15	246.32	82.96	8.43	13
Dexi1A01G0000180.1	588	348.19	0	0	0	348.46	0	0	0	343.48	0	0	0	350.88	0	0	0
Dexi1A01G0000190.1	741	501.16	0	0	0	501.43	0	0	0	496.37	0	0	0	503.81	0	0	0
Dexi1A01G0000200.1	318	85.89	1	0.28	0.43	85.16	10.33	2.55	4.43	83.85	0	0	0	89.51	0.5	0.14	0.22
Dexi1A01G0000210.1	522	282.3	29.67	2.49	3.84	282.54	89.33	6.64	11.55	277.73	37	2.3	3.49	285.06	26.67	2.34	3.61
Dexi1A01G0000220.1	207	11.26	1.46	3.07	4.73	10.26	0.23	0.48	0.83	11.15	0.57	0.88	1.34	13.07	2.14	4.1	6.33
Dexi1A01G0000230.1	687	447.16	0	0	0	447.44	0	0	0	442.38	0	0	0	449.82	0	0	0
Dexi1A01G0000240.1	1293	1053.16	3.46	0.08	0.12	1053.43	0	0	0	1048.36	498.73	8.21	12.47	1055.81	3525.18	83.6	128.9
Dexi1A01G0000250.1	1143	903.16	0	0	0	903.43	7.38	0.17	0.3	898.36	247.48	4.75	7.22	905.81	1544.22	42.68	65.82
Dexi1A01G0000260.1	1056	816.16	0	0	0	816.43	6	0.15	0.27	811.36	42.75	0.91	1.38	818.81	7.32	0.22	0.35
Dexi1A01G0000270.1	504	264.36	0	0	0	264.59	0	0	0	259.87	0	0	0	267.16	0	0	0
Dexi1A01G0000280.1	1710	1470.16	260.35	4.2	6.47	1470.43	0	0	0	1465.36	441.52	5.2	7.9	1472.81	153.35	2.61	4.02
Dexi1A01G0000290.1	1164	924.16	18.85	0.48	0.75	924.43	28	0.64	1.11	919.36	3160.57	59.31	90.12	926.81	603.42	16.3	25.14
Dexi1A01G0000300.1	1146	906.16	6322.9	165.53	255	906.43	48.03	1.11	1.94	901.36	4873.48	93.28	141.74	908.81	3038.75	83.72	129.09
Dexi1A01G0000310.1	501	261.37	2746.32	249.27	383.99	261.6	6955.42	558.17	971.38	256.9	2071.42	139.1	211.38	264.18	3548.49	336.31	518.56
Dexi1A01G0000320.1	4476	4236.16	1424.45	7.98	12.29	4236.43	868.9	4.31	7.49	4231.36	1500.58	6.12	9.3	4238.81	1159.87	6.85	10.56
Dexi1A01G0000330.1	1818	1578.16	1	0.02	0.02	1578.43	0	0	0	1573.36	53.75	0.59	0.9	1580.81	12.19	0.19	0.3
Dexi1A01G0000340.1	1077	837.16	0	0	0	837.43	0	0	0	832.36	0	0	0	839.81	260.83	7.78	11.99
Dexi1A01G0000350.1	933	693.16	0	0	0	693.43	0	0	0	688.36	10.43	0.26	0.4	695.81	6	0.22	0.33
Dexi1A01G0000360.1	711	471.16	0	0	0	471.44	0	0	0	466.37	0	0	0	473.82	0	0	0
Dexi1A01G0000370.1	285	58.69	707.1	285.81	440.28	57.61	14	5.1	8.88	57.33	164.26	49.43	75.11	62.23	613.86	246.99	380.84
Dexi1A01G0000380.1	267	45.26	39	20.44	31.49	44.02	0	0	0	44.26	11.5	4.48	6.81	48.62	43	22.15	34.15
Dexi1A01G0000390.1	258	39	25.06	15.24	23.48	37.71	0	0	0	38.18	15.29	6.91	10.5	42.23	46.88	27.79	42.85
Dexi1A01G0000400.1	1539	1299.16	143.2	2.61	4.03	1299.43	257.75	4.16	7.25	1294.36	552.69	7.37	11.19	1301.81	415.37	7.99	12.32
Dexi1A01G0000410.1	495	255.4	171.98	15.98	24.61	255.62	257.99	21.19	36.87	250.96	334	22.96	34.89	258.22	415.53	40.29	62.12
Dexi1A01G0000420.1	630	390.17	403.58	24.54	37.8	390.45	1375.75	73.97	128.73	385.42	607.49	27.19	41.32	392.84	646.05	41.18	63.49
Dexi1A01G0000430.1	1968	1728.16	4	0.05	0.08	1728.43	19	0.23	0.4	1723.36	2	0.02	0.03	1730.81	703.89	10.18	15.7
Dexi1A01G0000440.1	1797	1557.16	794.61	12.11	18.65	1557.43	422.39	5.69	9.91	1552.36	3024.14	33.61	51.07	1559.81	2280.75	36.61	56.45
Dexi1A01G0000450.1	2091	1851.16	63.95	0.82	1.26	1851.43	1292.34	14.65	25.5	1846.36	345.8	3.23	4.91	1853.81	353.78	4.78	7.37
Dexi1A01G0000460.1	483	243.47	0	0	0	243.68	10.02	0.86	1.5	239.1	0	0	0	246.32	93	9.45	14.58
Dexi1A01G0000470.1	543	303.25	0	0	0	303.5	0	0	0	298.62	1	0.06	0.09	305.98	565	46.23	71.29
Dexi1A01G0000480.1	1092	852.16	2	0.06	0.09	852.43	0	0	0	847.36	85.98	1.75	2.66	854.81	3.44	0.1	0.16
Dexi1A01G0000490.1	573	333.21	535.78	38.15	58.76	333.47	4852.38	305.47	531.62	328.51	2050.59	107.68	163.64	335.91	1635.68	121.92	187.99
Dexi1A01G0000500.1	1041	801.16	67321.7	1993.48	3070.93	801.43	61.07	1.6	2.78	796.36	26873.7	582.17	884.66	803.81	8438.01	262.83	405.27
Dexi1A01G0000510.1	1650	1410.16	16.98	0.29	0.44	1410.43	2.68	0.04	0.07	1405.36	26.01	0.32	0.49	1412.81	990.62	17.56	27.07
Dexi1A01G0000520.1	618	378.18	0	0	0	378.45	0	0	0	373.43	4.81	0.22	0.34	380.85	7.85	0.52	0.8
Dexi1A01G0000530.1	681	441.17	1705.43	91.71	141.27	441.44	2627.94	124.98	217.5	436.38	1270.99	50.25	76.35	443.82	1102.73	62.21	95.92
Dexi1A01G0000540.1	2238	1998.16	11	0.13	0.2	1998.43	681.62	7.16	12.46	1993.36	759.53	6.57	9.99	2000.81	361.21	4.52	6.97
Dexi1A01G0000550.1	1527	1287.16	213.46	3.93	6.06	1287.43	217.59	3.55	6.17	1282.36	442.97	5.96	9.06	1289.81	162.7	3.16	4.87
Dexi1A01G0000560.1	837	597.16	173.04	6.87	10.59	597.43	309.09	10.86	18.9	592.36	292.98	8.53	12.97	599.81	416.64	17.39	26.82
Dexi1A01G0000570.1	561	321.22	44.46	3.28	5.06	321.48	109.89	7.18	12.49	316.55	46.18	2.52	3.82	323.93	44.65	3.45	5.32
Dexi1A01G0000580.1	4377	4137.16	803.76	4.61	7.1	4137.43	1687.96	8.56	14.91	4132.36	1477.62	6.17	9.37	4139.81	1346.53	8.14	12.56
Dexi1A01G0000590.1	1593	1353.16	1440.2	25.25	38.9	1353.43	4717.78	73.18	127.35	1348.36	3534.85	45.23	68.73	1355.81	4286.75	79.16	122.06
Dexi1A01G0000600.1	1176	936.16	251.71	6.38	9.83	936.43	51	1.14	1.99	931.36	503.32	9.32	14.17	938.81	342.57	9.14	14.09
Dexi1A01G0000610.1	1059	819.16	3.89	0.11	0.17	819.43	0	0	0	814.36	7.97	0.17	0.26	821.81	0	0	0
Dexi1A01G0000620.1	507	267.35	10.16	0.9	1.39	267.58	59.42	4.66	8.11	262.85	20.62	1.35	2.06	270.14	40.54	3.76	5.79
Dexi1A01G0000630.1	1998	1758.16	39648.3	534.99	824.14	1758.43	5.05	0.06	0.1	1753.36	586.77	5.77	8.77	1760.81	7007.07	99.64	153.63
Dexi1A01G0000640.1	1164	924.16	0	0	0	924.43	0	0	0	919.36	0	0	0	926.81	0	0	0
Dexi1A01G0000650.1	606	366.18	16.92	1.1	1.69	366.46	33.49	1.92	3.34	361.45	20	0.95	1.45	368.86	54.76	3.72	5.73
Dexi1A01G0000660.1	819	579.16	150.24	6.15	9.48	579.43	674.53	24.44	42.53	574.36	239.99	7.21	10.95	581.81	134.14	5.77	8.9
Dexi1A01G0000670.1	1281	1041.16	12.5	0.28	0.44	1041.43	1	0.02	0.04	1036.36	22.15	0.37	0.56	1043.81	70.26	1.69	2.6
Dexi1A01G0000680.1	351	115.44	0.5	0.1	0.16	115.05	0	0	0	112.73	0	0	0	118.95	0.5	0.11	0.16
Dexi1A01G0000690.1	1131	891.16	403.71	10.75	16.56	891.43	299.99	7.06	12.29	886.36	327.32	6.37	9.68	893.81	253.82	7.11	10.96
Dexi1A01G0000700.1	1188	948.16	0	0	0	948.43	10.5	0.23	0.4	943.36	143.45	2.62	3.99	950.81	36.67	0.97	1.49
Dexi1A01G0000710.1	807	567.16	0	0	0	567.43	2.03	0.08	0.13	562.36	0	0	0	569.81	1.07	0.05	0.07
Dexi1A01G0000720.1	5412	5172.16	1800.98	8.26	12.73	5172.43	14062.9	57.08	99.33	5167.36	3775.77	12.61	19.16	5174.81	3204.14	15.5	23.9
Dexi1A01G0000730.1	966	726.16	122.2	3.99	6.15	726.43	79.55	2.3	4	721.36	160.08	3.83	5.82	728.81	52.66	1.81	2.79
Dexi1A01G0000740.1	543	303.25	57.94	4.53	6.98	303.5	66.22	4.58	7.97	298.62	85.54	4.94	7.51	305.98	36.55	2.99	4.61
Dexi1A01G0000750.1	1110	870.16	128.11	3.49	5.38	870.43	443.44	10.7	18.61	865.36	460.23	9.17	13.94	872.81	372.11	10.67	16.46
Dexi1A01G0000760.1	1710	1470.16	1	0.02	0.02	1470.43	0	0	0	1465.36	4	0.05	0.07	1472.81	2	0.03	0.05
Dexi1A01G0000770.1	1212	972.16	0	0	0	972.43	0	0	0	967.36	146.93	2.62	3.98	974.81	1	0.03	0.04
Dexi1A01G0000780.1	1284	1044.16	32.49	0.74	1.14	1044.43	21	0.42	0.73	1039.36	98.67	1.64	2.49	1046.81	28.68	0.69	1.06
Dexi1A01G0000790.1	3159	2919.16	1036.08	8.42	12.97	2919.43	2460.16	17.69	30.79	2914.36	1697.87	10.05	15.27	2921.81	1493.34	12.8	19.73
Dexi1A01G0000800.1	1806	1566.16	476	7.21	11.11	1566.43	413	5.54	9.63	1561.36	1970	21.77	33.08	1568.81	1414	22.57	34.8
Dexi1A01G0000810.1	2649	2409.16	0	0	0	2409.43	0	0	0	2404.36	6	0.04	0.07	2411.81	18	0.19	0.29
Dexi1A01G0000820.1	1899	1659.16	164.32	2.35	3.62	1659.43	35.38	0.45	0.78	1654.36	380.26	3.97	6.03	1661.81	138	2.08	3.21
Dexi1A01G0000830.1	585	345.2	0	0	0	345.47	0	0	0	340.48	4	0.2	0.31	347.89	14	1.01	1.55
Dexi1A01G0000840.1	483	243.47	0	0	0	243.68	0	0	0	239.1	2	0.14	0.22	246.32	0	0	0
Dexi1A01G0000850.1	1503	1263.16	715	13.43	20.69	1263.43	1	0.02	0.03	1258.36	1316.52	18.05	27.43	1265.81	585.95	11.59	17.87
Dexi1A01G0000860.1	699	459.16	42	2.17	3.34	459.44	8	0.37	0.64	454.38	132	5.01	7.62	461.82	36	1.95	3.01
Dexi1A01G0000870.1	2016	1776.16	157.2	2.1	3.23	1776.43	1671.67	19.76	34.38	1771.36	723.15	7.04	10.7	1778.81	571.53	8.04	12.4
Dexi1A01G0000880.1	1434	1194.16	9.09	0.18	0.28	1194.43	13	0.23	0.4	1189.36	701.23	10.17	15.46	1196.81	418.58	8.76	13.5
Dexi1A01G0000890.1	1353	1113.16	0	0	0	1113.43	9	0.17	0.3	1108.36	34.16	0.53	0.81	1115.81	36	0.81	1.25
Dexi1A01G0000900.1	876	636.16	15	0.56	0.86	636.43	54.01	1.78	3.1	631.36	28.21	0.77	1.17	638.81	24.01	0.94	1.45
Dexi1A01G0000910.1	540	300.25	6.21	0.49	0.76	300.51	4	0.28	0.49	295.63	17.11	1	1.52	302.99	9.73	0.8	1.24
Dexi1A01G0000920.1	591	351.19	25	1.69	2.6	351.46	0	0	0	346.47	47	2.34	3.56	353.88	23	1.63	2.51
Dexi1A01G0000930.1	1227	987.16	0	0	0	987.43	6	0.13	0.22	982.36	9	0.16	0.24	989.81	8	0.2	0.31
Dexi1A01G0000940.1	350	114.52	3491	723.16	1114.02	114.12	12656.7	2328.23	4051.83	111.83	7788.8	1201.51	1825.82	118.03	7249	1537.67	2370.99
Dexi1A01G0000950.1	308	77.36	32.8	10.06	15.49	76.51	0	0	0	75.52	3	0.69	1.04	80.97	476.09	147.21	226.99
Dexi1A01G0000960.1	3093	2853.16	0	0	0	2853.43	15	0.11	0.19	2848.36	69.72	0.42	0.64	2855.81	49.58	0.43	0.67
Dexi1A01G0000970.1	2556	2316.16	0	0	0	2316.43	0	0	0	2311.36	0	0	0	2318.81	9	0.1	0.15
Dexi1A01G0000980.1	1413	1173.16	0	0	0	1173.43	0	0	0	1168.36	4	0.06	0.09	1175.81	4	0.09	0.13
Dexi1A01G0000990.1	1833	1593.16	0	0	0	1593.43	0	0	0	1588.36	2	0.02	0.03	1595.81	1	0.02	0.02
Dexi1A01G0001000.1	945	705.16	490	16.48	25.39	705.43	2343	69.73	121.35	700.36	382.99	9.43	14.34	707.81	261	9.23	14.24
Dexi1A01G0001010.1	657	417.17	0	0	0	417.44	1	0.05	0.09	412.4	2	0.08	0.13	419.83	0	0	0
Dexi1A01G0001020.1	1563	1323.16	0	0	0	1323.43	6	0.1	0.17	1318.36	6.51	0.09	0.13	1325.81	0	0	0
Dexi1A01G0001030.1	1605	1365.16	0	0	0	1365.43	0	0	0	1360.36	6.49	0.08	0.13	1367.81	0	0	0
Dexi1A01G0001040.1	6078	5838.16	2376.64	9.66	14.88	5838.43	2501.46	8.99	15.65	5833.36	5674.44	16.78	25.5	5840.81	3026.21	12.97	20
Dexi1A01G0001050.1	1146	906.16	0	0	0	906.43	0	0	0	901.36	40	0.77	1.16	908.81	2	0.06	0.08
Dexi1A01G0001060.1	1677	1437.16	695.15	11.47	17.68	1437.43	843.77	12.32	21.45	1432.36	1226	14.77	22.44	1439.81	1200.41	20.87	32.19
Dexi1A01G0001070.1	789	549.16	40.25	1.74	2.68	549.43	542.64	20.73	36.08	544.36	155.27	4.92	7.48	551.81	125.59	5.7	8.79
Dexi1A01G0001080.1	1542	1302.16	340	6.19	9.54	1302.43	36	0.58	1.01	1297.36	559.97	7.45	11.32	1304.81	369.46	7.09	10.93
Dexi1A01G0001090.1	612	372.18	211.51	13.48	20.77	372.45	345.02	19.45	33.84	367.44	320.32	15.04	22.85	374.86	218.72	14.61	22.53
Dexi1A01G0001100.1	1740	1500.16	480.77	7.6	11.71	1500.43	8024.46	112.27	195.39	1495.36	1269.99	14.65	22.26	1502.81	893.46	14.89	22.95
Dexi1A01G0001110.1	873	633.16	0	0	0	633.43	71.06	2.35	4.1	628.36	1.79	0.05	0.07	635.81	1.79	0.07	0.11
Dexi1A01G0001120.1	750	510.16	615.3	28.61	44.08	510.43	2557.97	105.2	183.09	505.37	2112.66	72.12	109.59	512.81	1711.59	83.57	128.85
Dexi1A01G0001130.1	1230	990.16	191	4.58	7.05	990.43	17	0.36	0.63	985.36	81	1.42	2.16	992.81	157	3.96	6.11
Dexi1A01G0001140.1	2421	2181.16	320.37	3.48	5.37	2181.43	270.03	2.6	4.52	2176.36	1592.35	12.62	19.18	2183.81	338.42	3.88	5.98
Dexi1A01G0001150.1	1695	1455.16	72.9	1.19	1.83	1455.43	67	0.97	1.68	1450.36	94.01	1.12	1.7	1457.81	64.26	1.1	1.7
Dexi1A01G0001160.1	1479	1239.16	528.08	10.11	15.57	1239.43	1619.06	27.42	47.73	1234.36	20008.6	279.64	424.95	1241.81	21703.5	437.59	674.73
Dexi1A01G0001170.1	2001	1761.16	1703.46	22.95	35.35	1761.43	598.58	7.13	12.42	1756.36	2605.93	25.6	38.9	1763.81	7770.08	110.3	170.07
Dexi1A01G0001180.1	897	657.16	268.5	9.69	14.93	657.43	214	6.83	11.89	652.36	487.5	12.89	19.59	659.81	308.5	11.71	18.05
Dexi1A01G0001190.1	321	88.5	24	6.43	9.91	87.8	24.5	5.86	10.19	86.39	55	10.98	16.69	92.11	35	9.51	14.67
Dexi1A01G0001200.1	1599	1359.16	8	0.14	0.22	1359.43	32.5	0.5	0.87	1354.36	38	0.48	0.74	1361.81	21.5	0.4	0.61
Dexi1A01G0001210.1	474	234.53	0	0	0	234.73	0	0	0	230.22	0	0	0	237.42	10.48	1.11	1.7
Dexi1A01G0001220.1	1718	1478.16	123.29	1.98	3.05	1478.43	14.34	0.2	0.35	1473.36	62.02	0.73	1.1	1480.81	10579.2	178.87	275.81
Dexi1A01G0001230.1	2076	1836.16	0	0	0	1836.43	0	0	0	1831.36	0	0	0	1838.81	392.36	5.34	8.24
Dexi1A01G0001240.1	813	573.16	162.9	6.74	10.39	573.43	129.31	4.73	8.24	568.36	249.96	7.59	11.53	575.81	89.45	3.89	6
Dexi1A01G0001250.1	1224	984.16	81.83	1.97	3.04	984.43	641.5	13.68	23.81	979.36	576.4	10.15	15.43	986.81	220.6	5.6	8.63
Dexi1A01G0001260.1	717	477.16	3451.45	171.6	264.34	477.44	3566.12	156.81	272.89	472.37	3189.57	116.49	177.01	479.82	2408.62	125.68	193.8
Dexi1A01G0001270.1	3009	2769.16	27	0.23	0.36	2769.43	0	0	0	2764.36	85.56	0.53	0.81	2771.81	33.47	0.3	0.47
Dexi1A01G0001280.1	909	669.16	7	0.25	0.38	669.43	4	0.13	0.22	664.36	11	0.29	0.43	671.81	12	0.45	0.69
Dexi1A01G0001290.1	282	56.37	0	0	0	55.26	0	0	0	55.08	0	0	0	59.89	0	0	0
Dexi1A01G0001300.1	1311	1071.16	3583	79.35	122.24	1071.43	152	2.98	5.18	1066.36	5648	91.37	138.85	1073.81	981	22.87	35.27
Dexi1A01G0001310.1	438	198.95	123.91	14.78	22.76	199.06	113.89	12.01	20.9	194.94	89.27	7.9	12	201.97	177.02	21.94	33.84
Dexi1A01G0001320.1	972	732.16	205.92	6.67	10.28	732.43	444.94	12.75	22.19	727.36	415.24	9.85	14.97	734.81	435.67	14.84	22.89
Dexi1A01G0001330.1	2442	2202.16	14	0.15	0.23	2202.43	28.26	0.27	0.47	2197.36	234.36	1.84	2.8	2204.81	159.09	1.81	2.79
Dexi1A01G0001340.1	1419	1179.16	11	0.22	0.34	1179.43	5	0.09	0.15	1174.36	194.99	2.86	4.35	1181.81	2161.16	45.79	70.6
Dexi1A01G0001350.1	1095	855.16	66.92	1.86	2.86	855.43	207.89	5.1	8.88	850.36	161.07	3.27	4.97	857.81	120.23	3.51	5.41
Dexi1A01G0001360.1	1236	996.16	0	0	0	996.43	0	0	0	991.36	2.05	0.04	0.05	998.81	23.53	0.59	0.91
Dexi1A01G0001370.1	1308	1068.16	465.58	10.34	15.93	1068.43	246.1	4.84	8.42	1063.36	664.09	10.77	16.37	1070.81	197.16	4.61	7.11
Dexi1A01G0001380.1	1389	1149.16	42.8	0.88	1.36	1149.43	304.38	5.56	9.67	1144.36	135.43	2.04	3.1	1151.81	103.57	2.25	3.47
Dexi1A01G0001390.1	531	291.27	0	0	0	291.52	0	0	0	286.68	8	0.48	0.73	294.02	24	2.04	3.15
Dexi1A01G0001400.1	441	201.9	0	0	0	202.02	0	0	0	197.86	0	0	0	204.91	0	0	0
Dexi1A01G0001410.1	363	126.59	0	0	0	126.3	0	0	0	123.66	0	0	0	130.03	0	0	0
Dexi1A01G0001420.1	1398	1158.16	1	0.02	0.03	1158.43	0	0	0	1153.36	1	0.01	0.02	1160.81	47	1.01	1.56
Dexi1A01G0001430.1	1278	1038.16	167.26	3.82	5.89	1038.43	772.26	15.61	27.17	1033.36	930.32	15.53	23.6	1040.81	658.77	15.85	24.44
Dexi1A01G0001440.1	1755	1515.16	207.94	3.26	5.02	1515.43	307	4.25	7.4	1510.36	1125.25	12.85	19.53	1517.81	224.56	3.7	5.71
Dexi1A01G0001450.1	654	414.17	0	0	0	414.44	0	0	0	409.4	0	0	0	416.83	14	0.84	1.3
Dexi1A01G0001460.1	1284	1044.16	170	3.86	5.95	1044.43	65.15	1.31	2.28	1039.36	383.02	6.36	9.66	1046.81	304.02	7.27	11.21
Dexi1A01G0001470.1	645	405.17	0	0	0	405.44	0	0	0	400.4	0	0	0	407.84	1.71	0.1	0.16
Dexi1A01G0001480.1	342	107.21	0	0	0	106.73	0	0	0	104.67	0	0	0	110.75	0	0	0
Dexi1A01G0001490.1	1443	1203.16	0	0	0	1203.43	0	0	0	1198.36	0	0	0	1205.81	0	0	0
Dexi1A01G0001500.1	372	135.06	0	0	0	134.84	17	2.65	4.61	131.96	3	0.39	0.6	138.45	0	0	0
Dexi1A01G0001510.1	1386	1146.16	19	0.39	0.61	1146.43	30	0.55	0.96	1141.36	37	0.56	0.85	1148.81	54	1.18	1.81
Dexi1A01G0001520.1	1161	921.16	54	1.39	2.14	921.43	160.01	3.65	6.34	916.36	129	2.43	3.69	923.81	101.59	2.75	4.25
Dexi1A01G0001530.1	831	591.16	461.01	18.5	28.5	591.43	62	2.2	3.83	586.36	693.43	20.4	31	593.81	378.11	15.94	24.58
Dexi1A01G0001540.1	1256	1016.16	145.96	3.41	5.25	1016.43	54.5	1.13	1.96	1011.36	222.46	3.79	5.77	1018.81	77	1.89	2.92
Dexi1A01G0001550.1	1083	843.16	3.18	0.09	0.14	843.43	5.5	0.14	0.24	838.36	2.5	0.05	0.08	845.81	11.11	0.33	0.51
Dexi1A01G0001560.1	2727	2487.16	0	0	0	2487.43	0	0	0	2482.36	13.33	0.09	0.14	2489.81	354.67	3.57	5.5
Dexi1A01G0001570.1	720	480.16	33	1.63	2.51	480.44	34.67	1.51	2.64	475.37	59	2.14	3.25	482.82	44	2.28	3.52
Dexi1A01G0001580.1	186	4.51	0	0	0	3.92	0	0	0	4.5	0	0	0	5.48	0.33	1.52	2.35
Dexi1A01G0001590.1	1416	1176.16	28.2	0.57	0.88	1176.43	10.67	0.19	0.33	1171.36	19.31	0.28	0.43	1178.81	869.23	18.46	28.47
Dexi1A01G0001600.1	2727	2487.16	0	0	0	2487.43	0	0	0	2482.36	13.33	0.09	0.14	2489.81	354.67	3.57	5.5
Dexi1A01G0001610.1	720	480.16	33	1.63	2.51	480.44	34.67	1.51	2.64	475.37	59	2.14	3.25	482.82	44	2.28	3.52
Dexi1A01G0001620.1	186	4.51	0	0	0	3.92	0	0	0	4.5	0	0	0	5.48	0.33	1.52	2.35
Dexi1A01G0001630.1	1416	1176.16	28.2	0.57	0.88	1176.43	10.67	0.19	0.33	1171.36	19.31	0.28	0.43	1178.81	869.23	18.46	28.47
Dexi1A01G0001640.1	1767	1527.16	0	0	0	1527.43	0	0	0	1522.36	0	0	0	1529.81	5	0.08	0.13
Dexi1A01G0001650.1	465	225.61	181.44	19.08	29.39	225.79	0	0	0	221.36	240.56	18.75	28.49	228.52	73.12	8.01	12.35
Dexi1A01G0001660.1	336	101.78	4	0.93	1.44	101.25	0	0	0	99.37	9.98	1.73	2.63	105.36	13.07	3.11	4.79
Dexi1A01G0001670.1	207	11.26	3	6.32	9.74	10.26	0	0	0	11.15	2	3.1	4.7	13.07	5	9.58	14.77
Dexi1A01G0001680.1	1116	876.16	160	4.33	6.67	876.43	154	3.69	6.42	871.36	983.02	19.46	29.58	878.81	410	11.68	18.01
Dexi1A01G0001690.1	1548	1308.16	406.37	7.37	11.35	1308.43	408.91	6.56	11.42	1303.36	1093.94	14.48	22	1310.81	357.55	6.83	10.53
Dexi1A01G0001700.1	1431	1191.16	81.34	1.62	2.5	1191.43	229.07	4.04	7.02	1186.36	144.75	2.1	3.2	1193.81	107.55	2.26	3.48
Dexi1A01G0001710.1	1011	771.16	382.47	11.77	18.13	771.43	405.21	11.03	19.19	766.36	294.7	6.63	10.08	773.81	365.18	11.82	18.22
Dexi1A01G0001720.1	504	264.36	205.29	18.42	28.38	264.59	1132.36	89.84	156.36	259.87	275.59	18.29	27.8	267.16	367.84	34.47	53.16
Dexi1A01G0001730.1	528	288.28	5164.73	425.02	654.74	288.53	5717.82	416.03	724.01	283.7	8524.76	518.39	787.74	291.03	3753.83	322.94	497.95
Dexi1A01G0001740.1	1839	1599.16	1137.14	16.87	25.99	1599.43	390.35	5.12	8.92	1594.36	1569.02	16.98	25.8	1601.81	881.45	13.78	21.24
Dexi1A01G0001750.1	483	243.47	0	0	0	243.68	0	0	0	239.1	0	0	0	246.32	1	0.1	0.16
Dexi1A01G0001760.1	852	612.16	362.34	14.04	21.63	612.43	215.03	7.37	12.83	607.36	430.54	12.23	18.58	614.81	273.58	11.14	17.18
Dexi1A01G0001770.1	1962	1722.16	528.73	7.28	11.22	1722.43	17	0.21	0.36	1717.36	1316.1	13.22	20.09	1724.81	88.64	1.29	1.98
Dexi1A01G0001780.1	1647	1407.16	5910.27	99.64	153.5	1407.43	2	0.03	0.05	1402.36	3277.2	40.32	61.26	1409.81	765.18	13.59	20.95
Dexi1A01G0001790.1	1548	1308.16	832	15.09	23.24	1308.43	0	0	0	1303.36	1219.99	16.15	24.54	1310.81	17	0.32	0.5
Dexi1A01G0001800.1	222	17.88	0	0	0	16.68	0	0	0	17.62	0	0	0	20.23	1	1.24	1.91
Dexi1A01G0001810.1	1317	1077.16	138.82	3.06	4.71	1077.43	225.2	4.39	7.64	1072.36	237.17	3.82	5.8	1079.81	234.47	5.44	8.38
Dexi1A01G0001820.1	534	294.27	1	0.08	0.12	294.52	0	0	0	289.66	0	0	0	297.01	1	0.08	0.13
Dexi1A01G0001830.1	546	306.24	0	0	0	306.5	0	0	0	301.61	0	0	0	308.97	0	0	0
Dexi1A01G0001840.1	756	516.16	0	0	0	516.43	0	0	0	511.37	0	0	0	518.81	0	0	0
Dexi1A01G0001850.1	1869	1629.16	8	0.12	0.18	1629.43	206	2.65	4.62	1624.36	80	0.85	1.29	1631.81	36	0.55	0.85
Dexi1A01G0001860.1	456	216.7	407.62	44.62	68.74	216.86	643.45	62.29	108.4	212.53	468.67	38.04	57.81	219.65	478.47	54.54	84.1
Dexi1A01G0001870.1	1785	1545.16	11.12	0.17	0.26	1545.43	25	0.34	0.59	1540.36	107	1.2	1.82	1547.81	235	3.8	5.86
Dexi1A01G0001880.1	1611	1371.16	607.96	10.52	16.2	1371.43	103.1	1.58	2.75	1366.36	1068.18	13.49	20.49	1373.81	343.32	6.26	9.65
Dexi1A01G0001890.1	597	357.19	5.01	0.33	0.51	357.46	1.65	0.1	0.17	352.46	19.65	0.96	1.46	359.87	7.07	0.49	0.76
Dexi1A01G0001900.1	354	118.21	3	0.6	0.93	117.85	0	0	0	115.45	3	0.45	0.68	121.7	1	0.21	0.32
Dexi1A01G0001910.1	696	456.16	1986.33	103.3	159.13	456.44	1557.31	71.63	124.65	451.38	1357.29	51.88	78.83	458.82	1375.76	75.07	115.76
Dexi1A01G0001920.1	2298	2058.16	119.33	1.38	2.12	2058.43	79.95	0.82	1.42	2053.36	437.52	3.68	5.59	2060.81	487.9	5.93	9.14
Dexi1A01G0001930.1	879	639.16	4839.8	179.64	276.73	639.43	26.98	0.89	1.54	634.36	3374.55	91.77	139.46	641.81	1328.27	51.82	79.9
Dexi1A01G0001940.1	1209	969.16	0	0	0	969.43	90	1.95	3.39	964.36	41	0.73	1.11	971.81	66.46	1.71	2.64
Dexi1A01G0001950.1	765	525.16	1723.83	77.87	119.96	525.43	1984.12	79.27	137.96	520.37	2632.2	87.26	132.61	527.81	2100.41	99.64	153.63
Dexi1A01G0001960.1	1083	843.16	44	1.24	1.91	843.43	31	0.77	1.34	838.36	126	2.59	3.94	845.81	53	1.57	2.42
Dexi1A01G0001970.1	921	681.16	107.47	3.74	5.77	681.43	288.76	8.9	15.48	676.36	168.67	4.3	6.54	683.81	342.06	12.52	19.31
Dexi1A01G0001980.1	423	184.23	0	0	0	184.29	0	0	0	180.39	0	0	0	187.33	0	0	0
Dexi1A01G0001990.1	267	45.26	1	0.52	0.81	44.02	18	8.58	14.94	44.26	9	3.51	5.33	48.62	11	5.67	8.74
Dexi1A01G0002000.1	957	717.16	771.53	25.52	39.32	717.43	3112.36	91.07	158.5	712.36	899.77	21.79	33.11	719.81	859.53	29.9	46.1
Dexi1A01G0002010.1	294	65.82	234.44	84.5	130.17	64.82	0	0	0	64.27	723	194.06	294.89	69.4	169.07	60.99	94.05
Dexi1A01G0002020.1	1722	1482.16	262	4.19	6.46	1482.43	146	2.07	3.6	1477.36	439	5.13	7.79	1484.81	308.47	5.2	8.02
Dexi1A01G0002030.1	384	146.46	15	2.43	3.74	146.33	0	0	0	143.17	217.96	26.26	39.91	149.78	37	6.18	9.54
Dexi1A01G0002040.1	186	4.51	0	0	0	3.92	0	0	0	4.5	0	0	0	5.48	0	0	0
Dexi1A01G0002050.1	498	258.39	1588.8	145.87	224.72	258.61	2119.73	172.07	299.46	253.93	2447.95	166.31	252.73	261.2	1212.58	116.23	179.22
Dexi1A01G0002060.1	294	65.82	137.53	49.57	76.36	64.82	244.29	79.12	137.69	64.27	332.08	89.13	135.45	69.4	127.03	45.83	70.66
Dexi1A01G0002070.1	258	39	0	0	0	37.71	0	0	0	38.18	4	1.81	2.75	42.23	6	3.56	5.48
Dexi1A01G0002080.1	1599	1359.16	0	0	0	1359.43	0	0	0	1354.36	20	0.25	0.39	1361.81	144	2.65	4.08
Dexi1A01G0002090.1	255	37	0	0	0	35.69	0	0	0	36.22	0	0	0	40.17	0	0	0
Dexi1A01G0002100.1	225	19.37	0	0	0	18.14	0	0	0	19.07	0	0	0	21.81	0	0	0
Dexi1A01G0002110.1	438	198.95	0	0	0	199.06	0	0	0	194.94	2	0.18	0.27	201.97	0	0	0
Dexi1A01G0002120.1	201	9.02	0	0	0	8.13	0	0	0	8.95	0	0	0	10.6	0	0	0
Dexi1A01G0002130.1	729	489.16	0	0	0	489.43	0	0	0	484.37	1	0.04	0.05	491.82	3	0.15	0.24
Dexi1A01G0002140.1	726	486.16	0	0	0	486.43	0	0	0	481.37	8	0.29	0.44	488.82	4	0.2	0.32
Dexi1A01G0002150.1	1260	1020.16	27	0.63	0.97	1020.43	42	0.86	1.5	1015.36	46	0.78	1.19	1022.81	52	1.27	1.96
Dexi1A01G0002160.1	225	19.37	0	0	0	18.14	0	0	0	19.07	0	0	0	21.81	0	0	0
Dexi1A01G0002170.1	735	495.16	0	0	0	495.43	0	0	0	490.37	43	1.51	2.3	497.81	14	0.7	1.09
Dexi1A01G0002180.1	219	16.44	0	0	0	15.27	0	0	0	16.21	0	0	0	18.69	0	0	0
Dexi1A01G0002190.1	219	16.44	0	0	0	15.27	0	0	0	16.21	0	0	0	18.69	0	0	0
Dexi1A01G0002200.1	213	13.74	0	0	0	12.64	0	0	0	13.57	0	0	0	15.77	0	0	0
Dexi1A01G0002210.1	216	15.06	0	0	0	13.93	0	0	0	14.87	0	0	0	17.21	0	0	0
Dexi1A01G0002220.1	222	17.88	0	0	0	16.68	0	0	0	17.62	0	0	0	20.23	0	0	0
Dexi1A01G0002230.1	222	17.88	0	0	0	16.68	0	0	0	17.62	0	0	0	20.23	0	0	0
Dexi1A01G0002240.1	342	107.21	0	0	0	106.73	0	0	0	104.67	0	0	0	110.75	0	0	0
Dexi1A01G0002250.1	468	228.58	0	0	0	228.77	0	0	0	224.31	0	0	0	231.49	0	0	0
Dexi1A01G0002260.1	1650	1410.16	109	1.83	2.82	1410.43	10	0.15	0.26	1405.36	101	1.24	1.88	1412.81	47	0.83	1.28
Dexi1A01G0002270.1	30	0	0	0	0	0	0	0	0	0	0	0	0	0	0	0	0
Dexi1A01G0002280.1	171	1.57	0	0	0	1.3	0	0	0	1.58	0	0	0	1.99	0	0	0
Dexi1A01G0002290.1	801	561.16	203.41	8.6	13.25	561.43	28	1.05	1.82	556.36	153.08	4.75	7.21	563.81	359.31	15.96	24.6
Dexi1A01G0002300.1	525	285.29	0	0	0	285.54	0	0	0	280.72	0	0	0	288.04	0	0	0
Dexi1A01G0002310.1	1347	1107.16	1264.09	27.09	41.73	1107.43	1981	37.55	65.35	1102.36	2332	36.49	55.46	1109.81	1821	41.08	63.35
Dexi1A01G0002320.1	1074	834.16	1146	32.59	50.21	834.43	3096	77.89	135.56	829.36	2693	56.02	85.12	836.81	2188	65.47	100.94
Dexi1A01G0002330.1	243	29.39	0	0	0	28.07	0	0	0	28.82	0	0	0	32.32	0	0	0
Dexi1A01G0002340.1	216	15.06	0	0	0	13.93	0	0	0	14.87	0	0	0	17.21	0	0	0
Dexi1A01G0002350.1	603	363.19	38	2.48	3.82	363.46	90	5.2	9.05	358.45	67	3.22	4.9	365.86	90	6.16	9.5
Dexi1A01G0002360.1	4023	3783.16	175.95	1.1	1.7	3783.43	107.01	0.59	1.03	3778.36	451.5	2.06	3.13	3785.81	235.38	1.56	2.4
Dexi1A01G0002370.1	351	115.44	0	0	0	115.05	7	1.28	2.22	112.73	10	1.53	2.33	118.95	11	2.32	3.57
Dexi1A01G0002380.1	1287	1047.16	4326.48	98.02	150.99	1047.43	3672.02	73.6	128.08	1042.36	5897.15	97.6	148.31	1049.81	3143.38	74.97	115.6
Dexi1A01G0002390.1	507	267.35	4	0.35	0.55	267.58	24	1.88	3.28	262.85	31	2.03	3.09	270.14	10	0.93	1.43
Dexi1A01G0002400.1	954	714.16	0	0	0	714.43	0	0	0	709.36	0	0	0	716.81	8	0.28	0.43
Dexi1A01G0002410.1	621	381.18	0	0	0	381.45	0	0	0	376.43	0	0	0	383.85	0	0	0
Dexi1A01G0002420.1	1533	1293.16	3988.93	73.18	112.73	1293.43	10105	164.01	285.43	1288.36	4114	55.09	83.71	1295.81	2060.02	39.8	61.37
Dexi1A01G0002430.1	687	447.16	0	0	0	447.44	0	0	0	442.38	0	0	0	449.82	0	0	0
Dexi1A01G0002440.1	1140	900.16	1	0.03	0.04	900.43	101.11	2.36	4.1	895.36	10.04	0.19	0.29	902.81	30.01	0.83	1.28
Dexi1A01G0002450.1	819	579.16	138.67	5.68	8.75	579.43	1630.95	59.09	102.84	574.36	835.03	25.08	38.11	581.81	1055.27	45.41	70.02
Dexi1A01G0002460.1	750	510.16	3	0.14	0.21	510.43	25	1.03	1.79	505.37	303	10.34	15.72	512.81	239	11.67	17.99
Dexi1A01G0002470.1	1413	1173.16	9.27	0.19	0.29	1173.43	0	0	0	1168.36	7	0.1	0.16	1175.81	123.44	2.63	4.05
Dexi1A01G0002480.1	1326	1086.16	0	0	0	1086.43	125	2.42	4.2	1081.36	0.43	0.01	0.01	1088.81	57	1.31	2.02
Dexi1A01G0002490.1	1164	924.16	155	3.98	6.13	924.43	600.04	13.63	23.71	919.36	96	1.8	2.74	926.81	328.38	8.87	13.68
Dexi1A01G0002500.1	756	516.16	880.41	40.46	62.34	516.43	811	32.97	57.37	511.37	1550	52.29	79.46	518.81	1013	48.89	75.38
Dexi1A01G0002510.1	426	187.17	7	0.89	1.37	187.24	0	0	0	183.29	34	3.2	4.86	190.25	17	2.24	3.45
Dexi1A01G0002520.1	1728	1488.16	3	0.05	0.07	1488.43	0	0	0	1483.36	0	0	0	1490.81	190.3	3.2	4.93
Dexi1A01G0002530.1	1713	1473.16	1152.02	18.55	28.58	1473.43	152.76	2.18	3.79	1468.36	1089.99	12.81	19.46	1475.81	622.91	10.57	16.29
Dexi1A01G0002540.1	1122	882.16	3	0.08	0.12	882.43	27	0.64	1.12	877.36	19	0.37	0.57	884.81	23	0.65	1
Dexi1A01G0002550.1	315	83.31	2.13	0.61	0.93	82.55	0	0	0	81.33	62.22	13.2	20.05	86.93	13.66	3.93	6.06
Dexi1A01G0002560.1	741	501.16	74.76	3.54	5.45	501.43	288.49	12.08	21.02	496.37	187.48	6.52	9.9	503.81	194.91	9.69	14.94
Dexi1A01G0002570.1	444	204.86	21.33	2.47	3.81	204.99	20.98	2.15	3.74	200.79	67.83	5.83	8.86	207.85	23.42	2.82	4.35
Dexi1A01G0002580.1	2409	2169.16	61.72	0.68	1.04	2169.43	277.53	2.69	4.67	2164.36	210.47	1.68	2.55	2171.81	130.02	1.5	2.31
Dexi1A01G0002590.1	243	29.39	1	0.81	1.24	28.07	0	0	0	28.82	16	9.58	14.55	32.32	7	5.42	8.36
Dexi1A01G0002600.1	993	753.16	0	0	0	753.43	0	0	0	748.36	4	0.09	0.14	755.81	498.42	16.51	25.46
Dexi1A01G0002610.1	582	342.2	143	9.91	15.27	342.47	333.7	20.46	35.6	337.49	339	17.33	26.33	344.89	175.48	12.74	19.64
Dexi1A01G0002620.1	537	297.26	1257.19	100.33	154.56	297.51	0	0	0	292.65	924.52	54.5	82.82	300	411.81	34.37	52.99
Dexi1A01G0002630.1	582	342.2	40.64	2.82	4.34	342.47	131	8.03	13.98	337.49	43	2.2	3.34	344.89	58	4.21	6.49
Dexi1A01G0002640.1	1419	1179.16	1982.01	39.88	61.43	1179.43	155	2.76	4.8	1174.36	1533.88	22.53	34.24	1181.81	1863.58	39.48	60.88
Dexi1A01G0002650.1	1137	897.16	201.16	5.32	8.19	897.43	102.26	2.39	4.16	892.36	275.14	5.32	8.08	899.81	247.7	6.89	10.63
Dexi1A01G0002660.1	2205	1965.16	73.11	0.88	1.36	1965.43	112.3	1.2	2.09	1960.36	157.95	1.39	2.11	1967.81	140.46	1.79	2.76
Dexi1A01G0002670.1	522	282.3	9.11	0.77	1.18	282.54	0	0	0	277.73	12.37	0.77	1.17	285.06	8.83	0.78	1.2
Dexi1A01G0002680.1	471	231.56	361.02	36.99	56.98	231.75	809.01	73.29	127.54	227.27	488.02	37.05	56.29	234.45	521	55.64	85.79
Dexi1A01G0002690.1	567	327.21	701.76	50.88	78.38	327.48	382	24.49	42.62	322.53	851.69	45.56	69.23	329.92	754.02	57.22	88.23
Dexi1A01G0002700.1	1371	1131.16	0	0	0	1131.43	0	0	0	1126.36	0	0	0	1133.81	2	0.04	0.07
Dexi1A01G0002710.1	357	120.99	0	0	0	120.66	0	0	0	118.17	1	0.15	0.22	124.47	2	0.4	0.62
Dexi1A01G0002720.1	570	330.21	162.42	11.67	17.98	330.48	0	0	0	325.52	45.22	2.4	3.64	332.91	43.32	3.26	5.02
Dexi1A01G0002730.1	300	70.7	0	0	0	69.77	0	0	0	69.03	2	0.5	0.76	74.3	2	0.67	1.04
Dexi1A01G0002740.1	981	741.16	26.07	0.83	1.29	741.43	16	0.45	0.79	736.36	22.96	0.54	0.82	743.81	39.35	1.32	2.04
Dexi1A01G0002750.1	423	184.23	196	25.24	38.88	184.29	0	0	0	180.39	20	1.91	2.91	187.33	47	6.28	9.69
Dexi1A01G0002760.1	954	714.16	2349.89	78.06	120.25	714.43	390.01	11.46	19.94	709.36	2587.37	62.92	95.62	716.81	678.76	23.71	36.56
Dexi1A01G0002770.1	393	155.1	49	7.49	11.55	155.02	339	45.91	79.9	151.66	225	25.59	38.89	158.36	242	38.26	59
Dexi1A01G0002780.1	768	528.16	839.99	37.73	58.12	528.43	3257.55	129.41	225.22	523.37	1488.34	49.06	74.55	530.81	462.57	21.82	33.64
Dexi1A01G0002790.1	1587	1347.16	1	0.02	0.03	1347.43	14	0.22	0.38	1342.36	195	2.51	3.81	1349.81	217	4.03	6.21
Dexi1A01G0002800.1	798	558.16	185.51	7.88	12.15	558.43	611.04	22.97	39.98	553.36	293.36	9.15	13.9	560.81	575.2	25.68	39.6
Dexi1A01G0002810.1	1086	846.16	25	0.7	1.08	846.43	1	0.02	0.04	841.36	602.09	12.35	18.76	848.81	413.99	12.21	18.83
Dexi1A01G0002820.1	1110	870.16	14	0.38	0.59	870.43	8	0.19	0.34	865.36	47	0.94	1.42	872.81	26	0.75	1.15
Dexi1A01G0002830.1	228	20.91	0	0	0	19.66	0	0	0	20.57	0	0	0	23.45	3	3.2	4.94
Dexi1A01G0002840.1	1854	1614.16	0	0	0	1614.43	0	0	0	1609.36	20	0.21	0.33	1616.81	2	0.03	0.05
Dexi1A01G0002850.1	1749	1509.16	0	0	0	1509.43	0	0	0	1504.36	0	0	0	1511.81	0	0	0
Dexi1A01G0002860.1	1737	1497.16	16	0.25	0.39	1497.43	102	1.43	2.49	1492.36	445	5.14	7.82	1499.81	135	2.25	3.47
Dexi1A01G0002870.1	1821	1581.16	0	0	0	1581.43	0	0	0	1576.36	0	0	0	1583.81	0	0	0
Dexi1A01G0002880.1	2040	1800.16	32.25	0.42	0.65	1800.43	12.97	0.15	0.26	1795.36	85.39	0.82	1.25	1802.81	120.5	1.67	2.58
Dexi1A01G0002890.1	468	228.58	0	0	0	228.77	0	0	0	224.31	0	0	0	231.49	2	0.22	0.33
Dexi1A01G0002900.1	720	480.16	0	0	0	480.44	0	0	0	475.37	0	0	0	482.82	12	0.62	0.96
Dexi1A01G0002910.1	507	267.35	1	0.09	0.14	267.58	13	1.02	1.77	262.85	9	0.59	0.9	270.14	5.99	0.56	0.86
Dexi1A01G0002920.1	993	753.16	0	0	0	753.43	20	0.56	0.97	748.36	37.14	0.86	1.3	755.81	13.6	0.45	0.69
Dexi1A01G0002930.1	441	201.9	0	0	0	202.02	0	0	0	197.86	0	0	0	204.91	6	0.73	1.13
Dexi1A01G0002940.1	8316	8076.16	21302.7	62.58	96.4	8076.43	23	0.06	0.1	8071.36	13625.1	29.12	44.25	8078.81	8289.04	25.69	39.61
Dexi1A01G0002950.1	348	112.69	22	4.63	7.13	112.27	60.89	11.39	19.82	110.03	29.93	4.69	7.13	116.21	24.98	5.38	8.3
Dexi1A01G0002960.1	825	585.16	120	4.86	7.49	585.43	87	3.12	5.43	580.36	236	7.02	10.66	587.81	97	4.13	6.37
Dexi1A01G0002970.1	714	474.16	2269.94	113.57	174.95	474.44	7012.61	310.3	540.02	469.37	3745.86	137.68	209.21	476.82	4427.63	232.49	358.49
Dexi1A01G0002980.1	1038	798.16	0	0	0	798.43	0	0	0	793.36	0	0	0	800.81	1	0.03	0.05
Dexi1A01G0002990.1	483	243.47	0	0	0	243.68	0	0	0	239.1	0	0	0	246.32	0	0	0
Dexi1A01G0003000.1	690	450.16	4	0.21	0.32	450.44	358	16.69	29.04	445.38	59	2.29	3.47	452.82	283	15.65	24.13
Dexi1A01G0003010.1	1728	1488.16	4	0.06	0.1	1488.43	11.25	0.16	0.28	1483.36	40.49	0.47	0.72	1490.81	40.72	0.68	1.05
Dexi1A01G0003020.1	867	627.16	3.85	0.15	0.22	627.43	90.52	3.03	5.27	622.36	37.3	1.03	1.57	629.81	12.68	0.5	0.78
Dexi1A01G0003030.1	822	582.16	29	1.18	1.82	582.43	12	0.43	0.75	577.36	135	4.03	6.13	584.81	70	3	4.62
Dexi1A01G0003040.1	561	321.22	31.19	2.3	3.55	321.48	38	2.48	4.32	316.55	40.2	2.19	3.33	323.93	119	9.2	14.18
Dexi1A01G0003050.1	2571	2331.16	53.58	0.55	0.84	2331.43	458.31	4.13	7.18	2326.36	430.14	3.19	4.85	2333.81	278.95	2.99	4.61
Dexi1A01G0003060.1	1515	1275.16	394.93	7.35	11.32	1275.43	310.13	5.1	8.88	1270.36	1075.01	14.6	22.18	1277.81	589.24	11.55	17.8
Dexi1A01G0003070.1	291	63.42	0	0	0	62.39	35	11.78	20.5	61.93	15	4.18	6.35	66.98	13	4.86	7.49
Dexi1A01G0003080.1	1926	1686.16	4506.87	63.41	97.68	1686.43	6482.51	80.7	140.44	1681.36	7723.39	79.25	120.42	1688.81	6158.57	91.3	140.78
Dexi1A01G0003090.1	1830	1590.16	8.4	0.13	0.19	1590.43	0	0	0	1585.36	1	0.01	0.02	1592.81	1409.87	22.16	34.17
Dexi1A01G0003100.1	807	567.16	744.91	31.16	48	567.43	2390	88.42	153.88	562.36	1588.89	48.74	74.07	569.81	1453.3	63.86	98.46
Dexi1A01G0003110.1	1344	1104.16	66.81	1.44	2.21	1104.43	204.3	3.88	6.76	1099.36	317.18	4.98	7.56	1106.81	638.96	14.45	22.29
Dexi1A01G0003120.1	1146	906.16	103.86	2.72	4.19	906.43	400.9	9.29	16.16	901.36	354.42	6.78	10.31	908.81	403.85	11.13	17.16
Dexi1A01G0003130.1	693	453.16	196.42	10.28	15.84	453.44	588	27.22	47.38	448.38	278	10.7	16.25	455.82	205.3	11.28	17.39
Dexi1A01G0003140.1	813	573.16	181	7.49	11.54	573.43	31	1.13	1.98	568.36	168	5.1	7.75	575.81	64	2.78	4.29
Dexi1A01G0003150.1	999	759.16	0	0	0	759.43	13	0.36	0.63	754.36	0	0	0	761.81	85.72	2.82	4.34
Dexi1A01G0003160.1	543	303.25	2	0.16	0.24	303.5	0	0	0	298.62	6	0.35	0.53	305.98	18	1.47	2.27
Dexi1A01G0003170.1	1968	1728.16	207.63	2.85	4.39	1728.43	0	0	0	1723.36	221.62	2.22	3.37	1730.81	395.27	5.72	8.82
Dexi1A01G0003180.1	495	255.4	194	18.02	27.76	255.62	536	44.02	76.61	250.96	246	16.91	25.7	258.22	230.01	22.3	34.39
Dexi1A01G0003190.1	462	222.64	7	0.75	1.15	222.81	37	3.49	6.07	218.42	16	1.26	1.92	225.56	15	1.66	2.57
Dexi1A01G0003200.1	975	735.16	0	0	0	735.43	0	0	0	730.36	0	0	0	737.81	1.01	0.03	0.05
Dexi1A01G0003210.1	999	759.16	2	0.06	0.1	759.43	7	0.19	0.34	754.36	10	0.23	0.35	761.81	3	0.1	0.15
Dexi1A01G0003220.1	735	495.16	205.08	9.83	15.14	495.43	0	0	0	490.37	267.64	9.42	14.31	497.81	167.11	8.4	12.96
Dexi1A01G0003230.1	1278	1038.16	0	0	0	1038.43	51	1.03	1.79	1033.36	20.55	0.34	0.52	1040.81	15	0.36	0.56
Dexi1A01G0003240.1	1314	1074.16	24.01	0.53	0.82	1074.43	49.02	0.96	1.67	1069.36	147.6	2.38	3.62	1076.81	226.33	5.26	8.11
Dexi1A01G0003250.1	1524	1284.16	0	0	0	1284.43	0	0	0	1279.36	10	0.13	0.2	1286.81	17	0.33	0.51
Dexi1A01G0003260.1	1623	1383.16	0	0	0	1383.43	112.19	1.7	2.96	1378.36	144.29	1.81	2.74	1385.81	64.6	1.17	1.8
Dexi1A01G0003270.1	1473	1233.16	459.64	8.84	13.62	1233.43	344.12	5.86	10.19	1228.36	2150.95	30.21	45.91	1235.81	1293.21	26.2	40.4
Dexi1A01G0003280.1	327	93.76	0	0	0	93.13	0	0	0	91.53	0	0	0	97.36	0	0	0
Dexi1A01G0003290.1	411	172.52	90	12.38	19.07	172.53	626	76.17	132.56	168.83	235	24.01	36.49	175.68	243	34.63	53.4
Dexi1A01G0003300.1	2451	2211.16	171.43	1.84	2.83	2211.43	870.4	8.26	14.38	2206.36	714.93	5.59	8.49	2213.81	417.14	4.72	7.27
Dexi1A01G0003310.1	207	11.26	0	0	0	10.26	0	0	0	11.15	0	0	0	13.07	0	0	0
Dexi1A01G0003320.1	789	549.16	0	0	0	549.43	0	0	0	544.36	0	0	0	551.81	0	0	0
Dexi1A01G0003330.1	954	714.16	238.37	7.92	12.2	714.43	166.92	4.9	8.54	709.36	376.34	9.15	13.91	716.81	360.11	12.58	19.39
Dexi1A01G0003340.1	2409	2169.16	0	0	0	2169.43	0	0	0	2164.36	3	0.02	0.04	2171.81	6.9	0.08	0.12
Dexi1A01G0003350.1	1677	1437.16	422.91	6.98	10.75	1437.43	172.7	2.52	4.39	1432.36	607.97	7.32	11.13	1439.81	302.3	5.26	8.11
Dexi1A01G0003360.1	540	300.25	42	3.32	5.11	300.51	0	0	0	295.63	16	0.93	1.42	302.99	46	3.8	5.86
Dexi1A01G0003370.1	180	3.14	0	0	0	2.69	0	0	0	3.15	0	0	0	3.88	0	0	0
Dexi1A01G0003380.1	2295	2055.16	6	0.07	0.11	2055.43	65	0.66	1.16	2050.36	11	0.09	0.14	2057.81	48	0.58	0.9
Dexi1A01G0003390.1	1350	1110.16	0	0	0	1110.43	0	0	0	1105.36	161.55	2.52	3.83	1112.81	12	0.27	0.42
Dexi1A01G0003400.1	606	366.18	0	0	0	366.46	0	0	0	361.45	0	0	0	368.86	0	0	0
Dexi1A01G0003410.1	2649	2409.16	27.63	0.27	0.42	2409.43	80.63	0.7	1.22	2404.36	159.19	1.14	1.74	2411.81	91.58	0.95	1.47
Dexi1A01G0003420.1	1755	1515.16	62	0.97	1.5	1515.43	324	4.49	7.81	1510.36	93	1.06	1.61	1517.81	69	1.14	1.76
Dexi1A01G0003430.1	387	149.34	20	3.18	4.89	149.22	7	0.98	1.71	145.99	43.46	5.14	7.8	152.64	57.87	9.49	14.64
Dexi1A01G0003440.1	576	336.2	42.97	3.03	4.67	336.47	106.69	6.66	11.58	331.5	62.11	3.23	4.91	338.9	92.53	6.84	10.54
Dexi1A01G0003450.1	789	549.16	1409.46	60.89	93.8	549.43	633.66	24.21	42.14	544.36	3387.68	107.36	163.14	551.81	794.45	36.05	55.58
Dexi1A01G0003460.1	3696	3456.16	502.7	3.45	5.32	3456.43	2080.13	12.63	21.99	3451.36	1404.03	7.02	10.66	3458.81	990.9	7.17	11.06
Dexi1A01G0003470.1	2448	2208.16	615.28	6.61	10.18	2208.43	237.92	2.26	3.94	2203.36	1046.5	8.19	12.45	2210.81	536.07	6.07	9.36
Dexi1A01G0003480.1	1859	1619.16	409.57	6	9.24	1619.43	657.57	8.52	14.83	1614.36	455.48	4.87	7.4	1621.81	218.69	3.38	5.21
Dexi1A01G0003490.1	1833	1593.16	8104.97	120.69	185.92	1593.43	309.72	4.08	7.1	1588.36	7667.58	83.28	126.55	1595.81	1134.19	17.79	27.44
Dexi1A01G0003500.1	1041	801.16	168.66	4.99	7.69	801.43	318.31	8.34	14.51	796.36	148.44	3.22	4.89	803.81	131.04	4.08	6.29
Dexi1A01G0003510.1	471	231.56	43.6	4.47	6.88	231.75	131.01	11.87	20.65	227.27	74.98	5.69	8.65	234.45	45.85	4.9	7.55
Dexi1A01G0003520.1	3315	3075.16	28.57	0.22	0.34	3075.43	341.71	2.33	4.06	3070.36	244.15	1.37	2.08	3077.81	205.52	1.67	2.58
Dexi1A01G0003530.1	93	0	0	0	0	0	0	0	0	0	0	0	0	0	0	0	0
Dexi1A01G0003540.1	627	387.18	3	0.18	0.28	387.45	0	0	0	382.42	2	0.09	0.14	389.85	4	0.26	0.4
Dexi1A01G0003550.1	2481	2241.16	0	0	0	2241.43	75	0.7	1.22	2236.36	269.44	2.08	3.16	2243.81	654.56	7.3	11.26
Dexi1A01G0003560.1	450	210.78	106	11.93	18.38	210.92	0	0	0	206.65	31	2.59	3.93	213.75	27	3.16	4.88
Dexi1A01G0003570.1	1719	1479.16	316.49	5.08	7.82	1479.43	3388.3	48.08	83.67	1474.36	566	6.62	10.06	1481.81	504.05	8.52	13.13
Dexi1A01G0003580.1	804	564.16	0	0	0	564.43	0	0	0	559.36	0	0	0	566.81	45.78	2.02	3.12
Dexi1A01G0003590.1	879	639.16	138	5.12	7.89	639.43	0	0	0	634.36	437	11.88	18.06	641.81	107	4.17	6.44
Dexi1A01G0003600.1	456	216.7	89	9.74	15.01	216.86	105	10.16	17.69	212.53	45	3.65	5.55	219.65	112	12.77	19.69
Dexi1A01G0003610.1	1881	1641.16	76.22	1.1	1.7	1641.43	451.52	5.77	10.05	1636.36	741.38	7.82	11.88	1643.81	378.91	5.77	8.9
Dexi1A01G0003620.1	645	405.17	7.64	0.45	0.69	405.44	44.9	2.32	4.05	400.4	93.31	4.02	6.11	407.84	10.07	0.62	0.95
Dexi1A01G0003630.1	1476	1236.16	13	0.25	0.38	1236.43	92.15	1.56	2.72	1231.36	425.32	5.96	9.06	1238.81	476.89	9.64	14.86
Dexi1A01G0003640.1	4746	4506.16	394.86	2.08	3.2	4506.43	290	1.35	2.35	4501.36	303.75	1.16	1.77	4508.81	475.48	2.64	4.07
Dexi1A01G0003650.1	1446	1206.16	293.51	5.77	8.89	1206.43	117	2.04	3.54	1201.36	257.33	3.7	5.62	1208.81	476.57	9.87	15.22
Dexi1A01G0003660.1	1470	1230.16	919	17.72	27.3	1230.43	25	0.43	0.74	1225.36	422	5.94	9.03	1232.81	254	5.16	7.95
Dexi1A01G0003670.1	1746	1506.16	360.32	5.68	8.74	1506.43	145.83	2.03	3.54	1501.36	1736.29	19.95	30.32	1508.81	1108.83	18.4	28.37
Dexi1A01G0003680.1	411	172.52	19	2.61	4.02	172.53	0	0	0	168.83	50.8	5.19	7.89	175.68	37.07	5.28	8.15
Dexi1A01G0003690.1	1002	762.16	26	0.81	1.25	762.43	0	0	0	757.36	9	0.21	0.31	764.81	51.12	1.67	2.58
Dexi1A01G0003700.1	1677	1437.16	7	0.12	0.18	1437.43	0	0	0	1432.36	1	0.01	0.02	1439.81	87.97	1.53	2.36
Dexi1A01G0003710.1	576	336.2	44	3.1	4.78	336.47	30	1.87	3.26	331.5	69	3.59	5.46	338.9	53.99	3.99	6.15
Dexi1A01G0003720.1	471	231.56	105	10.76	16.57	231.75	198	17.94	31.21	227.27	253	19.21	29.18	234.45	325.99	34.81	53.68
Dexi1A01G0003730.1	2721	2481.16	31.98	0.31	0.47	2481.43	50	0.42	0.74	2476.36	721.49	5.03	7.64	2483.81	817.93	8.24	12.71
Dexi1A01G0003740.1	288	61.04	1	0.39	0.6	59.98	1	0.35	0.61	59.62	2	0.58	0.88	64.59	1	0.39	0.6
Dexi1A01G0003750.1	3870	3630.16	2002.34	13.09	20.16	3630.43	6234.51	36.05	62.74	3625.36	3374.29	16.06	24.4	3632.81	2457.8	16.94	26.12
Dexi1A01G0003760.1	1260	1020.16	666	15.49	23.86	1020.43	5044	103.77	180.59	1015.36	998	16.96	25.77	1022.81	1129	27.64	42.61
Dexi1A01G0003770.1	1020	780.16	35	1.06	1.64	780.43	5	0.13	0.23	775.36	80	1.78	2.7	782.81	20	0.64	0.99
Dexi1A01G0003780.1	378	140.74	47	7.92	12.2	140.57	13	1.94	3.38	137.55	46	5.77	8.77	144.1	16	2.78	4.29
Dexi1A01G0003790.1	453	213.74	5	0.55	0.85	213.89	0	0	0	209.59	1	0.08	0.13	216.7	4	0.46	0.71
Dexi1A01G0003800.1	2433	2193.16	134	1.45	2.23	2193.43	783	7.49	13.04	2188.36	256.99	2.03	3.08	2195.81	748.25	8.53	13.16
Dexi1A01G0003810.1	564	324.22	146.01	10.68	16.46	324.48	1902.13	123.06	214.17	319.54	368.28	19.88	30.21	326.92	403.03	30.87	47.59
Dexi1A01G0003820.1	213	13.74	0	0	0	12.64	0	0	0	13.57	5	6.36	9.66	15.77	0	0	0
Dexi1A01G0003830.1	462	222.64	0	0	0	222.81	107	10.08	17.54	218.42	0	0	0	225.56	0	0	0
Dexi1A01G0003840.1	1572	1332.16	239	4.26	6.56	1332.43	757	11.93	20.76	1327.36	390	5.07	7.7	1334.81	228	4.28	6.59
Dexi1A01G0003850.1	366	129.4	52.23	9.57	14.75	129.14	75.01	12.19	21.22	126.41	30.99	4.23	6.43	132.83	45.99	8.67	13.37
Dexi1A01G0003860.1	1509	1269.16	0	0	0	1269.43	0	0	0	1264.36	1	0.01	0.02	1271.81	19	0.37	0.58
Dexi1A01G0003870.1	246	31.22	0	0	0	29.9	0	0	0	30.61	0	0	0	34.23	0	0	0
Dexi1A01G0003880.1	1290	1050.16	2	0.05	0.07	1050.43	0	0	0	1045.36	1	0.02	0.03	1052.81	1	0.02	0.04
Dexi1A01G0003890.1	2400	2160.16	483	5.3	8.17	2160.43	1426.06	13.86	24.12	2155.36	473.23	3.79	5.76	2162.81	2088.13	24.17	37.27
Dexi1A01G0003900.1	954	714.16	0	0	0	714.43	6	0.18	0.31	709.36	0	0	0	716.81	1	0.03	0.05
Dexi1A01G0003910.1	273	49.6	0	0	0	48.41	5	2.17	3.77	48.49	0	0	0	53.03	5	2.36	3.64
Dexi1A01G0003920.1	939	699.16	507.31	17.21	26.52	699.43	2198.16	65.98	114.82	694.36	1013.02	25.17	38.25	701.81	1356.61	48.4	74.63
Dexi1A01G0003930.1	132	0	0	0	0	0	0	0	0	0	0	0	0	0	0	0	0
Dexi1A01G0003940.1	2430	2190.16	2061.02	22.32	34.39	2190.43	6687.24	64.09	111.54	2185.36	6252.14	49.36	75	2192.81	4479.54	51.15	78.87
Dexi1A01G0003950.1	969	729.16	106.12	3.45	5.32	729.43	498.47	14.35	24.97	724.36	243.67	5.8	8.82	731.81	178.32	6.1	9.41
Dexi1A01G0003960.1	1884	1644.16	301.98	4.36	6.71	1644.43	478.7	6.11	10.64	1639.36	523.07	5.5	8.36	1646.81	398.23	6.05	9.34
Dexi1A01G0003970.1	1449	1209.16	1292.58	25.36	39.07	1209.43	86.99	1.51	2.63	1204.36	3166.92	45.36	68.94	1211.81	621.98	12.85	19.82
Dexi1A01G0003980.1	759	519.16	941.55	43.02	66.28	519.43	480.38	19.42	33.79	514.37	749.77	25.15	38.21	521.81	640.27	30.72	47.37
Dexi1A01G0003990.1	1224	984.16	0	0	0	984.43	0	0	0	979.36	0	0	0	986.81	0	0	0
Dexi1A01G0004000.1	1278	1038.16	558.6	12.76	19.66	1038.43	307.88	6.22	10.83	1033.36	644.68	10.76	16.36	1040.81	540.06	12.99	20.03
Dexi1A01G0004010.1	828	588.16	44.15	1.78	2.74	588.43	1	0.04	0.06	583.36	23.56	0.7	1.06	590.81	50.74	2.15	3.32
Dexi1A01G0004020.1	2094	1854.16	1	0.01	0.02	1854.43	0	0	0	1849.36	1	0.01	0.01	1856.81	89	1.2	1.85
Dexi1A01G0004030.1	7851	7611.16	754.62	2.35	3.62	7611.43	460.15	1.27	2.21	7606.36	2673.99	6.06	9.22	7613.81	1077.52	3.54	5.46
Dexi1A01G0004040.1	1350	1110.16	5800.43	123.95	190.94	1110.43	19034.6	359.86	626.27	1105.36	6914.9	107.92	164	1112.81	5061.67	113.88	175.6
Dexi1A01G0004050.1	2001	1761.16	92.07	1.24	1.91	1761.43	215.47	2.57	4.47	1756.36	174.5	1.71	2.6	1763.81	183.98	2.61	4.03
Dexi1A01G0004060.1	801	561.16	17	0.72	1.11	561.43	0	0	0	556.36	30	0.93	1.41	563.81	24	1.07	1.64
Dexi1A01G0004070.1	1044	804.16	0	0	0	804.43	48	1.25	2.18	799.36	13	0.28	0.43	806.81	14	0.43	0.67
Dexi1A01G0004080.1	1026	786.16	3259.03	98.35	151.5	786.43	2325.9	62.09	108.05	781.36	2204.23	48.67	73.95	788.81	3571.49	113.36	174.8
Dexi1A01G0004090.1	735	495.16	0	0	0	495.43	29	1.23	2.14	490.37	0	0	0	497.81	9	0.45	0.7
Dexi1A01G0004100.1	294	65.82	0	0	0	64.82	0	0	0	64.27	0	0	0	69.4	0	0	0
Dexi1A01G0004110.1	1854	1614.16	548.45	8.06	12.42	1614.43	1130.72	14.7	25.59	1609.36	867.43	9.3	14.13	1616.81	942.04	14.59	22.49
Dexi1A01G0004120.1	1032	792.16	5	0.15	0.23	792.43	0	0	0	787.36	1	0.02	0.03	794.81	1852.24	58.35	89.97
Dexi1A01G0004130.1	384	146.46	12	1.94	2.99	146.33	36	5.16	8.99	143.17	29	3.49	5.31	149.78	12	2.01	3.09
Dexi1A01G0004140.1	237	25.85	4	3.67	5.65	24.54	0	0	0	25.38	13	8.84	13.43	28.64	13	11.36	17.52
Dexi1A01G0004150.1	879	639.16	432.29	16.05	24.72	639.43	992.49	32.58	56.71	634.36	610.72	16.61	25.24	641.81	690.47	26.94	41.53
Dexi1A01G0004160.1	744	504.16	14	0.66	1.01	504.43	80.64	3.36	5.84	499.37	97.65	3.37	5.13	506.81	50.5	2.49	3.85
Dexi1A01G0004170.1	2139	1899.16	6.61	0.08	0.13	1899.43	34.73	0.38	0.67	1894.36	41.09	0.37	0.57	1901.81	43.05	0.57	0.87
Dexi1A01G0004180.1	372	135.06	0	0	0	134.84	0	0	0	131.96	0	0	0	138.45	0	0	0
Dexi1A01G0004190.1	1650	1410.16	18.56	0.31	0.48	1410.43	0	0	0	1405.36	193.68	2.38	3.61	1412.81	124.4	2.2	3.4
Dexi1A01G0004200.1	2478	2238.16	7	0.07	0.11	2238.43	19	0.18	0.31	2233.36	49.01	0.38	0.58	2240.81	652.32	7.29	11.24
Dexi1A01G0004210.1	1536	1296.16	345.26	6.32	9.73	1296.43	182.83	2.96	5.15	1291.36	453.26	6.06	9.2	1298.81	479.17	9.24	14.24
Dexi1A01G0004220.1	615	375.18	1	0.06	0.1	375.45	12	0.67	1.17	370.43	1	0.05	0.07	377.85	0	0	0
Dexi1A01G0004230.1	213	13.74	0	0	0	12.64	0	0	0	13.57	0	0	0	15.77	0	0	0
Dexi1A01G0004240.1	1779	1539.16	36	0.55	0.85	1539.43	165	2.25	3.92	1534.36	117	1.32	2	1541.81	54	0.88	1.35
Dexi1A01G0004250.1	678	438.17	92	4.98	7.67	438.44	75	3.59	6.25	433.39	129	5.14	7.8	440.82	98	5.57	8.58
Dexi1A01G0004260.1	1122	882.16	12	0.32	0.5	882.43	51	1.21	2.11	877.36	72.06	1.42	2.15	884.81	58.66	1.66	2.56
Dexi1A01G0004270.1	250	33.74	0	0	0	32.42	0	0	0	33.06	0	0	0	36.83	3	2.04	3.14
Dexi1A01G0004280.1	1161	921.16	104	2.68	4.13	921.43	114	2.6	4.52	916.36	694.27	13.07	19.86	923.81	672.85	18.24	28.12
Dexi1A01G0004290.1	894	654.16	5	0.18	0.28	654.43	3	0.1	0.17	649.36	59	1.57	2.38	656.81	25	0.95	1.47
Dexi1A01G0004300.1	477	237.51	269.01	26.87	41.39	237.71	7	0.62	1.08	233.18	405	29.96	45.53	240.38	137.99	14.37	22.16
Dexi1A01G0004310.1	4837	4597.16	5.55	0.03	0.04	4597.43	6	0.03	0.05	4592.36	265.91	1	1.52	4599.81	74.92	0.41	0.63
Dexi1A01G0004320.1	1089	849.16	0	0	0	849.43	0	0	0	844.36	45.65	0.93	1.42	851.81	14.59	0.43	0.66
Dexi1A01G0004330.1	291	63.42	0	0	0	62.39	0	0	0	61.93	0	0	0	66.98	0	0	0
Dexi1A01G0004340.1	1803	1563.16	21	0.32	0.49	1563.43	0	0	0	1558.36	79.25	0.88	1.33	1565.81	29.62	0.47	0.73
Dexi1A01G0004350.1	1995	1755.16	5.33	0.07	0.11	1755.43	6	0.07	0.12	1750.36	58.91	0.58	0.88	1757.81	52.72	0.75	1.16
Dexi1A01G0004360.1	324	91.12	0	0	0	90.46	0	0	0	88.96	0	0	0	94.73	3	0.79	1.22
Dexi1A01G0004370.1	396	157.99	0	0	0	157.92	0	0	0	154.5	0	0	0	161.23	0	0	0
Dexi1A01G0004380.1	954	714.16	0	0	0	714.43	8	0.24	0.41	709.36	10.81	0.26	0.4	716.81	10	0.35	0.54
Dexi1A01G0004390.1	5796	5556.16	9	0.04	0.06	5556.43	0	0	0	5551.36	191	0.59	0.9	5558.81	18	0.08	0.13
Dexi1A01G0004400.1	1332	1092.16	2	0.04	0.07	1092.43	0	0	0	1087.36	4.77	0.08	0.12	1094.81	8.43	0.19	0.3
Dexi1A01G0004410.1	741	501.16	93.76	4.44	6.84	501.43	24.15	1.01	1.76	496.37	84.33	2.93	4.45	503.81	56.55	2.81	4.33
Dexi1A01G0004420.1	705	465.16	0.5	0.03	0.04	465.44	0	0	0	460.38	4.5	0.17	0.26	467.82	4	0.21	0.33
Dexi1A01G0004430.1	552	312.23	16	1.22	1.87	312.49	0	0	0	307.58	21.37	1.2	1.82	314.95	13.73	1.09	1.68
Dexi1A01G0004440.1	609	369.18	2	0.13	0.2	369.45	0	0	0	364.44	10	0.47	0.72	371.86	1.16	0.08	0.12
Dexi1A01G0004450.1	654	414.17	0	0	0	414.44	0	0	0	409.4	15.11	0.64	0.97	416.83	2	0.12	0.19
Dexi1A01G0004460.1	660	420.17	7	0.4	0.61	420.44	0	0	0	415.39	4	0.17	0.25	422.83	6	0.36	0.55
Dexi1A01G0004470.1	1002	762.16	0	0	0	762.43	0	0	0	757.36	11	0.25	0.38	764.81	0	0	0
Dexi1A01G0004480.1	684	444.17	3	0.16	0.25	444.44	1	0.05	0.08	439.38	13	0.51	0.78	446.82	11.5	0.64	0.99
Dexi1A01G0004490.1	507	267.35	0	0	0	267.58	0	0	0	262.85	5.56	0.37	0.55	270.14	2	0.19	0.29
Dexi1A01G0004500.1	432	193.05	0	0	0	193.15	0	0	0	189.11	2	0.18	0.28	196.1	2	0.26	0.39
Dexi1A01G0004510.1	438	198.95	0	0	0	199.06	0	0	0	194.94	0	0	0	201.97	3	0.37	0.57
Dexi1A01G0004520.1	978	738.16	1	0.03	0.05	738.43	0	0	0	733.36	64.08	1.51	2.29	740.81	50	1.69	2.61
Dexi1A01G0004530.1	1620	1380.16	116	1.99	3.07	1380.43	0	0	0	1375.36	36	0.45	0.69	1382.81	11	0.2	0.31
Dexi1A01G0004540.1	687	447.16	0	0	0	447.44	0	0	0	442.38	1	0.04	0.06	449.82	0	0	0
Dexi1A01G0004550.1	543	303.25	22	1.72	2.65	303.5	14	0.97	1.69	298.62	43	2.48	3.77	305.98	49	4.01	6.18
Dexi1A01G0004560.1	477	237.51	33	3.3	5.08	237.71	39	3.44	5.99	233.18	44	3.26	4.95	240.38	15	1.56	2.41
Dexi1A01G0004570.1	1320	1080.16	27	0.59	0.91	1080.43	0	0	0	1075.36	129	2.07	3.14	1082.81	67	1.55	2.39
Dexi1A01G0004580.1	387	149.34	1	0.16	0.24	149.22	0	0	0	145.99	1	0.12	0.18	152.64	1	0.16	0.25
Dexi1A01G0004590.1	1857	1617.16	4027.73	59.09	91.02	1617.43	250.12	3.25	5.65	1612.36	3437.87	36.78	55.9	1619.81	834.81	12.9	19.9
Dexi1A01G0004600.1	288	61.04	1	0.39	0.6	59.98	0	0	0	59.62	1	0.29	0.44	64.59	6	2.33	3.59
Dexi1A01G0004610.1	1152	912.16	0	0	0	912.43	0	0	0	907.36	2	0.04	0.06	914.81	3	0.08	0.13
Dexi1A01G0004620.1	1530	1290.16	1308.19	24.05	37.06	1290.43	4279.56	69.62	121.16	1285.36	2418.36	32.46	49.32	1292.81	1833.49	35.51	54.75
Dexi1A01G0004630.1	1629	1389.16	10.32	0.18	0.27	1389.43	19	0.29	0.5	1384.36	469.12	5.85	8.88	1391.81	399.9	7.19	11.09
Dexi1A01G0004640.1	642	402.17	157.38	9.28	14.3	402.44	9.52	0.5	0.86	397.41	252.28	10.95	16.64	404.84	107.65	6.66	10.27
Dexi1A01G0004650.1	903	663.16	15.11	0.54	0.83	663.43	5.73	0.18	0.32	658.36	690.61	18.1	27.5	665.81	127.18	4.78	7.37
Dexi1A01G0004660.1	690	450.16	73.37	3.87	5.96	450.44	379	17.66	30.74	445.38	554.36	21.47	32.63	452.82	355.33	19.65	30.29
Dexi1A01G0004670.1	924	684.16	5	0.17	0.27	684.43	0	0	0	679.36	199	5.05	7.68	686.81	186.94	6.81	10.51
Dexi1A01G0004680.1	525	285.29	297	24.7	38.05	285.54	569	41.83	72.8	280.72	223	13.7	20.83	288.04	316	27.47	42.35
Dexi1A01G0004690.1	1536	1296.16	48	0.88	1.35	1296.43	109.02	1.77	3.07	1291.36	189.8	2.54	3.85	1298.81	186.17	3.59	5.53
Dexi1A01G0004700.1	1314	1074.16	5	0.11	0.17	1074.43	4835.67	94.48	164.43	1069.36	18	0.29	0.44	1076.81	8	0.19	0.29
Dexi1A01G0004710.1	2028	1788.16	388.31	5.15	7.94	1788.43	304.31	3.57	6.22	1783.36	1003.37	9.71	14.75	1790.81	970.54	13.57	20.92
Dexi1A01G0004720.1	219	16.44	0	0	0	15.27	0	0	0	16.21	0	0	0	18.69	0	0	0
Dexi1A01G0004730.1	435	196	0	0	0	196.1	0	0	0	192.02	0	0	0	199.04	4	0.5	0.78
Dexi1A01G0004740.1	321	88.5	0	0	0	87.8	0	0	0	86.39	0	0	0	92.11	0	0	0
Dexi1A01G0004750.1	639	399.17	0	0	0	399.45	4	0.21	0.37	394.41	0	0	0	401.84	2	0.12	0.19
Dexi1A01G0004760.1	915	675.16	207	7.27	11.2	675.43	2300	71.49	124.41	670.36	890.03	22.9	34.81	677.81	600	22.16	34.17
Dexi1A01G0004770.1	675	435.17	174.54	9.52	14.66	435.44	169.02	8.15	14.18	430.39	341.34	13.68	20.79	437.82	232.85	13.32	20.53
Dexi1A01G0004780.1	399	160.88	3.52	0.52	0.8	160.84	0	0	0	157.36	12.3	1.35	2.05	164.11	11.04	1.68	2.6
Dexi1A01G0004790.1	2100	1860.16	40.19	0.51	0.79	1860.43	61.2	0.69	1.2	1855.36	109.66	1.02	1.55	1862.81	64.1	0.86	1.33
Dexi1A01G0004800.1	894	654.16	2	0.07	0.11	654.43	0	0	0	649.36	1	0.03	0.04	656.81	35	1.33	2.06
Dexi1A01G0004810.1	1239	999.16	209.24	4.97	7.65	999.43	149.15	3.13	5.45	994.36	255.23	4.43	6.73	1001.81	194.22	4.85	7.48
Dexi1A01G0004820.1	552	312.23	172	13.07	20.13	312.49	296	19.89	34.61	307.58	130	7.29	11.08	314.95	168	13.36	20.59
Dexi1A01G0004830.1	1563	1323.16	0	0	0	1323.43	14	0.22	0.39	1318.36	58	0.76	1.15	1325.81	759.63	14.35	22.12
Dexi1A01G0004840.1	201	9.02	92	241.89	372.63	8.13	0	0	0	8.95	88	169.59	257.71	10.6	16	37.79	58.28
Dexi1A01G0004850.1	237	25.85	5	4.59	7.07	24.54	0	0	0	25.38	7.22	4.91	7.46	28.64	0	0	0
Dexi1A01G0004860.1	285	58.69	79	31.93	49.19	57.61	3	1.09	1.9	57.33	90	27.08	41.15	62.23	29	11.67	17.99
Dexi1A01G0004870.1	1383	1143.16	613	12.72	19.6	1143.43	1369	25.13	43.74	1138.36	1096	16.61	25.24	1145.81	553	12.08	18.63
Dexi1A01G0004880.1	777	537.16	16	0.71	1.09	537.43	30	1.17	2.04	532.37	19	0.62	0.94	539.81	4	0.19	0.29
Dexi1A01G0004890.1	1953	1713.16	8.51	0.12	0.18	1713.43	49.67	0.61	1.06	1708.36	172.78	1.74	2.65	1715.81	58.21	0.85	1.31
Dexi1A01G0004900.1	1350	1110.16	2318.42	49.54	76.32	1110.43	3458.31	65.38	113.78	1105.36	2724.12	42.52	64.61	1112.81	2306.81	51.9	80.03
Dexi1A01G0004910.1	423	184.23	75	9.66	14.88	184.29	0	0	0	180.39	55	5.26	7.99	187.33	33	4.41	6.8
Dexi1A01G0004920.1	903	663.16	0	0	0	663.43	0	0	0	658.36	0	0	0	665.81	0	0	0
Dexi1A01G0004930.1	924	684.16	2	0.07	0.11	684.43	0	0	0	679.36	6	0.15	0.23	686.81	1	0.04	0.06
Dexi1A01G0004940.1	1038	798.16	126	3.75	5.77	798.43	4	0.11	0.18	793.36	1442	31.36	47.65	800.81	254	7.94	12.25
Dexi1A01G0004950.1	573	333.21	1871.45	133.24	205.26	333.47	5094.47	320.71	558.14	328.51	4947.64	259.82	394.83	335.91	3800.37	283.27	436.78
Dexi1A01G0004960.1	510	270.34	0	0	0	270.57	0	0	0	265.82	19	1.23	1.87	273.12	56	5.13	7.92
Dexi1A01G0004970.1	846	606.16	0	0	0	606.43	0	0	0	601.36	42	1.2	1.83	608.81	91	3.74	5.77
Dexi1A01G0004980.1	615	375.18	4	0.25	0.39	375.45	0	0	0	370.43	80	3.73	5.66	377.85	47	3.11	4.8
Dexi1A01G0004990.1	327	93.76	13	3.29	5.07	93.13	10	2.25	3.92	91.53	63	11.87	18.04	97.36	74	19.03	29.34
Dexi1A01G0005000.1	285	58.69	51	20.61	31.76	57.61	4	1.46	2.54	57.33	16	4.81	7.32	62.23	39	15.69	24.2
Dexi1A01G0005010.1	5694	5454.16	179.19	0.78	1.2	5454.43	81.5	0.31	0.55	5449.36	544.34	1.72	2.62	5456.81	283.55	1.3	2.01
Dexi1A01G0005020.1	456	216.7	8	0.88	1.35	216.86	20	1.94	3.37	212.53	12	0.97	1.48	219.65	8	0.91	1.41
Dexi1A01G0005030.1	1248	1008.16	849.72	20	30.8	1008.43	1296.78	27	46.98	1003.36	3000.66	51.59	78.4	1010.81	1761.65	43.64	67.28
Dexi1A01G0005040.1	312	80.74	0	0	0	79.95	0	0	0	78.83	2	0.44	0.67	84.36	0	0	0
Dexi1A01G0005050.1	966	726.16	0	0	0	726.43	27	0.78	1.36	721.36	0	0	0	728.81	6	0.21	0.32
Dexi1A01G0005060.1	1416	1176.16	26	0.52	0.81	1176.43	20	0.36	0.62	1171.36	106	1.56	2.37	1178.81	42	0.89	1.38
Dexi1A01G0005070.1	252	35.03	25	16.93	26.08	33.72	38	23.66	41.18	34.31	67	33.69	51.19	38.15	37	24.28	37.44
Dexi1A01G0005080.1	1599	1359.16	37.51	0.65	1.01	1359.43	17.83	0.28	0.48	1354.36	172.23	2.19	3.33	1361.81	190.72	3.51	5.41
Dexi1A01G0005090.1	408	169.6	14	1.96	3.02	169.6	0	0	0	165.95	25	2.6	3.95	172.78	6	0.87	1.34
Dexi1A01G0005100.1	285	58.69	10	4.04	6.23	57.61	0	0	0	57.33	24	7.22	10.97	62.23	9	3.62	5.58
Dexi1A01G0005110.1	1392	1152.16	7	0.14	0.22	1152.43	88	1.6	2.79	1147.36	4	0.06	0.09	1154.81	70	1.52	2.34
Dexi1A01G0005120.1	1326	1086.16	0	0	0	1086.43	86	1.66	2.89	1081.36	65	1.04	1.58	1088.81	79	1.82	2.8
Dexi1A01G0005130.1	1086	846.16	0	0	0	846.43	0	0	0	841.36	0	0	0	848.81	0	0	0
Dexi1A01G0005140.1	306	75.68	2	0.63	0.97	74.81	0	0	0	73.88	8	1.87	2.84	79.29	4	1.26	1.95
Dexi1A01G0005150.1	324	91.12	64	16.66	25.67	90.46	81	18.8	32.71	88.96	77	14.93	22.69	94.73	111	29.34	45.24
Dexi1A01G0005160.1	387	149.34	0	0	0	149.22	0	0	0	145.99	2	0.24	0.36	152.64	1	0.16	0.25
Dexi1A01G0005170.1	852	612.16	9	0.35	0.54	612.43	18	0.62	1.07	607.36	100	2.84	4.32	614.81	264	10.75	16.58
Dexi1A01G0005180.1	1149	909.16	29.6	0.77	1.19	909.43	232.43	5.37	9.34	904.36	56.91	1.09	1.65	911.81	31.27	0.86	1.32
Dexi1A01G0005190.1	351	115.44	51	10.48	16.15	115.05	53.75	9.81	17.07	112.73	173.2	26.5	40.28	118.95	81.93	17.24	26.59
Dexi1A01G0005200.1	855	615.16	89.81	3.46	5.34	615.43	116.1	3.96	6.89	610.36	128.72	3.64	5.53	617.81	90.45	3.67	5.65
Dexi1A01G0005210.1	2424	2184.16	72.64	0.79	1.22	2184.43	156.05	1.5	2.61	2179.36	153.62	1.22	1.85	2186.81	58.43	0.67	1.03
Dexi1A01G0005220.1	576	336.2	3	0.21	0.33	336.47	0	0	0	331.5	6	0.31	0.47	338.9	0	0	0
Dexi1A01G0005230.1	666	426.17	3	0.17	0.26	426.44	12	0.59	1.03	421.39	43	1.76	2.68	428.83	2	0.12	0.18
Dexi1A01G0005240.1	690	450.16	9	0.47	0.73	450.44	0	0	0	445.38	79	3.06	4.65	452.82	6	0.33	0.51
Dexi1A01G0005250.1	666	426.17	2	0.11	0.17	426.44	0	0	0	421.39	28.04	1.15	1.74	428.83	35	2.04	3.15
Dexi1A01G0005260.1	720	480.16	153.91	7.6	11.71	480.44	463.06	20.23	35.21	475.37	1689.12	61.3	93.15	482.82	1326.43	68.78	106.06
Dexi1A01G0005270.1	645	405.17	895.75	52.45	80.79	405.44	2252.23	116.62	202.95	400.4	6316.38	272.14	413.55	407.84	6111.61	375.2	578.53
Dexi1A01G0005280.1	2982	2742.16	1486.92	12.86	19.82	2742.43	1723.08	13.19	22.95	2737.36	2257	14.22	21.62	2744.81	1615.89	14.74	22.73
Dexi1A01G0005290.1	351	115.44	8	1.64	2.53	115.05	22	4.01	6.99	112.73	7	1.07	1.63	118.95	29	6.1	9.41
Dexi1A01G0005300.1	3543	3303.16	931.7	6.69	10.31	3303.43	1541.17	9.79	17.04	3298.36	2550.33	13.34	20.27	3305.81	1913.1	14.49	22.34
Dexi1A01G0005310.1	579	339.2	30	2.1	3.23	339.47	0	0	0	334.5	36	1.86	2.82	341.9	15	1.1	1.69
Dexi1A01G0005320.1	1056	816.16	90.7	2.64	4.06	816.43	24.56	0.63	1.1	811.36	426.95	9.08	13.79	818.81	85.21	2.61	4.02
Dexi1A01G0005330.1	1176	936.16	2146.85	54.4	83.81	936.43	2016.71	45.21	78.68	931.36	1786.69	33.09	50.29	938.81	809.77	21.6	33.3
Dexi1A01G0005340.1	1149	909.16	0	0	0	909.43	344	7.94	13.82	904.36	0	0	0	911.81	0	0	0
Dexi1A01G0005350.1	1518	1278.16	11	0.2	0.31	1278.43	10	0.16	0.29	1273.36	200.66	2.72	4.13	1280.81	131.06	2.56	3.95
Dexi1A01G0005360.1	2982	2742.16	17.27	0.15	0.23	2742.43	37	0.28	0.49	2737.36	504.97	3.18	4.84	2744.81	118.38	1.08	1.67
Dexi1A01G0005370.1	699	459.16	139	7.18	11.06	459.44	94.01	4.3	7.48	454.38	278.67	10.58	16.08	461.82	182.11	9.87	15.22
Dexi1A01G0005380.1	618	378.18	353	22.14	34.11	378.45	18	1	1.74	373.43	418.01	19.31	29.35	380.85	213	14	21.59
Dexi1A01G0005390.1	1071	831.16	1776.63	50.71	78.12	831.43	1302.96	32.9	57.25	826.36	5584.97	116.59	177.18	833.81	1317.46	39.56	61
Dexi1A01G0005400.1	474	234.53	0	0	0	234.73	0	0	0	230.22	1	0.07	0.11	237.42	0	0	0
Dexi1A01G0005410.1	912	672.16	29	1.02	1.58	672.43	187	5.84	10.16	667.36	30.99	0.8	1.22	674.81	31	1.15	1.77
Dexi1A01G0005420.1	498	258.39	94	8.63	13.3	258.61	122	9.9	17.24	253.93	233	15.83	24.05	261.2	240	23.01	35.47
Dexi1A01G0005430.1	999	759.16	0	0	0	759.43	0	0	0	754.36	1.26	0.03	0.04	761.81	0	0	0
Dexi1A01G0005440.1	426	187.17	5	0.63	0.98	187.24	0	0	0	183.29	11	1.04	1.57	190.25	7	0.92	1.42
Dexi1A01G0005450.1	438	198.95	466.7	55.65	85.73	199.06	2473.15	260.82	453.91	194.94	1664.01	147.26	223.78	201.97	1513.55	187.63	289.31
Dexi1A01G0005460.1	444	204.86	113.11	13.1	20.18	204.99	51	5.22	9.09	200.79	131	11.26	17.1	207.85	85.05	10.25	15.8
Dexi1A01G0005470.1	1110	870.16	6171.99	168.27	259.21	870.43	1989.22	47.98	83.49	865.36	6199.33	123.59	187.8	872.81	4808.08	137.92	212.67
Dexi1A01G0005480.1	111	0	0	0	0	0	0	0	0	0	0	0	0	0	0	0	0
Dexi1A01G0005490.1	276	51.83	75	34.33	52.88	50.66	0	0	0	50.65	211.42	72.01	109.42	55.29	38	17.21	26.53
Dexi1A01G0005500.1	363	126.59	100.82	18.89	29.1	126.3	0	0	0	123.66	253.07	35.31	53.65	130.03	63.05	12.14	18.72
Dexi1A01G0005510.1	717	477.16	240.58	11.96	18.43	477.44	197.05	8.66	15.08	472.37	290.56	10.61	16.13	479.82	155.35	8.11	12.5
Dexi1A01G0005520.1	1716	1476.16	167.41	2.69	4.14	1476.43	124.29	1.77	3.08	1471.36	178.78	2.1	3.19	1478.81	331.78	5.62	8.66
Dexi1A01G0005530.1	2076	1836.16	258.45	3.34	5.14	1836.43	1064.77	12.17	21.18	1831.36	1017.46	9.58	14.56	1838.81	808.69	11.01	16.98
Dexi1A01G0005540.1	267	45.26	0	0	0	44.02	0	0	0	44.26	0	0	0	48.62	0	0	0
Dexi1A01G0005550.1	417	178.37	1	0.13	0.2	178.41	8	0.94	1.64	174.6	2	0.2	0.3	181.49	3	0.41	0.64
Dexi1A01G0005560.1	441	201.9	87	10.22	15.75	202.02	633.43	65.82	114.55	197.86	682.22	59.48	90.39	204.91	752.25	91.92	141.73
Dexi1A01G0005570.1	287	60.25	172	67.72	104.32	59.19	171	60.65	105.55	58.86	229	67.12	102	63.8	222	87.12	134.33
Dexi1A01G0005580.1	621	381.18	0	0	0	381.45	0	0	0	376.43	2	0.09	0.14	383.85	355.77	23.21	35.78
Dexi1A01G0005590.1	1695	1455.16	0	0	0	1455.43	0	0	0	1450.36	0	0	0	1457.81	0	0	0
Dexi1A01G0005600.1	1524	1284.16	0	0	0	1284.43	0	0	0	1279.36	0	0	0	1286.81	0	0	0
Dexi1A01G0005610.1	507	267.35	17	1.51	2.32	267.58	0	0	0	262.85	142	9.32	14.16	270.14	49	4.54	7
Dexi1A01G0005620.1	1494	1254.16	0	0	0	1254.43	0	0	0	1249.36	0	0	0	1256.81	0	0	0
Dexi1A01G0005630.1	924	684.16	0	0	0	684.43	0	0	0	679.36	0	0	0	686.81	0	0	0
Dexi1A01G0005640.1	276	51.83	0	0	0	50.66	0	0	0	50.65	0	0	0	55.29	0	0	0
Dexi1A01G0005650.1	1512	1272.16	0	0	0	1272.43	0	0	0	1267.36	0	0	0	1274.81	0	0	0
Dexi1A01G0005660.1	1611	1371.16	1	0.02	0.03	1371.43	13	0.2	0.35	1366.36	0	0	0	1373.81	49	0.89	1.38
Dexi1A01G0005670.1	753	513.16	697.47	32.24	49.67	513.43	1064	43.5	75.71	508.37	980.7	33.28	50.57	515.81	995.02	48.3	74.47
Dexi1A01G0005680.1	420	181.3	1	0.13	0.2	181.35	0	0	0	177.49	3	0.29	0.44	184.41	8	1.09	1.67
Dexi1A01G0005690.1	318	85.89	0	0	0	85.16	0	0	0	83.85	6	1.24	1.88	89.51	14.87	4.16	6.41
Dexi1A01G0005700.1	186	4.51	0	0	0	3.92	0	0	0	4.5	0	0	0	5.48	0	0	0
Dexi1A01G0005710.1	764	524.16	87	3.94	6.07	524.43	17	0.68	1.18	519.37	200	6.64	10.1	526.81	142	6.75	10.41
Dexi1A01G0005720.1	711	471.16	12	0.6	0.93	471.44	0	0	0	466.37	7.15	0.26	0.4	473.82	2.55	0.13	0.21
Dexi1A01G0005730.1	207	11.26	0	0	0	10.26	0	0	0	11.15	0	0	0	13.07	0	0	0
Dexi1A01G0005740.1	1221	981.16	159.62	3.86	5.95	981.43	423.29	9.05	15.76	976.36	372.62	6.58	10	983.81	359.04	9.14	14.09
Dexi1A01G0005750.1	279	54.09	0	0	0	52.94	0	0	0	52.85	0	0	0	57.57	16	6.96	10.73
Dexi1A01G0005760.1	312	80.74	0	0	0	79.95	0	0	0	78.83	0	0	0	84.36	30	8.9	13.73
Dexi1A01G0005770.1	1119	879.16	0	0	0	879.43	0	0	0	874.36	7	0.14	0.21	881.81	30	0.85	1.31
Dexi1A01G0005780.1	498	258.39	0	0	0	258.61	0	0	0	253.93	0	0	0	261.2	0	0	0
Dexi1A01G0005790.1	2238	1998.16	395.39	4.69	7.23	1998.43	648.12	6.81	11.85	1993.36	371.37	3.21	4.88	2000.81	254.53	3.19	4.91
Dexi1A01G0005800.1	750	510.16	0	0	0	510.43	360	14.81	25.77	505.37	70	2.39	3.63	512.81	40	1.95	3.01
Dexi1A01G0005810.1	309	78.2	1	0.3	0.47	77.37	0	0	0	76.34	1	0.23	0.34	81.82	3	0.92	1.42
Dexi1A01G0005820.1	900	660.16	112.71	4.05	6.24	660.43	179.89	5.72	9.95	655.36	133.4	3.51	5.34	662.81	102.51	3.87	5.97
Dexi1A01G0005830.1	1158	918.16	127.31	3.29	5.07	918.43	280.22	6.41	11.15	913.36	620.64	11.72	17.81	920.81	315.16	8.57	13.21
Dexi1A01G0005840.1	1767	1527.16	229.61	3.57	5.49	1527.43	1167.72	16.05	27.93	1522.36	416.15	4.72	7.17	1529.81	323.65	5.3	8.17
Dexi1A01G0005850.1	702	462.16	40	2.05	3.16	462.44	19	0.86	1.5	457.38	58	2.19	3.32	464.82	31	1.67	2.57
Dexi1A01G0005860.1	975	735.16	149.34	4.82	7.42	735.43	101.89	2.91	5.06	730.36	303.86	7.18	10.91	737.81	189.88	6.44	9.94
Dexi1A01G0005870.1	870	630.16	1201.67	45.24	69.69	630.43	1983.98	66.07	114.98	625.36	731.91	20.19	30.68	632.81	1023.09	40.48	62.42
Dexi1A01G0005880.1	846	606.16	30	1.17	1.81	606.43	205	7.1	12.35	601.36	53.65	1.54	2.34	608.81	146	6	9.26
Dexi1A01G0005890.1	3297	3057.16	19	0.15	0.23	3057.43	0	0	0	3052.36	51	0.29	0.44	3059.81	4	0.03	0.05
Dexi1A01G0005900.1	1284	1044.16	11	0.25	0.38	1044.43	15	0.3	0.52	1039.36	71.98	1.19	1.82	1046.81	14	0.33	0.52
Dexi1A01G0005910.1	1044	804.16	509.97	15.04	23.18	804.43	475.63	12.41	21.6	799.36	843.09	18.2	27.65	806.81	505.95	15.7	24.21
Dexi1A01G0005920.1	927	687.16	30.39	1.05	1.62	687.43	79.57	2.43	4.23	682.36	130	3.29	4.99	689.81	76.64	2.78	4.29
Dexi1A01G0005930.1	1551	1311.16	79.27	1.43	2.21	1311.43	699.37	11.2	19.48	1306.36	188.41	2.49	3.78	1313.81	497.2	9.48	14.61
Dexi1A01G0005940.1	888	648.16	316.07	11.57	17.82	648.43	23	0.74	1.3	643.36	386.9	10.37	15.77	650.81	100.63	3.87	5.97
Dexi1A01G0005950.1	819	579.16	118.99	4.87	7.51	579.43	67	2.43	4.22	574.36	172	5.17	7.85	581.81	220	9.47	14.6
Dexi1A01G0005960.1	1272	1032.16	991.88	22.8	35.12	1032.43	1498.92	30.48	53.04	1027.36	1619.62	27.2	41.33	1034.81	1425.82	34.5	53.19
Dexi1A01G0005970.1	1176	936.16	107	2.71	4.18	936.43	279	6.25	10.89	931.36	195	3.61	5.49	938.81	134	3.57	5.51
Dexi1A01G0005980.1	1977	1737.16	6	0.08	0.13	1737.43	0	0	0	1732.36	7	0.07	0.11	1739.81	373.55	5.38	8.29
Dexi1A01G0005990.1	1416	1176.16	0	0	0	1176.43	0	0	0	1171.36	0	0	0	1178.81	23	0.49	0.75
Dexi1A01G0006000.1	642	402.17	666	39.29	60.52	402.44	0	0	0	397.41	238	10.33	15.7	404.84	377	23.32	35.95
Dexi1A01G0006010.1	984	744.16	0	0	0	744.43	0	0	0	739.36	2	0.05	0.07	746.81	12.59	0.42	0.65
Dexi1A01G0006020.1	603	363.19	4.76	0.31	0.48	363.46	42.05	2.43	4.23	358.45	5.44	0.26	0.4	365.86	11.3	0.77	1.19
Dexi1A01G0006030.1	1983	1743.16	21.5	0.29	0.45	1743.43	9.5	0.11	0.2	1738.36	65.5	0.65	0.99	1745.81	16.2	0.23	0.36
Dexi1A01G0006040.1	1866	1626.16	2390.56	34.87	53.72	1626.43	6071.37	78.37	136.38	1621.36	7807.61	83.07	126.24	1628.81	5532.73	85.05	131.14
Dexi1A01G0006050.1	900	660.16	191.61	6.89	10.61	660.43	63.55	2.02	3.52	655.36	431.78	11.37	17.27	662.81	254.24	9.6	14.81
Dexi1A01G0006060.1	1488	1248.16	55	1.05	1.61	1248.43	24.67	0.41	0.72	1243.36	18.13	0.25	0.38	1250.81	5958.47	119.27	183.91
Dexi1A01G0006070.1	279	54.09	249.13	109.27	168.34	52.94	360.42	142.91	248.71	52.85	544.46	177.72	270.07	57.57	579.08	251.83	388.3
Dexi1A01G0006080.1	1464	1224.16	423	8.2	12.63	1224.43	711	12.19	21.21	1219.36	468	6.62	10.06	1226.81	419	8.55	13.19
Dexi1A01G0006090.1	663	423.17	147	8.24	12.7	423.44	7	0.35	0.6	418.39	71	2.93	4.45	425.83	22	1.29	1.99
Dexi1A01G0006100.1	1509	1269.16	42	0.79	1.21	1269.43	9	0.15	0.26	1264.36	542	7.4	11.24	1271.81	618	12.17	18.76
Dexi1A01G0006110.1	570	330.21	0	0	0	330.48	0	0	0	325.52	7.53	0.4	0.61	332.91	7.85	0.59	0.91
Dexi1A01G0006120.1	402	163.78	0	0	0	163.75	0	0	0	160.22	2	0.22	0.33	167	10	1.5	2.31
Dexi1A01G0006130.1	2400	2160.16	355.85	3.91	6.02	2160.43	324.18	3.15	5.48	2155.36	1007.66	8.07	12.26	2162.81	641.94	7.43	11.46
Dexi1A01G0006140.1	246	31.22	0	0	0	29.9	0	0	0	30.61	0	0	0	34.23	0	0	0
Dexi1A01G0006150.1	1083	843.16	391.6	11.02	16.97	843.43	2413.79	60.08	104.56	838.36	852.01	17.53	26.64	845.81	674	19.95	30.76
Dexi1A01G0006160.1	1356	1116.16	488.52	10.38	16	1116.43	328.12	6.17	10.74	1111.36	1014.62	15.75	23.93	1118.81	593.29	13.28	20.47
Dexi1A01G0006170.1	306	75.68	11	3.45	5.31	74.81	15	4.21	7.33	73.88	43	10.04	15.26	79.29	21	6.63	10.22
Dexi1A01G0006180.1	903	663.16	14	0.5	0.77	663.43	31	0.98	1.71	658.36	22	0.58	0.88	665.81	48	1.81	2.78
Dexi1A01G0006190.1	1413	1173.16	0	0	0	1173.43	0	0	0	1168.36	54.01	0.8	1.21	1175.81	4	0.09	0.13
Dexi1A01G0006200.1	2670	2430.16	839.78	8.2	12.63	2430.43	1323.05	11.43	19.89	2425.36	1536.08	10.93	16.6	2432.81	1289.9	13.28	20.47
Dexi1A01G0006210.1	1116	876.16	0	0	0	876.43	10	0.24	0.42	871.36	8	0.16	0.24	878.81	34	0.97	1.49
Dexi1A01G0006220.1	261	41.05	115.09	66.51	102.46	39.77	124.08	65.49	113.98	40.17	224.83	96.57	146.74	44.33	203.24	114.8	177.01
Dexi1A01G0006230.1	1653	1413.16	1035.59	17.38	26.78	1413.43	25	0.37	0.65	1408.36	2604.69	31.91	48.48	1415.81	3799.52	67.19	103.6
Dexi1A01G0006240.1	606	366.18	212	13.73	21.16	366.46	0	0	0	361.45	340	16.23	24.66	368.86	322	21.86	33.7
Dexi1A01G0006250.1	1914	1674.16	858.97	12.17	18.75	1674.43	5053.86	63.36	110.27	1669.36	5660.89	58.5	88.9	1676.81	2151.66	32.13	49.54
Dexi1A01G0006260.1	171	1.57	0	0	0	1.3	0	0	0	1.58	0	0	0	1.99	0	0	0
Dexi1A01G0006270.1	675	435.17	1	0.05	0.08	435.44	32	1.54	2.68	430.39	22	0.88	1.34	437.82	15	0.86	1.32
Dexi1A01G0006280.1	1275	1035.16	80.63	1.85	2.85	1035.43	423.61	8.59	14.95	1030.36	180.25	3.02	4.59	1037.81	138.29	3.34	5.14
Dexi1A01G0006290.1	1185	945.16	1656.71	41.58	64.06	945.43	4	0.09	0.15	940.36	1545	28.34	43.07	947.81	817	21.58	33.28
Dexi1A01G0006300.1	588	348.19	0	0	0	348.46	0	0	0	343.48	37	1.86	2.82	350.88	11	0.78	1.21
Dexi1A01G0006310.1	210	12.47	38.2	72.67	111.94	11.42	24.26	44.58	77.59	12.33	77.32	108.18	164.39	14.39	131.54	228.79	352.78
Dexi1A01G0006320.1	1947	1707.16	14.19	0.2	0.3	1707.43	827.51	10.17	17.71	1702.36	604.11	6.12	9.3	1709.81	419.89	6.15	9.48
Dexi1A01G0006330.1	582	342.2	0	0	0	342.47	77	4.72	8.21	337.49	12	0.61	0.93	344.89	15	1.09	1.68
Dexi1A01G0006340.1	2232	1992.16	145.97	1.74	2.68	1992.43	281	2.96	5.15	1987.36	1280.17	11.11	16.89	1994.81	3829.19	48.06	74.11
Dexi1A01G0006350.1	1404	1164.16	44	0.9	1.38	1164.43	0	0	0	1159.36	86	1.28	1.94	1166.81	150	3.22	4.96
Dexi1A01G0006360.1	396	157.99	43	6.46	9.95	157.92	7	0.93	1.62	154.5	36	4.02	6.11	161.23	79	12.27	18.92
Dexi1A01G0006370.1	2400	2160.16	91	1	1.54	2160.43	55	0.53	0.93	2155.36	28	0.22	0.34	2162.81	39	0.45	0.7
Dexi1A01G0006380.1	2655	2415.16	13	0.13	0.2	2415.43	1	0.01	0.02	2410.36	277	1.98	3.01	2417.81	6	0.06	0.1
Dexi1A01G0006390.1	2307	2067.16	0	0	0	2067.43	0	0	0	2062.36	0	0	0	2069.81	2	0.02	0.04
Dexi1A01G0006400.1	306	75.68	0	0	0	74.81	0	0	0	73.88	0	0	0	79.29	0	0	0
Dexi1A01G0006410.1	933	693.16	161	5.51	8.49	693.43	0	0	0	688.36	19	0.48	0.72	695.81	25	0.9	1.39
Dexi1A01G0006420.1	681	441.17	0	0	0	441.44	0	0	0	436.38	0	0	0	443.82	0	0	0
Dexi1A01G0006430.1	651	411.17	0	0	0	411.44	0	0	0	406.4	0	0	0	413.83	1	0.06	0.09
Dexi1A01G0006440.1	864	624.16	0	0	0	624.43	0	0	0	619.36	35	0.97	1.48	626.81	1	0.04	0.06
Dexi1A01G0006450.1	1140	900.16	45	1.19	1.83	900.43	98	2.28	3.98	895.36	337	6.49	9.87	902.81	252	6.99	10.78
Dexi1A01G0006460.1	993	753.16	4	0.13	0.19	753.43	36	1	1.75	748.36	14	0.32	0.49	755.81	33	1.09	1.69
Dexi1A01G0006470.1	1056	816.16	132	3.84	5.91	816.43	63	1.62	2.82	811.36	201	4.27	6.49	818.81	726	22.2	34.23
Dexi1A01G0006480.1	2022	1782.16	62	0.83	1.27	1782.43	1052	12.39	21.56	1777.36	211	2.05	3.11	1784.81	161	2.26	3.48
Dexi1A01G0006490.1	3057	2817.16	369.38	3.11	4.79	2817.43	1000	7.45	12.97	2812.36	877.16	5.38	8.18	2819.81	658.65	5.85	9.02
Dexi1A01G0006500.1	2880	2640.16	1571.79	14.12	21.76	2640.43	2851.8	22.67	39.46	2635.36	2303.1	15.08	22.91	2642.81	1668.31	15.81	24.37
Dexi1A01G0006510.1	1077	837.16	549	15.56	23.97	837.43	1018	25.52	44.41	832.36	1321.15	27.38	41.61	839.81	727.09	21.68	33.42
Dexi1A01G0006520.1	1080	840.16	1232.06	34.79	53.59	840.43	1415.38	35.36	61.53	835.36	530	10.95	16.63	842.81	345.58	10.27	15.83
Dexi1A01G0006530.1	861	621.16	160.33	6.12	9.43	621.43	186	6.28	10.94	616.36	149.93	4.2	6.38	623.81	142.01	5.7	8.79
Dexi1A01G0006540.1	843	603.16	428	16.83	25.93	603.43	294	10.23	17.8	598.36	1262.05	36.39	55.29	605.81	392.67	16.23	25.02
Dexi1A01G0006550.1	1344	1104.16	0	0	0	1104.43	0	0	0	1099.36	8	0.13	0.19	1106.81	13	0.29	0.45
Dexi1A01G0006560.1	447	207.81	3	0.34	0.53	207.95	17	1.72	2.99	203.72	7	0.59	0.9	210.8	9	1.07	1.65
Dexi1A01G0006570.1	834	594.16	63.43	2.53	3.9	594.43	14.65	0.52	0.9	589.36	51.57	1.51	2.29	596.81	50.35	2.11	3.26
Dexi1A01G0006580.1	1032	792.16	1925.12	57.65	88.81	792.43	365.43	9.68	16.85	787.36	728.07	15.95	24.24	794.81	737.81	23.24	35.84
Dexi1A01G0006590.1	1164	924.16	4455.54	114.37	176.19	924.43	89.99	2.04	3.56	919.36	4590.62	86.14	130.9	926.81	376.74	10.18	15.69
Dexi1A01G0006600.1	1092	852.16	0	0	0	852.43	0	0	0	847.36	109	2.22	3.37	854.81	116	3.4	5.24
Dexi1A01G0006610.1	930	690.16	1494.72	51.38	79.15	690.43	1024.42	31.15	54.21	685.36	1729.69	43.54	66.16	692.81	1347.23	48.69	75.07
Dexi1A01G0006620.1	293	65.01	0	0	0	64.01	0	0	0	63.49	0	0	0	68.59	0	0	0
Dexi1A01G0006630.1	237	25.85	0	0	0	24.54	0	0	0	25.38	0	0	0	28.64	0	0	0
Dexi1A01G0006640.1	2964	2724.16	539.28	4.7	7.23	2724.43	3018.28	23.26	40.48	2719.36	695.41	4.41	6.7	2726.81	871.5	8	12.34
Dexi1A01G0006650.1	1905	1665.16	1401.25	19.96	30.75	1665.43	1700.53	21.44	37.3	1660.36	1343.63	13.96	21.21	1667.81	777.46	11.67	18
Dexi1A01G0006660.1	579	339.2	4	0.28	0.43	339.47	49	3.03	5.27	334.5	13	0.67	1.02	341.9	27	1.98	3.05
Dexi1A01G0006670.1	486	246.45	132	12.71	19.57	246.66	228	19.41	33.77	242.06	203.02	14.47	21.99	249.3	275.53	27.67	42.67
Dexi1A01G0006680.1	1422	1182.16	23	0.46	0.71	1182.43	10	0.18	0.31	1177.36	286.66	4.2	6.38	1184.81	70.13	1.48	2.29
Dexi1A01G0006690.1	2316	2076.16	337.3	3.85	5.94	2076.43	480.52	4.86	8.45	2071.36	1122.16	9.35	14.2	2078.81	159.83	1.92	2.97
Dexi1A01G0006700.1	735	495.16	467	22.37	34.47	495.43	107	4.53	7.89	490.37	224	7.88	11.98	497.81	194	9.76	15.04
Dexi1A01G0006710.1	912	672.16	921.51	32.52	50.1	672.43	1644.25	51.33	89.34	667.36	1365.48	35.3	53.64	674.81	1203.15	44.64	68.83
Dexi1A01G0006720.1	336	101.78	5	1.17	1.8	101.25	0	0	0	99.37	39	6.77	10.29	105.36	18	4.28	6.6
Dexi1A01G0006730.1	321	88.5	1	0.27	0.41	87.8	2	0.48	0.83	86.39	2	0.4	0.61	92.11	1	0.27	0.42
Dexi1A01G0006740.1	270	47.41	10	5	7.71	46.2	2	0.91	1.58	46.36	25	9.3	14.14	50.81	14	6.9	10.64
Dexi1A01G0006750.1	792	552.16	0	0	0	552.43	0	0	0	547.36	0	0	0	554.81	1.73	0.08	0.12
Dexi1A01G0006760.1	1569	1329.16	0	0	0	1329.43	15.92	0.25	0.44	1324.36	7	0.09	0.14	1331.81	78.2	1.47	2.27
Dexi1A01G0006770.1	315	83.31	0	0	0	82.55	0	0	0	81.33	0	0	0	86.93	0	0	0
Dexi1A01G0006780.1	546	306.24	0	0	0	306.5	0	0	0	301.61	7	0.4	0.61	308.97	5	0.41	0.62
Dexi1A01G0006790.1	465	225.61	8	0.84	1.3	225.79	5	0.46	0.81	221.36	20	1.56	2.37	228.52	20	2.19	3.38
Dexi1A01G0006800.1	570	330.21	1393	100.08	154.17	330.48	3793	240.95	419.32	325.52	2493	132.12	200.77	332.91	2055	154.55	238.31
Dexi1A01G0006810.1	2304	2064.16	5529.96	63.56	97.91	2064.43	3625.11	36.86	64.15	2059.36	13703.1	114.79	174.44	2066.81	10239	124.04	191.25
Dexi1A01G0006820.1	2268	2028.16	209.87	2.45	3.78	2028.43	346.98	3.59	6.25	2023.36	641.17	5.47	8.31	2030.81	498.87	6.15	9.48
Dexi1A01G0006830.1	834	594.16	797.47	31.84	49.05	594.43	4517.46	159.54	277.65	589.36	899.5	26.33	40.01	596.81	1150.53	48.27	74.42
Dexi1A01G0006840.1	1071	831.16	0	0	0	831.43	0	0	0	826.36	0	0	0	833.81	0	0	0
Dexi1A01G0006850.1	1527	1287.16	0	0	0	1287.43	0	0	0	1282.36	0	0	0	1289.81	0	0	0
Dexi1A01G0006860.1	1233	993.16	0	0	0	993.43	0	0	0	988.36	0	0	0	995.81	0	0	0
Dexi1A01G0006870.1	1215	975.16	0	0	0	975.43	0	0	0	970.36	0	0	0	977.81	0	0	0
Dexi1A01G0006880.1	1536	1296.16	5	0.09	0.14	1296.43	17	0.28	0.48	1291.36	11	0.15	0.22	1298.81	16	0.31	0.48
Dexi1A01G0006890.1	1593	1353.16	5	0.09	0.14	1353.43	2	0.03	0.05	1348.36	155	1.98	3.01	1355.81	67	1.24	1.91
Dexi1A01G0006900.1	318	85.89	0	0	0	85.16	0	0	0	83.85	0	0	0	89.51	0	0	0
Dexi1A01G0006910.1	1968	1728.16	1612.39	22.13	34.1	1728.43	382.92	4.65	8.09	1723.36	1198.66	12	18.23	1730.81	860.96	12.45	19.2
Dexi1A01G0006920.1	348	112.69	0	0	0	112.27	0	0	0	110.03	0	0	0	116.21	1	0.22	0.33
Dexi1A01G0006930.1	564	324.22	0	0	0	324.48	0	0	0	319.54	0	0	0	326.92	0	0	0
Dexi1A01G0006940.1	1431	1191.16	28	0.56	0.86	1191.43	368	6.48	11.28	1186.36	129	1.88	2.85	1193.81	105	2.2	3.4
Dexi1A01G0006950.1	645	405.17	2	0.12	0.18	405.44	12	0.62	1.08	400.4	2	0.09	0.13	407.84	2.1	0.13	0.2
Dexi1A01G0006960.1	1104	864.16	19	0.52	0.8	864.43	3	0.07	0.13	859.36	407.44	8.18	12.43	866.81	164.99	4.77	7.35
Dexi1A01G0006970.1	474	234.53	238.01	24.08	37.09	234.73	252.09	22.55	39.24	230.22	435.97	32.67	49.64	237.42	315.89	33.31	51.37
Dexi1A01G0006980.1	1533	1293.16	0	0	0	1293.43	2	0.03	0.06	1288.36	4	0.05	0.08	1295.81	9	0.17	0.27
Dexi1A01G0006990.1	1557	1317.16	0	0	0	1317.43	0	0	0	1312.36	0	0	0	1319.81	2	0.04	0.06
Dexi1A01G0007000.1	810	570.16	1	0.04	0.06	570.43	0	0	0	565.36	5.35	0.16	0.25	572.81	21.74	0.95	1.47
Dexi1A01G0007010.1	1626	1386.16	0	0	0	1386.43	0	0	0	1381.36	0	0	0	1388.81	637	11.48	17.71
Dexi1A01G0007020.1	1380	1140.16	6	0.12	0.19	1140.43	110	2.02	3.52	1135.36	51	0.77	1.18	1142.81	553	12.12	18.68
Dexi1A01G0007030.1	1971	1731.16	336	4.6	7.09	1731.43	3146.75	38.15	66.4	1726.36	811.18	8.11	12.32	1733.81	349.93	5.05	7.79
Dexi1A01G0007040.1	513	273.32	7	0.61	0.94	273.56	0	0	0	268.8	21	1.35	2.05	276.1	21	1.9	2.94
Dexi1A01G0007050.1	693	453.16	92.2	4.83	7.44	453.44	0	0	0	448.38	238.63	9.18	13.95	455.82	53.67	2.95	4.55
Dexi1A01G0007060.1	2124	1884.16	115.28	1.45	2.24	1884.43	40.69	0.45	0.79	1879.36	94.79	0.87	1.32	1886.81	2224.84	29.52	45.52
Dexi1A01G0007070.1	915	675.16	2056.34	72.25	111.31	675.43	390.26	12.13	21.11	670.36	3099.39	79.76	121.21	677.81	1137.79	42.03	64.81
Dexi1A01G0007080.1	918	678.16	4.01	0.14	0.22	678.43	16	0.5	0.86	673.36	269.52	6.91	10.49	680.81	181.42	6.67	10.29
Dexi1A01G0007090.1	1101	861.16	357.32	9.84	15.16	861.43	242.93	5.92	10.3	856.36	1851.07	37.29	56.67	863.81	4369.58	126.65	195.29
Dexi1A01G0007100.1	1506	1266.16	3746	70.19	108.12	1266.43	2914.29	48.31	84.07	1261.36	2714.25	37.12	56.41	1268.81	870.49	17.18	26.49
Dexi1A01G0007110.1	201	9.02	0	0	0	8.13	0	0	0	8.95	0	0	0	10.6	0	0	0
Dexi1A01G0007120.1	2617	2377.16	6	0.06	0.09	2377.43	29	0.26	0.45	2372.36	32	0.23	0.35	2379.81	225.02	2.37	3.65
Dexi1A01G0007130.1	225	19.37	0	0	0	18.14	0	0	0	19.07	0	0	0	21.81	0	0	0
Dexi1A01G0007140.1	1941	1701.16	122.8	1.71	2.64	1701.43	256.25	3.16	5.5	1696.36	271.75	2.76	4.2	1703.81	198.03	2.91	4.49
Dexi1A01G0007150.1	558	318.22	59	4.4	6.78	318.49	66	4.35	7.57	313.56	176.24	9.7	14.73	320.94	47	3.67	5.65
Dexi1A01G0007160.1	1545	1305.16	25	0.45	0.7	1305.43	0	0	0	1300.36	103	1.37	2.08	1307.81	98	1.88	2.89
Dexi1A01G0007170.1	7065	6825.16	0	0	0	6825.43	0	0	0	6820.36	0	0	0	6827.81	10.49	0.04	0.06
Dexi1A01G0007180.1	270	47.41	0	0	0	46.2	0	0	0	46.36	0.5	0.19	0.28	50.81	2.5	1.23	1.9
Dexi1A01G0007190.1	3735	3495.16	0	0	0	3495.43	10	0.06	0.1	3490.36	18.99	0.09	0.14	3497.81	45	0.32	0.5
Dexi1A01G0007200.1	3108	2868.16	56.09	0.46	0.71	2868.43	0	0	0	2863.36	49	0.3	0.45	2870.81	23	0.2	0.31
Dexi1A01G0007210.1	309	78.2	0	0	0	77.37	0	0	0	76.34	0	0	0	81.82	1	0.31	0.47
Dexi1A01G0007220.1	7335	7095.16	100.24	0.34	0.52	7095.43	43.5	0.13	0.22	7090.36	249.5	0.61	0.92	7097.81	214.44	0.76	1.17
Dexi1A01G0007230.1	270	47.41	0	0	0	46.2	0	0	0	46.36	0.5	0.19	0.28	50.81	2.5	1.23	1.9
Dexi1A01G0007240.1	2433	2193.16	0	0	0	2193.43	0	0	0	2188.36	0	0	0	2195.81	0	0	0
Dexi1A01G0007250.1	714	474.16	3	0.15	0.23	474.44	31	1.37	2.39	469.37	536.83	19.73	29.98	476.82	388.49	20.4	31.45
Dexi1A01G0007260.1	1497	1257.16	514	9.7	14.94	1257.43	34	0.57	0.99	1252.36	800	11.02	16.75	1259.81	176.45	3.51	5.41
Dexi1A01G0007270.1	375	137.9	0	0	0	137.7	0	0	0	134.75	0.5	0.06	0.1	141.27	0	0	0
Dexi1A01G0007280.1	924	684.16	123.5	4.28	6.6	684.43	174	5.34	9.29	679.36	158	4.01	6.1	686.81	126.5	4.61	7.11
Dexi1A01G0007290.1	390	152.21	149	23.22	35.77	152.12	115	15.87	27.62	148.82	151	17.5	26.6	155.5	244	39.29	60.58
Dexi1A01G0007300.1	1377	1137.16	79.06	1.65	2.54	1137.43	3933.31	72.6	126.34	1132.36	900.34	13.72	20.84	1139.81	491.84	10.8	16.66
Dexi1A01G0007310.1	1215	975.16	23.67	0.58	0.89	975.43	76	1.64	2.85	970.36	70	1.24	1.89	977.81	223.93	5.73	8.84
Dexi1A01G0007320.1	1512	1272.16	78.93	1.47	2.27	1272.43	235	3.88	6.75	1267.36	160.49	2.18	3.32	1274.81	358.79	7.05	10.87
Dexi1A01G0007330.1	408	169.6	32	4.48	6.9	169.6	0	0	0	165.95	17	1.77	2.69	172.78	39	5.65	8.71
Dexi1A01G0007340.1	252	35.03	0	0	0	33.72	0	0	0	34.31	4	2.01	3.06	38.15	3	1.97	3.04
Dexi1A01G0007350.1	1521	1281.16	417.55	7.73	11.91	1281.43	1138.48	18.65	32.46	1276.36	655.97	8.87	13.47	1283.81	613.71	11.97	18.46
Dexi1A01G0007360.1	2151	1911.16	10.94	0.14	0.21	1911.43	25.57	0.28	0.49	1906.36	31.14	0.28	0.43	1913.81	9.63	0.13	0.19
Dexi1A01G0007370.1	660	420.17	2	0.11	0.17	420.44	5	0.25	0.43	415.39	0	0	0	422.83	452	26.76	41.27
Dexi1A01G0007380.1	669	429.17	20	1.11	1.7	429.44	3	0.15	0.26	424.39	406	16.5	25.08	431.83	276	16	24.67
Dexi1A01G0007390.1	1227	987.16	3	0.07	0.11	987.43	0	0	0	982.36	8.45	0.15	0.23	989.81	495.33	12.53	19.32
Dexi1A01G0007400.1	1899	1659.16	18	0.26	0.4	1659.43	69	0.87	1.52	1654.36	2651.96	27.65	42.02	1661.81	683.55	10.3	15.88
Dexi1A01G0007410.1	519	279.31	0	0	0	279.55	0	0	0	274.75	0	0	0	282.07	0	0	0
Dexi1A01G0007420.1	672	432.17	1649	90.52	139.44	432.44	9	0.44	0.76	427.39	1988.87	80.28	122	434.83	574.01	33.05	50.96
Dexi1A01G0007430.1	2039	1799.16	72	0.95	1.46	1799.43	22	0.26	0.45	1794.36	174.2	1.67	2.54	1801.81	119.38	1.66	2.56
Dexi1A01G0007440.1	657	417.17	0	0	0	417.44	0	0	0	412.4	1	0.04	0.06	419.83	0	0	0
Dexi1A01G0007450.1	252	35.03	0	0	0	33.72	0	0	0	34.31	0	0	0	38.15	0	0	0
Dexi1A01G0007460.1	609	369.18	0	0	0	369.45	0	0	0	364.44	0	0	0	371.86	0	0	0
Dexi1A01G0007470.1	612	372.18	0	0	0	372.45	0	0	0	367.44	0	0	0	374.86	0	0	0
Dexi1A01G0007480.1	492	252.42	0	0	0	252.63	0	0	0	247.99	0	0	0	255.24	0	0	0
Dexi1A01G0007490.1	564	324.22	0	0	0	324.48	0	0	0	319.54	0	0	0	326.92	37.55	2.88	4.43
Dexi1A01G0007500.1	1104	864.16	0	0	0	864.43	0	0	0	859.36	0	0	0	866.81	0	0	0
Dexi1A01G0007510.1	303	73.18	2	0.65	1	72.28	0	0	0	71.45	2	0.48	0.73	76.79	1	0.33	0.5
Dexi1A01G0007520.1	429	190.11	128.52	16.04	24.71	190.19	424.37	46.84	81.52	186.2	197.05	18.26	27.74	193.17	224.25	29.06	44.82
Dexi1A01G0007530.1	1203	963.16	9	0.22	0.34	963.43	9	0.2	0.34	958.36	331.51	5.97	9.07	965.81	225.91	5.86	9.03
Dexi1A01G0007540.1	300	70.7	0	0	0	69.77	8	2.41	4.19	69.03	1	0.25	0.38	74.3	3	1.01	1.56
Dexi1A01G0007550.1	1851	1611.16	5	0.07	0.11	1611.43	1	0.01	0.02	1606.36	35.78	0.38	0.58	1613.81	14	0.22	0.33
Dexi1A01G0007560.1	654	414.17	127.32	7.29	11.23	414.44	141.94	7.19	12.51	409.4	156.57	6.6	10.03	416.83	198.87	11.95	18.42
Dexi1A01G0007570.1	621	381.18	404.96	25.2	38.83	381.45	927.94	51.07	88.88	376.43	366.99	16.82	25.56	383.85	402	26.22	40.43
Dexi1A01G0007580.1	1365	1125.16	262.03	5.52	8.51	1125.43	739.55	13.8	24.01	1120.36	526.51	8.11	12.32	1127.81	465.47	10.33	15.93
Dexi1A01G0007590.1	807	567.16	279.14	11.68	17.99	567.43	617.22	22.84	39.74	562.36	593.47	18.21	27.67	569.81	541.9	23.81	36.71
Dexi1A01G0007600.1	198	8	0	0	0	7.16	0	0	0	7.94	0	0	0	9.45	0	0	0
Dexi1A01G0007610.1	279	54.09	77	33.77	52.03	52.94	87	34.5	60.04	52.85	85	27.75	42.16	57.57	127	55.23	85.16
Dexi1A01G0007620.1	696	456.16	196.06	10.2	15.71	456.44	256.25	11.79	20.51	451.38	414.95	15.86	24.1	458.82	307.06	16.76	25.84
Dexi1A01G0007630.1	1014	774.16	28	0.86	1.32	774.43	173	4.69	8.16	769.36	44	0.99	1.5	776.81	37	1.19	1.84
Dexi1A01G0007640.1	1203	963.16	674.97	16.62	25.61	963.43	1751.78	38.17	66.43	958.36	1450.47	26.11	39.68	965.81	2269.61	58.84	90.72
Dexi1A01G0007650.1	846	606.16	131	5.13	7.9	606.43	639.01	22.12	38.5	601.36	148.97	4.27	6.49	608.81	98	4.03	6.21
Dexi1A01G0007660.1	1101	861.16	72.49	2	3.08	861.43	188.79	4.6	8.01	856.36	301.82	6.08	9.24	863.81	186.56	5.41	8.34
Dexi1A01G0007670.1	2196	1956.16	5.24	0.06	0.1	1956.43	23	0.25	0.43	1951.36	45.36	0.4	0.61	1958.81	43.73	0.56	0.86
Dexi1A01G0007680.1	546	306.24	0	0	0	306.5	0	0	0	301.61	4.8	0.27	0.42	308.97	5	0.41	0.63
Dexi1A01G0007690.1	1836	1596.16	9.85	0.15	0.23	1596.43	6	0.08	0.14	1591.36	42.53	0.46	0.7	1598.81	22.64	0.35	0.55
Dexi1A01G0007700.1	2481	2241.16	18	0.19	0.29	2241.43	0	0	0	2236.36	63.81	0.49	0.75	2243.81	160.21	1.79	2.76
Dexi1A01G0007710.1	2703	2463.16	25741.3	247.92	381.92	2463.43	10	0.09	0.15	2458.36	11240.1	78.88	119.86	2465.81	19355.1	196.53	303.03
Dexi1A01G0007720.1	147	0	0	0	0	0	0	0	0	0	0	0	0	0	1	0	0
Dexi1A01G0007730.1	1446	1206.16	84	1.65	2.55	1206.43	205	3.57	6.21	1201.36	352.7	5.06	7.7	1208.81	272.7	5.65	8.71
Dexi1A01G0007740.1	534	294.27	0	0	0	294.52	0	0	0	289.66	0	0	0	297.01	0	0	0
Dexi1A01G0007750.1	795	555.16	0	0	0	555.43	0	0	0	550.36	0	0	0	557.81	0	0	0
Dexi1A01G0007760.1	102	0	0	0	0	0	0	0	0	0	0	0	0	0	0	0	0
Dexi1A01G0007770.1	1119	879.16	15	0.4	0.62	879.43	0	0	0	874.36	67	1.32	2.01	881.81	38	1.08	1.66
Dexi1A01G0007780.1	645	405.17	68	3.98	6.13	405.44	353	18.28	31.81	400.4	268.02	11.55	17.55	407.84	338.81	20.8	32.07
Dexi1A01G0007790.1	444	204.86	0	0	0	204.99	0	0	0	200.79	4	0.34	0.52	207.85	2	0.24	0.37
Dexi1A01G0007800.1	2505	2265.16	808.45	8.47	13.04	2265.43	2917.68	27.04	47.05	2260.36	1978.32	15.1	22.94	2267.81	3377.41	37.29	57.5
Dexi1A01G0007810.1	924	684.16	3789.09	131.39	202.4	684.43	6761.39	207.39	360.92	679.36	3185.16	80.88	122.91	686.81	3258.04	118.77	183.14
Dexi1A01G0007820.1	822	582.16	214.92	8.76	13.49	582.43	191.83	6.91	12.03	577.36	328.67	9.82	14.92	584.81	361.79	15.49	23.88
Dexi1A01G0007830.1	741	501.16	32.31	1.53	2.36	501.43	43.39	1.82	3.16	496.37	98.83	3.44	5.22	503.81	61.99	3.08	4.75
Dexi1A01G0007840.1	231	22.51	14.78	15.57	23.99	21.23	7.15	7.07	12.31	22.13	24.97	19.47	29.58	25.13	18.4	18.33	28.27
Dexi1A01G0007850.1	525	285.29	0	0	0	285.54	0	0	0	280.72	0	0	0	288.04	0	0	0
Dexi1A01G0007860.1	702	462.16	0	0	0	462.44	0	0	0	457.38	0.5	0.02	0.03	464.82	0	0	0
Dexi1A01G0007870.1	756	516.16	0	0	0	516.43	0	0	0	511.37	0	0	0	518.81	0	0	0
Dexi1A01G0007880.1	1935	1695.16	467.71	6.55	10.08	1695.43	221.34	2.74	4.77	1690.36	1367.65	13.96	21.21	1697.81	552.11	8.14	12.55
Dexi1A01G0007890.1	498	258.39	73.84	6.78	10.44	258.61	38.81	3.15	5.48	253.93	131.46	8.93	13.57	261.2	107.69	10.32	15.92
Dexi1A01G0007900.1	183	3.79	0	0	0	3.28	0	0	0	3.79	0	0	0	4.65	0	0	0
Dexi1A01G0007910.1	183	3.79	0	0	0	3.28	0	0	0	3.79	0	0	0	4.65	0	0	0
Dexi1A01G0007920.1	498	258.39	73.84	6.78	10.44	258.61	38.81	3.15	5.48	253.93	131.46	8.93	13.57	261.2	107.69	10.32	15.92
Dexi1A01G0007930.1	231	22.51	14.78	15.57	23.99	21.23	7.15	7.07	12.31	22.13	24.97	19.47	29.58	25.13	18.4	18.33	28.27
Dexi1A01G0007940.1	525	285.29	0	0	0	285.54	0	0	0	280.72	0	0	0	288.04	0	0	0
Dexi1A01G0007950.1	702	462.16	0	0	0	462.44	0	0	0	457.38	0.5	0.02	0.03	464.82	0	0	0
Dexi1A01G0007960.1	3327	3087.16	111.55	0.86	1.32	3087.43	1253.83	8.53	14.84	3082.36	458.82	2.57	3.9	3089.81	548.73	4.45	6.86
Dexi1A01G0007970.1	1227	987.16	88.66	2.13	3.28	987.43	37	0.79	1.37	982.36	28	0.49	0.75	989.81	12343.4	312.23	481.43
Dexi1A01G0007980.1	660	420.17	202.02	11.41	17.57	420.44	517.41	25.83	44.96	415.39	319.41	13.27	20.16	422.83	473.69	28.05	43.25
Dexi1A01G0007990.1	1152	912.16	33	0.86	1.32	912.43	48	1.1	1.92	907.36	54.69	1.04	1.58	914.81	55.31	1.51	2.33
Dexi1A01G0008000.1	1323	1083.16	0	0	0	1083.43	0	0	0	1078.36	8	0.13	0.19	1085.81	1	0.02	0.04
Dexi1A01G0008010.1	1317	1077.16	0	0	0	1077.43	0	0	0	1072.36	0	0	0	1079.81	0	0	0
Dexi1A01G0008020.1	192	6.12	10	38.73	59.67	5.41	16	62.05	107.98	6.1	4	11.31	17.19	7.34	8	27.29	42.08
Dexi1A01G0008030.1	324	91.12	6	1.56	2.41	90.46	28	6.5	11.31	88.96	17	3.3	5.01	94.73	10	2.64	4.08
Dexi1A01G0008040.1	297	68.25	3	1.04	1.61	67.28	0	0	0	66.64	0	0	0	71.84	2	0.7	1.07
Dexi1A01G0008050.1	1347	1107.16	151.96	3.26	5.02	1107.43	721.44	13.68	23.8	1102.36	344.87	5.4	8.2	1109.81	1625.82	36.68	56.56
Dexi1A01G0008060.1	3003	2763.16	22	0.19	0.29	2763.43	6	0.05	0.08	2758.36	45	0.28	0.43	2765.81	59	0.53	0.82
Dexi1A01G0008070.1	354	118.21	116	23.28	35.86	117.85	53	9.44	16.43	115.45	147	21.97	33.38	121.7	134	27.57	42.51
Dexi1A01G0008080.1	1785	1545.16	2	0.03	0.05	1545.43	0	0	0	1540.36	106.14	1.19	1.81	1547.81	65.89	1.07	1.64
Dexi1A01G0008090.1	264	43.13	23	12.65	19.49	41.87	1	0.5	0.87	42.19	53	21.67	32.93	46.45	13	7.01	10.8
Dexi1A01G0008100.1	1233	993.16	865.76	20.68	31.86	993.43	133.84	2.83	4.92	988.36	1716.13	29.95	45.52	995.81	1282.67	32.25	49.73
Dexi1A01G0008110.1	2154	1914.16	22.49	0.28	0.43	1914.43	3	0.03	0.06	1909.36	580.16	5.24	7.97	1916.81	555.53	7.26	11.19
Dexi1A01G0008120.1	978	738.16	2	0.06	0.1	738.43	9	0.26	0.45	733.36	5	0.12	0.18	740.81	193	6.52	10.06
Dexi1A01G0008130.1	420	181.3	157	20.54	31.65	181.35	427.98	49.54	86.22	177.49	239	23.23	35.3	184.41	224	30.41	46.89
Dexi1A01G0008140.1	696	456.16	0	0	0	456.44	0	0	0	451.38	0	0	0	458.82	0	0	0
Dexi1A01G0008150.1	1188	948.16	0	0	0	948.43	0	0	0	943.36	0	0	0	950.81	0	0	0
Dexi1A01G0008160.1	216	15.06	0	0	0	13.93	0	0	0	14.87	0	0	0	17.21	2	2.91	4.49
Dexi1A01G0008170.1	1464	1224.16	0	0	0	1224.43	131	2.25	3.91	1219.36	14	0.2	0.3	1226.81	38	0.78	1.2
Dexi1A01G0008180.1	330	96.42	7	1.72	2.65	95.82	5	1.1	1.91	94.13	3	0.55	0.84	100.01	3	0.75	1.16
Dexi1A01G0008190.1	1356	1116.16	692.04	14.71	22.66	1116.43	177.61	3.34	5.81	1111.36	269.64	4.19	6.36	1118.81	260.48	5.83	8.99
Dexi1A01G0008200.1	1827	1587.16	217.96	3.26	5.02	1587.43	1696.27	22.43	39.04	1582.36	709.84	7.74	11.76	1589.81	442.08	6.96	10.74
Dexi1A01G0008210.1	2157	1917.16	43.53	0.54	0.83	1917.43	66	0.72	1.26	1912.36	76.9	0.69	1.05	1919.81	232.83	3.04	4.68
Dexi1A01G0008220.1	1203	963.16	1918.23	47.25	72.78	963.43	4197.36	91.46	159.17	958.36	4107.2	73.93	112.35	965.81	2882.89	74.74	115.24
Dexi1A01G0008230.1	984	744.16	177.19	5.65	8.7	744.43	536.58	15.13	26.33	739.36	663.35	15.48	23.52	746.81	447.32	15	23.12
Dexi1A01G0008240.1	1377	1137.16	114	2.38	3.66	1137.43	0	0	0	1132.36	84	1.28	1.94	1139.81	66.03	1.45	2.24
Dexi1A01G0008250.1	408	169.6	0	0	0	169.6	0	0	0	165.95	50.74	5.27	8.02	172.78	54.38	7.88	12.15
Dexi1A01G0008260.1	798	558.16	0	0	0	558.43	0	0	0	553.36	0	0	0	560.81	0	0	0
Dexi1A01G0008270.1	2214	1974.16	0	0	0	1974.43	0	0	0	1969.36	0	0	0	1976.81	1	0.01	0.02
Dexi1A01G0008280.1	1716	1476.16	976.46	15.69	24.17	1476.43	1728.37	24.58	42.77	1471.36	1233.66	14.46	21.98	1478.81	945.81	16.01	24.69
Dexi1A01G0008290.1	294	65.82	0	0	0	64.82	0	0	0	64.27	1	0.27	0.41	69.4	0	0	0
Dexi1A01G0008300.1	270	47.41	0	0	0	46.2	0	0	0	46.36	0	0	0	50.81	0	0	0
Dexi1A01G0008310.1	1005	765.16	100	3.1	4.78	765.43	92	2.52	4.39	760.36	238.1	5.4	8.21	767.81	160	5.22	8.05
Dexi1A01G0008320.1	651	411.17	4	0.23	0.36	411.44	127	6.48	11.28	406.4	22	0.93	1.42	413.83	23	1.39	2.15
Dexi1A01G0008330.1	120	0	0	0	0	0	0	0	0	0	0	0	0	0	0	0	0
Dexi1A01G0008340.1	384	146.46	0	0	0	146.33	0	0	0	143.17	0	0	0	149.78	0	0	0
Dexi1A01G0008350.1	1284	1044.16	6	0.14	0.21	1044.43	0	0	0	1039.36	8	0.13	0.2	1046.81	1	0.02	0.04
Dexi1A01G0008360.1	432	193.05	25	3.07	4.73	193.15	112	12.17	21.19	189.11	24	2.19	3.33	196.1	20	2.55	3.94
Dexi1A01G0008370.1	1392	1152.16	52	1.07	1.65	1152.43	133.01	2.42	4.22	1147.36	108	1.62	2.47	1154.81	105	2.28	3.51
Dexi1A01G0008380.1	642	402.17	0	0	0	402.44	0	0	0	397.41	294	12.76	19.39	404.84	188.52	11.66	17.98
Dexi1A01G0008390.1	624	384.18	0	0	0	384.45	0	0	0	379.42	0	0	0	386.85	0	0	0
Dexi1A01G0008400.1	795	555.16	148	6.32	9.74	555.43	52	1.97	3.42	550.36	715	22.41	34.06	557.81	278	12.48	19.24
Dexi1A01G0008410.1	5244	5004.16	133.01	0.63	0.97	5004.43	1001.99	4.2	7.31	4999.36	1131.71	3.91	5.93	5006.81	472.49	2.36	3.64
Dexi1A01G0008420.1	426	187.17	7	0.89	1.37	187.24	7	0.78	1.37	183.29	9	0.85	1.29	190.25	7	0.92	1.42
Dexi1A01G0008430.1	1293	1053.16	0	0	0	1053.43	107	2.13	3.71	1048.36	1	0.02	0.03	1055.81	4913	116.51	179.65
Dexi1A01G0008440.1	804	564.16	0	0	0	564.43	0	0	0	559.36	9.41	0.29	0.44	566.81	3.99	0.18	0.27
Dexi1A01G0008450.1	432	193.05	93.81	11.53	17.76	193.15	566.42	61.56	107.14	189.11	541.9	49.44	75.12	196.1	308.55	39.39	60.74
Dexi1A01G0008460.1	855	615.16	81	3.12	4.81	615.43	167	5.7	9.91	610.36	207	5.85	8.89	617.81	191	7.74	11.94
Dexi1A01G0008470.1	1311	1071.16	6	0.13	0.2	1071.43	142	2.78	4.84	1066.36	51	0.83	1.25	1073.81	18	0.42	0.65
Dexi1A01G0008480.1	417	178.37	311.24	41.4	63.77	178.41	141.92	16.7	29.06	174.6	322.33	31.85	48.4	181.49	320.82	44.26	68.24
Dexi1A01G0008490.1	462	222.64	2	0.21	0.33	222.81	0	0	0	218.42	23	1.82	2.76	225.56	32	3.55	5.48
Dexi1A01G0008500.1	3138	2898.16	346.01	2.83	4.36	2898.43	353.08	2.56	4.45	2893.36	637.07	3.8	5.77	2900.81	406.6	3.51	5.41
Dexi1A01G0008510.1	423	184.23	0	0	0	184.29	124	14.13	24.58	180.39	337.33	32.26	49.02	187.33	70.47	9.42	14.52
Dexi1A01G0008520.1	2586	2346.16	25	0.25	0.39	2346.43	55	0.49	0.86	2341.36	247	1.82	2.77	2348.81	217.3	2.32	3.57
Dexi1A01G0008530.1	693	453.16	9	0.47	0.73	453.44	0	0	0	448.38	23	0.88	1.34	455.82	35	1.92	2.96
Dexi1A01G0008540.1	1257	1017.16	271.15	6.32	9.74	1017.43	1080.67	22.3	38.81	1012.36	580.62	9.89	15.04	1019.81	532	13.06	20.14
Dexi1A01G0008550.1	477	237.51	78	7.79	12	237.71	263.15	23.24	40.44	233.18	120.07	8.88	13.5	240.38	142.06	14.8	22.82
Dexi1A01G0008560.1	1566	1326.16	84	1.5	2.31	1326.43	90	1.42	2.48	1321.36	229	2.99	4.54	1328.81	422	7.95	12.26
Dexi1A01G0008570.1	1644	1404.16	13	0.22	0.34	1404.43	12	0.18	0.31	1399.36	46	0.57	0.86	1406.81	67	1.19	1.84
Dexi1A01G0008580.1	1074	834.16	1.26	0.04	0.06	834.43	14.05	0.35	0.62	829.36	140.93	2.93	4.45	836.81	814.91	24.38	37.6
Dexi1A01G0008590.1	1269	1029.16	2155.73	49.69	76.55	1029.43	7359.18	150.08	261.18	1024.36	3784.96	63.74	96.87	1031.81	3152.79	76.5	117.96
Dexi1A01G0008600.1	1023	783.16	262.97	7.97	12.27	783.43	547.15	14.66	25.52	778.36	458.95	10.17	15.46	785.81	451.41	14.38	22.18
Dexi1A01G0008610.1	1572	1332.16	1060	18.88	29.08	1332.43	391.99	6.18	10.75	1327.36	3587.39	46.62	70.85	1334.81	351	6.58	10.15
Dexi1A01G0008620.1	210	12.47	0	0	0	11.42	0	0	0	12.33	0	0	0	14.39	0	0	0
Dexi1A01G0008630.1	1959	1719.16	82.9	1.14	1.76	1719.43	95.99	1.17	2.04	1714.36	345.51	3.48	5.28	1721.81	244.99	3.56	5.49
Dexi1A01G0008640.1	1449	1209.16	215	4.22	6.5	1209.43	0	0	0	1204.36	80	1.15	1.74	1211.81	25.68	0.53	0.82
Dexi1A01G0008650.1	1074	834.16	0	0	0	834.43	0	0	0	829.36	0	0	0	836.81	16.32	0.49	0.75
Dexi1A01G0008660.1	894	654.16	0	0	0	654.43	0	0	0	649.36	0	0	0	656.81	0	0	0
Dexi1A01G0008670.1	657	417.17	0	0	0	417.44	0	0	0	412.4	5	0.21	0.32	419.83	0	0	0
Dexi1A01G0008680.1	1164	924.16	0	0	0	924.43	6	0.14	0.24	919.36	0	0	0	926.81	3.2	0.09	0.13
Dexi1A01G0008690.1	1113	873.16	0	0	0	873.43	0	0	0	868.36	0	0	0	875.81	0	0	0
Dexi1A01G0008700.1	1512	1272.16	13	0.24	0.37	1272.43	364.93	6.02	10.48	1267.36	248	3.38	5.13	1274.81	79	1.55	2.39
Dexi1A01G0008710.1	1533	1293.16	20	0.37	0.57	1293.43	56	0.91	1.58	1288.36	95	1.27	1.93	1295.81	32	0.62	0.95
Dexi1A01G0008720.1	1476	1236.16	31	0.59	0.92	1236.43	0	0	0	1231.36	9	0.13	0.19	1238.81	13	0.26	0.41
Dexi1A01G0008730.1	1050	810.16	638.02	18.68	28.78	810.43	19	0.49	0.86	805.36	1244.93	26.67	40.52	812.81	1192.82	36.74	56.66
Dexi1A01G0008740.1	1644	1404.16	0	0	0	1404.43	0	0	0	1399.36	2	0.02	0.04	1406.81	3	0.05	0.08
Dexi1A01G0008750.1	1977	1737.16	693.94	9.48	14.6	1737.43	6670.95	80.6	140.28	1732.36	4425.01	44.07	66.96	1739.81	1101.07	15.85	24.43
Dexi1A01G0008760.1	1017	777.16	1026.02	31.32	48.25	777.43	1746.04	47.15	82.05	772.36	1904.07	42.53	64.63	779.81	872.26	28.01	43.18
Dexi1A01G0008770.1	249	33.11	0	0	0	31.79	0	0	0	32.44	11	5.85	8.89	36.17	1	0.69	1.07
Dexi1A01G0008780.1	4161	3921.16	12.27	0.07	0.11	3921.43	80.87	0.43	0.75	3916.36	31.41	0.14	0.21	3923.81	30.19	0.19	0.3
Dexi1A01G0008790.1	183	3.79	7	43.8	67.48	3.28	0	0	0	3.79	63	286.5	435.37	4.65	3	16.17	24.93
Dexi1A01G0008800.1	3417	3177.16	1147.78	8.57	13.2	3177.43	1806.72	11.94	20.77	3172.36	1812.23	9.86	14.98	3179.81	1197.59	9.43	14.54
Dexi1A01G0008810.1	393	155.1	1	0.15	0.24	155.02	0	0	0	151.66	7	0.8	1.21	158.36	0	0	0
Dexi1A01G0008820.1	741	501.16	0	0	0	501.43	0	0	0	496.37	0	0	0	503.81	2	0.1	0.15
Dexi1A01G0008830.1	444	204.86	67.98	7.87	12.13	204.99	5	0.51	0.89	200.79	97.99	8.42	12.79	207.85	81	9.76	15.04
Dexi1A01G0008840.1	1176	936.16	7.98	0.2	0.31	936.43	11	0.25	0.43	931.36	8	0.15	0.23	938.81	90.76	2.42	3.73
Dexi1A01G0008850.1	1770	1530.16	273.58	4.24	6.53	1530.43	1690.76	23.19	40.36	1525.36	977.05	11.05	16.79	1532.81	866.63	14.16	21.83
Dexi1A01G0008860.1	1584	1344.16	473	8.35	12.86	1344.43	140	2.19	3.8	1339.36	1070.27	13.79	20.95	1346.81	56	1.04	1.61
Dexi1A01G0008870.1	2565	2325.16	1370.05	13.98	21.53	2325.43	1502.06	13.56	23.6	2320.36	4126.17	30.68	46.62	2327.81	2783.18	29.94	46.16
Dexi1A01G0008880.1	513	273.32	48	4.17	6.42	273.56	138	10.59	18.43	268.8	110	7.06	10.73	276.1	10	0.91	1.4
Dexi1A01G0008890.1	456	216.7	30	3.28	5.06	216.86	21	2.03	3.54	212.53	3	0.24	0.37	219.65	1	0.11	0.18
Dexi1A01G0008900.1	192	6.12	6	23.24	35.8	5.41	8	31.02	53.99	6.1	11	31.11	47.27	7.34	8	27.29	42.08
Dexi1A01G0008910.1	1566	1326.16	0	0	0	1326.43	0	0	0	1321.36	1143.87	14.93	22.69	1328.81	87	1.64	2.53
Dexi1A01G0008920.1	342	107.21	0	0	0	106.73	0	0	0	104.67	0	0	0	110.75	0	0	0
Dexi1A01G0008930.1	432	193.05	0	0	0	193.15	0	0	0	189.11	0	0	0	196.1	19	2.43	3.74
Dexi1A01G0008940.1	1974	1734.16	0	0	0	1734.43	0	0	0	1729.36	0	0	0	1736.81	0	0	0
Dexi1A01G0008950.1	378	140.74	0	0	0	140.57	0	0	0	137.55	0	0	0	144.1	0	0	0
Dexi1A01G0008960.1	1134	894.16	0	0	0	894.43	0	0	0	889.36	0	0	0	896.81	1	0.03	0.04
Dexi1A01G0008970.1	876	636.16	0	0	0	636.43	0	0	0	631.36	0	0	0	638.81	0	0	0
Dexi1A01G0008980.1	693	453.16	21	1.1	1.69	453.44	94	4.35	7.57	448.38	27	1.04	1.58	455.82	26	1.43	2.2
Dexi1A01G0008990.1	873	633.16	113.99	4.27	6.58	633.43	544.99	18.06	31.43	628.36	150.33	4.13	6.27	635.81	154.47	6.08	9.38
Dexi1A01G0009000.1	405	166.69	0	0	0	166.68	0	0	0	163.08	0	0	0	169.89	2	0.29	0.45
Dexi1A01G0009010.1	2862	2622.16	39.5	0.36	0.55	2622.43	0	0	0	2617.36	37.77	0.25	0.38	2624.81	286.69	2.73	4.22
Dexi1A01G0009020.1	2583	2343.16	2	0.02	0.03	2343.43	22.4	0.2	0.35	2338.36	2.5	0.02	0.03	2345.81	704.87	7.52	11.6
Dexi1A01G0009030.1	450	210.78	57.79	6.5	10.02	210.92	35	3.48	6.06	206.65	49.89	4.16	6.33	213.75	73.04	8.56	13.19
Dexi1A01G0009040.1	1896	1656.16	112.89	1.62	2.49	1656.43	89	1.13	1.96	1651.36	282.34	2.95	4.48	1658.81	1075.23	16.23	25.02
Dexi1A01G0009050.1	399	160.88	0	0	0	160.84	0	0	0	157.36	0	0	0	164.11	0	0	0
Dexi1A01G0009060.1	306	75.68	0	0	0	74.81	0	0	0	73.88	0	0	0	79.29	0	0	0
Dexi1A01G0009070.1	1464	1224.16	0	0	0	1224.43	0	0	0	1219.36	0	0	0	1226.81	48.74	0.99	1.53
Dexi1A01G0009080.1	246	31.22	2	1.52	2.34	29.9	0	0	0	30.61	1	0.56	0.86	34.23	11	8.05	12.41
Dexi1A01G0009090.1	2835	2595.16	1897.79	17.35	26.72	2595.43	3847	31.12	54.15	2590.36	5037.7	33.55	50.98	2597.81	3282.32	31.63	48.78
Dexi1A01G0009100.1	849	609.16	32	1.25	1.92	609.43	84	2.89	5.04	604.36	40	1.14	1.74	611.81	75	3.07	4.73
Dexi1A01G0009110.1	1335	1095.16	13	0.28	0.43	1095.43	1	0.02	0.03	1090.36	1	0.02	0.02	1097.81	3475.82	79.27	122.23
Dexi1A01G0009120.1	2142	1902.16	282.25	3.52	5.42	1902.43	122.39	1.35	2.35	1897.36	279.7	2.54	3.86	1904.81	319.87	4.2	6.48
Dexi1A01G0009130.1	1353	1113.16	1001.14	21.34	32.87	1113.43	574.4	10.83	18.85	1108.36	1225.14	19.07	28.98	1115.81	1031.17	23.14	35.68
Dexi1A01G0009140.1	294	65.82	0	0	0	64.82	0	0	0	64.27	0	0	0	69.4	0	0	0
Dexi1A01G0009150.1	2457	2217.16	0	0	0	2217.43	390.17	3.69	6.43	2212.36	10.43	0.08	0.12	2219.81	77	0.87	1.34
Dexi1A01G0009160.1	426	187.17	188	23.83	36.71	187.24	458	51.35	89.37	183.29	111	10.45	15.88	190.25	121	15.92	24.55
Dexi1A01G0009170.1	747	507.16	0	0	0	507.43	0	0	0	502.37	0	0	0	509.81	0	0	0
Dexi1A01G0009180.1	447	207.81	9142	1043.62	1607.67	207.95	3	0.3	0.53	203.72	2162	183.08	278.22	210.8	1567	186.12	286.98
Dexi1A01G0009190.1	534	294.27	76	6.13	9.44	294.52	0	0	0	289.66	163	9.71	14.75	297.01	14	1.18	1.82
Dexi1A01G0009200.1	417	178.37	44	5.85	9.02	178.41	0	0	0	174.6	24	2.37	3.6	181.49	3	0.41	0.64
Dexi1A01G0009210.1	495	255.4	18497	1718.12	2646.74	255.62	44	3.61	6.29	250.96	6262	430.46	654.14	258.22	4199	407.14	627.78
Dexi1A01G0009220.1	429	190.11	85	10.61	16.34	190.19	0	0	0	186.2	26	2.41	3.66	193.17	3	0.39	0.6
Dexi1A01G0009230.1	504	264.36	419	37.6	57.92	264.59	5	0.4	0.69	259.87	386	25.62	38.94	267.16	48	4.5	6.94
Dexi1A01G0009240.1	1407	1167.16	304	6.18	9.52	1167.43	1273.26	22.9	39.85	1162.36	773.98	11.49	17.46	1169.81	651.36	13.94	21.5
Dexi1A01G0009250.1	414	175.44	6	0.81	1.25	175.47	15	1.79	3.12	171.71	69	6.93	10.53	178.59	2	0.28	0.43
Dexi1A01G0009260.1	663	423.17	0	0	0	423.44	0	0	0	418.39	57	2.35	3.57	425.83	0	0	0
Dexi1A01G0009270.1	492	252.42	0	0	0	252.63	0	0	0	247.99	0	0	0	255.24	0	0	0
Dexi1A01G0009280.1	669	429.17	115.06	6.36	9.8	429.44	216.5	10.58	18.42	424.39	310.86	12.64	19.2	431.83	192.09	11.14	17.17
Dexi1A01G0009290.1	1467	1227.16	32.8	0.63	0.98	1227.43	549.65	9.4	16.36	1222.36	120.25	1.7	2.58	1229.81	94.67	1.93	2.97
Dexi1A01G0009300.1	537	297.26	1	0.08	0.12	297.51	999	70.49	122.68	292.65	6	0.35	0.54	300	7	0.58	0.9
Dexi1A01G0009310.1	2718	2478.16	1436.91	13.76	21.19	2478.43	4423.85	37.47	65.21	2473.36	4364.79	30.44	46.26	2480.81	3447.69	34.8	53.65
Dexi1A01G0009320.1	1896	1656.16	14.51	0.21	0.32	1656.43	4.99	0.06	0.11	1651.36	41.12	0.43	0.65	1658.81	505.65	7.63	11.77
Dexi1A01G0009330.1	2601	2361.16	3	0.03	0.05	2361.43	0	0	0	2356.36	22	0.16	0.24	2363.81	162	1.72	2.65
Dexi1A01G0009340.1	1587	1347.16	0	0	0	1347.43	0	0	0	1342.36	184.89	2.38	3.61	1349.81	14	0.26	0.4
Dexi1A01G0009350.1	1377	1137.16	0	0	0	1137.43	0	0	0	1132.36	1	0.02	0.02	1139.81	7	0.15	0.24
Dexi1A01G0009360.1	975	735.16	395.78	12.77	19.67	735.43	576.37	16.45	28.63	730.36	857.58	20.26	30.78	737.81	649.07	22.03	33.96
Dexi1A01G0009370.1	2172	1932.16	1	0.01	0.02	1932.43	0	0	0	1927.36	472.99	4.23	6.43	1934.81	244.02	3.16	4.87
Dexi1A01G0009380.1	1230	990.16	196.4	4.71	7.25	990.43	209.72	4.45	7.74	985.36	779.52	13.65	20.74	992.81	508.71	12.83	19.78
Dexi1A01G0009390.1	513	273.32	40	3.47	5.35	273.56	143	10.97	19.1	268.8	188	12.07	18.34	276.1	176	15.96	24.61
Dexi1A01G0009400.1	366	129.4	2	0.37	0.56	129.14	0	0	0	126.41	0	0	0	132.83	2	0.38	0.58
Dexi1A01G0009410.1	312	80.74	17	4.99	7.69	79.95	59	15.49	26.96	78.83	95	20.79	31.59	84.36	63	18.7	28.83
Dexi1A01G0009420.1	468	228.58	4	0.42	0.64	228.77	14	1.28	2.24	224.31	47	3.61	5.49	231.49	66	7.14	11.01
Dexi1A01G0009430.1	1371	1131.16	0	0	0	1131.43	0	0	0	1126.36	1	0.02	0.02	1133.81	1	0.02	0.03
Dexi1A01G0009440.1	2976	2736.16	1338.15	11.6	17.87	2736.43	691.54	5.31	9.23	2731.36	1795.42	11.34	17.23	2738.81	1119.51	10.23	15.78
Dexi1A01G0009450.1	1311	1071.16	1	0.02	0.03	1071.43	0	0	0	1066.36	10	0.16	0.25	1073.81	13	0.3	0.47
Dexi1A01G0009460.1	231	22.51	0	0	0	21.23	0	0	0	22.13	0	0	0	25.13	0	0	0
Dexi1A01G0009470.1	1008	768.16	0	0	0	768.43	0	0	0	763.36	0	0	0	770.81	0	0	0
Dexi1A01G0009480.1	1026	786.16	492.32	14.86	22.89	786.43	14	0.37	0.65	781.36	652.69	14.41	21.9	788.81	155.79	4.94	7.62
Dexi1A01G0009490.1	1839	1599.16	538.99	8	12.32	1599.43	129.97	1.71	2.97	1594.36	655.97	7.1	10.79	1601.81	288	4.5	6.94
Dexi1A01G0009500.1	789	549.16	810.89	35.03	53.96	549.43	1878.73	71.78	124.93	544.36	195.23	6.19	9.4	551.81	296.6	13.46	20.75
Dexi1A01G0009510.1	1815	1575.16	1	0.02	0.02	1575.43	0	0	0	1570.36	50	0.55	0.83	1577.81	1	0.02	0.02
Dexi1A01G0009520.1	1467	1227.16	3474.92	67.18	103.48	1227.43	8294.46	141.86	246.89	1222.36	5318.69	75.06	114.07	1229.81	3955.23	80.52	124.16
Dexi1A01G0009530.1	1179	939.16	1854.83	46.85	72.18	939.43	4779.72	106.81	185.88	934.36	3836.71	70.84	107.65	941.81	3204.1	85.18	131.34
Dexi1A01G0009540.1	273	49.6	0	0	0	48.41	45	19.51	33.96	48.49	8	2.85	4.33	53.03	10	4.72	7.28
Dexi1A01G0009550.1	1119	879.16	42.44	1.15	1.76	879.43	137.31	3.28	5.7	874.36	209.21	4.13	6.27	881.81	104.28	2.96	4.57
Dexi1A01G0009560.1	1224	984.16	437	10.53	16.23	984.43	75	1.6	2.78	979.36	355	6.25	9.5	986.81	385	9.77	15.06
Dexi1A01G0009570.1	252	35.03	0	0	0	33.72	0	0	0	34.31	0	0	0	38.15	0	0	0
Dexi1A01G0009580.1	990	750.16	53.1	1.68	2.59	750.43	0	0	0	745.36	125.16	2.9	4.4	752.81	101.66	3.38	5.21
Dexi1A01G0009590.1	1863	1623.16	100	1.46	2.25	1623.43	19	0.25	0.43	1618.36	118	1.26	1.91	1625.81	52	0.8	1.23
Dexi1A01G0009600.1	669	429.17	0	0	0	429.44	0	0	0	424.39	0	0	0	431.83	0	0	0
Dexi1A01G0009610.1	381	143.6	9	1.49	2.29	143.45	5	0.73	1.27	140.35	34	4.18	6.35	146.94	13	2.22	3.42
Dexi1A01G0009620.1	444	204.86	0	0	0	204.99	0	0	0	200.79	1.14	0.1	0.15	207.85	1.52	0.18	0.28
Dexi1A01G0009630.1	2625	2385.16	117.72	1.17	1.8	2385.43	1350.36	11.88	20.68	2380.36	883.24	6.4	9.73	2387.81	784.88	8.23	12.69
Dexi1A01G0009640.1	915	675.16	0	0	0	675.43	0	0	0	670.36	0	0	0	677.81	0	0	0
Dexi1A01G0009650.1	627	387.18	112	6.86	10.57	387.45	6	0.33	0.57	382.42	218	9.83	14.94	389.85	233	14.96	23.07
Dexi1A01G0009660.1	1275	1035.16	597.41	13.69	21.09	1035.43	143.04	2.9	5.05	1030.36	461.29	7.72	11.74	1037.81	524.36	12.65	19.51
Dexi1A01G0009670.1	1107	867.16	51.51	1.41	2.17	867.43	66.58	1.61	2.8	862.36	114.88	2.3	3.49	869.81	85.69	2.47	3.8
Dexi1A01G0009680.1	2052	1812.16	1016.54	13.31	20.5	1812.43	2762.73	32	55.69	1807.36	2884.44	27.53	41.84	1814.81	1849.27	25.51	39.34
Dexi1A01G0009690.1	1593	1353.16	740.8	12.99	20.01	1353.43	576.07	8.94	15.55	1348.36	1557.58	19.93	30.28	1355.81	1207.93	22.31	34.4
Dexi1A01G0009700.1	969	729.16	48.42	1.58	2.43	729.43	0	0	0	724.36	698.04	16.62	25.26	731.81	205.69	7.04	10.85
Dexi1A01G0009710.1	1281	1041.16	28	0.64	0.98	1041.43	0	0	0	1036.36	59	0.98	1.49	1043.81	36	0.86	1.33
Dexi1A01G0009720.1	1317	1077.16	6	0.13	0.2	1077.43	0	0	0	1072.36	38.41	0.62	0.94	1079.81	3	0.07	0.11
Dexi1A01G0009730.1	495	255.4	9.16	0.85	1.31	255.62	0	0	0	250.96	11.25	0.77	1.17	258.22	2.88	0.28	0.43
Dexi1A01G0009740.1	930	690.16	0	0	0	690.43	32	0.97	1.69	685.36	272	6.85	10.4	692.81	14	0.51	0.78
Dexi1A01G0009750.1	252	35.03	6	4.06	6.26	33.72	3	1.87	3.25	34.31	3	1.51	2.29	38.15	2	1.31	2.02
Dexi1A01G0009760.1	1203	963.16	0	0	0	963.43	0	0	0	958.36	0	0	0	965.81	1	0.03	0.04
Dexi1A01G0009770.1	234	24.16	0	0	0	22.86	0	0	0	23.73	0	0	0	26.86	1.04	0.97	1.5
Dexi1A01G0009780.1	264	43.13	0	0	0	41.87	0	0	0	42.19	0	0	0	46.45	0	0	0
Dexi1A01G0009790.1	252	35.03	0	0	0	33.72	0	0	0	34.31	0	0	0	38.15	0	0	0
Dexi1A01G0009800.1	285	58.69	0	0	0	57.61	5	1.82	3.17	57.33	0	0	0	62.23	0	0	0
Dexi1A01G0009810.1	597	357.19	188.2	12.5	19.26	357.46	147.99	8.69	15.13	352.46	129.53	6.34	9.63	359.87	72.77	5.06	7.81
Dexi1A01G0009820.1	1602	1362.16	0	0	0	1362.43	9	0.14	0.24	1357.36	49.05	0.62	0.95	1364.81	67.97	1.25	1.92
Dexi1A01G0009830.1	352	116.37	7	1.43	2.2	115.98	19	3.44	5.98	113.64	7	1.06	1.61	119.87	2	0.42	0.64
Dexi1A01G0009840.1	408	169.6	13	1.82	2.8	169.6	5	0.62	1.08	165.95	40	4.16	6.32	172.78	12	1.74	2.68
Dexi1A01G0009850.1	618	378.18	9	0.56	0.87	378.45	231	12.81	22.3	373.43	24	1.11	1.69	380.85	85	5.59	8.62
Dexi1A01G0009860.1	708	468.16	4.44	0.23	0.35	468.44	6	0.27	0.47	463.38	13.84	0.52	0.78	470.82	5.2	0.28	0.43
Dexi1A01G0009870.1	1359	1119.16	83.68	1.77	2.73	1119.43	23.35	0.44	0.76	1114.36	363.73	5.63	8.56	1121.81	109.46	2.44	3.77
Dexi1A01G0009880.1	213	13.74	0	0	0	12.64	0	0	0	13.57	0	0	0	15.77	0	0	0
Dexi1A01G0009890.1	879	639.16	9	0.33	0.51	639.43	0	0	0	634.36	9	0.24	0.37	641.81	5	0.2	0.3
Dexi1A01G0009900.1	657	417.17	5	0.28	0.44	417.44	0	0	0	412.4	3	0.13	0.19	419.83	1	0.06	0.09
Dexi1A01G0009910.1	228	20.91	39	44.24	68.15	19.66	170	181.56	315.97	20.57	29	24.32	36.95	23.45	50	53.38	82.31
Dexi1A01G0009920.1	1968	1728.16	968	13.29	20.47	1728.43	745	9.05	15.75	1723.36	1122	11.23	17.07	1730.81	848	12.27	18.91
Dexi1A01G0009930.1	3033	2793.16	1138.01	9.67	14.89	2793.43	14	0.11	0.18	2788.36	403.5	2.5	3.79	2795.81	255	2.28	3.52
Dexi1A01G0009940.1	642	402.17	3.94	0.23	0.36	402.44	54.8	2.86	4.98	397.41	12.46	0.54	0.82	404.84	9.66	0.6	0.92
Dexi1A01G0009950.1	1332	1092.16	0	0	0	1092.43	5	0.1	0.17	1087.36	12	0.19	0.29	1094.81	8	0.18	0.28
Dexi1A01G0009960.1	414	175.44	150	20.28	31.25	175.47	783.5	93.74	163.13	171.71	582.88	58.56	88.99	178.59	422	59.16	91.23
Dexi1A01G0009970.1	228	20.91	1	1.13	1.75	19.66	0	0	0	20.57	0	0	0	23.45	0	0	0
Dexi1A01G0009980.1	243	29.39	0	0	0	28.07	0	0	0	28.82	0	0	0	32.32	0.5	0.39	0.6
Dexi1A01G0009990.1	2355	2115.16	2167.99	24.32	37.46	2115.43	3979	39.49	68.72	2110.36	7917	64.72	98.35	2117.81	3990.73	47.18	72.75
Dexi1A01G0010000.1	4449	4209.16	9	0.05	0.08	4209.43	34	0.17	0.3	4204.36	178	0.73	1.11	4211.81	1429	8.49	13.1
Dexi1A01G0010010.1	924	684.16	139	4.82	7.42	684.43	1	0.03	0.05	679.36	94	2.39	3.63	686.81	60	2.19	3.37
Dexi1A01G0010020.1	672	432.17	114	6.26	9.64	432.44	0	0	0	427.39	60	2.42	3.68	434.83	15	0.86	1.33
Dexi1A01G0010030.1	267	45.26	5.25	2.75	4.24	44.02	2	0.95	1.66	44.26	13.02	5.07	7.71	48.62	17.21	8.86	13.67
Dexi1A01G0010040.1	1035	795.16	407.28	12.15	18.72	795.43	611.99	16.15	28.11	790.36	305.49	6.67	10.13	797.81	536.51	16.84	25.96
Dexi1A01G0010050.1	510	270.34	0	0	0	270.57	0	0	0	265.82	0	0	0	273.12	0	0	0
Dexi1A01G0010060.1	573	333.21	0	0	0	333.47	0	0	0	328.51	1	0.05	0.08	335.91	1	0.07	0.11
Dexi1A01G0010070.1	738	498.16	0	0	0	498.43	0	0	0	493.37	12	0.42	0.64	500.81	6	0.3	0.46
Dexi1A01G0010080.1	567	327.21	0	0	0	327.48	0	0	0	322.53	0	0	0	329.92	1	0.08	0.12
Dexi1A01G0010090.1	486	246.45	0	0	0	246.66	0	0	0	242.06	0	0	0	249.3	0	0	0
Dexi1A01G0010100.1	246	31.22	0	0	0	29.9	0	0	0	30.61	0	0	0	34.23	4	2.93	4.51
Dexi1A01G0010110.1	267	45.26	0	0	0	44.02	0	0	0	44.26	21.27	8.29	12.6	48.62	45.88	23.63	36.43
Dexi1A01G0010120.1	1053	813.16	100	2.92	4.49	813.43	105	2.71	4.72	808.36	206	4.4	6.68	815.81	123	3.77	5.82
Dexi1A01G0010130.1	204	10.11	0	0	0	9.17	0	0	0	10.02	0	0	0	11.81	0	0	0
Dexi1A01G0010140.1	1131	891.16	252	6.71	10.33	891.43	11	0.26	0.45	886.36	737	14.34	21.8	893.81	139	3.89	6
Dexi1A01G0010150.1	2514	2274.16	1192.87	12.44	19.17	2274.43	1150.1	10.62	18.47	2269.36	1669.7	12.69	19.29	2276.81	1232.61	13.55	20.9
Dexi1A01G0010160.1	1698	1458.16	2062.2	33.55	51.68	1458.43	6129.24	88.23	153.54	1453.36	2526.27	29.99	45.57	1460.81	2474.45	42.41	65.39
Dexi1A01G0010170.1	555	315.23	0	0	0	315.49	4	0.27	0.46	310.57	0	0	0	317.94	0	0	0
Dexi1A01G0010180.1	678	438.17	394.37	21.35	32.89	438.44	311.68	14.92	25.97	433.39	38.03	1.51	2.3	440.82	293.55	16.67	25.71
Dexi1A01G0010190.1	3195	2955.16	169.2	1.36	2.09	2955.43	25	0.18	0.31	2950.36	260.39	1.52	2.31	2957.81	135.45	1.15	1.77
Dexi1A01G0010200.1	969	729.16	18	0.59	0.9	729.43	0	0	0	724.36	27	0.64	0.98	731.81	0	0	0
Dexi1A01G0010210.1	1914	1674.16	194	2.75	4.23	1674.43	20	0.25	0.44	1669.36	529.89	5.48	8.32	1676.81	143.01	2.14	3.29
Dexi1A01G0010220.1	231	22.51	24	25.29	38.96	21.23	0	0	0	22.13	19	14.81	22.51	25.13	11	10.96	16.9
Dexi1A01G0010230.1	840	600.16	19	0.75	1.16	600.43	67	2.34	4.08	595.36	1349.01	39.09	59.4	602.81	1681.99	69.86	107.72
Dexi1A01G0010240.1	1218	978.16	238.92	5.79	8.93	978.43	118.67	2.55	4.43	973.36	374.08	6.63	10.08	980.81	163.11	4.16	6.42
Dexi1A01G0010250.1	1071	831.16	0	0	0	831.43	0	0	0	826.36	0	0	0	833.81	46	1.38	2.13
Dexi1A01G0010260.1	1518	1278.16	158.48	2.94	4.53	1278.43	1570.13	25.78	44.87	1273.36	576.79	7.81	11.87	1280.81	560.42	10.96	16.89
Dexi1A01G0010270.1	2205	1965.16	2048	24.72	38.09	1965.43	569	6.08	10.58	1960.36	2608	22.95	34.88	1967.81	998	12.7	19.58
Dexi1A01G0010280.1	561	321.22	56	4.14	6.37	321.48	8	0.52	0.91	316.55	87	4.74	7.21	323.93	25	1.93	2.98
Dexi1A01G0010290.1	1587	1347.16	6953.84	122.46	188.64	1347.43	481.51	7.5	13.06	1342.36	5444.57	69.97	106.33	1349.81	1684.6	31.25	48.18
Dexi1A01G0010300.1	267	45.26	0	0	0	44.02	0	0	0	44.26	0	0	0	48.62	0	0	0
Dexi1A01G0010310.1	231	22.51	0	0	0	21.23	0	0	0	22.13	0	0	0	25.13	0	0	0
Dexi1A01G0010320.1	306	75.68	0	0	0	74.81	0	0	0	73.88	0	0	0	79.29	14	4.42	6.82
Dexi1A01G0010330.1	558	318.22	132.25	9.86	15.19	318.49	159.42	10.51	18.29	313.56	225.79	12.42	18.88	320.94	221.16	17.25	26.6
Dexi1A01G0010340.1	687	447.16	224.99	11.94	18.39	447.44	544.43	25.54	44.45	442.38	1157	45.12	68.56	449.82	990.68	55.14	85.02
Dexi1A01G0010350.1	699	459.16	0	0	0	459.44	0	0	0	454.38	0	0	0	461.82	0	0	0
Dexi1A01G0010360.1	1725	1485.16	591	9.44	14.54	1485.43	24	0.34	0.59	1480.36	512	5.97	9.07	1487.81	828	13.93	21.49
Dexi1A01G0010370.1	1296	1056.16	174.95	3.93	6.05	1056.43	528.7	10.51	18.28	1051.36	525.36	8.62	13.1	1058.81	883.7	20.9	32.22
Dexi1A01G0010380.1	1281	1041.16	197.18	4.49	6.92	1041.43	261.04	5.26	9.16	1036.36	497.6	8.28	12.59	1043.81	273.18	6.55	10.1
Dexi1A01G0010390.1	963	723.16	54	1.77	2.73	723.43	1	0.03	0.05	718.36	2036	48.89	74.3	725.81	62	2.14	3.3
Dexi1A01G0010400.1	1014	774.16	20	0.61	0.94	774.43	0	0	0	769.36	871	19.53	29.68	776.81	367	11.83	18.24
Dexi1A01G0010410.1	984	744.16	10	0.32	0.49	744.43	38	1.07	1.86	739.36	16	0.37	0.57	746.81	6	0.2	0.31
Dexi1A01G0010420.1	966	726.16	34	1.11	1.71	726.43	0	0	0	721.36	38	0.91	1.38	728.81	101	3.47	5.35
Dexi1A01G0010430.1	966	726.16	0	0	0	726.43	0	0	0	721.36	0	0	0	728.81	11	0.38	0.58
Dexi1A01G0010440.1	867	627.16	0	0	0	627.43	0	0	0	622.36	1	0.03	0.04	629.81	0	0	0
Dexi1A01G0010450.1	969	729.16	0	0	0	729.43	0	0	0	724.36	0	0	0	731.81	0	0	0
Dexi1A01G0010460.1	471	231.56	0	0	0	231.75	0	0	0	227.27	5	0.38	0.58	234.45	5	0.53	0.82
Dexi1A01G0010470.1	1938	1698.16	1327	18.54	28.56	1698.43	15	0.19	0.32	1693.36	1178	12	18.24	1700.81	531	7.82	12.05
Dexi1A01G0010480.1	243	29.39	0	0	0	28.07	0	0	0	28.82	0	0	0	32.32	0	0	0
Dexi1A01G0010490.1	1593	1353.16	90	1.58	2.43	1353.43	25	0.39	0.67	1348.36	128	1.64	2.49	1355.81	15.01	0.28	0.43
Dexi1A01G0010500.1	567	327.21	5	0.36	0.56	327.48	0	0	0	322.53	2	0.11	0.16	329.92	255	19.35	29.84
Dexi1A01G0010510.1	78	0	0	0	0	0	0	0	0	0	0	0	0	0	0	0	0
Dexi1A01G0010520.1	1080	840.16	59	1.67	2.57	840.43	24	0.6	1.04	835.36	301	6.22	9.45	842.81	170.69	5.07	7.82
Dexi1A01G0010530.1	600	360.19	33.72	2.22	3.42	360.46	26	1.51	2.64	355.46	85.74	4.16	6.32	362.87	72.91	5.03	7.76
Dexi1A01G0010540.1	1530	1290.16	8	0.15	0.23	1290.43	13	0.21	0.37	1285.36	3	0.04	0.06	1292.81	2	0.04	0.06
Dexi1A01G0010550.1	1548	1308.16	0	0	0	1308.43	0	0	0	1303.36	0	0	0	1310.81	2	0.04	0.06
Dexi1A01G0010560.1	210	12.47	0	0	0	11.42	0	0	0	12.33	0	0	0	14.39	0	0	0
Dexi1A01G0010570.1	1464	1224.16	0	0	0	1224.43	0	0	0	1219.36	3.66	0.05	0.08	1226.81	13.01	0.27	0.41
Dexi1A01G0010580.1	432	193.05	0	0	0	193.15	0	0	0	189.11	0	0	0	196.1	0	0	0
Dexi1A01G0010590.1	582	342.2	0	0	0	342.47	0	0	0	337.49	0	0	0	344.89	0	0	0
Dexi1A01G0010600.1	264	43.13	0	0	0	41.87	0	0	0	42.19	0	0	0	46.45	0	0	0
Dexi1A01G0010610.1	1368	1128.16	85	1.79	2.75	1128.43	0	0	0	1123.36	159	2.44	3.71	1130.81	21.87	0.48	0.75
Dexi1A01G0010620.1	1662	1422.16	4302	71.76	110.55	1422.43	13	0.19	0.33	1417.36	1604	19.52	29.67	1424.81	908	15.96	24.6
Dexi1A01G0010630.1	555	315.23	0	0	0	315.49	0	0	0	310.57	0	0	0	317.94	0	0	0
Dexi1A01G0010640.1	966	726.16	591	19.31	29.74	726.43	507	14.65	25.5	721.36	741	17.72	26.93	728.81	580	19.93	30.72
Dexi1A01G0010650.1	2706	2466.16	2052.24	19.74	30.41	2466.43	4387.21	37.34	64.99	2461.36	3689.54	25.86	39.3	2468.81	5711.72	57.93	89.32
Dexi1A01G0010660.1	1089	849.16	456.57	12.76	19.65	849.43	831.99	20.56	35.78	844.36	582.58	11.9	18.09	851.81	1021.42	30.02	46.29
Dexi1A01G0010670.1	2397	2157.16	477.09	5.25	8.08	2157.43	520.24	5.06	8.81	2152.36	1228.16	9.84	14.96	2159.81	758.02	8.79	13.55
Dexi1A01G0010680.1	1293	1053.16	211.4	4.76	7.34	1053.43	665.48	13.26	23.08	1048.36	457.43	7.53	11.44	1055.81	341.24	8.09	12.48
Dexi1A01G0010690.1	651	411.17	2	0.12	0.18	411.44	0	0	0	406.4	6.6	0.28	0.43	413.83	0	0	0
Dexi1A01G0010700.1	1488	1248.16	668	12.7	19.56	1248.43	0	0	0	1243.36	639	8.87	13.47	1250.81	64	1.28	1.98
Dexi1A01G0010710.1	336	101.78	38.7	9.02	13.9	101.25	68.13	14.13	24.58	99.37	65.19	11.32	17.2	105.36	71.03	16.88	26.03
Dexi1A01G0010720.1	501	261.37	6	0.54	0.84	261.6	1	0.08	0.14	256.9	113	7.59	11.53	264.18	55	5.21	8.04
Dexi1A01G0010730.1	3921	3681.16	35.67	0.23	0.35	3681.43	7	0.04	0.07	3676.36	105.75	0.5	0.75	3683.81	33.39	0.23	0.35
Dexi1A01G0010740.1	762	522.16	1	0.05	0.07	522.43	21	0.84	1.47	517.37	426	14.2	21.59	524.81	141	6.73	10.37
Dexi1A01G0010750.1	1929	1689.16	36	0.51	0.78	1689.43	2074.3	25.78	44.86	1684.36	174.21	1.78	2.71	1691.81	366.75	5.43	8.37
Dexi1A01G0010760.1	1656	1416.16	0	0	0	1416.43	0	0	0	1411.36	1	0.01	0.02	1418.81	45	0.79	1.22
Dexi1A01G0010770.1	1281	1041.16	162	3.69	5.69	1041.43	181.15	3.65	6.35	1036.36	415.68	6.92	10.52	1043.81	202.45	4.86	7.49
Dexi1A01G0010780.1	330	96.42	2	0.49	0.76	95.82	1	0.22	0.38	94.13	3	0.55	0.84	100.01	24.7	6.18	9.53
Dexi1A01G0010790.1	1458	1218.16	3	0.06	0.09	1218.43	449	7.74	13.46	1213.36	1117.45	15.89	24.14	1220.81	1128	23.13	35.67
Dexi1A01G0010800.1	1107	867.16	0	0	0	867.43	25.74	0.62	1.08	862.36	1	0.02	0.03	869.81	7	0.2	0.31
Dexi1A01G0010810.1	309	78.2	7	2.12	3.27	77.37	8	2.17	3.78	76.34	7	1.58	2.4	81.82	2	0.61	0.94
Dexi1A01G0010820.1	2133	1893.16	0	0	0	1893.43	0	0	0	1888.36	27	0.25	0.37	1895.81	95	1.25	1.93
Dexi1A01G0010830.1	810	570.16	0	0	0	570.43	0	0	0	565.36	0	0	0	572.81	21	0.92	1.42
Dexi1A01G0010840.1	2925	2685.16	0	0	0	2685.43	0	0	0	2680.36	0	0	0	2687.81	0	0	0
Dexi1A01G0010850.1	249	33.11	0	0	0	31.79	0	0	0	32.44	0	0	0	36.17	0	0	0
Dexi1A01G0010860.1	687	447.16	0	0	0	447.44	0	0	0	442.38	0	0	0	449.82	0	0	0
Dexi1A01G0010870.1	297	68.25	0	0	0	67.28	0	0	0	66.64	0	0	0	71.84	0	0	0
Dexi1A01G0010880.1	555	315.23	1	0.08	0.12	315.49	0	0	0	310.57	0	0	0	317.94	0	0	0
Dexi1A01G0010890.1	666	426.17	0	0	0	426.44	0	0	0	421.39	0	0	0	428.83	0	0	0
Dexi1A01G0010900.1	606	366.18	0	0	0	366.46	0	0	0	361.45	0	0	0	368.86	0	0	0
Dexi1A01G0010910.1	1014	774.16	0	0	0	774.43	0	0	0	769.36	0	0	0	776.81	0	0	0
Dexi1A01G0010920.1	552	312.23	0	0	0	312.49	0	0	0	307.58	0	0	0	314.95	0	0	0
Dexi1A01G0010930.1	489	249.43	1.49	0.14	0.22	249.65	0	0	0	245.02	21.93	1.54	2.35	252.27	7	0.69	1.07
Dexi1A01G0010940.1	1515	1275.16	38	0.71	1.09	1275.43	67.01	1.1	1.92	1270.36	62.65	0.85	1.29	1277.81	37	0.72	1.12
Dexi1A01G0010950.1	896	656.16	48028.5	1736.47	2675	656.43	87	2.78	4.84	651.36	58827.1	1558.06	2367.64	658.81	11672.7	443.61	684.02
Dexi1A01G0010960.1	1587	1347.16	11	0.19	0.3	1347.43	0	0	0	1342.36	2	0.03	0.04	1349.81	10	0.19	0.29
Dexi1A01G0010970.1	264	43.13	0	0	0	41.87	0	0	0	42.19	0	0	0	46.45	0	0	0
Dexi1A01G0010980.1	933	693.16	409.67	14.02	21.6	693.43	2309.52	69.92	121.68	688.36	2277.1	57.07	86.72	695.81	1393	50.12	77.29
Dexi1A01G0010990.1	924	684.16	0	0	0	684.43	0	0	0	679.36	1	0.03	0.04	686.81	13	0.47	0.73
Dexi1A01G0011000.1	1650	1410.16	0	0	0	1410.43	8514.67	126.73	220.56	1405.36	2	0.02	0.04	1412.81	32	0.57	0.87
Dexi1A01G0011010.1	225	19.37	2	2.45	3.77	18.14	0	0	0	19.07	0	0	0	21.81	0	0	0
Dexi1A01G0011020.1	645	405.17	206	12.06	18.58	405.44	24	1.24	2.16	400.4	126	5.43	8.25	407.84	78	4.79	7.38
Dexi1A01G0011030.1	405	166.69	0	0	0	166.68	0	0	0	163.08	2	0.21	0.32	169.89	0	0	0
Dexi1A01G0011040.1	378	140.74	0	0	0	140.57	0	0	0	137.55	7	0.88	1.33	144.1	1	0.17	0.27
Dexi1A01G0011050.1	1617	1377.16	0	0	0	1377.43	0	0	0	1372.36	0	0	0	1379.81	0	0	0
Dexi1A01G0011060.1	645	405.17	949	55.57	85.6	405.44	26	1.35	2.34	400.4	582	25.08	38.11	407.84	234	14.37	22.15
Dexi1A01G0011070.1	252	35.03	182.83	123.82	190.74	33.72	8.4	5.23	9.1	34.31	97	48.77	74.11	38.15	31	20.34	31.37
Dexi1A01G0011080.1	540	300.25	2	0.16	0.24	300.51	0	0	0	295.63	19	1.11	1.68	302.99	0	0	0
Dexi1A01G0011090.1	1002	762.16	23	0.72	1.1	762.43	0	0	0	757.36	92	2.1	3.18	764.81	11	0.36	0.56
Dexi1A01G0011100.1	915	675.16	134.65	4.73	7.29	675.43	538.34	16.73	29.12	670.36	639.35	16.45	25	677.81	448.67	16.57	25.55
Dexi1A01G0011110.1	1095	855.16	1277.16	35.43	54.58	855.43	1129.54	27.72	48.24	850.36	1391.89	28.24	42.91	857.81	825.96	24.11	37.17
Dexi1A01G0011120.1	705	465.16	0	0	0	465.44	0	0	0	460.38	1	0.04	0.06	467.82	0	0	0
Dexi1A01G0011130.1	816	576.16	424	17.46	26.89	576.43	212	7.72	13.44	571.36	952	28.74	43.68	578.81	622	26.91	41.49
Dexi1A01G0011140.1	1071	831.16	224.62	6.41	9.88	831.43	674.95	17.04	29.66	826.36	1422.27	29.69	45.12	833.81	2467.66	74.1	114.25
Dexi1A01G0011150.1	999	759.16	191	5.97	9.19	759.43	968.51	26.77	46.59	754.36	432.01	9.88	15.01	761.81	344	11.31	17.43
Dexi1A01G0011160.1	645	405.17	1430.69	83.77	129.04	405.44	461.47	23.89	41.58	400.4	787.16	33.92	51.54	407.84	881.8	54.13	83.47
Dexi1A01G0011170.1	1362	1122.16	16	0.34	0.52	1122.43	31	0.58	1.01	1117.36	825.3	12.74	19.36	1124.81	87	1.94	2.99
Dexi1A01G0011180.1	513	273.32	0	0	0	273.56	0	0	0	268.8	0	0	0	276.1	0	0	0
Dexi1A01G0011190.1	516	276.31	0	0	0	276.56	0	0	0	271.78	0	0	0	279.09	0	0	0
Dexi1A01G0011200.1	708	468.16	0	0	0	468.44	0	0	0	463.38	0	0	0	470.82	0	0	0
Dexi1A01G0011210.1	811	571.16	21	0.87	1.34	571.43	0	0	0	566.36	23	0.7	1.06	573.81	18	0.79	1.21
Dexi1A01G0011220.1	378	140.74	0	0	0	140.57	0	0	0	137.55	0	0	0	144.1	81	14.07	21.7
Dexi1A01G0011230.1	378	140.74	3	0.51	0.78	140.57	0	0	0	137.55	0	0	0	144.1	253	43.96	67.78
Dexi1A01G0011240.1	924	684.16	0	0	0	684.43	9219.33	282.78	492.13	679.36	9	0.23	0.35	686.81	26.45	0.96	1.49
Dexi1A01G0011250.1	279	54.09	0	0	0	52.94	0	0	0	52.85	0	0	0	57.57	1	0.43	0.67
Dexi1A01G0011260.1	1380	1140.16	555.41	11.56	17.8	1140.43	5	0.09	0.16	1135.36	2626.74	39.91	60.65	1142.81	906.95	19.87	30.64
Dexi1A01G0011270.1	1206	966.16	0	0	0	966.43	0	0	0	961.36	27	0.48	0.74	968.81	0	0	0
Dexi1A01G0011280.1	1092	852.16	0	0	0	852.43	0	0	0	847.36	21	0.43	0.65	854.81	0	0	0
Dexi1A01G0011290.1	378	140.74	3	0.51	0.78	140.57	0	0	0	137.55	73.56	9.23	14.02	144.1	46.36	8.05	12.42
Dexi1A01G0011300.1	1026	786.16	5	0.15	0.23	786.43	0	0	0	781.36	703.82	15.54	23.61	788.81	352.98	11.2	17.28
Dexi1A01G0011310.1	297	68.25	0	0	0	67.28	29	9.05	15.75	66.64	2	0.52	0.79	71.84	4	1.39	2.15
Dexi1A01G0011320.1	1584	1344.16	4	0.07	0.11	1344.43	106	1.66	2.88	1339.36	419.85	5.41	8.22	1346.81	173.85	3.23	4.98
Dexi1A01G0011330.1	1866	1626.16	259.1	3.78	5.82	1626.43	442.55	5.71	9.94	1621.36	668.59	7.11	10.81	1628.81	345.94	5.32	8.2
Dexi1A01G0011340.1	612	372.18	1506.89	96.05	147.97	372.45	121	6.82	11.87	367.44	3424.82	160.8	244.35	374.86	878.24	58.66	90.45
Dexi1A01G0011350.1	477	237.51	21	2.1	3.23	237.71	5	0.44	0.77	233.18	29	2.15	3.26	240.38	177	18.44	28.43
Dexi1A01G0011360.1	3798	3558.16	3657.34	24.38	37.56	3558.43	31677.9	186.89	325.24	3553.36	2259.07	10.97	16.67	3560.81	1619.42	11.39	17.56
Dexi1A01G0011370.1	465	225.61	6	0.63	0.97	225.79	0	0	0	221.36	1	0.08	0.12	228.52	3	0.33	0.51
Dexi1A01G0011380.1	942	702.16	19.01	0.64	0.99	702.43	43.37	1.3	2.26	697.36	43.57	1.08	1.64	704.81	70.06	2.49	3.84
Dexi1A01G0011390.1	1617	1377.16	1102.88	19	29.27	1377.43	1990.1	30.33	52.78	1372.36	1395.14	17.54	26.65	1379.81	5803.97	105.32	162.39
Dexi1A01G0011400.1	912	672.16	139	4.91	7.56	672.43	317	9.9	17.22	667.36	265	6.85	10.41	674.81	226.03	8.39	12.93
Dexi1A01G0011410.1	771	531.16	1	0.04	0.07	531.43	0	0	0	526.37	14	0.46	0.7	533.81	28	1.31	2.02
Dexi1A01G0011420.1	420	181.3	0	0	0	181.35	0	0	0	177.49	0	0	0	184.41	1	0.14	0.21
Dexi1A01G0011430.1	849	609.16	45	1.75	2.7	609.43	43	1.48	2.58	604.36	85	2.43	3.69	611.81	52	2.13	3.28
Dexi1A01G0011440.1	855	615.16	288	11.11	17.11	615.43	806	27.49	47.85	610.36	555	15.69	23.84	617.81	474	19.21	29.62
Dexi1A01G0011450.1	1167	927.16	46	1.18	1.81	927.43	41	0.93	1.62	922.36	111	2.08	3.15	929.81	57	1.53	2.37
Dexi1A01G0011460.1	816	576.16	0	0	0	576.43	9	0.33	0.57	571.36	0	0	0	578.81	1	0.04	0.07
Dexi1A01G0011470.1	816	576.16	0	0	0	576.43	0	0	0	571.36	0	0	0	578.81	1	0.04	0.07
Dexi1A01G0011480.1	741	501.16	0	0	0	501.43	0	0	0	496.37	1	0.03	0.05	503.81	0	0	0
Dexi1A01G0011490.1	540	300.25	30	2.37	3.65	300.51	23	1.61	2.8	295.63	109	6.36	9.67	302.99	73	6.03	9.3
Dexi1A01G0011500.1	573	333.21	889.89	63.36	97.6	333.47	503.22	31.68	55.13	328.51	934.02	49.05	74.54	335.91	924.79	68.93	106.29
Dexi1A01G0011510.1	2049	1809.16	740.38	9.71	14.96	1809.43	2644.02	30.68	53.39	1804.36	1985.02	18.98	28.84	1811.81	873.73	12.07	18.62
Dexi1A01G0011520.1	525	285.29	10	0.83	1.28	285.54	0	0	0	280.72	11	0.68	1.03	288.04	3	0.26	0.4
Dexi1A01G0011530.1	2646	2406.16	0	0	0	2406.43	0	0	0	2401.36	1	0.01	0.01	2408.81	0	0	0
Dexi1A01G0011540.1	477	237.51	6	0.6	0.92	237.71	0	0	0	233.18	33	2.44	3.71	240.38	9	0.94	1.45
Dexi1A01G0011550.1	2037	1797.16	85	1.12	1.73	1797.43	12	0.14	0.24	1792.36	1691	16.28	24.73	1799.81	64	0.89	1.37
Dexi1A01G0011560.1	699	459.16	542.04	28	43.14	459.44	847.01	38.7	67.35	454.38	708.19	26.89	40.86	461.82	961.83	52.14	80.4
Dexi1A01G0011570.1	336	101.78	4.98	1.16	1.79	101.25	645.65	133.87	232.98	99.37	0.99	0.17	0.26	105.36	2886.52	685.97	1057.72
Dexi1A01G0011580.1	384	146.46	5.02	0.81	1.25	146.33	9938.35	1425.8	2481.33	143.17	8.01	0.96	1.47	149.78	17565.5	2936.21	4527.45
Dexi1A01G0011590.1	1173	933.16	130.28	3.31	5.1	933.43	71.26	1.6	2.79	928.36	118.29	2.2	3.34	935.81	131.41	3.52	5.42
Dexi1A01G0011600.1	687	447.16	442.74	23.49	36.18	447.44	1292.34	60.63	105.52	442.38	902.68	35.2	53.49	449.82	766.56	42.67	65.79
Dexi1A01G0011610.1	1410	1170.16	41.65	0.84	1.3	1170.43	176.98	3.17	5.52	1165.36	51.86	0.77	1.17	1172.81	37.47	0.8	1.23
Dexi1A01G0011620.1	930	690.16	146.21	5.03	7.74	690.43	427.39	13	22.62	685.36	333.51	8.39	12.76	692.81	379.67	13.72	21.16
Dexi1A01G0011630.1	1953	1713.16	15.27	0.21	0.33	1713.43	70	0.86	1.49	1708.36	233.79	2.36	3.59	1715.81	49.83	0.73	1.12
Dexi1A01G0011640.1	918	678.16	130	4.55	7.01	678.43	69	2.14	3.72	673.36	604	15.47	23.52	680.81	175	6.44	9.92
Dexi1A01G0011650.1	768	528.16	0	0	0	528.43	0	0	0	523.37	0	0	0	530.81	0	0	0
Dexi1A01G0011660.1	1617	1377.16	87	1.5	2.31	1377.43	0	0	0	1372.36	337.5	4.24	6.45	1379.81	711.77	12.92	19.91
Dexi1A01G0011670.1	1047	807.16	29	0.85	1.31	807.43	23	0.6	1.04	802.36	191	4.11	6.24	809.81	191	5.91	9.11
Dexi1A01G0011680.1	837	597.16	0	0	0	597.43	0	0	0	592.36	0	0	0	599.81	0	0	0
Dexi1A01G0011690.1	258	39	0	0	0	37.71	2	1.11	1.94	38.18	4	1.81	2.75	42.23	15	8.89	13.71
Dexi1A01G0011700.1	1167	927.16	813.01	20.8	32.05	927.43	4	0.09	0.16	922.36	2180.99	40.79	61.99	929.81	459	12.36	19.06
Dexi1A01G0011710.1	1212	972.16	13	0.32	0.49	972.43	0	0	0	967.36	46	0.82	1.25	974.81	8	0.21	0.32
Dexi1A01G0011720.1	2394	2154.16	0	0	0	2154.43	0	0	0	2149.36	4	0.03	0.05	2156.81	1	0.01	0.02
Dexi1A01G0011730.1	333	99.09	0	0	0	98.53	0	0	0	96.74	0	0	0	102.68	0	0	0
Dexi1A01G0011740.1	258	39	1.47	0.89	1.37	37.71	10.35	5.76	10.03	38.18	9.87	4.46	6.78	42.23	9.16	5.43	8.37
Dexi1A01G0011750.1	1431	1191.16	315.22	6.28	9.67	1191.43	326.69	5.76	10.02	1186.36	972.47	14.14	21.49	1193.81	780.46	16.37	25.24
Dexi1A01G0011760.1	345	109.94	31	6.69	10.3	109.49	75	14.38	25.02	107.35	62	9.96	15.14	113.47	52	11.47	17.69
Dexi1A01G0011770.1	1518	1278.16	7	0.13	0.2	1278.43	0	0	0	1273.36	4	0.05	0.08	1280.81	2717.67	53.13	81.92
Dexi1A01G0011780.1	666	426.17	37.82	2.11	3.24	426.44	239.07	11.77	20.48	421.39	95.6	3.91	5.95	428.83	108.7	6.35	9.79
Dexi1A01G0011790.1	516	276.31	7	0.6	0.93	276.56	0	0	0	271.78	7	0.44	0.68	279.09	16	1.44	2.21
Dexi1A01G0011800.1	1275	1035.16	71.68	1.64	2.53	1035.43	0	0	0	1030.36	64.51	1.08	1.64	1037.81	149.34	3.6	5.56
Dexi1A01G0011810.1	843	603.16	0	0	0	603.43	0	0	0	598.36	0	0	0	605.81	0	0	0
Dexi1A01G0011820.1	585	345.2	0	0	0	345.47	0	0	0	340.48	0	0	0	347.89	0	0	0
Dexi1A01G0011830.1	972	732.16	2	0.06	0.1	732.43	10	0.29	0.5	727.36	20	0.47	0.72	734.81	15	0.51	0.79
Dexi1A01G0011840.1	1038	798.16	0	0	0	798.43	0	0	0	793.36	0	0	0	800.81	2	0.06	0.1
Dexi1A01G0011850.1	1443	1203.16	1079.07	21.28	32.78	1203.43	214.15	3.74	6.5	1198.36	2049.44	29.5	44.83	1205.81	751.84	15.61	24.07
Dexi1A01G0011860.1	1921	1681.16	1120.67	15.81	24.36	1681.43	163.05	2.04	3.54	1676.36	845.07	8.7	13.22	1683.81	1202.85	17.89	27.58
Dexi1A01G0011870.1	1335	1095.16	47.38	1.03	1.58	1095.43	18.22	0.35	0.61	1090.36	175.92	2.78	4.23	1097.81	32.18	0.73	1.13
Dexi1A01G0011880.1	243	29.39	25	20.18	31.09	28.07	0	0	0	28.82	55.01	32.92	50.03	32.32	54	41.83	64.5
Dexi1A01G0011890.1	231	22.51	4	4.22	6.49	21.23	10	9.89	17.21	22.13	50	38.98	59.23	25.13	32	31.88	49.15
Dexi1A01G0011900.1	1104	864.16	2	0.05	0.08	864.43	18	0.44	0.76	859.36	7	0.14	0.21	866.81	7	0.2	0.31
Dexi1A01G0011910.1	897	657.16	43.28	1.56	2.41	657.43	79	2.52	4.39	652.36	123	3.25	4.94	659.81	89	3.38	5.21
Dexi1A01G0011920.1	3174	2934.16	3296.73	26.65	41.06	2934.43	13990.5	100.09	174.19	2929.36	4045.34	23.82	36.2	2936.81	3382.59	28.84	44.47
Dexi1A01G0011930.1	579	339.2	30.8	2.15	3.32	339.47	11	0.68	1.18	334.5	101.55	5.24	7.96	341.9	59.53	4.36	6.72
Dexi1A01G0011940.1	615	375.18	70.24	4.44	6.84	375.45	52.35	2.93	5.09	370.43	196.85	9.17	13.93	377.85	184.09	12.2	18.81
Dexi1A01G0011950.1	1134	894.16	0	0	0	894.43	31.78	0.75	1.3	889.36	0	0	0	896.81	6	0.17	0.26
Dexi1A01G0011960.1	819	579.16	0	0	0	579.43	0	0	0	574.36	0	0	0	581.81	0	0	0
Dexi1A01G0011970.1	1143	903.16	0	0	0	903.43	0	0	0	898.36	0	0	0	905.81	9	0.25	0.38
Dexi1A01G0011980.1	414	175.44	0	0	0	175.47	0	0	0	171.71	0	0	0	178.59	0	0	0
Dexi1A01G0011990.1	558	318.22	0	0	0	318.49	0	0	0	313.56	0	0	0	320.94	0	0	0
Dexi1A01G0012000.1	1341	1101.16	681.04	14.67	22.6	1101.43	502.75	9.58	16.68	1096.36	2376.66	37.4	56.83	1103.81	542.23	12.3	18.96
Dexi1A01G0012010.1	1026	786.16	2	0.06	0.09	786.43	0	0	0	781.36	19.06	0.42	0.64	788.81	7	0.22	0.34
Dexi1A01G0012020.1	684	444.17	0	0	0	444.44	0	0	0	439.38	0	0	0	446.82	4.8	0.27	0.42
Dexi1A01G0012030.1	1506	1266.16	313.37	5.87	9.04	1266.43	2351.4	38.98	67.83	1261.36	456.41	6.24	9.49	1268.81	499.24	9.85	15.19
Dexi1A01G0012040.1	1674	1434.16	0	0	0	1434.43	3	0.04	0.08	1429.36	1	0.01	0.02	1436.81	40.38	0.7	1.09
Dexi1A01G0012050.1	864	624.16	121.6	4.62	7.12	624.43	235.63	7.92	13.79	619.36	448.58	12.49	18.99	626.81	238.17	9.51	14.67
Dexi1A01G0012060.1	1491	1251.16	0	0	0	1251.43	0	0	0	1246.36	0	0	0	1253.81	0	0	0
Dexi1A01G0012070.1	636	396.17	0	0	0	396.45	0	0	0	391.41	0	0	0	398.84	1	0.06	0.1
Dexi1A01G0012080.1	405	166.69	428.73	61.02	93.99	166.68	1148.07	144.6	251.65	163.08	51.31	5.43	8.25	169.89	92.14	13.58	20.94
Dexi1A01G0012090.1	1176	936.16	0	0	0	936.43	0	0	0	931.36	0	0	0	938.81	0	0	0
Dexi1A01G0012100.1	1530	1290.16	55.24	1.02	1.56	1290.43	30	0.49	0.85	1285.36	43.52	0.58	0.89	1292.81	108.8	2.11	3.25
Dexi1A01G0012110.1	231	22.51	1	1.05	1.62	21.23	0	0	0	22.13	1	0.78	1.18	25.13	1	1	1.54
Dexi1A01G0012120.1	1221	981.16	0	0	0	981.43	13.28	0.28	0.49	976.36	1.11	0.02	0.03	983.81	3.7	0.09	0.15
Dexi1A01G0012130.1	1788	1548.16	707.53	10.84	16.7	1548.43	1057.71	14.34	24.96	1543.36	2006.63	22.43	34.08	1550.81	1569.76	25.34	39.08
Dexi1A01G0012140.1	1455	1215.16	6	0.12	0.18	1215.43	5	0.09	0.15	1210.36	7	0.1	0.15	1217.81	7	0.14	0.22
Dexi1A01G0012150.1	1230	990.16	0	0	0	990.43	7	0.15	0.26	985.36	0	0	0	992.81	23	0.58	0.89
Dexi1A01G0012160.1	1632	1392.16	2	0.03	0.05	1392.43	7	0.11	0.18	1387.36	1.07	0.01	0.02	1394.81	53.39	0.96	1.48
Dexi1A01G0012170.1	810	570.16	231.85	9.65	14.86	570.43	119.11	4.38	7.63	565.36	832.99	25.42	38.62	572.81	111.37	4.87	7.51
Dexi1A01G0012180.1	1038	798.16	281.26	8.36	12.88	798.43	174.85	4.6	8	793.36	474.67	10.32	15.68	800.81	357.03	11.16	17.21
Dexi1A01G0012190.1	777	537.16	50	2.21	3.4	537.43	29	1.13	1.97	532.37	188	6.09	9.26	539.81	84	3.9	6.01
Dexi1A01G0012200.1	270	47.41	0	0	0	46.2	0	0	0	46.36	0	0	0	50.81	0	0	0
Dexi1A01G0012210.1	624	384.18	0	0	0	384.45	0	0	0	379.42	0	0	0	386.85	5	0.32	0.5
Dexi1A01G0012220.1	441	201.9	0	0	0	202.02	0	0	0	197.86	0	0	0	204.91	2.44	0.3	0.46
Dexi1A01G0012230.1	480	240.49	24	2.37	3.65	240.69	51.5	4.49	7.82	236.14	51	3.73	5.66	243.35	36	3.7	5.71
Dexi1A01G0012240.1	468	228.58	0	0	0	228.77	0	0	0	224.31	0	0	0	231.49	0	0	0
Dexi1A01G0012250.1	1506	1266.16	16	0.3	0.46	1266.43	18	0.3	0.52	1261.36	48	0.66	1	1268.81	47.5	0.94	1.45
Dexi1A01G0012260.1	978	738.16	0	0	0	738.43	0	0	0	733.36	0	0	0	740.81	0.5	0.02	0.03
Dexi1A01G0012270.1	1530	1290.16	11.24	0.21	0.32	1290.43	35.61	0.58	1.01	1285.36	80.5	1.08	1.64	1292.81	35.5	0.69	1.06
Dexi1A01G0012280.1	2019	1779.16	9642.9	128.58	198.07	1779.43	1018.49	12.02	20.91	1774.36	11132	108.23	164.47	1781.81	1758.91	24.72	38.11
Dexi1A01G0012290.1	804	564.16	0	0	0	564.43	0	0	0	559.36	0	0	0	566.81	2.33	0.1	0.16
Dexi1A01G0012300.1	1779	1539.16	1	0.02	0.02	1539.43	0	0	0	1534.36	23	0.26	0.39	1541.81	23.67	0.38	0.59
Dexi1A01G0012310.1	486	246.45	0	0	0	246.66	0	0	0	242.06	0	0	0	249.3	2.23	0.22	0.35
Dexi1A01G0012320.1	267	45.26	4	2.1	3.23	44.02	0	0	0	44.26	5	1.95	2.96	48.62	10	5.15	7.94
Dexi1A01G0012330.1	606	366.18	285	18.46	28.44	366.46	55	3.15	5.48	361.45	158	7.54	11.46	368.86	143	9.71	14.97
Dexi1A01G0012340.1	1317	1077.16	0	0	0	1077.43	0	0	0	1072.36	0	0	0	1079.81	0	0	0
Dexi1A01G0012350.1	1569	1329.16	0	0	0	1329.43	0	0	0	1324.36	3	0.04	0.06	1331.81	41	0.77	1.19
Dexi1A01G0012360.1	732	492.16	30	1.45	2.23	492.43	10	0.43	0.74	487.37	1955.89	69.23	105.21	494.82	72.2	3.65	5.63
Dexi1A01G0012370.1	3369	3129.16	2	0.02	0.02	3129.43	0	0	0	3124.36	0	0	0	3131.81	85.75	0.69	1.06
Dexi1A01G0012380.1	894	654.16	323.42	11.73	18.07	654.43	236.7	7.59	13.21	649.36	484.31	12.87	19.55	656.81	592.15	22.57	34.81
Dexi1A01G0012390.1	2145	1905.16	2	0.02	0.04	1905.43	0	0	0	1900.36	28	0.25	0.39	1907.81	2	0.03	0.04
Dexi1A01G0012400.1	453	213.74	7	0.78	1.2	213.89	0	0	0	209.59	10	0.82	1.25	216.7	10	1.16	1.78
Dexi1A01G0012410.1	297	68.25	1	0.35	0.54	67.28	0	0	0	66.64	0	0	0	71.84	0	0	0
Dexi1A01G0012420.1	189	5.28	2	8.98	13.83	4.64	0	0	0	5.27	7.09	23.19	35.24	6.38	4	15.71	24.22
Dexi1A01G0012430.1	2220	1980.16	1664	19.94	30.71	1980.43	69	0.73	1.27	1975.36	1728.79	15.1	22.94	1982.81	827.96	10.45	16.12
Dexi1A01G0012440.1	2940	2700.16	2332.3	20.49	31.57	2700.43	0	0	0	2695.36	338.08	2.16	3.29	2702.81	127	1.18	1.81
Dexi1A01G0012450.1	1050	810.16	25.34	0.74	1.14	810.43	0	0	0	805.36	21.11	0.45	0.69	812.81	11	0.34	0.52
Dexi1A01G0012460.1	1449	1209.16	102.31	2.01	3.09	1209.43	88	1.53	2.66	1204.36	251.41	3.6	5.47	1211.81	169.2	3.5	5.39
Dexi1A01G0012470.1	864	624.16	0	0	0	624.43	0	0	0	619.36	0	0	0	626.81	0	0	0
Dexi1A01G0012480.1	822	582.16	0	0	0	582.43	0	0	0	577.36	0	0	0	584.81	17	0.73	1.12
Dexi1A01G0012490.1	387	149.34	3	0.48	0.73	149.22	0	0	0	145.99	6	0.71	1.08	152.64	419	68.73	105.98
Dexi1A01G0012500.1	684	444.17	227.88	12.17	18.75	444.44	66.77	3.15	5.49	439.38	329.37	12.93	19.65	446.82	297.44	16.67	25.7
Dexi1A01G0012510.1	603	363.19	149.12	9.74	15	363.46	33.23	1.92	3.34	358.45	263.63	12.69	19.28	365.86	230.56	15.78	24.33
Dexi1A01G0012520.1	2151	1911.16	3	0.04	0.06	1911.43	0	0	0	1906.36	102	0.92	1.4	1913.81	3	0.04	0.06
Dexi1A01G0012530.1	882	642.16	1	0.04	0.06	642.43	6	0.2	0.34	637.36	0	0	0	644.81	0	0	0
Dexi1A01G0012540.1	612	372.18	46	2.93	4.52	372.45	7	0.39	0.69	367.44	113	5.31	8.06	374.86	144	9.62	14.83
Dexi1A01G0012550.1	1287	1047.16	920.23	20.85	32.12	1047.43	3563.21	71.42	124.29	1042.36	1451.81	24.03	36.51	1049.81	1352.52	32.26	49.74
Dexi1A01G0012560.1	699	459.16	0	0	0	459.44	0	0	0	454.38	1	0.04	0.06	461.82	0	0	0
Dexi1A01G0012570.1	1383	1143.16	0	0	0	1143.43	0	0	0	1138.36	3	0.05	0.07	1145.81	1	0.02	0.03
Dexi1A01G0012580.1	213	13.74	0	0	0	12.64	0	0	0	13.57	0	0	0	15.77	0	0	0
Dexi1A01G0012590.1	1443	1203.16	28	0.55	0.85	1203.43	11	0.19	0.33	1198.36	21	0.3	0.46	1205.81	37	0.77	1.18
Dexi1A01G0012600.1	765	525.16	0	0	0	525.43	0	0	0	520.37	5	0.17	0.25	527.81	9	0.43	0.66
Dexi1A01G0012610.1	786	546.16	0	0	0	546.43	0	0	0	541.36	4.01	0.13	0.19	548.81	8.87	0.4	0.62
Dexi1A01G0012620.1	597	357.19	0	0	0	357.46	0	0	0	352.46	0	0	0	359.87	0	0	0
Dexi1A01G0012630.1	1395	1155.16	151.08	3.1	4.78	1155.43	287.36	5.22	9.09	1150.36	251.13	3.77	5.72	1157.81	149.49	3.23	4.98
Dexi1A01G0012640.1	309	78.2	0	0	0	77.37	0	0	0	76.34	0	0	0	81.82	0	0	0
Dexi1A01G0012650.1	1167	927.16	141.52	3.62	5.58	927.43	0.5	0.01	0.02	922.36	251.9	4.71	7.16	929.81	100.55	2.71	4.17
Dexi1A01G0012660.1	1077	837.16	0	0	0	837.43	0	0	0	832.36	0	0	0	839.81	0	0	0
Dexi1A01G0012670.1	819	579.16	3125.67	128.03	197.23	579.43	537.27	19.47	33.88	574.36	2082.9	62.56	95.07	581.81	978	42.09	64.9
Dexi1A01G0012680.1	423	184.23	147.43	18.98	29.25	184.29	0	0	0	180.39	40.94	3.92	5.95	187.33	9.11	1.22	1.88
Dexi1A01G0012690.1	2136	1896.16	304.79	3.81	5.87	1896.43	253.35	2.8	4.88	1891.36	313.5	2.86	4.35	1898.81	306.46	4.04	6.23
Dexi1A01G0012700.1	741	501.16	409	19.36	29.82	501.43	9	0.38	0.66	496.37	86	2.99	4.54	503.81	68	3.38	5.21
Dexi1A01G0012710.1	2451	2211.16	359	3.85	5.93	2211.43	349	3.31	5.77	2206.36	956	7.47	11.36	2213.81	557	6.3	9.71
Dexi1A01G0012720.1	267	45.26	0	0	0	44.02	0	0	0	44.26	0	0	0	48.62	0	0	0
Dexi1A01G0012730.1	804	564.16	41.5	1.75	2.69	564.43	10	0.37	0.65	559.36	136.5	4.21	6.4	566.81	157.5	6.96	10.73
Dexi1A01G0012740.1	804	564.16	41.5	1.75	2.69	564.43	10	0.37	0.65	559.36	136.5	4.21	6.4	566.81	157.5	6.96	10.73
Dexi1A01G0012750.1	315	83.31	0	0	0	82.55	0	0	0	81.33	4	0.85	1.29	86.93	1	0.29	0.44
Dexi1A01G0012760.1	315	83.31	0	0	0	82.55	0	0	0	81.33	2	0.42	0.64	86.93	0	0	0
Dexi1A01G0012770.1	246	31.22	0	0	0	29.9	0	0	0	30.61	0	0	0	34.23	163	119.24	183.86
Dexi1A01G0012780.1	462	222.64	3	0.32	0.49	222.81	0	0	0	218.42	4	0.32	0.48	225.56	5	0.55	0.86
Dexi1A01G0012790.1	315	83.31	43.76	12.46	19.2	82.55	27	6.87	11.95	81.33	109.5	23.23	35.3	86.93	66.23	19.07	29.41
Dexi1A01G0012800.1	327	93.76	25	6.33	9.74	93.13	6	1.35	2.35	91.53	38	7.16	10.88	97.36	26	6.69	10.31
Dexi1A01G0012810.1	1149	909.16	545.41	14.23	21.92	909.43	208.98	4.82	8.4	904.36	857.34	16.35	24.85	911.81	446.78	12.27	18.92
Dexi1A01G0012820.1	1323	1083.16	232.7	5.1	7.85	1083.43	130.73	2.53	4.41	1078.36	826.61	13.22	20.1	1085.81	241.36	5.57	8.58
Dexi1A01G0012830.1	795	555.16	5	0.21	0.33	555.43	0	0	0	550.36	210	6.58	10	557.81	10	0.45	0.69
Dexi1A01G0012840.1	375	137.9	0	0	0	137.7	0	0	0	134.75	3	0.38	0.58	141.27	3	0.53	0.82
Dexi1A01G0012850.1	1518	1278.16	1	0.02	0.03	1278.43	0	0	0	1273.36	88.99	1.21	1.83	1280.81	126.19	2.47	3.8
Dexi1A01G0012860.1	327	93.76	14	3.54	5.46	93.13	0	0	0	91.53	44	8.29	12.6	97.36	6	1.54	2.38
Dexi1A01G0012870.1	402	163.78	5	0.72	1.12	163.75	0	0	0	160.22	20	2.15	3.27	167	6	0.9	1.39
Dexi1A01G0012880.1	462	222.64	2	0.21	0.33	222.81	0	0	0	218.42	0	0	0	225.56	0	0	0
Dexi1A01G0012890.1	402	163.78	4	0.58	0.89	163.75	0	0	0	160.22	2	0.22	0.33	167	0	0	0
Dexi1A01G0012900.1	210	12.47	0	0	0	11.42	1.38	2.53	4.4	12.33	0	0	0	14.39	3.94	6.85	10.56
Dexi1A01G0012910.1	663	423.17	110.94	6.22	9.58	423.44	406.36	20.15	35.06	418.39	504.47	20.8	31.61	425.83	1470.62	86.47	133.33
Dexi1A01G0012920.1	744	504.16	114	5.36	8.26	504.43	13	0.54	0.94	499.37	810.66	28.01	42.56	506.81	732	36.16	55.76
Dexi1A01G0012930.1	846	606.16	248.58	9.73	14.99	606.43	711.55	24.63	42.87	601.36	284.2	8.15	12.39	608.81	727.6	29.92	46.14
Dexi1A01G0012940.1	3645	3405.16	681.99	4.75	7.32	3405.43	1797.19	11.08	19.28	3400.36	1230.67	6.24	9.49	3407.81	856.36	6.29	9.7
Dexi1A01G0012950.1	2793	2553.16	111	1.03	1.59	2553.43	908	7.47	12.99	2548.36	950.21	6.43	9.78	2555.81	635	6.22	9.59
Dexi1A01G0012960.1	1044	804.16	155.42	4.59	7.06	804.43	16	0.42	0.73	799.36	120.42	2.6	3.95	806.81	51.62	1.6	2.47
Dexi1A01G0012970.1	1275	1035.16	68.44	1.57	2.42	1035.43	130.09	2.64	4.59	1030.36	87	1.46	2.21	1037.81	80.39	1.94	2.99
Dexi1A01G0012980.1	1446	1206.16	6	0.12	0.18	1206.43	299.85	5.22	9.08	1201.36	128.1	1.84	2.8	1208.81	112.47	2.33	3.59
Dexi1A01G0012990.1	888	648.16	1	0.04	0.06	648.43	15	0.49	0.84	643.36	3	0.08	0.12	650.81	34.45	1.33	2.04
Dexi1A01G0013000.1	381	143.6	0	0	0	143.45	0	0	0	140.35	2	0.25	0.37	146.94	1	0.17	0.26
Dexi1A01G0013010.1	2241	2001.16	11	0.13	0.2	2001.43	0	0	0	1996.36	79	0.68	1.04	2003.81	1	0.01	0.02
Dexi1A01G0013020.1	1164	924.16	123.5	3.17	4.88	924.43	211.61	4.81	8.36	919.36	252.26	4.73	7.19	926.81	200.34	5.41	8.34
Dexi1A01G0013030.1	1116	876.16	1	0.03	0.04	876.43	0	0	0	871.36	231.8	4.59	6.97	878.81	65	1.85	2.86
Dexi1A01G0013040.1	1227	987.16	66.44	1.6	2.46	987.43	163.62	3.48	6.05	982.36	614.46	10.79	16.4	989.81	857.17	21.68	33.43
Dexi1A01G0013050.1	702	462.16	191.73	9.84	15.16	462.44	230.57	10.47	18.22	457.38	228.72	8.63	13.11	464.82	190.5	10.26	15.82
Dexi1A01G0013060.1	615	375.18	37.08	2.34	3.61	375.45	92.4	5.17	8.99	370.43	92.02	4.29	6.51	377.85	77.93	5.16	7.96
Dexi1A01G0013070.1	483	243.47	17.19	1.67	2.58	243.68	129.35	11.14	19.39	239.1	82.96	5.99	9.1	246.32	57.93	5.89	9.08
Dexi1A01G0013080.1	402	163.78	518.74	75.14	115.75	163.75	693.99	88.97	154.83	160.22	223.02	24.01	36.49	167	514.05	77.07	118.84
Dexi1A01G0013090.1	3318	3078.16	1388.7	10.7	16.49	3078.43	687.27	4.69	8.16	3073.36	2042.24	11.46	17.42	3080.81	1681.04	13.66	21.07
Dexi1A01G0013100.1	726	486.16	53	2.59	3.98	486.43	153	6.6	11.49	481.37	189.03	6.77	10.29	488.82	51	2.61	4.03
Dexi1A01G0013110.1	660	420.17	5	0.28	0.43	420.44	0	0	0	415.39	9	0.37	0.57	422.83	2	0.12	0.18
Dexi1A01G0013120.1	1236	996.16	0	0	0	996.43	0	0	0	991.36	0	0	0	998.81	6	0.15	0.23
Dexi1A01G0013130.1	654	414.17	0	0	0	414.44	0	0	0	409.4	0	0	0	416.83	0	0	0
Dexi1A01G0013140.1	264	43.13	0	0	0	41.87	0	0	0	42.19	1	0.41	0.62	46.45	0	0	0
Dexi1A01G0013150.1	462	222.64	0	0	0	222.81	0	0	0	218.42	26	2.05	3.12	225.56	49.02	5.44	8.39
Dexi1A01G0013160.1	819	579.16	0	0	0	579.43	0	0	0	574.36	0	0	0	581.81	0	0	0
Dexi1A01G0013170.1	369	132.22	67.01	12.02	18.52	131.99	105.82	16.83	29.29	129.18	121.65	16.25	24.69	135.63	128.53	23.73	36.59
Dexi1A01G0013180.1	183	3.79	0	0	0	3.28	0	0	0	3.79	0	0	0	4.65	0	0	0
Dexi1A01G0013190.1	1446	1206.16	12.71	0.25	0.39	1206.43	104.48	1.82	3.16	1201.36	80.74	1.16	1.76	1208.81	72.07	1.49	2.3
Dexi1A01G0013200.1	1074	834.16	217.36	6.18	9.52	834.43	850.02	21.39	37.22	829.36	719.83	14.97	22.75	836.81	441.63	13.21	20.37
Dexi1A01G0013210.1	222	17.88	7	9.29	14.31	16.68	23.64	29.77	51.8	17.62	23	22.52	34.22	20.23	19	23.52	36.26
Dexi1A01G0013220.1	1248	1008.16	88.11	2.07	3.19	1008.43	9746.91	202.91	353.12	1003.36	96.88	1.67	2.53	1010.81	94.2	2.33	3.6
Dexi1A01G0013230.1	225	19.37	1	1.22	1.89	18.14	0	0	0	19.07	0	0	0	21.81	0	0	0
Dexi1A01G0013240.1	762	522.16	18.55	0.84	1.3	522.43	0	0	0	517.37	0	0	0	524.81	0	0	0
Dexi1A01G0013250.1	267	45.26	51	26.73	41.18	44.02	13	6.2	10.79	44.26	66	25.73	39.09	48.62	22	11.33	17.47
Dexi1A01G0013260.1	1851	1611.16	390.79	5.75	8.86	1611.43	194.8	2.54	4.42	1606.36	526.26	5.65	8.59	1613.81	356.77	5.54	8.53
Dexi1A01G0013270.1	306	75.68	0	0	0	74.81	0	0	0	73.88	0	0	0	79.29	0	0	0
Dexi1A01G0013280.1	213	13.74	0	0	0	12.64	0	0	0	13.57	0	0	0	15.77	2	3.17	4.9
Dexi1A01G0013290.1	1260	1020.16	1995.54	46.41	71.49	1020.43	3369.69	69.32	120.65	1015.36	3683.43	62.58	95.1	1022.81	3295.28	80.67	124.38
Dexi1A01G0013300.1	552	312.23	15	1.14	1.76	312.49	6	0.4	0.7	307.58	41	2.3	3.49	314.95	22	1.75	2.7
Dexi1A01G0013310.1	216	15.06	0	0	0	13.93	0	0	0	14.87	0	0	0	17.21	0	0	0
Dexi1A01G0013320.1	279	54.09	0	0	0	52.94	0	0	0	52.85	0	0	0	57.57	0	0	0
Dexi1A01G0013330.1	1329	1089.16	180	3.92	6.04	1089.43	326	6.28	10.93	1084.36	641	10.2	15.5	1091.81	584	13.39	20.65
Dexi1A01G0013340.1	1299	1059.16	527	11.8	18.18	1059.43	1617	32.04	55.76	1054.36	1524	24.94	37.89	1061.81	1249	29.45	45.41
Dexi1A01G0013350.1	351	115.44	0	0	0	115.05	0	0	0	112.73	0	0	0	118.95	0	0	0
Dexi1A01G0013360.1	228	20.91	0	0	0	19.66	0	0	0	20.57	0	0	0	23.45	0	0	0
Dexi1A01G0013370.1	363	126.59	0	0	0	126.3	0	0	0	123.66	0	0	0	130.03	0	0	0
Dexi1A01G0013380.1	567	327.21	318.03	23.06	35.52	327.48	762.16	48.86	85.03	322.53	658	35.2	53.48	329.92	687	52.14	80.39
Dexi1A01G0013390.1	258	39	0	0	0	37.71	0	0	0	38.18	0	0	0	42.23	1	0.59	0.91
Dexi1A01G0013400.1	678	438.17	306	16.57	25.52	438.44	597	28.59	49.75	433.39	646	25.71	39.08	440.82	410	23.29	35.91
Dexi1A01G0013410.1	246	31.22	0	0	0	29.9	15	10.53	18.33	30.61	5.63	3.18	4.83	34.23	8	5.85	9.02
Dexi1A01G0013420.1	927	687.16	21	0.72	1.12	687.43	2	0.06	0.11	682.36	48.06	1.22	1.85	689.81	37.5	1.36	2.1
Dexi1A01G0013430.1	216	15.06	16	25.2	38.82	13.93	17	25.62	44.59	14.87	22	25.53	38.8	17.21	18	26.19	40.39
Dexi1A01G0013440.1	2289	2049.16	160.6	1.86	2.86	2049.43	382.45	3.92	6.82	2044.36	552.52	4.66	7.09	2051.81	584	7.13	10.99
Dexi1A01G0013450.1	207	11.26	0	0	0	10.26	0	0	0	11.15	0	0	0	13.07	0	0	0
Dexi1A01G0013460.1	1011	771.16	9	0.28	0.43	771.43	0	0	0	766.36	27.63	0.62	0.95	773.81	10.41	0.34	0.52
Dexi1A01G0013470.1	1095	855.16	0	0	0	855.43	0	0	0	850.36	4	0.08	0.12	857.81	11	0.32	0.5
Dexi1A01G0013480.1	300	70.7	0	0	0	69.77	0	0	0	69.03	0	0	0	74.3	0	0	0
Dexi1A01G0013490.1	1263	1023.16	20	0.46	0.71	1023.43	0	0	0	1018.36	39	0.66	1	1025.81	23	0.56	0.87
Dexi1A01G0013500.1	693	453.16	48	2.51	3.87	453.44	12	0.56	0.97	448.38	7	0.27	0.41	455.82	2929	160.88	248.07
Dexi1A01G0013510.1	759	519.16	5	0.23	0.35	519.43	0	0	0	514.37	13	0.44	0.66	521.81	6	0.29	0.44
Dexi1A01G0013520.1	450	210.78	0	0	0	210.92	0	0	0	206.65	0	0	0	213.75	0	0	0
Dexi1A01G0013530.1	837	597.16	0	0	0	597.43	0	0	0	592.36	0	0	0	599.81	10	0.42	0.64
Dexi1A01G0013540.1	855	615.16	21	0.81	1.25	615.43	69	2.35	4.1	610.36	49	1.38	2.1	617.81	26	1.05	1.62
Dexi1A01G0013550.1	201	9.02	0	0	0	8.13	0	0	0	8.95	3	5.78	8.79	10.6	0	0	0
Dexi1A01G0013560.1	114	0	0	0	0	0	0	0	0	0	0	0	0	0	0	0	0
Dexi1A01G0013570.1	507	267.35	25.01	2.22	3.42	267.58	193.12	15.15	26.37	262.85	136.73	8.97	13.64	270.14	128.01	11.86	18.29
Dexi1A01G0013580.1	1332	1092.16	16	0.35	0.54	1092.43	13	0.25	0.43	1087.36	37	0.59	0.89	1094.81	423	9.67	14.92
Dexi1A01G0013590.1	471	231.56	33	3.38	5.21	231.75	14	1.27	2.21	227.27	82	6.22	9.46	234.45	30	3.2	4.94
Dexi1A01G0013600.1	615	375.18	26	1.64	2.53	375.45	16	0.89	1.56	370.43	16	0.75	1.13	377.85	20	1.33	2.04
Dexi1A01G0013610.1	321	88.5	0	0	0	87.8	0	0	0	86.39	0	0	0	92.11	0	0	0
Dexi1A01G0013620.1	1047	807.16	11	0.32	0.5	807.43	1722.4	44.78	77.94	802.36	10	0.21	0.33	809.81	77.72	2.4	3.71
Dexi1A01G0013630.1	357	120.99	282.67	55.42	85.38	120.66	209.82	36.51	63.53	118.17	384.35	56.11	85.27	124.47	295.55	59.45	91.67
Dexi1A01G0013640.1	405	166.69	59	8.4	12.94	166.68	63	7.94	13.81	163.08	47	4.97	7.56	169.89	55	8.11	12.5
Dexi1A01G0013650.1	1173	933.16	169.68	4.31	6.65	933.43	205.82	4.63	8.06	928.36	640.99	11.91	18.1	935.81	202.13	5.41	8.34
Dexi1A01G0013660.1	534	294.27	34.56	2.79	4.29	294.52	47.02	3.35	5.83	289.66	62.48	3.72	5.66	297.01	24.03	2.03	3.12
Dexi1A01G0013670.1	402	163.78	0	0	0	163.75	0	0	0	160.22	0	0	0	167	0	0	0
Dexi1A01G0013680.1	1476	1236.16	14	0.27	0.41	1236.43	0	0	0	1231.36	67	0.94	1.43	1238.81	357.8	7.23	11.15
Dexi1A01G0013690.1	2952	2712.16	753.83	6.59	10.16	2712.43	1576.44	12.2	21.23	2707.36	1392.52	8.87	13.48	2714.81	1006.68	9.28	14.32
Dexi1A01G0013700.1	2994	2754.16	6.32	0.05	0.08	2754.43	0	0	0	2749.36	29.45	0.18	0.28	2756.81	13.82	0.13	0.19
Dexi1A01G0013710.1	1344	1104.16	0	0	0	1104.43	0	0	0	1099.36	24	0.38	0.57	1106.81	0	0	0
Dexi1A01G0013720.1	888	648.16	30.98	1.13	1.75	648.43	87.17	2.82	4.91	643.36	34.94	0.94	1.42	650.81	36.66	1.41	2.17
Dexi1A01G0013730.1	774	534.16	3	0.13	0.21	534.43	59	2.32	4.03	529.37	43	1.4	2.13	536.81	37	1.73	2.66
Dexi1A01G0013740.1	1134	894.16	367.04	9.74	15	894.43	561.16	13.17	22.92	889.36	2121.91	41.16	62.55	896.81	950.13	26.53	40.9
Dexi1A01G0013750.1	480	240.49	30	2.96	4.56	240.69	0	0	0	236.14	26.55	1.94	2.95	243.35	19.85	2.04	3.15
Dexi1A01G0013760.1	186	4.51	7	36.86	56.78	3.92	3	16.05	27.93	4.5	7	26.83	40.77	5.48	10	45.7	70.46
Dexi1A01G0013770.1	318	85.89	77.56	21.42	33	85.16	161.96	39.92	69.48	83.85	72.51	14.92	22.67	89.51	156.25	43.7	67.39
Dexi1A01G0013780.1	4164	3924.16	9	0.05	0.08	3924.43	35	0.19	0.33	3919.36	22	0.1	0.15	3926.81	143	0.91	1.41
Dexi1A01G0013790.1	444	204.86	18	2.08	3.21	204.99	18.38	1.88	3.28	200.79	20.85	1.79	2.72	207.85	8.23	0.99	1.53
Dexi1A01G0013800.1	867	627.16	362.01	13.69	21.09	627.43	476.51	15.94	27.75	622.36	311.77	8.64	13.13	629.81	525.93	20.91	32.24
Dexi1A01G0013810.1	1662	1422.16	173	2.89	4.45	1422.43	548.98	8.1	14.1	1417.36	556.12	6.77	10.29	1424.81	341.99	6.01	9.27
Dexi1A01G0013820.1	963	723.16	67.01	2.2	3.39	723.43	450	13.06	22.73	718.36	316	7.59	11.53	725.81	178.98	6.17	9.52
Dexi1A01G0013830.1	1665	1425.16	8	0.13	0.21	1425.43	40.58	0.6	1.04	1420.36	110.49	1.34	2.04	1427.81	124.24	2.18	3.36
Dexi1A01G0013840.1	282	56.37	7	2.95	4.54	55.26	25	9.5	16.53	55.08	10.01	3.14	4.77	59.89	43	17.98	27.72
Dexi1A01G0013850.1	1119	879.16	5206.57	140.49	216.43	879.43	8726.58	208.32	362.53	874.36	63807.8	1258.96	1913.12	881.81	8734.61	248	382.41
Dexi1A01G0013860.1	1338	1098.16	431.02	9.31	14.34	1098.43	134.63	2.57	4.48	1093.36	887.47	14	21.28	1100.81	589.11	13.4	20.66
Dexi1A01G0013870.1	768	528.16	48	2.16	3.32	528.43	28	1.11	1.94	523.37	79	2.6	3.96	530.81	44	2.08	3.2
Dexi1A01G0013880.1	6897	6657.16	875.59	3.12	4.81	6657.43	803.35	2.53	4.41	6652.36	1367.55	3.55	5.39	6659.81	1039.07	3.91	6.02
Dexi1A01G0013890.1	423	184.23	232.29	29.91	46.08	184.29	330.19	37.61	65.46	180.39	244.22	23.36	35.49	187.33	187.79	25.1	38.7
Dexi1A01G0013900.1	495	255.4	11	1.02	1.57	255.62	37	3.04	5.29	250.96	25	1.72	2.61	258.22	24	2.33	3.59
Dexi1A01G0013910.1	735	495.16	13	0.62	0.96	495.43	0	0	0	490.37	40	1.41	2.14	497.81	1	0.05	0.08
Dexi1A01G0013920.1	1683	1443.16	175.55	2.89	4.45	1443.43	142.82	2.08	3.61	1438.36	329.54	3.95	6.01	1445.81	234.16	4.05	6.25
Dexi1A01G0013930.1	1398	1158.16	1	0.02	0.03	1158.43	0	0	0	1153.36	1	0.01	0.02	1160.81	1	0.02	0.03
Dexi1A01G0013940.1	1470	1230.16	104.05	2.01	3.09	1230.43	101.33	1.73	3.01	1225.36	228.5	3.22	4.89	1232.81	89.95	1.83	2.82
Dexi1A01G0013950.1	3078	2838.16	686.75	5.74	8.84	2838.43	456.32	3.37	5.87	2833.36	2186.58	13.31	20.23	2840.81	861.38	7.59	11.71
Dexi1A01G0013960.1	1845	1605.16	548.14	8.1	12.48	1605.43	1740.09	22.75	39.6	1600.36	1517.83	16.36	24.86	1607.81	939.57	14.63	22.56
Dexi1A01G0013970.1	1272	1032.16	64.65	1.49	2.29	1032.43	73.88	1.5	2.61	1027.36	1133.38	19.03	28.92	1034.81	142.34	3.44	5.31
Dexi1A01G0013980.1	1134	894.16	6.58	0.17	0.27	894.43	8.01	0.19	0.33	889.36	10.53	0.2	0.31	896.81	14.51	0.41	0.62
Dexi1A01G0013990.1	744	504.16	108.6	5.11	7.87	504.43	128	5.33	9.27	499.37	504.87	17.44	26.5	506.81	319.98	15.81	24.37
Dexi1A01G0014000.1	669	429.17	82	4.53	6.98	429.44	313.71	15.34	26.69	424.39	135	5.49	8.34	431.83	73.99	4.29	6.62
Dexi1A01G0014010.1	261	41.05	206.37	119.26	183.72	39.77	727.89	384.2	668.62	40.17	532.79	228.83	347.73	44.33	355.73	200.93	309.82
Dexi1A01G0014020.1	300	70.7	0	0	0	69.77	0	0	0	69.03	0	0	0	74.3	1	0.34	0.52
Dexi1A01G0014030.1	882	642.16	3	0.11	0.17	642.43	18	0.59	1.02	637.36	37	1	1.52	644.81	23	0.89	1.38
Dexi1A01G0014040.1	654	414.17	7	0.4	0.62	414.44	3	0.15	0.26	409.4	86	3.62	5.51	416.83	53.99	3.24	5
Dexi1A01G0014050.1	192	6.12	0	0	0	5.41	0	0	0	6.1	1.99	5.63	8.55	7.34	2	6.82	10.52
Dexi1A01G0014060.1	870	630.16	178.96	6.74	10.38	630.43	942.99	31.4	54.65	625.36	454.98	12.55	19.07	632.81	319.37	12.64	19.48
Dexi1A01G0014070.1	915	675.16	514.74	18.09	27.86	675.43	2244.59	69.76	121.41	670.36	841.82	21.66	32.92	677.81	768.87	28.4	43.79
Dexi1A01G0014080.1	384	146.46	0	0	0	146.33	0	0	0	143.17	0	0	0	149.78	0	0	0
Dexi1A01G0014090.1	522	282.3	0	0	0	282.54	69	5.13	8.92	277.73	35	2.17	3.3	285.06	122	10.72	16.52
Dexi1A01G0014100.1	1383	1143.16	4515.02	93.7	144.34	1143.43	1944.2	35.7	62.12	1138.36	2243.37	34	51.66	1145.81	2321.58	50.73	78.22
Dexi1A01G0014110.1	654	414.17	319.41	18.3	28.18	414.44	238.19	12.07	21	409.4	352.78	14.87	22.59	416.83	255.94	15.37	23.7
Dexi1A01G0014120.1	3066	2826.16	1574.21	13.21	20.36	2826.43	2414.84	17.94	31.21	2821.36	1681.06	10.28	15.62	2828.81	2065.66	18.28	28.19
Dexi1A01G0014130.1	2127	1887.16	368.9	4.64	7.14	1887.43	765.61	8.52	14.82	1882.36	762.06	6.98	10.61	1889.81	689.28	9.13	14.08
Dexi1A01G0014140.1	1707	1467.16	1	0.02	0.02	1467.43	8.01	0.11	0.2	1462.36	11.01	0.13	0.2	1469.81	16.73	0.29	0.44
Dexi1A01G0014150.1	315	83.31	0	0	0	82.55	0	0	0	81.33	0	0	0	86.93	1	0.29	0.44
Dexi1A01G0014160.1	369	132.22	9	1.61	2.49	131.99	14	2.23	3.88	129.18	15	2	3.04	135.63	22	4.06	6.26
Dexi1A01G0014170.1	2052	1812.16	1350.97	17.69	27.24	1812.43	1758.37	20.37	35.44	1807.36	1299.73	12.41	18.85	1814.81	2862.67	39.49	60.9
Dexi1A01G0014180.1	654	414.17	2	0.11	0.18	414.44	0	0	0	409.4	1	0.04	0.06	416.83	2	0.12	0.19
Dexi1A01G0014190.1	666	426.17	2	0.11	0.17	426.44	0	0	0	421.39	2	0.08	0.12	428.83	0	0	0
Dexi1A01G0014200.1	654	414.17	0	0	0	414.44	0	0	0	409.4	0	0	0	416.83	0	0	0
Dexi1A01G0014210.1	657	417.17	0	0	0	417.44	0	0	0	412.4	2	0.08	0.13	419.83	0	0	0
Dexi1A01G0014220.1	546	306.24	1	0.08	0.12	306.5	0	0	0	301.61	1	0.06	0.09	308.97	0	0	0
Dexi1A01G0014230.1	2352	2112.16	0	0	0	2112.43	0	0	0	2107.36	0	0	0	2114.81	0	0	0
Dexi1A01G0014240.1	648	408.17	0	0	0	408.44	0	0	0	403.4	0	0	0	410.83	0	0	0
Dexi1A01G0014250.1	438	198.95	0	0	0	199.06	0	0	0	194.94	0	0	0	201.97	0	0	0
Dexi1A01G0014260.1	498	258.39	0	0	0	258.61	0	0	0	253.93	0	0	0	261.2	0	0	0
Dexi1A01G0014270.1	363	126.59	3	0.56	0.87	126.3	0	0	0	123.66	1	0.14	0.21	130.03	1	0.19	0.3
Dexi1A01G0014280.1	333	99.09	0	0	0	98.53	0	0	0	96.74	0	0	0	102.68	1	0.24	0.38
Dexi1A01G0014290.1	1056	816.16	6	0.17	0.27	816.43	0	0	0	811.36	53	1.13	1.71	818.81	30	0.92	1.41
Dexi1A01G0014300.1	231	22.51	0	0	0	21.23	0	0	0	22.13	0	0	0	25.13	0	0	0
Dexi1A01G0014310.1	2088	1848.16	0	0	0	1848.43	21	0.24	0.42	1843.36	7	0.07	0.1	1850.81	24	0.32	0.5
Dexi1A01G0014320.1	336	101.78	0	0	0	101.25	0	0	0	99.37	1	0.17	0.26	105.36	0	0	0
Dexi1A01G0014330.1	513	273.32	4	0.35	0.53	273.56	14	1.07	1.87	268.8	24	1.54	2.34	276.1	85	7.71	11.89
Dexi1A01G0014340.1	813	573.16	12	0.5	0.77	573.43	80	2.93	5.1	568.36	82	2.49	3.78	575.81	215.96	9.39	14.48
Dexi1A01G0014350.1	1140	900.16	2	0.05	0.08	900.43	0	0	0	895.36	8	0.15	0.23	902.81	14	0.39	0.6
Dexi1A01G0014360.1	255	37	0	0	0	35.69	0	0	0	36.22	0	0	0	40.17	0	0	0
Dexi1A01G0014370.1	1257	1017.16	0	0	0	1017.43	0	0	0	1012.36	0	0	0	1019.81	22.01	0.54	0.83
Dexi1A01G0014380.1	1722	1482.16	745.63	11.93	18.38	1482.43	452.96	6.41	11.16	1477.36	1155.52	13.49	20.5	1484.81	783.45	13.21	20.37
Dexi1A01G0014390.1	543	303.25	22	1.72	2.65	303.5	4	0.28	0.48	298.62	51	2.95	4.48	305.98	21	1.72	2.65
Dexi1A01G0014400.1	420	181.3	227.23	29.73	45.81	181.35	279	32.3	56.21	177.49	366.74	35.65	54.17	184.41	321.44	43.64	67.29
Dexi1A01G0014410.1	258	39	7	4.26	6.56	37.71	7	3.9	6.78	38.18	3	1.36	2.06	42.23	9	5.34	8.23
Dexi1A01G0014420.1	201	9.02	0	0	0	8.13	3	7.75	13.48	8.95	1	1.93	2.93	10.6	1	2.36	3.64
Dexi1A01G0014430.1	2694	2454.16	61.36	0.59	0.91	2454.43	15.96	0.14	0.24	2449.36	314.22	2.21	3.36	2456.81	240.66	2.45	3.78
Dexi1A01G0014440.1	423	184.23	14.57	1.88	2.89	184.29	10.84	1.23	2.15	180.39	65.36	6.25	9.5	187.33	82.62	11.04	17.03
Dexi1A01G0014450.1	3447	3207.16	37.62	0.28	0.43	3207.43	22.19	0.15	0.25	3202.36	675.59	3.64	5.53	3209.81	214.78	1.68	2.58
Dexi1A01G0014460.1	1524	1284.16	306.92	5.67	8.73	1284.43	937.31	15.32	26.66	1279.36	1176.51	15.86	24.11	1286.81	1040.77	20.25	31.22
Dexi1A01G0014470.1	1575	1335.16	0	0	0	1335.43	0	0	0	1330.36	0	0	0	1337.81	0	0	0
Dexi1A01G0014480.1	360	123.79	1	0.19	0.3	123.48	0	0	0	120.91	16	2.28	3.47	127.24	7	1.38	2.12
Dexi1A01G0014490.1	1407	1167.16	46.89	0.95	1.47	1167.43	309.47	5.56	9.68	1162.36	472.84	7.02	10.66	1169.81	289.82	6.2	9.56
Dexi1A01G0014500.1	132	0	0	0	0	0	0	0	0	0	0	0	0	0	0	0	0
Dexi1A01G0014510.1	1947	1707.16	120	1.67	2.57	1707.43	39	0.48	0.83	1702.36	142	1.44	2.19	1709.81	72	1.05	1.63
Dexi1A01G0014520.1	561	321.22	154	11.37	17.52	321.48	2	0.13	0.23	316.55	276.99	15.1	22.94	323.93	88.04	6.8	10.49
Dexi1A01G0014530.1	1509	1269.16	0	0	0	1269.43	0	0	0	1264.36	64	0.87	1.33	1271.81	3	0.06	0.09
Dexi1A01G0014540.1	555	315.23	14	1.05	1.62	315.49	11	0.73	1.27	310.57	26.67	1.48	2.25	317.94	11	0.87	1.34
Dexi1A01G0014550.1	2202	1962.16	61.98	0.75	1.15	1962.43	32	0.34	0.6	1957.36	113.55	1	1.52	1964.81	61.89	0.79	1.22
Dexi1A01G0014560.1	291	63.42	0	0	0	62.39	0	0	0	61.93	1	0.28	0.42	66.98	1	0.37	0.58
Dexi1A01G0014570.1	837	597.16	90.79	3.61	5.56	597.43	28.02	0.98	1.71	592.36	268.14	7.81	11.87	599.81	238.08	9.94	15.32
Dexi1A01G0014580.1	333	99.09	76.8	18.38	28.32	98.53	15.01	3.2	5.56	96.74	248	44.22	67.2	102.68	277.49	67.67	104.34
Dexi1A01G0014590.1	1545	1305.16	684.1	12.43	19.16	1305.43	0	0	0	1300.36	532.29	7.06	10.73	1307.81	249.89	4.78	7.38
Dexi1A01G0014600.1	1257	1017.16	447	10.43	16.06	1017.43	1215	25.07	43.63	1012.36	375.33	6.4	9.72	1019.81	344	8.45	13.02
Dexi1A01G0014610.1	1065	825.16	14	0.4	0.62	825.43	0	0	0	820.36	30	0.63	0.96	827.81	11	0.33	0.51
Dexi1A01G0014620.1	498	258.39	799.85	73.44	113.13	258.61	726.43	58.97	102.62	253.93	454.52	30.88	46.92	261.2	693.59	66.48	102.52
Dexi1A01G0014630.1	1422	1182.16	41.32	0.83	1.28	1182.43	25.14	0.45	0.78	1177.36	110.15	1.61	2.45	1184.81	80.66	1.7	2.63
Dexi1A01G0014640.1	588	348.19	49	3.34	5.14	348.46	0	0	0	343.48	204	10.25	15.57	350.88	195	13.91	21.45
Dexi1A01G0014650.1	1257	1017.16	948.03	22.11	34.06	1017.43	2108.78	43.51	75.72	1012.36	1669.96	28.46	43.24	1019.81	1620.16	39.78	61.33
Dexi1A01G0014660.1	900	660.16	1	0.04	0.06	660.43	210.95	6.71	11.67	655.36	4.06	0.11	0.16	662.81	698.99	26.4	40.71
Dexi1A01G0014670.1	1158	918.16	1845.83	47.69	73.47	918.43	2611.73	59.7	103.89	913.36	2595.93	49.03	74.51	920.81	2377.25	64.64	99.67
Dexi1A01G0014680.1	1524	1284.16	0	0	0	1284.43	2	0.03	0.06	1279.36	0	0	0	1286.81	0	0	0
Dexi1A01G0014690.1	1929	1689.16	501	7.04	10.84	1689.43	1889.01	23.47	40.85	1684.36	683.37	7	10.64	1691.81	433.9	6.42	9.9
Dexi1A01G0014700.1	636	396.17	0	0	0	396.45	32	1.69	2.95	391.41	141	6.21	9.44	398.84	55	3.45	5.32
Dexi1A01G0014710.1	192	6.12	0	0	0	5.41	0	0	0	6.1	0	0	0	7.34	0	0	0
Dexi1A01G0014720.1	411	172.52	0	0	0	172.53	0	0	0	168.83	0	0	0	175.68	0	0	0
Dexi1A01G0014730.1	1839	1599.16	0	0	0	1599.43	2	0.03	0.05	1594.36	40	0.43	0.66	1601.81	113	1.77	2.72
Dexi1A01G0014740.1	213	13.74	0	0	0	12.64	2	3.32	5.78	13.57	0	0	0	15.77	0	0	0
Dexi1A01G0014750.1	2439	2199.16	79	0.85	1.31	2199.43	43	0.41	0.71	2194.36	41	0.32	0.49	2201.81	30	0.34	0.53
Dexi1A01G0014760.1	336	101.78	0	0	0	101.25	0	0	0	99.37	0	0	0	105.36	0	0	0
Dexi1A01G0014770.1	1203	963.16	750.14	18.48	28.46	963.43	1411.77	30.76	53.54	958.36	721.47	12.99	19.74	965.81	1264.02	32.77	50.53
Dexi1A01G0014780.1	318	85.89	902	249.13	383.77	85.16	232	57.19	99.53	83.85	832	171.17	260.12	89.51	203	56.78	87.55
Dexi1A01G0014790.1	3039	2799.16	15	0.13	0.2	2799.43	29.78	0.22	0.39	2794.36	84.46	0.52	0.79	2801.81	19	0.17	0.26
Dexi1A01G0014800.1	252	35.03	0	0	0	33.72	0	0	0	34.31	0	0	0	38.15	1	0.66	1.01
Dexi1A01G0014810.1	447	207.81	0	0	0	207.95	0	0	0	203.72	0	0	0	210.8	0	0	0
Dexi1A01G0014820.1	429	190.11	3	0.37	0.58	190.19	0	0	0	186.2	13	1.2	1.83	193.17	15	1.94	3
Dexi1A01G0014830.1	279	54.09	7	3.07	4.73	52.94	8	3.17	5.52	52.85	11	3.59	5.46	57.57	12	5.22	8.05
Dexi1A01G0014840.1	282	56.37	81	34.09	52.51	55.26	49	18.62	32.4	55.08	148	46.36	70.44	59.89	72	30.1	46.41
Dexi1A01G0014850.1	351	115.44	1	0.21	0.32	115.05	0	0	0	112.73	4	0.61	0.93	118.95	0	0	0
Dexi1A01G0014860.1	960	720.16	0	0	0	720.43	0	0	0	715.36	4	0.1	0.15	722.81	0	0	0
Dexi1A01G0014870.1	540	300.25	15.99	1.26	1.95	300.51	189.09	13.21	22.99	295.63	961.7	56.12	85.28	302.99	22	1.82	2.8
Dexi1A01G0014880.1	990	750.16	2	0.06	0.1	750.43	69	1.93	3.36	745.36	57.61	1.33	2.03	752.81	148.52	4.94	7.62
Dexi1A01G0014890.1	342	107.21	0	0	0	106.73	3	0.59	1.03	104.67	0	0	0	110.75	2	0.45	0.7
Dexi1A01G0014900.1	591	351.19	113.32	7.65	11.79	351.46	325.08	19.42	33.79	346.47	379	18.87	28.68	353.88	297	21.01	32.4
Dexi1A01G0014910.1	2097	1857.16	0	0	0	1857.43	86	0.97	1.69	1852.36	6	0.06	0.08	1859.81	20	0.27	0.42
Dexi1A01G0014920.1	636	396.17	82	4.91	7.56	396.45	249	13.19	22.95	391.41	13	0.57	0.87	398.84	655	41.12	63.4
Dexi1A01G0014930.1	303	73.18	127.85	41.45	63.85	72.28	156.35	45.41	79.03	71.45	179.55	43.35	65.88	76.79	169.21	55.17	85.07
Dexi1A01G0014940.1	1926	1686.16	1348	18.97	29.22	1686.43	11909	148.25	258	1681.36	4405	45.2	68.68	1688.81	4544	67.37	103.88
Dexi1A01G0014950.1	1080	840.16	2352.86	66.44	102.35	840.43	723.75	18.08	31.46	835.36	2982.68	61.6	93.6	842.81	1745	51.84	79.93
Dexi1A01G0014960.1	846	606.16	0	0	0	606.43	0	0	0	601.36	11	0.32	0.48	608.81	6	0.25	0.38
Dexi1A01G0014970.1	1026	786.16	154.19	4.65	7.17	786.43	28	0.75	1.3	781.36	905.96	20	30.4	788.81	62.79	1.99	3.07
Dexi1A01G0014980.1	1017	777.16	0	0	0	777.43	0	0	0	772.36	0	0	0	779.81	0	0	0
Dexi1A01G0014990.1	1032	792.16	0	0	0	792.43	0	0	0	787.36	4.44	0.1	0.15	794.81	0	0	0
Dexi1A01G0015000.1	1032	792.16	0	0	0	792.43	0	0	0	787.36	4.44	0.1	0.15	794.81	0	0	0
Dexi1A01G0015010.1	315	83.31	0	0	0	82.55	0	0	0	81.33	0	0	0	86.93	2	0.58	0.89
Dexi1A01G0015020.1	216	15.06	0	0	0	13.93	0	0	0	14.87	0	0	0	17.21	0	0	0
Dexi1A01G0015030.1	270	47.41	0	0	0	46.2	1	0.45	0.79	46.36	5	1.86	2.83	50.81	3.22	1.59	2.45
Dexi1A01G0015040.1	450	210.78	0	0	0	210.92	3	0.3	0.52	206.65	12	1	1.52	213.75	18	2.11	3.25
Dexi1A01G0015050.1	2325	2085.16	150	1.71	2.63	2085.43	231	2.33	4.05	2080.36	484	4.01	6.1	2087.81	392.01	4.7	7.25
Dexi1A01G0015060.1	1341	1101.16	49	1.06	1.63	1101.43	43	0.82	1.43	1096.36	174	2.74	4.16	1103.81	136	3.08	4.76
Dexi1A01G0015070.1	2688	2448.16	2	0.02	0.03	2448.43	18	0.15	0.27	2443.36	10	0.07	0.11	2450.81	7	0.07	0.11
Dexi1A01G0015080.1	1305	1065.16	956.46	21.3	32.82	1065.43	1450.63	28.58	49.74	1060.36	1457.45	23.71	36.03	1067.81	982.59	23.04	35.52
Dexi1A01G0015090.1	882	642.16	35.27	1.3	2.01	642.43	33.02	1.08	1.88	637.36	63.91	1.73	2.63	644.81	1086.52	42.19	65.05
Dexi1A01G0015100.1	1137	897.16	393	10.39	16.01	897.43	383	8.96	15.59	892.36	2189	42.32	64.31	899.81	801	22.29	34.37
Dexi1A01G0015110.1	1935	1695.16	342	4.79	7.37	1695.43	2356	29.17	50.77	1690.36	1094.02	11.17	16.97	1697.81	698.29	10.3	15.88
Dexi1A01G0015120.1	1674	1434.16	203.57	3.37	5.19	1434.43	158.59	2.32	4.04	1429.36	537.79	6.49	9.86	1436.81	331.66	5.78	8.91
Dexi1A01G0015130.1	291	63.42	7	2.62	4.03	62.39	0	0	0	61.93	27.52	7.67	11.65	66.98	7.3	2.73	4.21
Dexi1A01G0015140.1	921	681.16	0	0	0	681.43	0	0	0	676.36	2	0.05	0.08	683.81	2	0.07	0.11
Dexi1A01G0015150.1	996	756.16	82	2.57	3.96	756.43	936	25.98	45.21	751.36	191	4.39	6.66	758.81	247	8.15	12.57
Dexi1A01G0015160.1	945	705.16	381.61	12.84	19.78	705.43	0	0	0	700.36	680.04	16.75	25.45	707.81	206.25	7.3	11.25
Dexi1A01G0015170.1	897	657.16	730.57	26.37	40.63	657.43	16	0.51	0.89	652.36	1581.18	41.81	63.54	659.81	546.88	20.75	32
Dexi1A01G0015180.1	1836	1596.16	145	2.16	3.32	1596.43	53	0.7	1.21	1591.36	325	3.52	5.35	1598.81	481	7.53	11.61
Dexi1A01G0015190.1	468	228.58	58	6.02	9.27	228.77	226	20.74	36.09	224.31	57	4.38	6.66	231.49	116	12.55	19.35
Dexi1A01G0015200.1	783	543.16	22.01	0.96	1.48	543.43	36.32	1.4	2.44	538.36	103.63	3.32	5.05	545.81	273.35	12.54	19.33
Dexi1A01G0015210.1	1179	939.16	219.54	5.55	8.54	939.43	558.73	12.49	21.73	934.36	320.15	5.91	8.98	941.81	189.62	5.04	7.77
Dexi1A01G0015220.1	1011	771.16	103.04	3.17	4.88	771.43	41	1.12	1.94	766.36	154.2	3.47	5.27	773.81	314.61	10.18	15.7
Dexi1A01G0015230.1	468	228.58	32	3.32	5.12	228.77	246	22.57	39.29	224.31	113	8.69	13.21	231.49	146	15.79	24.35
Dexi1A01G0015240.1	2736	2496.16	1407.41	13.38	20.61	2496.43	1055.82	8.88	15.45	2491.36	2163.52	14.98	22.77	2498.81	3105.68	31.12	47.98
Dexi1A01G0015250.1	1440	1200.16	0	0	0	1200.43	0	0	0	1195.36	3	0.04	0.07	1202.81	0	0	0
Dexi1A01G0015260.1	1638	1398.16	31	0.53	0.81	1398.43	43	0.65	1.12	1393.36	92	1.14	1.73	1400.81	42	0.75	1.16
Dexi1A01G0015270.1	909	669.16	0	0	0	669.43	6	0.19	0.33	664.36	4.96	0.13	0.2	671.81	52.18	1.94	3
Dexi1A01G0015280.1	1467	1227.16	193	3.73	5.75	1227.43	356	6.09	10.6	1222.36	449	6.34	9.63	1229.81	275	5.6	8.63
Dexi1A01G0015290.1	180	3.14	0	0	0	2.69	0	0	0	3.15	0	0	0	3.88	0	0	0
Dexi1A01G0015300.1	768	528.16	1063.01	47.75	73.55	528.43	3594.27	142.79	248.5	523.37	1096.79	36.15	54.94	530.81	1318.39	62.19	95.89
Dexi1A01G0015310.1	1341	1101.16	26.46	0.57	0.88	1101.43	67.15	1.28	2.23	1096.36	428.09	6.74	10.24	1103.81	1361.36	30.88	47.61
Dexi1A01G0015320.1	682	442.17	3	0.16	0.25	442.44	3	0.14	0.25	437.38	6	0.24	0.36	444.82	7850	441.85	681.3
Dexi1A01G0015330.1	627	387.18	8	0.49	0.76	387.45	35	1.9	3.3	382.42	35	1.58	2.4	389.85	663.57	42.62	65.71
Dexi1A01G0015340.1	2532	2292.16	4148.03	42.93	66.13	2292.43	11683.2	106.99	186.2	2287.36	11539.6	87.03	132.26	2294.81	6990.24	76.27	117.6
Dexi1A01G0015350.1	1566	1326.16	0	0	0	1326.43	0	0	0	1321.36	2	0.03	0.04	1328.81	0	0	0
Dexi1A01G0015360.1	2532	2292.16	4851.11	50.21	77.34	2292.43	17169.8	157.24	273.64	2287.36	11865.3	89.49	135.99	2294.81	8130.84	88.71	136.79
Dexi1A01G0015370.1	360	123.79	0	0	0	123.48	0	0	0	120.91	0	0	0	127.24	8	1.57	2.43
Dexi1A01G0015380.1	2193	1953.16	7	0.09	0.13	1953.43	0	0	0	1948.36	13	0.12	0.17	1955.81	200.85	2.57	3.96
Dexi1A01G0015390.1	1470	1230.16	6	0.12	0.18	1230.43	0	0	0	1225.36	1	0.01	0.02	1232.81	11.01	0.22	0.34
Dexi1A01G0015400.1	1197	957.16	102	2.53	3.89	957.43	38	0.83	1.45	952.36	278.83	5.05	7.68	959.81	163.68	4.27	6.58
Dexi1A01G0015410.1	483	243.47	0	0	0	243.68	0	0	0	239.1	4	0.29	0.44	246.32	0	0	0
Dexi1A01G0015420.1	3018	2778.16	2865.38	24.47	37.69	2778.43	7490.5	56.6	98.5	2773.36	6223.16	38.71	58.83	2780.81	4482.98	40.36	62.24
Dexi1A01G0015430.1	321	88.5	23	6.17	9.5	87.8	37	8.85	15.4	86.39	6	1.2	1.82	92.11	9	2.45	3.77
Dexi1A01G0015440.1	495	255.4	11	1.02	1.57	255.62	235	19.3	33.59	250.96	4	0.27	0.42	258.22	8	0.78	1.2
Dexi1A01G0015450.1	486	246.45	8	0.77	1.19	246.66	10	0.85	1.48	242.06	24	1.71	2.6	249.3	21	2.11	3.25
Dexi1A01G0015460.1	1446	1206.16	321	6.31	9.73	1206.43	290	5.05	8.78	1201.36	870	12.49	18.98	1208.81	760	15.74	24.27
Dexi1A01G0015470.1	501	261.37	2	0.18	0.28	261.6	0	0	0	256.9	22	1.48	2.25	264.18	43	4.08	6.28
Dexi1A01G0015480.1	714	474.16	0	0	0	474.44	19	0.84	1.46	469.37	0	0	0	476.82	0	0	0
Dexi1A01G0015490.1	231	22.51	33	34.78	53.58	21.23	32	31.64	55.06	22.13	44	34.3	52.12	25.13	75	74.71	115.2
Dexi1A01G0015500.1	2121	1881.16	382.66	4.83	7.43	1881.43	2523.36	28.16	49	1876.36	6562.47	60.34	91.69	1883.81	1138.53	15.13	23.33
Dexi1A01G0015510.1	387	149.34	0	0	0	149.22	0	0	0	145.99	0	0	0	152.64	0	0	0
Dexi1A01G0015520.1	519	279.31	3314	281.48	433.62	279.55	13302	998.94	1738.46	274.75	12318	773.43	1175.31	282.07	13441	1193.05	1839.61
Dexi1A01G0015530.1	1407	1167.16	113.68	2.31	3.56	1167.43	0	0	0	1162.36	513.89	7.63	11.59	1169.81	451.66	9.67	14.91
Dexi1A01G0015540.1	2853	2613.16	1558.45	14.15	21.8	2613.43	834.78	6.71	11.67	2608.36	3411	22.56	34.28	2615.81	1492.57	14.29	22.03
Dexi1A01G0015550.1	801	561.16	1187.52	50.2	77.34	561.43	1740.26	65.07	113.25	556.36	2562.36	79.45	120.74	563.81	883.3	39.23	60.48
Dexi1A01G0015560.1	753	513.16	0	0	0	513.43	9	0.37	0.64	508.37	1	0.03	0.05	515.81	3.1	0.15	0.23
Dexi1A01G0015570.1	2994	2754.16	173.79	1.5	2.31	2754.43	314.29	2.4	4.17	2749.36	296.03	1.86	2.82	2756.81	183.72	1.67	2.57
Dexi1A01G0015580.1	249	33.11	0	0	0	31.79	0	0	0	32.44	0	0	0	36.17	0	0	0
Dexi1A01G0015590.1	1626	1386.16	37	0.63	0.98	1386.43	119	1.8	3.14	1381.36	213	2.66	4.04	1388.81	90	1.62	2.5
Dexi1A01G0015600.1	1530	1290.16	41	0.75	1.16	1290.43	147	2.39	4.16	1285.36	137	1.84	2.79	1292.81	94	1.82	2.81
Dexi1A01G0015610.1	735	495.16	55	2.64	4.06	495.43	233	9.87	17.18	490.37	15	0.53	0.8	497.81	48	2.41	3.72
Dexi1A01G0015620.1	618	378.18	1	0.06	0.1	378.45	0	0	0	373.43	149	6.88	10.46	380.85	24.37	1.6	2.47
Dexi1A01G0015630.1	2385	2145.16	139.59	1.54	2.38	2145.43	4595.64	44.97	78.26	2140.36	41.74	0.34	0.51	2147.81	10168.9	118.54	182.78
Dexi1A01G0015640.1	903	663.16	186.28	6.66	10.27	663.43	240.21	7.6	13.23	658.36	139.24	3.65	5.54	665.81	249.21	9.37	14.45
Dexi1A01G0015650.1	984	744.16	0	0	0	744.43	0	0	0	739.36	0	0	0	746.81	0	0	0
Dexi1A01G0015660.1	783	543.16	17	0.74	1.14	543.43	7	0.27	0.47	538.36	3	0.1	0.15	545.81	1026.82	47.1	72.63
Dexi1A01G0015670.1	1377	1137.16	949	19.8	30.5	1137.43	1481	27.33	47.57	1132.36	2361.47	35.98	54.67	1139.81	1887	41.45	63.91
Dexi1A01G0015680.1	1464	1224.16	36	0.7	1.07	1224.43	4	0.07	0.12	1219.36	45	0.64	0.97	1226.81	29	0.59	0.91
Dexi1A01G0015690.1	312	80.74	1938.28	569.49	877.29	79.95	1	0.26	0.46	78.83	352.36	77.12	117.19	84.36	277.97	82.49	127.2
Dexi1A01G0015700.1	114	0	0	0	0	0	0	0	0	0	0	0	0	0	0	0	0
Dexi1A01G0015710.1	435	196	5	0.61	0.93	196.1	0	0	0	192.02	4	0.36	0.55	199.04	5	0.63	0.97
Dexi1A01G0015720.1	1794	1554.16	17.8	0.27	0.42	1554.43	72	0.97	1.69	1549.36	36.45	0.41	0.62	1556.81	19	0.31	0.47
Dexi1A01G0015730.1	3462	3222.16	67.89	0.5	0.77	3222.43	80.01	0.52	0.91	3217.36	98.19	0.53	0.8	3224.81	38.32	0.3	0.46
Dexi1A01G0015740.1	1608	1368.16	16	0.28	0.43	1368.43	12	0.18	0.32	1363.36	9.01	0.11	0.17	1370.81	5	0.09	0.14
Dexi1A01G0015750.1	957	717.16	0	0	0	717.43	0	0	0	712.36	6	0.15	0.22	719.81	4	0.14	0.21
Dexi1A01G0015760.1	486	246.45	0	0	0	246.66	0	0	0	242.06	0	0	0	249.3	0	0	0
Dexi1A01G0015770.1	507	267.35	0	0	0	267.58	0	0	0	262.85	2	0.13	0.2	270.14	0	0	0
Dexi1A01G0015780.1	639	399.17	531	31.56	48.61	399.45	3289.71	172.89	300.89	394.41	1023	44.75	68	401.84	2090.65	130.26	200.86
Dexi1A01G0015790.1	315	83.31	0	0	0	82.55	0	0	0	81.33	0	0	0	86.93	0	0	0
Dexi1A01G0015800.1	1599	1359.16	0	0	0	1359.43	0	0	0	1354.36	6	0.08	0.12	1361.81	3	0.06	0.09
Dexi1A01G0015810.1	2202	1962.16	17	0.21	0.32	1962.43	5269.9	56.38	98.11	1957.36	129.73	1.14	1.74	1964.81	146.34	1.86	2.88
Dexi1A01G0015820.1	423	184.23	4	0.52	0.79	184.29	0	0	0	180.39	9	0.86	1.31	187.33	4	0.53	0.82
Dexi1A01G0015830.1	765	525.16	25.68	1.16	1.79	525.43	17	0.68	1.18	520.37	104.27	3.46	5.25	527.81	18.73	0.89	1.37
Dexi1A01G0015840.1	396	157.99	27.68	4.16	6.4	157.92	0	0	0	154.5	74.11	8.27	12.57	161.23	33.03	5.13	7.91
Dexi1A01G0015850.1	522	282.3	0	0	0	282.54	0	0	0	277.73	33	2.05	3.11	285.06	12	1.05	1.63
Dexi1A01G0015860.1	291	63.42	5	1.87	2.88	62.39	0	0	0	61.93	5	1.39	2.12	66.98	1	0.37	0.58
Dexi1A01G0015870.1	279	54.09	0	0	0	52.94	0	0	0	52.85	0	0	0	57.57	0	0	0
Dexi1A01G0015880.1	537	297.26	0	0	0	297.51	0	0	0	292.65	0	0	0	300	0	0	0
Dexi1A01G0015890.1	1098	858.16	86.41	2.39	3.68	858.43	975	23.84	41.5	853.36	754.91	15.26	23.19	860.81	313.06	9.11	14.04
Dexi1A01G0015900.1	693	453.16	9	0.47	0.73	453.44	37	1.71	2.98	448.38	444	17.08	25.96	455.82	153	8.4	12.96
Dexi1A01G0015910.1	567	327.21	27	1.96	3.02	327.48	0	0	0	322.53	301	16.1	24.47	329.92	54	4.1	6.32
Dexi1A01G0015920.1	1530	1290.16	0	0	0	1290.43	0	0	0	1285.36	0	0	0	1292.81	6.94	0.13	0.21
Dexi1A01G0015930.1	324	91.12	66	17.18	26.47	90.46	0	0	0	88.96	88	17.07	25.93	94.73	18	4.76	7.34
Dexi1A01G0015940.1	2034	1794.16	1149	15.19	23.4	1794.43	226	2.64	4.6	1789.36	1803.06	17.38	26.42	1796.81	482.6	6.72	10.37
Dexi1A01G0015950.1	240	27.6	2	1.72	2.65	26.28	0	0	0	27.08	7	4.46	6.78	30.46	4	3.29	5.07
Dexi1A01G0015960.1	882	642.16	35	1.29	1.99	642.43	0	0	0	637.36	373	10.1	15.34	644.81	19	0.74	1.14
Dexi1A01G0015970.1	768	528.16	8.2	0.37	0.57	528.43	22	0.87	1.52	523.37	119.4	3.94	5.98	530.81	11.51	0.54	0.84
Dexi1A01G0015980.1	368	131.28	169	30.54	47.04	131.04	16955.7	2716.46	4727.47	128.26	42.27	5.69	8.64	134.7	149	27.7	42.71
Dexi1A01G0015990.1	897	657.16	526.35	19	29.27	657.43	2540.44	81.12	141.18	652.36	981.26	25.95	39.43	659.81	863.73	32.78	50.54
Dexi1A01G0016000.1	642	402.17	19	1.12	1.73	402.44	4584	239.12	416.14	397.41	12	0.52	0.79	404.84	30	1.86	2.86
Dexi1A01G0016010.1	1734	1494.16	1110.59	17.63	27.16	1494.43	162	2.28	3.96	1489.36	2423.11	28.07	42.65	1496.81	1920.68	32.13	49.54
Dexi1A01G0016020.1	456	216.7	170.01	18.61	28.67	216.86	999.61	96.77	168.4	212.53	789.11	64.05	97.34	219.65	531.92	60.63	93.49
Dexi1A01G0016030.1	870	630.16	169.42	6.38	9.83	630.43	150.4	5.01	8.72	625.36	672.03	18.54	28.17	632.81	194.72	7.7	11.88
Dexi1A01G0016040.1	633	393.17	0	0	0	393.45	0	0	0	388.41	2	0.09	0.13	395.84	640	40.48	62.42
Dexi1A01G0016050.1	630	390.17	131.05	7.97	12.27	390.45	764.13	41.08	71.5	385.42	255	11.41	17.34	392.84	240.11	15.3	23.6
Dexi1A01G0016060.1	1221	981.16	294.19	7.11	10.96	981.43	279.93	5.99	10.42	976.36	359.53	6.35	9.65	983.81	339.68	8.64	13.33
Dexi1A01G0016070.1	441	201.9	50.54	5.94	9.15	202.02	23.12	2.4	4.18	197.86	40.37	3.52	5.35	204.91	142.54	17.42	26.85
Dexi1A01G0016080.1	1938	1698.16	207.57	2.9	4.47	1698.43	369.49	4.57	7.95	1693.36	272.26	2.77	4.21	1700.81	221.63	3.26	5.03
Dexi1A01G0016090.1	159	0	0	0	0	0	0	0	0	0	0	0	0	0	0	0	0
Dexi1A01G0016100.1	567	327.21	0	0	0	327.48	19	1.22	2.12	322.53	0	0	0	329.92	30	2.28	3.51
Dexi1A01G0016110.1	441	201.9	0	0	0	202.02	0	0	0	197.86	1	0.09	0.13	204.91	4	0.49	0.75
Dexi1A01G0016120.1	1839	1599.16	0	0	0	1599.43	0	0	0	1594.36	20	0.22	0.33	1601.81	17	0.27	0.41
Dexi1A01G0016130.1	540	300.25	2	0.16	0.24	300.51	0	0	0	295.63	47	2.74	4.17	302.99	27	2.23	3.44
Dexi1A01G0016140.1	534	294.27	5	0.4	0.62	294.52	15	1.07	1.86	289.66	6	0.36	0.54	297.01	92	7.76	11.96
Dexi1A01G0016150.1	1692	1452.16	302.12	4.94	7.6	1452.43	695.42	10.05	17.49	1447.36	533.51	6.36	9.66	1454.81	665.9	11.46	17.67
Dexi1A01G0016160.1	225	19.37	0	0	0	18.14	0	0	0	19.07	0	0	0	21.81	0	0	0
Dexi1A01G0016170.1	2178	1938.16	0	0	0	1938.43	0	0	0	1933.36	3	0.03	0.04	1940.81	22	0.28	0.44
Dexi1A01G0016180.1	2628	2388.16	4	0.04	0.06	2388.43	0	0	0	2383.36	10	0.07	0.11	2390.81	191.88	2.01	3.1
Dexi1A01G0016190.1	780	540.16	0	0	0	540.43	0	0	0	535.37	0	0	0	542.81	0	0	0
Dexi1A01G0016200.1	1242	1002.16	0	0	0	1002.43	0	0	0	997.36	0	0	0	1004.81	0	0	0
Dexi1A01G0016210.1	1829	1589.16	14	0.21	0.32	1589.43	11	0.15	0.25	1584.36	33	0.36	0.55	1591.81	50	0.79	1.21
Dexi1A01G0016220.1	2256	2016.16	0	0	0	2016.43	0	0	0	2011.36	0	0	0	2018.81	2	0.02	0.04
Dexi1A01G0016230.1	1761	1521.16	0	0	0	1521.43	0	0	0	1516.36	1	0.01	0.02	1523.81	0	0	0
Dexi1A01G0016240.1	1509	1269.16	76.06	1.42	2.19	1269.43	42	0.69	1.21	1264.36	106	1.45	2.2	1271.81	107	2.11	3.25
Dexi1A01G0016250.1	774	534.16	2673.72	118.75	182.93	534.43	49	1.92	3.35	529.37	6507.02	212.06	322.24	536.81	2161	100.79	155.41
Dexi1A01G0016260.1	1053	813.16	12.41	0.36	0.56	813.43	0	0	0	808.36	6	0.13	0.19	815.81	2	0.06	0.09
Dexi1A01G0016270.1	582	342.2	0	0	0	342.47	0	0	0	337.49	1	0.05	0.08	344.89	0	0	0
Dexi1A01G0016280.1	384	146.46	0	0	0	146.33	0	0	0	143.17	0	0	0	149.78	0	0	0
Dexi1A01G0016290.1	804	564.16	27	1.14	1.75	564.43	74.77	2.78	4.84	559.36	113.38	3.5	5.31	566.81	205.83	9.09	14.02
Dexi1A01G0016300.1	4458	4218.16	0	0	0	4218.43	0	0	0	4213.36	1	0	0.01	4220.81	0	0	0
Dexi1A01G0016310.1	2421	2181.16	3969.6	43.18	66.51	2181.43	3624.06	34.88	60.7	2176.36	2481.43	19.67	29.89	2183.81	1475.25	16.91	26.08
Dexi1A01G0016320.1	3183	2943.16	41.02	0.33	0.51	2943.43	59	0.42	0.73	2938.36	7	0.04	0.06	2945.81	11	0.09	0.14
Dexi1A01G0016330.1	1698	1458.16	521.73	8.49	13.08	1458.43	297.62	4.28	7.46	1453.36	2680.06	31.81	48.34	1460.81	1738.79	29.8	45.95
Dexi1A01G0016340.1	2139	1899.16	46	0.57	0.89	1899.43	152	1.68	2.92	1894.36	810.75	7.38	11.22	1901.81	167	2.2	3.39
Dexi1A01G0016350.1	357	120.99	2	0.39	0.6	120.66	0	0	0	118.17	0	0	0	124.47	0	0	0
Dexi1A01G0016360.1	1734	1494.16	133.57	2.12	3.27	1494.43	182.6	2.57	4.46	1489.36	493.29	5.71	8.68	1496.81	370.7	6.2	9.56
Dexi1A01G0016370.1	336	101.78	70	16.32	25.13	101.25	0	0	0	99.37	8	1.39	2.11	105.36	0	0	0
Dexi1A01G0016380.1	1464	1224.16	1207.1	23.39	36.04	1224.43	10647.8	182.56	317.71	1219.36	1969.29	27.86	42.34	1226.81	2534.5	51.73	79.76
Dexi1A01G0016390.1	972	732.16	447.98	14.52	22.36	732.43	2013	57.7	100.41	727.36	597.35	14.17	21.53	734.81	812	27.67	42.66
Dexi1A01G0016400.1	309	78.2	68.01	20.63	31.78	77.37	90.09	24.44	42.54	76.34	76.73	17.34	26.35	81.82	104.24	31.9	49.19
Dexi1A01G0016410.1	411	172.52	9.79	1.35	2.07	172.53	84.41	10.27	17.87	168.83	1424.89	145.6	221.26	175.68	812.98	115.86	178.65
Dexi1A01G0016420.1	498	258.39	1	0.09	0.14	258.61	7	0.57	0.99	253.93	124	8.42	12.8	261.2	26	2.49	3.84
Dexi1A01G0016430.1	621	381.18	0	0	0	381.45	4	0.22	0.38	376.43	40	1.83	2.79	383.85	9	0.59	0.91
Dexi1A01G0016440.1	315	83.31	1	0.28	0.44	82.55	0	0	0	81.33	0	0	0	86.93	2	0.58	0.89
Dexi1A01G0016450.1	1128	888.16	3	0.08	0.12	888.43	5	0.12	0.21	883.36	2	0.04	0.06	890.81	133.99	3.77	5.81
Dexi1A01G0016460.1	912	672.16	129	4.55	7.01	672.43	348	10.86	18.91	667.36	217	5.61	8.52	674.81	214	7.94	12.24
Dexi1A01G0016470.1	348	112.69	228	48	73.94	112.27	0	0	0	110.03	653	102.38	155.58	116.21	426	91.79	141.53
Dexi1A01G0016480.1	882	642.16	0	0	0	642.43	16	0.52	0.91	637.36	0	0	0	644.81	2	0.08	0.12
Dexi1A01G0016490.1	297	68.25	0	0	0	67.28	0	0	0	66.64	2	0.52	0.79	71.84	0	0	0
Dexi1A01G0016500.1	981	741.16	0	0	0	741.43	9	0.25	0.44	736.36	0	0	0	743.81	298	10.03	15.47
Dexi1A01G0016510.1	1521	1281.16	71	1.31	2.03	1281.43	4	0.07	0.11	1276.36	497.58	6.73	10.22	1283.81	496.56	9.68	14.93
Dexi1A01G0016520.1	3495	3255.16	1	0.01	0.01	3255.43	7	0.05	0.08	3250.36	77.95	0.41	0.63	3257.81	6	0.05	0.07
Dexi1A01G0016530.1	2325	2085.16	167.51	1.91	2.94	2085.43	83	0.84	1.45	2080.36	334.01	2.77	4.21	2087.81	252.5	3.03	4.67
Dexi1A01G0016540.1	1152	912.16	65	1.69	2.6	912.43	118	2.71	4.72	907.36	177	3.37	5.11	914.81	158	4.32	6.67
Dexi1A01G0016550.1	1680	1440.16	200.18	3.3	5.08	1440.43	920.63	13.42	23.35	1435.36	1335.54	16.05	24.39	1442.81	799.71	13.88	21.4
Dexi1A01G0016560.1	1296	1056.16	123.49	2.77	4.27	1056.43	560.94	11.15	19.4	1051.36	420.49	6.9	10.48	1058.81	225.95	5.34	8.24
Dexi1A01G0016570.1	1440	1200.16	640.85	12.67	19.51	1200.43	16	0.28	0.49	1195.36	207	2.99	4.54	1202.81	174	3.62	5.58
Dexi1A01G0016580.1	216	15.06	0	0	0	13.93	0	0	0	14.87	0	0	0	17.21	0	0	0
Dexi1A01G0016590.1	945	705.16	0	0	0	705.43	0	0	0	700.36	0	0	0	707.81	11	0.39	0.6
Dexi1A01G0016600.1	2391	2151.16	16	0.18	0.27	2151.43	0	0	0	2146.36	332.99	2.68	4.07	2153.81	452.56	5.26	8.11
Dexi1A01G0016610.1	834	594.16	621.99	24.83	38.26	594.43	688.27	24.31	42.3	589.36	756.32	22.14	33.64	596.81	953.74	40.01	61.69
Dexi1A01G0016620.1	2187	1947.16	532	6.48	9.98	1947.43	733.98	7.91	13.77	1942.36	765.64	6.8	10.33	1949.81	734.95	9.44	14.55
Dexi1A01G0016630.1	1251	1011.16	96	2.25	3.47	1011.43	144	2.99	5.2	1006.36	341	5.85	8.88	1013.81	310	7.66	11.8
Dexi1A01G0016640.1	1773	1533.16	40.32	0.62	0.96	1533.43	15	0.21	0.36	1528.36	117.19	1.32	2.01	1535.81	117.06	1.91	2.94
Dexi1A01G0016650.1	903	663.16	569.67	20.38	31.39	663.43	228.89	7.24	12.6	658.36	407.38	10.68	16.22	665.81	328.92	12.37	19.07
Dexi1A01G0016660.1	3792	3552.16	0	0	0	3552.43	0	0	0	3547.36	3	0.01	0.02	3554.81	688.01	4.85	7.47
Dexi1A01G0016670.1	2631	2391.16	0	0	0	2391.43	0	0	0	2386.36	0	0	0	2393.81	21	0.22	0.34
Dexi1A01G0016680.1	1026	786.16	0	0	0	786.43	9	0.24	0.42	781.36	11	0.24	0.37	788.81	10	0.32	0.49
Dexi1A01G0016690.1	1023	783.16	2	0.06	0.09	783.43	59	1.58	2.75	778.36	15	0.33	0.51	785.81	5	0.16	0.25
Dexi1A01G0016700.1	3582	3342.16	0	0	0	3342.43	0	0	0	3337.36	0	0	0	3344.81	0	0	0
Dexi1A01G0016710.1	1044	804.16	0	0	0	804.43	0	0	0	799.36	0	0	0	806.81	0	0	0
Dexi1A01G0016720.1	3573	3333.16	0	0	0	3333.43	0	0	0	3328.36	0	0	0	3335.81	0	0	0
Dexi1A01G0016730.1	1242	1002.16	0	0	0	1002.43	0	0	0	997.36	0	0	0	1004.81	7.36	0.18	0.28
Dexi1A01G0016740.1	1095	855.16	0	0	0	855.43	0	0	0	850.36	0	0	0	857.81	0	0	0
Dexi1A01G0016750.1	3711	3471.16	0	0	0	3471.43	0	0	0	3466.36	7	0.03	0.05	3473.81	17	0.12	0.19
Dexi1A01G0016760.1	3450	3210.16	0	0	0	3210.43	0	0	0	3205.36	0	0	0	3212.81	537.64	4.19	6.46
Dexi1A01G0016770.1	1680	1440.16	108.86	1.79	2.76	1440.43	137.89	2.01	3.5	1435.36	748.69	9	13.67	1442.81	515.17	8.94	13.78
Dexi1A01G0016780.1	969	729.16	1.47	0.05	0.07	729.43	0	0	0	724.36	17.62	0.42	0.64	731.81	11.35	0.39	0.6
Dexi1A01G0016790.1	1179	939.16	38	0.96	1.48	939.43	21	0.47	0.82	934.36	126	2.33	3.54	941.81	112	2.98	4.59
Dexi1A01G0016800.1	1380	1140.16	7435.89	154.72	238.34	1140.43	32	0.59	1.03	1135.36	8166.18	124.08	188.56	1142.81	2490.68	54.57	84.14
Dexi1A01G0016810.1	642	402.17	274.76	16.21	24.97	402.44	403	21.02	36.59	397.41	174	7.55	11.48	404.84	269	16.64	25.65
Dexi1A01G0016820.1	234	24.16	99	97.22	149.77	22.86	128	117.54	204.56	23.73	60	43.62	66.28	26.86	78	72.69	112.09
Dexi1A01G0016830.1	3840	3600.16	678.16	4.47	6.88	3600.43	1480.89	8.63	15.03	3595.36	2604.14	12.5	18.99	3602.81	1712.35	11.9	18.35
Dexi1A01G0016840.1	1110	870.16	97.83	2.67	4.11	870.43	15	0.36	0.63	865.36	233.59	4.66	7.08	872.81	180.22	5.17	7.97
Dexi1A01G0016850.1	372	135.06	4	0.7	1.08	134.84	49	7.63	13.28	131.96	5	0.65	0.99	138.45	8	1.45	2.23
Dexi1A01G0016860.1	681	441.17	91.97	4.95	7.62	441.44	171.95	8.18	14.23	436.38	148.19	5.86	8.9	443.82	102.75	5.8	8.94
Dexi1A01G0016870.1	387	149.34	0	0	0	149.22	0	0	0	145.99	0	0	0	152.64	0	0	0
Dexi1A01G0016880.1	495	255.4	4.22	0.39	0.6	255.62	0	0	0	250.96	37.13	2.55	3.88	258.22	13.63	1.32	2.04
Dexi1A01G0016890.1	1371	1131.16	952.76	19.98	30.78	1131.43	384	7.12	12.4	1126.36	733	11.23	17.06	1133.81	2433.67	53.74	82.87
Dexi1A01G0016900.1	1167	927.16	56	1.43	2.21	927.43	109	2.47	4.29	922.36	515.21	9.64	14.64	929.81	342.32	9.22	14.21
Dexi1A01G0016910.1	876	636.16	11.64	0.43	0.67	636.43	0	0	0	631.36	35.34	0.97	1.47	638.81	7.86	0.31	0.48
Dexi1A01G0016920.1	1917	1677.16	81	1.15	1.76	1677.43	0	0	0	1672.36	44	0.45	0.69	1679.81	8	0.12	0.18
Dexi1A01G0016930.1	1419	1179.16	148.42	2.99	4.6	1179.43	969.13	17.25	30.02	1174.36	558.36	8.2	12.46	1181.81	296.61	6.28	9.69
Dexi1A01G0016940.1	591	351.19	0	0	0	351.46	0	0	0	346.47	0	0	0	353.88	0	0	0
Dexi1A01G0016950.1	507	267.35	0	0	0	267.58	0	0	0	262.85	0	0	0	270.14	0	0	0
Dexi1A01G0016960.1	267	45.26	0	0	0	44.02	0	0	0	44.26	0	0	0	48.62	0	0	0
Dexi1A01G0016970.1	717	477.16	8	0.4	0.61	477.44	0	0	0	472.37	0	0	0	479.82	0	0	0
Dexi1A01G0016980.1	1506	1266.16	0	0	0	1266.43	0	0	0	1261.36	0	0	0	1268.81	13	0.26	0.4
Dexi1A01G0016990.1	111	0	0	0	0	0	0	0	0	0	0	0	0	0	0	0	0
Dexi1A01G0017000.1	1164	924.16	0	0	0	924.43	0	0	0	919.36	0	0	0	926.81	0	0	0
Dexi1A01G0017010.1	2469	2229.16	0	0	0	2229.43	0	0	0	2224.36	1	0.01	0.01	2231.81	2	0.02	0.03
Dexi1A01G0017020.1	972	732.16	0	0	0	732.43	0	0	0	727.36	0	0	0	734.81	0	0	0
Dexi1A01G0017030.1	258	39	2	1.22	1.87	37.71	0	0	0	38.18	3	1.36	2.06	42.23	2	1.19	1.83
Dexi1A01G0017040.1	342	107.21	73	16.15	24.88	106.73	104	20.46	35.6	104.67	170	28.02	42.58	110.75	163.01	36.85	56.82
Dexi1A01G0017050.1	384	146.46	4	0.65	1	146.33	0	0	0	143.17	15.02	1.81	2.75	149.78	7.64	1.28	1.97
Dexi1A01G0017060.1	1743	1503.16	157	2.48	3.82	1503.43	42	0.59	1.02	1498.36	280	3.22	4.9	1505.81	137.84	2.29	3.53
Dexi1A01G0017070.1	780	540.16	9.85	0.43	0.67	540.43	11.76	0.46	0.79	535.37	47.17	1.52	2.31	542.81	38.56	1.78	2.74
Dexi1A01G0017080.1	2391	2151.16	112.39	1.24	1.91	2151.43	91.74	0.9	1.56	2146.36	312.93	2.52	3.82	2153.81	376.61	4.38	6.75
Dexi1A01G0017090.1	723	483.16	7780.44	382.02	588.5	483.44	1322.36	57.42	99.94	478.37	9428.51	340.02	516.7	485.82	2025.06	104.36	160.92
Dexi1A01G0017100.1	1224	984.16	311.49	7.51	11.57	984.43	544.35	11.61	20.2	979.36	523	9.21	14	986.81	453.97	11.52	17.76
Dexi1A01G0017110.1	1962	1722.16	82	1.13	1.74	1722.43	427	5.2	9.06	1717.36	317	3.18	4.84	1724.81	379	5.5	8.48
Dexi1A01G0017120.1	843	603.16	1143.54	44.98	69.29	603.43	953.33	33.17	57.72	598.36	792.35	22.84	34.71	605.81	649.46	26.84	41.39
Dexi1A01G0017130.1	1665	1425.16	5	0.08	0.13	1425.43	52.98	0.78	1.36	1420.36	11.95	0.15	0.22	1427.81	76.93	1.35	2.08
Dexi1A01G0017140.1	4113	3873.16	3	0.02	0.03	3873.43	0	0	0	3868.36	13	0.06	0.09	3875.81	8	0.05	0.08
Dexi1A01G0017150.1	795	555.16	319.29	13.64	21.02	555.43	1	0.04	0.07	550.36	405.9	12.72	19.33	557.81	556.72	24.99	38.53
Dexi1A01G0017160.1	675	435.17	711.39	38.78	59.74	435.44	1974.08	95.17	165.63	430.39	423.32	16.97	25.79	437.82	468.11	26.77	41.28
Dexi1A01G0017170.1	1773	1533.16	1060.35	16.41	25.28	1533.43	1413.01	19.34	33.67	1528.36	847.28	9.56	14.53	1535.81	677.65	11.05	17.03
Dexi1A01G0017180.1	2337	2097.16	576	6.52	10.04	2097.43	416	4.16	7.25	2092.36	470	3.88	5.89	2099.81	407	4.85	7.48
Dexi1A01G0017190.1	312	80.74	13	3.82	5.88	79.95	20	5.25	9.14	78.83	35	7.66	11.64	84.36	17.34	5.15	7.94
Dexi1A01G0017200.1	219	16.44	0	0	0	15.27	0	0	0	16.21	1	1.06	1.62	18.69	1	1.34	2.07
Dexi1A01G0017210.1	252	35.03	1	0.68	1.04	33.72	1	0.62	1.08	34.31	0	0	0	38.15	1.93	1.27	1.96
Dexi1A01G0017220.1	2049	1809.16	512.31	6.72	10.35	1809.43	33.51	0.39	0.68	1804.36	323.81	3.1	4.7	1811.81	346.49	4.79	7.38
Dexi1A01G0017230.1	222	17.88	0	0	0	16.68	0	0	0	17.62	0	0	0	20.23	0	0	0
Dexi1A01G0017240.1	1566	1326.16	3134.02	56.06	86.37	1326.43	144.71	2.29	3.99	1321.36	3865.11	50.46	76.68	1328.81	1333.74	25.13	38.75
Dexi1A01G0017250.1	1299	1059.16	5	0.11	0.17	1059.43	97	1.92	3.35	1054.36	74	1.21	1.84	1061.81	118	2.78	4.29
Dexi1A01G0017260.1	312	80.74	19	5.58	8.6	79.95	33	8.67	15.08	78.83	28	6.13	9.31	84.36	23.47	6.96	10.74
Dexi1A01G0017270.1	963	723.16	334	10.96	16.88	723.43	1727	50.12	87.22	718.36	302	7.25	11.02	725.81	628	21.66	33.4
Dexi1A01G0017280.1	1749	1509.16	0	0	0	1509.43	10	0.14	0.24	1504.36	175.43	2.01	3.06	1511.81	74.06	1.23	1.89
Dexi1A01G0017290.1	2133	1893.16	43	0.54	0.83	1893.43	3	0.03	0.06	1888.36	21	0.19	0.29	1895.81	2845.79	37.58	57.95
Dexi1A01G0017300.1	426	187.17	0	0	0	187.24	0	0	0	183.29	0	0	0	190.25	0	0	0
Dexi1A01G0017310.1	276	51.83	91	41.65	64.17	50.66	222	91.99	160.1	50.65	132	44.96	68.32	55.29	159	72	111.02
Dexi1A01G0017320.1	297	68.25	22	7.65	11.78	67.28	49	15.29	26.61	66.64	43	11.13	16.92	71.84	25	8.71	13.43
Dexi1A01G0017330.1	366	129.4	4	0.73	1.13	129.14	28	4.55	7.92	126.41	22	3	4.56	132.83	15	2.83	4.36
Dexi1A01G0017340.1	1197	957.16	0	0	0	957.43	0	0	0	952.36	2.22	0.04	0.06	959.81	5	0.13	0.2
Dexi1A01G0017350.1	1719	1479.16	564.21	9.05	13.94	1479.43	1111.76	15.78	27.46	1474.36	837.14	9.8	14.89	1481.81	655.52	11.08	17.08
Dexi1A01G0017360.1	1731	1491.16	1	0.02	0.02	1491.43	96	1.35	2.35	1486.36	384	4.46	6.77	1493.81	293	4.91	7.57
Dexi1A01G0017370.1	1176	936.16	41	1.04	1.6	936.43	310.26	6.96	12.1	931.36	56	1.04	1.58	938.81	70	1.87	2.88
Dexi1A01G0017380.1	609	369.18	123	7.9	12.18	369.45	0	0	0	364.44	252	11.93	18.13	371.86	8	0.54	0.83
Dexi1A01G0017390.1	897	657.16	200.87	7.25	11.17	657.43	0	0	0	652.36	238	6.29	9.56	659.81	3	0.11	0.18
Dexi1A01G0017400.1	870	630.16	299	11.26	17.34	630.43	0	0	0	625.36	742	20.47	31.11	632.81	0	0	0
Dexi1A01G0017410.1	954	714.16	64	2.13	3.28	714.43	0	0	0	709.36	344	8.37	12.71	716.81	1	0.03	0.05
Dexi1A01G0017420.1	873	633.16	21	0.79	1.21	633.43	17	0.56	0.98	628.36	32	0.88	1.34	635.81	33	1.3	2
Dexi1A01G0017430.1	651	411.17	0	0	0	411.44	0	0	0	406.4	0	0	0	413.83	0	0	0
Dexi1A01G0017440.1	1176	936.16	0	0	0	936.43	0	0	0	931.36	1.99	0.04	0.06	938.81	2	0.05	0.08
Dexi1A01G0017450.1	1935	1695.16	3388.47	47.42	73.05	1695.43	6493.26	80.4	139.92	1690.36	6749.8	68.89	104.68	1697.81	2692.3	39.7	61.22
Dexi1A01G0017460.1	1080	840.16	432.05	12.2	18.79	840.43	419.02	10.47	18.22	835.36	558.56	11.54	17.53	842.81	503.46	14.96	23.06
Dexi1A01G0017470.1	384	146.46	0	0	0	146.33	0	0	0	143.17	0	0	0	149.78	0	0	0
Dexi1A01G0017480.1	795	555.16	399.06	17.05	26.27	555.43	172.98	6.54	11.38	550.36	1283.85	40.24	61.15	557.81	887.94	39.86	61.45
Dexi1A01G0017490.1	1377	1137.16	5	0.1	0.16	1137.43	25	0.46	0.8	1132.36	39	0.59	0.9	1139.81	39	0.86	1.32
Dexi1A01G0017500.1	645	405.17	365.05	21.37	32.93	405.44	1732.27	89.69	156.1	400.4	363.21	15.65	23.78	407.84	292.73	17.97	27.71
Dexi1A01G0017510.1	777	537.16	2226.63	98.34	151.49	537.43	975.93	38.12	66.34	532.37	1838.96	59.59	90.56	539.81	1561.07	72.41	111.64
Dexi1A01G0017520.1	1803	1563.16	130.51	1.98	3.05	1563.43	50.27	0.67	1.17	1558.36	139.6	1.55	2.35	1565.81	61.4	0.98	1.51
Dexi1A01G0017530.1	204	10.11	109	255.73	393.94	9.17	167	382.5	665.66	10.02	205	352.93	536.32	11.81	207	438.97	676.86
Dexi1A01G0017540.1	129	0	0	0	0	0	0	0	0	0	0	0	0	0	0	0	0
Dexi1A01G0017550.1	1506	1266.16	823.4	15.43	23.77	1266.43	189.1	3.13	5.46	1261.36	808.95	11.06	16.81	1268.81	661.66	13.06	20.13
Dexi1A01G0017560.1	1173	933.16	0	0	0	933.43	0	0	0	928.36	0	0	0	935.81	0	0	0
Dexi1A01G0017570.1	1305	1065.16	0	0	0	1065.43	0	0	0	1060.36	0	0	0	1067.81	0	0	0
Dexi1A01G0017580.1	1494	1254.16	0	0	0	1254.43	0	0	0	1249.36	1	0.01	0.02	1256.81	32	0.64	0.98
Dexi1A01G0017590.1	1563	1323.16	514.28	9.22	14.2	1323.43	751.98	11.93	20.76	1318.36	635.72	8.32	12.64	1325.81	820.47	15.49	23.89
Dexi1A01G0017600.1	231	22.51	0	0	0	21.23	0	0	0	22.13	0	0	0	25.13	1	1	1.54
Dexi1A01G0017610.1	606	366.18	19	1.23	1.9	366.46	8	0.46	0.8	361.45	72	3.44	5.22	368.86	23	1.56	2.41
Dexi1A01G0017620.1	1377	1137.16	0	0	0	1137.43	0	0	0	1132.36	9	0.14	0.21	1139.81	2	0.04	0.07
Dexi1A01G0017630.1	525	285.29	41.5	3.45	5.32	285.54	6.5	0.48	0.83	280.72	129	7.93	12.05	288.04	75	6.52	10.05
Dexi1A01G0017640.1	180	3.14	0	0	0	2.69	0	0	0	3.15	0	0	0	3.88	0	0	0
Dexi1A01G0017650.1	465	225.61	5	0.53	0.81	225.79	0	0	0	221.36	17	1.32	2.01	228.52	9	0.99	1.52
Dexi1A01G0017660.1	1092	852.16	27	0.75	1.16	852.43	43	1.06	1.84	847.36	55.92	1.14	1.73	854.81	1036.06	30.35	46.79
Dexi1A01G0017670.1	858	618.16	36	1.38	2.13	618.43	0	0	0	613.36	72	2.03	3.08	620.81	62	2.5	3.86
Dexi1A01G0017680.1	450	210.78	0	0	0	210.92	0	0	0	206.65	0	0	0	213.75	0	0	0
Dexi1A01G0017690.1	525	285.29	10	0.83	1.28	285.54	0	0	0	280.72	2	0.12	0.19	288.04	0	0	0
Dexi1A01G0017700.1	543	303.25	0	0	0	303.5	0	0	0	298.62	0	0	0	305.98	0	0	0
Dexi1A01G0017710.1	543	303.25	6	0.47	0.72	303.5	0	0	0	298.62	9	0.52	0.79	305.98	2	0.16	0.25
Dexi1A01G0017720.1	834	594.16	15.98	0.64	0.98	594.43	0	0	0	589.36	29.46	0.86	1.31	596.81	33.58	1.41	2.17
Dexi1A01G0017730.1	1083	843.16	82.65	2.33	3.58	843.43	0	0	0	838.36	93.66	1.93	2.93	845.81	147.68	4.37	6.74
Dexi1A01G0017740.1	915	675.16	0	0	0	675.43	0	0	0	670.36	0	0	0	677.81	0	0	0
Dexi1A01G0017750.1	381	143.6	12	1.98	3.05	143.45	15	2.2	3.82	140.35	45	5.53	8.41	146.94	25	4.26	6.57
Dexi1A01G0017760.1	597	357.19	79	5.25	8.08	357.46	57	3.35	5.83	352.46	147	7.19	10.93	359.87	127	8.84	13.62
Dexi1A01G0017770.1	1038	798.16	406	12.07	18.59	798.43	1251	32.89	57.24	793.36	936	20.35	30.93	800.81	669	20.92	32.25
Dexi1A01G0017780.1	429	190.11	159	19.84	30.57	190.19	360	39.74	69.15	186.2	194.78	18.05	27.42	193.17	153.95	19.95	30.77
Dexi1A01G0017790.1	597	357.19	0	0	0	357.46	0	0	0	352.46	18	0.88	1.34	359.87	1	0.07	0.11
Dexi1A01G0017800.1	978	738.16	0	0	0	738.43	2	0.06	0.1	733.36	0	0	0	740.81	11	0.37	0.57
Dexi1A01G0017810.1	444	204.86	379	43.89	67.61	204.99	858.03	87.87	152.93	200.79	351	30.16	45.83	207.85	547	65.89	101.6
Dexi1A01G0017820.1	624	384.18	3693.19	228.06	351.32	384.45	13	0.71	1.24	379.42	1308.6	59.5	90.42	386.85	683	44.2	68.16
Dexi1A01G0017830.1	1434	1194.16	185.19	3.68	5.67	1194.43	67.62	1.19	2.07	1189.36	234.38	3.4	5.17	1196.81	604.74	12.65	19.51
Dexi1A01G0017840.1	1005	765.16	1026.21	31.82	49.01	765.43	659.78	18.1	31.49	760.36	357.35	8.11	12.32	767.81	775.16	25.28	38.98
Dexi1A01G0017850.1	861	621.16	90.9	3.47	5.35	621.43	1485.5	50.18	87.33	616.36	326.67	9.14	13.89	623.81	222.99	8.95	13.8
Dexi1A01G0017860.1	2028	1788.16	766.48	10.17	15.66	1788.43	1	0.01	0.02	1783.36	972.46	9.41	14.3	1790.81	438.87	6.14	9.46
Dexi1A01G0017870.1	240	27.6	0	0	0	26.28	0	0	0	27.08	0	0	0	30.46	0	0	0
Dexi1A01G0017880.1	957	717.16	0	0	0	717.43	0	0	0	712.36	0	0	0	719.81	0	0	0
Dexi1A01G0017890.1	744	504.16	1283.69	60.4	93.05	504.43	2829.73	117.77	204.95	499.37	1961.95	67.78	103	506.81	1617.25	79.89	123.19
Dexi1A01G0017900.1	2178	1938.16	115	1.41	2.17	1938.43	4	0.04	0.08	1933.36	166	1.48	2.25	1940.81	51	0.66	1.01
Dexi1A01G0017910.1	213	13.74	0	0	0	12.64	0	0	0	13.57	0	0	0	15.77	0	0	0
Dexi1A01G0017920.1	1653	1413.16	3670.91	61.63	94.93	1413.43	475.16	7.06	12.28	1408.36	1321.01	16.18	24.59	1415.81	1158.46	20.49	31.59
Dexi1A01G0017930.1	1146	906.16	1	0.03	0.04	906.43	2	0.05	0.08	901.36	0	0	0	908.81	0	0	0
Dexi1A01G0017940.1	339	104.49	344	78.1	120.31	103.98	329	66.42	115.6	102.02	383	64.77	98.42	108.05	624	144.6	222.96
Dexi1A01G0017950.1	1560	1320.16	6	0.11	0.17	1320.43	0	0	0	1315.36	15	0.2	0.3	1322.81	127	2.4	3.71
Dexi1A01G0017960.1	1044	804.16	0	0	0	804.43	0	0	0	799.36	104	2.24	3.41	806.81	30	0.93	1.44
Dexi1A01G0017970.1	1173	933.16	218	5.54	8.54	933.43	366	8.23	14.33	928.36	352	6.54	9.94	935.81	404.96	10.83	16.71
Dexi1A01G0017980.1	2097	1857.16	2614.77	33.4	51.45	1857.43	821.01	9.28	16.15	1852.36	1910.21	17.79	27.03	1859.81	1936.73	26.07	40.2
Dexi1A01G0017990.1	471	231.56	4	0.41	0.63	231.75	0	0	0	227.27	24	1.82	2.77	234.45	13	1.39	2.14
Dexi1A01G0018000.1	1110	870.16	315.18	8.59	13.24	870.43	995.42	24.01	41.78	865.36	342.74	6.83	10.38	872.81	225.78	6.48	9.99
Dexi1A01G0018010.1	1509	1269.16	0	0	0	1269.43	0	0	0	1264.36	37.38	0.51	0.77	1271.81	12.01	0.24	0.36
Dexi1A01G0018020.1	951	711.16	31.5	1.05	1.62	711.43	179.64	5.3	9.23	706.36	51.44	1.26	1.91	713.81	75.37	2.64	4.08
Dexi1A01G0018030.1	693	453.16	0	0	0	453.44	0	0	0	448.38	0	0	0	455.82	2	0.11	0.17
Dexi1A01G0018040.1	441	201.9	253.49	29.78	45.88	202.02	783.53	81.42	141.7	197.86	1034	90.15	137	204.91	784.73	95.88	147.85
Dexi1A01G0018050.1	912	672.16	0	0	0	672.43	183	5.71	9.94	667.36	98	2.53	3.85	674.81	76	2.82	4.35
Dexi1A01G0018060.1	243	29.39	2	1.61	2.49	28.07	9	6.73	11.72	28.82	40	23.94	36.38	32.32	3.14	2.44	3.76
Dexi1A01G0018070.1	249	33.11	15	10.75	16.56	31.79	0	0	0	32.44	118	62.75	95.36	36.17	2	1.38	2.13
Dexi1A01G0018080.1	891	651.16	1	0.04	0.06	651.43	0	0	0	646.36	575.19	15.35	23.33	653.81	183.57	7.03	10.84
Dexi1A01G0018090.1	2121	1881.16	10740.2	135.44	208.65	1881.43	561.12	6.26	10.9	1876.36	11031.9	101.43	154.13	1883.81	2721.91	36.18	55.78
Dexi1A01G0018100.1	1236	996.16	358.85	8.55	13.16	996.43	231.23	4.87	8.48	991.36	1424.47	24.79	37.67	998.81	298.57	7.48	11.54
Dexi1A01G0018110.1	507	267.35	11	0.98	1.5	267.58	2	0.16	0.27	262.85	52	3.41	5.19	270.14	14	1.3	2
Dexi1A01G0018120.1	1593	1353.16	620.72	10.88	16.76	1353.43	10	0.16	0.27	1348.36	1023.99	13.1	19.91	1355.81	1751.97	32.35	49.89
Dexi1A01G0018130.1	504	264.36	94	8.44	12.99	264.59	763	60.54	105.36	259.87	860	57.09	86.76	267.16	664	62.23	95.95
Dexi1A01G0018140.1	627	387.18	73.55	4.51	6.94	387.45	94	5.09	8.86	382.42	186.25	8.4	12.77	389.85	118	7.58	11.69
Dexi1A01G0018150.1	183	3.79	0	0	0	3.28	0	0	0	3.79	0	0	0	4.65	0	0	0
Dexi1A01G0018160.1	1599	1359.16	32	0.56	0.86	1359.43	8	0.12	0.21	1354.36	65	0.83	1.26	1361.81	31	0.57	0.88
Dexi1A01G0018170.1	1950	1710.16	197	2.73	4.21	1710.43	80	0.98	1.71	1705.36	128	1.29	1.97	1712.81	28	0.41	0.63
Dexi1A01G0018180.1	1488	1248.16	1572.93	29.9	46.05	1248.43	1	0.02	0.03	1243.36	859	11.92	18.11	1250.81	322	6.45	9.94
Dexi1A01G0018190.1	636	396.17	0	0	0	396.45	0	0	0	391.41	1	0.04	0.07	398.84	0	0	0
Dexi1A01G0018200.1	660	420.17	0	0	0	420.44	0	0	0	415.39	5	0.21	0.32	422.83	0	0	0
Dexi1A01G0018210.1	1512	1272.16	0	0	0	1272.43	0	0	0	1267.36	191.69	2.61	3.97	1274.81	11	0.22	0.33
Dexi1A01G0018220.1	573	333.21	0	0	0	333.47	0	0	0	328.51	0.9	0.05	0.07	335.91	0	0	0
Dexi1A01G0018230.1	516	276.31	0	0	0	276.56	0	0	0	271.78	2.41	0.15	0.23	279.09	0	0	0
Dexi1A01G0018240.1	1506	1266.16	3	0.06	0.09	1266.43	168.98	2.8	4.87	1261.36	157	2.15	3.26	1268.81	84.2	1.66	2.56
Dexi1A01G0018250.1	666	426.17	44	2.45	3.77	426.44	0	0	0	421.39	377	15.43	23.45	428.83	128	7.47	11.52
Dexi1A01G0018260.1	555	315.23	241.73	18.19	28.02	315.49	214.09	14.25	24.79	310.57	510.85	28.38	43.12	317.94	599.31	47.19	72.77
Dexi1A01G0018270.1	3246	3006.16	18.29	0.14	0.22	3006.43	17	0.12	0.21	3001.36	174.69	1	1.53	3008.81	58.99	0.49	0.76
Dexi1A01G0018280.1	348	112.69	0	0	0	112.27	6	1.12	1.95	110.03	0	0	0	116.21	0	0	0
Dexi1A01G0018290.1	1116	876.16	131	3.55	5.46	876.43	67	1.6	2.79	871.36	192.03	3.8	5.78	878.81	323.44	9.21	14.21
Dexi1A01G0018300.1	984	744.16	36	1.15	1.77	744.43	15	0.42	0.74	739.36	164	3.83	5.81	746.81	99	3.32	5.12
Dexi1A01G0018310.1	114	0	0	0	0	0	0	0	0	0	0	0	0	0	0	0	0
Dexi1A01G0018320.1	288	61.04	0	0	0	59.98	0	0	0	59.62	1	0.29	0.44	64.59	5	1.94	2.99
Dexi1A01G0018330.1	438	198.95	0	0	0	199.06	0	0	0	194.94	0	0	0	201.97	0	0	0
Dexi1A01G0018340.1	444	204.86	0	0	0	204.99	0	0	0	200.79	0	0	0	207.85	127	15.3	23.59
Dexi1A01G0018350.1	420	181.3	0	0	0	181.35	0	0	0	177.49	0	0	0	184.41	0	0	0
Dexi1A01G0018360.1	636	396.17	137	8.2	12.64	396.45	0	0	0	391.41	37	1.63	2.48	398.84	39	2.45	3.78
Dexi1A01G0018370.1	1557	1317.16	104.77	1.89	2.91	1317.43	67.04	1.07	1.86	1312.36	257.73	3.39	5.15	1319.81	356.53	6.76	10.43
Dexi1A01G0018380.1	1305	1065.16	0	0	0	1065.43	0	0	0	1060.36	3.72	0.06	0.09	1067.81	3.55	0.08	0.13
Dexi1A01G0018390.1	720	480.16	40	1.98	3.04	480.44	129	5.64	9.81	475.37	57.75	2.1	3.18	482.82	52.45	2.72	4.19
Dexi1A01G0018400.1	789	549.16	1236.43	53.41	82.28	549.43	321.05	12.27	21.35	544.36	2229.25	70.65	107.36	551.81	1400.75	63.56	98
Dexi1A01G0018410.1	603	363.19	0	0	0	363.46	0	0	0	358.45	0	0	0	365.86	0	0	0
Dexi1A01G0018420.1	624	384.18	1	0.06	0.1	384.45	0	0	0	379.42	1	0.05	0.07	386.85	0	0	0
Dexi1A01G0018430.1	531	291.27	0	0	0	291.52	0	0	0	286.68	0	0	0	294.02	52	4.43	6.83
Dexi1A01G0018440.1	474	234.53	81	8.19	12.62	234.73	75	6.71	11.67	230.22	90	6.74	10.25	237.42	71	7.49	11.55
Dexi1A01G0018450.1	246	31.22	0	0	0	29.9	0	0	0	30.61	1	0.56	0.86	34.23	0	0	0
Dexi1A01G0018460.1	231	22.51	0	0	0	21.23	0	0	0	22.13	0	0	0	25.13	0	0	0
Dexi1A01G0018470.1	1593	1353.16	1770.86	31.05	47.83	1353.43	79	1.23	2.13	1348.36	1660.24	21.24	32.28	1355.81	2426.41	44.81	69.09
Dexi1A01G0018480.1	396	157.99	0	0	0	157.92	0	0	0	154.5	0	0	0	161.23	0	0	0
Dexi1A01G0018490.1	2280	2040.16	174.97	2.03	3.13	2040.43	227.86	2.34	4.08	2035.36	738.36	6.26	9.51	2042.81	227.13	2.78	4.29
Dexi1A01G0018500.1	180	3.14	0	0	0	2.69	0	0	0	3.15	0	0	0	3.88	0	0	0
Dexi1A01G0018510.1	1914	1674.16	111.07	1.57	2.42	1674.43	0	0	0	1669.36	173.73	1.8	2.73	1676.81	110.23	1.65	2.54
Dexi1A01G0018520.1	579	339.2	2280.93	159.53	245.75	339.47	12	0.74	1.29	334.5	1010.27	52.1	79.18	341.9	812.77	59.52	91.78
Dexi1A01G0018530.1	204	10.11	0	0	0	9.17	0	0	0	10.02	0	0	0	11.81	0	0	0
Dexi1A01G0018540.1	372	135.06	10	1.76	2.71	134.84	8	1.25	2.17	131.96	18	2.35	3.58	138.45	12	2.17	3.35
Dexi1A01G0018550.1	4065	3825.16	427.86	2.65	4.09	3825.43	156.01	0.86	1.49	3820.36	714.85	3.23	4.91	3827.81	395.33	2.59	3.99
Dexi1A01G0018560.1	363	126.59	0	0	0	126.3	29	4.82	8.39	123.66	2	0.28	0.42	130.03	6	1.16	1.78
Dexi1A01G0018570.1	1449	1209.16	161	3.16	4.87	1209.43	449.35	7.8	13.57	1204.36	801.88	11.49	17.45	1211.81	444.41	9.18	14.16
Dexi1A01G0018580.1	1068	828.16	326.02	9.34	14.39	828.43	1471.04	37.28	64.87	823.36	1064.77	22.31	33.9	830.81	705.04	21.25	32.76
Dexi1A01G0018590.1	750	510.16	118.86	5.53	8.51	510.43	342.78	14.1	24.53	505.37	341.55	11.66	17.72	512.81	293.05	14.31	22.06
Dexi1A01G0018600.1	615	375.18	207	13.09	20.16	375.45	0	0	0	370.43	214.99	10.01	15.21	377.85	16	1.06	1.63
Dexi1A01G0018610.1	435	196	6	0.73	1.12	196.1	0	0	0	192.02	163	14.64	22.25	199.04	13	1.64	2.52
Dexi1A01G0018620.1	207	11.26	0	0	0	10.26	0	0	0	11.15	0	0	0	13.07	0	0	0
Dexi1A01G0018630.1	501	261.37	0	0	0	261.6	0	0	0	256.9	0	0	0	264.18	7	0.66	1.02
Dexi1A01G0018640.1	708	468.16	0	0	0	468.44	0	0	0	463.38	2	0.07	0.11	470.82	2	0.11	0.16
Dexi1A01G0018650.1	957	717.16	21	0.69	1.07	717.43	14	0.41	0.71	712.36	41	0.99	1.51	719.81	25	0.87	1.34
Dexi1A01G0018660.1	285	58.69	0	0	0	57.61	0	0	0	57.33	0	0	0	62.23	0	0	0
Dexi1A01G0018670.1	432	193.05	30	3.69	5.68	193.15	2	0.22	0.38	189.11	68	6.2	9.43	196.1	13	1.66	2.56
Dexi1A01G0018680.1	387	149.34	325	51.63	79.53	149.22	0	0	0	145.99	331	39.11	59.44	152.64	37	6.07	9.36
Dexi1A01G0018690.1	378	140.74	736.37	124.12	191.2	140.57	8	1.19	2.08	137.55	377	47.28	71.85	144.1	24	4.17	6.43
Dexi1A01G0018700.1	648	408.17	0	0	0	408.44	4544.05	233.56	406.46	403.4	0	0	0	410.83	8	0.49	0.75
Dexi1A01G0018710.1	474	234.53	0	0	0	234.73	575	51.43	89.5	230.22	0	0	0	237.42	3	0.32	0.49
Dexi1A01G0018720.1	243	29.39	0	0	0	28.07	7	5.24	9.11	28.82	8	4.79	7.28	32.32	25	19.37	29.86
Dexi1A01G0018730.1	354	118.21	0	0	0	117.85	0	0	0	115.45	4	0.6	0.91	121.7	5.99	1.23	1.9
Dexi1A01G0018740.1	363	126.59	0	0	0	126.3	0	0	0	123.66	16	2.23	3.39	130.03	33	6.35	9.8
Dexi1A01G0018750.1	2343	2103.16	0	0	0	2103.43	0	0	0	2098.36	0	0	0	2105.81	0	0	0
Dexi1A01G0018760.1	1395	1155.16	0	0	0	1155.43	0	0	0	1150.36	2	0.03	0.05	1157.81	46	0.99	1.53
Dexi1A01G0018770.1	555	315.23	522.7	39.34	60.6	315.49	635	42.25	73.54	310.57	771.04	42.83	65.08	317.94	596.83	47	72.47
Dexi1A01G0018780.1	531	291.27	889.68	72.46	111.63	291.52	3916.17	282.01	490.79	286.68	2256.59	135.79	206.35	294.02	1806.78	153.86	237.24
Dexi1A01G0018790.1	1917	1677.16	0	0	0	1677.43	6	0.08	0.13	1672.36	0	0	0	1679.81	19.86	0.3	0.46
Dexi1A01G0018800.1	3138	2898.16	583.5	4.78	7.36	2898.43	1511.77	10.95	19.06	2893.36	1215.92	7.25	11.02	2900.81	1093.23	9.44	14.55
Dexi1A01G0018810.1	936	696.16	135.34	4.61	7.1	696.43	515.71	15.55	27.05	691.36	322.59	8.05	12.23	698.81	370.18	13.26	20.45
Dexi1A01G0018820.1	367	130.34	1	0.18	0.28	130.09	9110	1470.15	2558.51	127.34	3	0.41	0.62	133.76	1	0.19	0.29
Dexi1A01G0018830.1	279	54.09	0	0	0	52.94	449.17	178.11	309.96	52.85	0	0	0	57.57	6	2.61	4.02
Dexi1A01G0018840.1	372	135.06	0	0	0	134.84	2069	322.12	560.59	131.96	13	1.7	2.58	138.45	4	0.72	1.12
Dexi1A01G0018850.1	1308	1068.16	3.14	0.07	0.11	1068.43	0	0	0	1063.36	6.99	0.11	0.17	1070.81	311.13	7.27	11.22
Dexi1A01G0018860.1	1083	843.16	0	0	0	843.43	0.34	0.01	0.01	838.36	5	0.1	0.16	845.81	8	0.24	0.37
Dexi1A01G0018870.1	1809	1569.16	81.65	1.23	1.9	1569.43	319.22	4.27	7.43	1564.36	822.74	9.07	13.79	1571.81	425.75	6.78	10.46
Dexi1A01G0018880.1	594	354.19	254	17.01	26.21	354.46	46	2.72	4.74	349.47	161	7.95	12.08	356.87	51	3.58	5.52
Dexi1A01G0018890.1	1746	1506.16	1119.98	17.64	27.18	1506.43	414	5.77	10.04	1501.36	4450.86	51.14	77.72	1508.81	2261.24	37.52	57.86
Dexi1A01G0018900.1	336	101.78	0	0	0	101.25	0	0	0	99.37	0	0	0	105.36	0	0	0
Dexi1A01G0018910.1	246	31.22	2.01	1.53	2.36	29.9	11.85	8.32	14.47	30.61	7	3.95	5.99	34.23	3	2.19	3.38
Dexi1A01G0018920.1	393	155.1	0	0	0	155.02	0	0	0	151.66	0	0	0	158.36	1	0.16	0.24
Dexi1A01G0018930.1	426	187.17	0	0	0	187.24	0	0	0	183.29	4.14	0.39	0.59	190.25	0	0	0
Dexi1A01G0018940.1	477	237.51	0	0	0	237.71	0	0	0	233.18	0	0	0	240.38	0	0	0
Dexi1A01G0018950.1	483	243.47	0	0	0	243.68	0	0	0	239.1	0	0	0	246.32	0	0	0
Dexi1A01G0018960.1	675	435.17	0	0	0	435.44	0	0	0	430.39	43	1.72	2.62	437.82	31	1.77	2.73
Dexi1A01G0018970.1	801	561.16	0	0	0	561.43	0	0	0	556.36	110.44	3.42	5.2	563.81	76.42	3.39	5.23
Dexi1A01G0018980.1	1500	1260.16	23.98	0.45	0.7	1260.43	0	0	0	1255.36	66.99	0.92	1.4	1262.81	24	0.48	0.73
Dexi1A01G0018990.1	717	477.16	1470.54	73.11	112.63	477.44	7860.03	345.61	601.47	472.37	4161.5	151.98	230.95	479.82	4179.91	218.11	336.31
Dexi1A01G0019000.1	969	729.16	248.37	8.08	12.45	729.43	2173.27	62.55	108.85	724.36	1143.07	27.22	41.37	731.81	583.38	19.96	30.78
Dexi1A01G0019010.1	1488	1248.16	289.73	5.51	8.48	1248.43	388.11	6.53	11.36	1243.36	532.32	7.39	11.22	1250.81	513.79	10.28	15.86
Dexi1A01G0019020.1	1113	873.16	65.76	1.79	2.75	873.43	128.16	3.08	5.36	868.36	42.56	0.85	1.28	875.81	90.03	2.57	3.97
Dexi1A01G0019030.1	201	9.02	0	0	0	8.13	1.79	4.61	8.02	8.95	0	0	0	10.6	0	0	0
Dexi1A01G0019040.1	588	348.19	1	0.07	0.1	348.46	28	1.69	2.94	343.48	8	0.4	0.61	350.88	9	0.64	0.99
Dexi1A01G0019050.1	414	175.44	752.49	101.75	156.75	175.47	1015.72	121.52	211.49	171.71	1078.9	108.4	164.72	178.59	1038.18	145.55	224.43
Dexi1A01G0019060.1	342	107.21	13	2.88	4.43	106.73	0	0	0	104.67	16	2.64	4.01	110.75	38	8.59	13.25
Dexi1A01G0019070.1	1827	1587.16	149.87	2.24	3.45	1587.43	174.23	2.3	4.01	1582.36	1126.81	12.28	18.67	1589.81	804.35	12.67	19.53
Dexi1A01G0019080.1	939	699.16	129.98	4.41	6.79	699.43	30	0.9	1.57	694.36	207.99	5.17	7.85	701.81	136.42	4.87	7.5
Dexi1A01G0019090.1	270	47.41	17	8.51	13.1	46.2	50	22.72	39.54	46.36	31	11.54	17.53	50.81	58	28.58	44.07
Dexi1A01G0019100.1	1557	1317.16	3	0.05	0.08	1317.43	4	0.06	0.11	1312.36	4	0.05	0.08	1319.81	394.39	7.48	11.54
Dexi1A01G0019110.1	2589	2349.16	19391.7	195.83	301.67	2349.43	14800.9	132.25	230.16	2344.36	17334	127.56	193.84	2351.81	20539.5	218.66	337.17
Dexi1A01G0019120.1	882	642.16	52.04	1.92	2.96	642.43	210.11	6.87	11.95	637.36	196.23	5.31	8.07	644.81	135.62	5.27	8.12
Dexi1A01G0019130.1	1059	819.16	539.76	15.63	24.08	819.43	1649.17	42.25	73.53	814.36	850.95	18.03	27.39	821.81	941.61	28.69	44.23
Dexi1A01G0019140.1	279	54.09	0	0	0	52.94	0	0	0	52.85	0	0	0	57.57	0	0	0
Dexi1A01G0019150.1	369	132.22	0	0	0	131.99	0	0	0	129.18	0	0	0	135.63	0	0	0
Dexi1A01G0019160.1	249	33.11	0	0	0	31.79	0	0	0	32.44	0	0	0	36.17	0	0	0
Dexi1A01G0019170.1	1620	1380.16	0	0	0	1380.43	0	0	0	1375.36	10	0.13	0.19	1382.81	90	1.63	2.51
Dexi1A01G0019180.1	1947	1707.16	537.17	7.46	11.5	1707.43	0	0	0	1702.36	826.43	8.37	12.73	1709.81	401.57	5.88	9.07
Dexi1A01G0019190.1	1080	840.16	7.96	0.22	0.35	840.43	28	0.7	1.22	835.36	54.9	1.13	1.72	842.81	54.95	1.63	2.52
Dexi1A01G0019200.1	441	201.9	0	0	0	202.02	0	0	0	197.86	4	0.35	0.53	204.91	1	0.12	0.19
Dexi1A01G0019210.1	465	225.61	64	6.73	10.37	225.79	106	9.86	17.15	221.36	216	16.83	25.58	228.52	57	6.24	9.63
Dexi1A01G0019220.1	399	160.88	1	0.15	0.23	160.84	0	0	0	157.36	9	0.99	1.5	164.11	6	0.92	1.41
Dexi1A01G0019230.1	1113	873.16	37	1.01	1.55	873.43	0	0	0	868.36	127	2.52	3.83	875.81	104	2.97	4.58
Dexi1A01G0019240.1	1092	852.16	299.95	8.35	12.86	852.43	329.02	8.1	14.1	847.36	444.53	9.05	13.75	854.81	545.77	15.99	24.65
Dexi1A01G0019250.1	1161	921.16	95	2.45	3.77	921.43	212	4.83	8.41	916.36	180	3.39	5.15	923.81	198	5.37	8.27
Dexi1A01G0019260.1	609	369.18	6.27	0.4	0.62	369.45	39.09	2.22	3.87	364.44	14.76	0.7	1.06	371.86	20.35	1.37	2.11
Dexi1A01G0019270.1	291	63.42	0	0	0	62.39	0	0	0	61.93	0	0	0	66.98	0	0	0
Dexi1A01G0019280.1	609	369.18	14.73	0.95	1.46	369.45	251.91	14.31	24.91	364.44	24.24	1.15	1.74	371.86	5.65	0.38	0.59
Dexi1A01G0019290.1	978	738.16	1007.3	32.37	49.87	738.43	834.13	23.71	41.27	733.36	958.37	22.54	34.26	740.81	778.03	26.3	40.55
Dexi1A01G0019300.1	843	603.16	283	11.13	17.15	603.43	1	0.03	0.06	598.36	1025.94	29.58	44.95	605.81	243.98	10.08	15.55
Dexi1A01G0019310.1	576	336.2	189.01	13.34	20.55	336.47	243.34	15.18	26.42	331.5	286.97	14.93	22.69	338.9	228.75	16.9	26.06
Dexi1A01G0019320.1	816	576.16	136	5.6	8.63	576.43	155	5.64	9.82	571.36	305	9.21	13.99	578.81	212.46	9.19	14.17
Dexi1A01G0019330.1	759	519.16	3	0.14	0.21	519.43	9	0.36	0.63	514.37	1	0.03	0.05	521.81	3	0.14	0.22
Dexi1A01G0019340.1	1623	1383.16	0	0	0	1383.43	0	0	0	1378.36	0	0	0	1385.81	14	0.25	0.39
Dexi1A01G0019350.1	690	450.16	271.34	14.3	22.03	450.44	522.29	24.34	42.36	445.38	662.74	25.67	39.01	452.82	657.29	36.34	56.04
Dexi1A01G0019360.1	876	636.16	10	0.37	0.57	636.43	13.28	0.44	0.76	631.36	12.31	0.34	0.51	638.81	11	0.43	0.66
Dexi1A01G0019370.1	252	35.03	0	0	0	33.72	0	0	0	34.31	0	0	0	38.15	0	0	0
Dexi1A01G0019380.1	1041	801.16	0	0	0	801.43	0	0	0	796.36	0	0	0	803.81	2	0.06	0.1
Dexi1A01G0019390.1	675	435.17	1004.01	54.73	84.32	435.44	245.54	11.84	20.6	430.39	1314.66	52.7	80.08	437.82	767.52	43.89	67.68
Dexi1A01G0019400.1	336	101.78	0	0	0	101.25	0	0	0	99.37	5	0.87	1.32	105.36	5	1.19	1.83
Dexi1A01G0019410.1	1053	813.16	17	0.5	0.76	813.43	383	9.88	17.2	808.36	195	4.16	6.32	815.81	105	3.22	4.97
Dexi1A01G0019420.1	381	143.6	0	0	0	143.45	0	0	0	140.35	0	0	0	146.94	0	0	0
Dexi1A01G0019430.1	984	744.16	228.46	7.28	11.22	744.43	130.41	3.68	6.4	739.36	232.99	5.44	8.26	746.81	469.51	15.74	24.27
Dexi1A01G0019440.1	309	78.2	3	0.91	1.4	77.37	0	0	0	76.34	1	0.23	0.34	81.82	2	0.61	0.94
Dexi1A01G0019450.1	1035	795.16	3	0.09	0.14	795.43	0	0	0	790.36	2	0.04	0.07	797.81	2	0.06	0.1
Dexi1A01G0019460.1	489	249.43	13	1.24	1.9	249.65	44	3.7	6.44	245.02	16	1.13	1.71	252.27	25	2.48	3.83
Dexi1A01G0019470.1	903	663.16	66.94	2.39	3.69	663.43	339.99	10.76	18.72	658.36	138.16	3.62	5.5	665.81	81.14	3.05	4.7
Dexi1A01G0019480.1	492	252.42	31	2.91	4.49	252.63	76	6.32	10.99	247.99	72	5.01	7.61	255.24	35	3.43	5.29
Dexi1A01G0019490.1	162	0	0	0	0	0	0	0	0	0	0	0	0	0	0	0	0
Dexi1A01G0019500.1	663	423.17	89.88	5.04	7.76	423.44	309.07	15.32	26.67	418.39	792.75	32.69	49.67	425.83	442.82	26.04	40.15
Dexi1A01G0019510.1	1056	816.16	3	0.09	0.13	816.43	51	1.31	2.28	811.36	56	1.19	1.81	818.81	38.63	1.18	1.82
Dexi1A01G0019520.1	5358	5118.16	844.52	3.91	6.03	5118.43	768.35	3.15	5.48	5113.36	1827.06	6.16	9.37	5120.81	1273.76	6.23	9.6
Dexi1A01G0019530.1	2475	2235.16	228	2.42	3.73	2235.43	161.97	1.52	2.65	2230.36	623.67	4.82	7.33	2237.81	288.04	3.22	4.97
Dexi1A01G0019540.1	1089	849.16	212.03	5.92	9.13	849.43	263.7	6.52	11.34	844.36	495.19	10.12	15.37	851.81	527.08	15.49	23.89
Dexi1A01G0019550.1	792	552.16	3064.75	131.68	202.84	552.43	42.66	1.62	2.82	547.36	3649.04	115.01	174.77	554.81	1253.24	56.56	87.21
Dexi1A01G0019560.1	1407	1167.16	340.73	6.93	10.67	1167.43	1982.15	35.64	62.03	1162.36	1039.11	15.42	23.44	1169.81	997.28	21.34	32.91
Dexi1A01G0019570.1	623	383.18	4	0.25	0.38	383.45	0	0	0	378.42	6	0.27	0.42	385.85	5	0.32	0.5
Dexi1A01G0019580.1	1017	777.16	117.29	3.58	5.52	777.43	1765.31	47.67	82.96	772.36	3401.74	75.98	115.46	779.81	9842.54	316.02	487.28
Dexi1A01G0019590.1	720	480.16	39	1.93	2.97	480.44	47	2.05	3.57	475.37	56	2.03	3.09	482.82	40	2.07	3.2
Dexi1A01G0019600.1	3194	2954.16	28	0.22	0.35	2954.43	319.02	2.27	3.94	2949.36	718.53	4.2	6.39	2956.81	585.14	4.95	7.64
Dexi1A01G0019610.1	2118	1878.16	2212	27.94	43.04	1878.43	1048.61	11.72	20.4	1873.36	2928.51	26.97	40.98	1880.81	1906.78	25.38	39.14
Dexi1A01G0019620.1	444	204.86	0	0	0	204.99	0	0	0	200.79	0	0	0	207.85	0	0	0
Dexi1A01G0019630.1	954	714.16	15	0.5	0.77	714.43	11	0.32	0.56	709.36	22	0.54	0.81	716.81	18	0.63	0.97
Dexi1A01G0019640.1	489	249.43	13	1.24	1.9	249.65	10	0.84	1.46	245.02	3	0.21	0.32	252.27	5.04	0.5	0.77
Dexi1A01G0019650.1	2067	1827.16	894.33	11.61	17.89	1827.43	716.16	8.23	14.32	1822.36	921.1	8.72	13.25	1829.81	687.87	9.41	14.51
Dexi1A01G0019660.1	387	149.34	2	0.32	0.49	149.22	10	1.41	2.45	145.99	24	2.84	4.31	152.64	22	3.61	5.56
Dexi1A01G0019670.1	591	351.19	1061	71.67	110.41	351.46	591	35.3	61.43	346.47	1141	56.81	86.33	353.88	1494	105.7	162.99
Dexi1A01G0019680.1	1371	1131.16	443.55	9.3	14.33	1131.43	361.25	6.7	11.66	1126.36	628.89	9.63	14.64	1133.81	328.26	7.25	11.18
Dexi1A01G0019690.1	453	213.74	19	2.11	3.25	213.89	53	5.2	9.05	209.59	31.99	2.63	4	216.7	39	4.51	6.95
Dexi1A01G0019700.1	1653	1413.16	8	0.13	0.21	1413.43	10.28	0.15	0.27	1408.36	20.64	0.25	0.38	1415.81	15.66	0.28	0.43
Dexi1A01G0019710.1	345	109.94	6	1.29	1.99	109.49	0	0	0	107.35	16	2.57	3.91	113.47	4	0.88	1.36
Dexi1A01G0019720.1	1383	1143.16	191	3.96	6.11	1143.43	10	0.18	0.32	1138.36	46.32	0.7	1.07	1145.81	47	1.03	1.58
Dexi1A01G0019730.1	618	378.18	2	0.13	0.19	378.45	4	0.22	0.39	373.43	5	0.23	0.35	380.85	5	0.33	0.51
Dexi1A01G0019740.1	942	702.16	0	0	0	702.43	0	0	0	697.36	211.72	5.24	7.96	704.81	12.44	0.44	0.68
Dexi1A01G0019750.1	384	146.46	362	58.63	90.33	146.33	4602.01	660.23	1148.99	143.17	554	66.76	101.44	149.78	544	90.93	140.21
Dexi1A01G0019760.1	960	720.16	21.34	0.7	1.08	720.43	2	0.06	0.1	715.36	114.44	2.76	4.19	722.81	35.06	1.21	1.87
Dexi1A01G0019770.1	738	498.16	186.77	8.89	13.7	498.43	0	0	0	493.37	206.74	7.23	10.99	500.81	59.87	2.99	4.62
Dexi1A01G0019780.1	753	513.16	113.4	5.24	8.08	513.43	364.83	14.92	25.96	508.37	785.95	26.67	40.53	515.81	1035.72	50.27	77.52
Dexi1A01G0019790.1	1029	789.16	36.16	1.09	1.67	789.43	32.41	0.86	1.5	784.36	93.12	2.05	3.11	791.81	60.91	1.93	2.97
Dexi1A01G0019800.1	735	495.16	5249.73	251.52	387.46	495.43	465.76	19.74	34.35	490.37	1060.12	37.3	56.67	497.81	2609.35	131.24	202.36
Dexi1A01G0019810.1	1473	1233.16	281.97	5.42	8.36	1233.43	1049.83	17.87	31.1	1228.36	642.66	9.03	13.72	1235.81	555.78	11.26	17.36
Dexi1A01G0019820.1	522	282.3	172	14.45	22.27	282.54	511	37.97	66.08	277.73	438	27.21	41.34	285.06	218	19.15	29.52
Dexi1A01G0019830.1	843	603.16	20.47	0.81	1.24	603.43	17.25	0.6	1.04	598.36	99.55	2.87	4.36	605.81	21.76	0.9	1.39
Dexi1A01G0019840.1	201	9.02	1	2.63	4.05	8.13	21	54.22	94.35	8.95	1	1.93	2.93	10.6	8	18.9	29.14
Dexi1A01G0019850.1	879	639.16	712	26.43	40.71	639.43	1475	48.43	84.28	634.36	772	20.99	31.9	641.81	641	25.01	38.56
Dexi1A01G0019860.1	1515	1275.16	1	0.02	0.03	1275.43	0	0	0	1270.36	17	0.23	0.35	1277.81	6	0.12	0.18
Dexi1A01G0019870.1	918	678.16	0	0	0	678.43	0	0	0	673.36	2	0.05	0.08	680.81	1	0.04	0.06
Dexi1A01G0019880.1	627	387.18	852.9	52.26	80.51	387.45	3249.94	176.09	306.45	382.42	2028.71	91.52	139.07	389.85	1991.43	127.9	197.21
Dexi1A01G0019890.1	627	387.18	888.07	54.41	83.82	387.45	1983.59	107.48	187.04	382.42	1719.62	77.57	117.88	389.85	1564.73	100.49	154.95
Dexi1A01G0019900.1	993	753.16	4	0.13	0.19	753.43	0	0	0	748.36	1.39	0.03	0.05	755.81	45.2	1.5	2.31
Dexi1A01G0019910.1	303	73.18	10.68	3.46	5.33	72.28	0	0	0	71.45	4	0.97	1.47	76.79	1	0.33	0.5
Dexi1A01G0019920.1	1002	762.16	0	0	0	762.43	0	0	0	757.36	5	0.11	0.17	764.81	31.73	1.04	1.6
Dexi1A01G0019930.1	930	690.16	0	0	0	690.43	6	0.18	0.32	685.36	1	0.03	0.04	692.81	0	0	0
Dexi1A01G0019940.1	642	402.17	88	5.19	8	402.44	166	8.66	15.07	397.41	117	5.08	7.72	404.84	162	10.02	15.45
Dexi1A01G0019950.1	591	351.19	1	0.07	0.1	351.46	25	1.49	2.6	346.47	8	0.4	0.6	353.88	8.96	0.63	0.98
Dexi1A01G0019960.1	1236	996.16	140.03	3.33	5.14	996.43	160.86	3.39	5.9	991.36	234.07	4.07	6.19	998.81	164.02	4.11	6.34
Dexi1A01G0019970.1	327	93.76	0	0	0	93.13	0	0	0	91.53	3	0.57	0.86	97.36	1	0.26	0.4
Dexi1A01G0019980.1	885	645.16	134	4.93	7.59	645.43	99.39	3.23	5.63	640.36	204.29	5.5	8.36	647.81	130.53	5.04	7.78
[truncated: 57,985 more rows]
