# Supplementary material for: Fonio millet genome unlocks African orphan crop diversity for agriculture in a changing climate
Source: Nat Commun. 2020 Sep 8;11:4488. doi: 10.1038/s41467-020-18329-4 (PMC7479619; doi:10.1038/s41467-020-18329-4)
Supplement: Supplementary file 8 — Supplementary Dataset 4 [file 41467_2020_18329_MOESM8_ESM.xlsx]

## Sheet: Sheet1
Accession	Nr. of raw read pairs	Total base pairs (Gb)	Coverage
CM03380	129530462	38.9	54.3
CM03382	121455096	36.4	50.8
CM03390	107058717	32.1	44.8
CM03394	122970585	36.9	51.5
CM03396	97519029	29.3	40.9
CM03400	113926105	34.2	47.7
CM03403	117281810	35.2	49.1
CM03406	89702848	26.9	37.5
CM03409	107688516	32.3	45.1
CM03418	111133919	33.3	46.5
CM03423	124051104	37.2	51.9
CM03424	102702604	30.8	43
CM03430	129312103	38.8	54.2
CM03431	101053499	30.3	42.3
CM03434	110830696	33.2	46.3
CM03437	114075345	34.2	47.7
CM03438	113327472	34	47.5
CM03439	105740268	31.7	44.2
CM04487	108642286	32.6	45.5
CM04489	112834857	33.9	47.3
CM04493	111592219	33.5	46.8
CM04495	106019039	31.8	44.4
CM05734	95007889	28.5	39.8
CM05736	99371418	29.8	41.6
CM05737	108145394	32.4	45.2
CM05740	114662297	34.7	48.4
CM05741	125628296	37.7	52.6
CM05742	116207696	35.1	49
CM05743	102129790	30.6	42.7
CM05744	114417387	34.3	47.9
CM05746	100579569	30.2	42.2
CM05750	112770059	33.8	47.2
CM05754	101017430	30.3	42.3
CM05757	107847260	32.4	45.2
CM05760	146208305	43.9	61.3
CM05761	116158639	34.8	48.6
CM05767	99117778	29.7	41.5
CM05770	87097747	26.1	36.4
CM05771	90158763	27	37.7
CM05772	96955246	29.1	40.6
CM05775	92385118	27.7	38.7
CM05780	96829037	29	40.5
CM05792	97533677	29.3	40.9
CM05793	109973076	33	46.1
CM05796	99606969	29.9	41.7
CM05798	108330985	32.5	45.4
CM05802	89133336	26.7	37.3
CM05803	88659420	26.6	37.1
CM05806	105285367	31.6	44.1
CM05808	116007622	34.8	48.6
CM05810	99685620	29.9	41.7
CM05811	108230928	32.5	45.4
CM05815	97840195	29.4	41
CM05819	104895469	31.5	44
CM05824	116103893	34.8	48.6
CM05827	106074007	31.8	44.4
CM05830	114691379	34.4	48
CM05834	105237809	31.6	44.1
CM05835	94427566	28.3	39.5
CM05836	121132900	36.6	51.1
CM05836-D	111402466	33.7	47
CM05839	107877804	32.4	45.2
CM05840	109891555	33	46.1
CM05841	92687779	27.8	38.8
CM05842	99316439	29.8	41.6
CM05843	118584430	35.6	49.7
CM05844	109003223	32.7	45.6
CM05847	96949493	29.1	40.6
CM05849	97551329	29.3	40.9
CM05853	103537228	31.1	43.4
CM05854	101827075	30.5	42.6
CM05855	103594323	31.1	43.4
CM05856	113883533	34.5	48.1
CM05857	104876036	31.5	44
CM05858	114451268	34.3	47.9
CM05863	105904412	31.8	44.4
CM05865	100686174	30.2	42.2
CM05869	116770456	35	48.9
CM05870	117403534	35.2	49.1
CM06496	108023288	32.7	45.6
CM06501	107957703	32.4	45.2
CM06505	110254970	33.1	46.2
CM06510	98810685	29.6	41.3
CM06511	105976725	31.8	44.4
CM06513	105697489	31.7	44.2
CM07226	114283176	34.3	47.9
CM07234	113061844	33.9	47.3
CM07244	113259206	34	47.5
CM07246	107502998	32.3	45.1
CM07249	137973150	41.4	57.8
CM07258	117580556	35.3	49.3
CM07261	105040951	31.5	44
CM07262	130515966	39.2	54.7
CM07264	124523838	37.4	52.2
CM07266	94175090	28.3	39.5
CM07268	114829434	34.4	48
CM07269	95345749	28.6	39.9
CM07270	128603417	38.6	53.9
CM07272	116616988	35	48.9
CM07277	111666263	33.5	46.8
CM07280	92760311	27.8	38.8
CM07281	125452545	37.6	52.5
CM07283	101607547	30.5	42.6
CM07285	90868945	27.3	38.1
CM07289	91094917	27.3	38.1
CM07292	87091276	26.1	36.4
CM07295	100698705	30.2	42.2
CM07300	94991516	28.5	39.8
CM07310	95459056	28.6	39.9
CM07317	91134013	27.3	38.1
CM07319	90269759	27.1	37.8
CM07321	99501199	29.9	41.7
CM07327	96986970	29.1	40.6
CM07329	104986252	31.5	44
CM07338	93318292	28	39.1
CM07340	114809162	34.4	48
CM07342	96685623	29	40.5
CM07346	117181077	35.2	49.1
CM07350	106385085	31.9	44.5
CM07354	102269101	30.7	42.8
CM07360	122186789	36.7	51.2
CM07885	88674361	26.6	37.1
CM07888	141602386	42.5	59.3
CM07890	102755504	30.8	43
CM07891	90176543	27.1	37.8
CM07892	115798450	35	48.8
CM07895	92770978	27.8	38.8
CM07900	89604850	26.9	37.5
CM07901	105486161	31.6	44.1
CM07902	109253262	32.8	45.8
CM07903	88205352	26.5	37
CM07908	92613952	27.8	38.8
CM07909	116736515	35	48.9
CM08512	96797035	29	40.5
CM08517	90087089	27	37.7
CM08524	90416496	27.1	37.8
CM08525	97118027	29.1	40.6
CM08526	90101625	27	37.7
CM08537	99910677	30	41.9
CM08551	88274090	26.5	37
CM08562	101054449	30.3	42.3
CM08563	100980626	30.3	42.3
CM08573	100489420	30.1	42
CM08593	115208380	34.6	48.3
CM08598	94852814	28.5	39.8
CM08613	121007623	36.3	50.7
CM08617	114845352	34.5	48.2
CM08627	93684295	28.1	39.2
CM08628	113141265	33.9	47.3
CM08635	96348482	28.9	40.3
CM08642	106268044	31.9	44.5
CM08652	133102982	39.9	55.7
CM08653	106672009	32	44.7
CM08655	108948318	32.7	45.6
CM08665	105674069	31.7	44.2
CM08669	98067489	29.4	41
CM08671	103282194	31	43.3
CM08672	118737111	35.6	49.7
CM08677	119278939	35.8	50
CM08681	143247100	43	60
CM08684	98467427	29.5	41.2
CM12246	119691265	36.2	50.5
CH1	112506107	34	47.5
CH2	116224409	35.1	49.1
CH3	124088536	37.5	52.4
CH4	123164702	37.2	52
4349	37791196	10	14
67996	67523402	19.8	27.6
If-Dlon1	59937518	17.3	24.2
If-Dlon12	50988995	7.2	10
L121	61386054	17.8	24.9
L17	66614904	19.1	26.6
L3027	57475984	16.8	23.4
L4148	39283204	11.4	15.9
L8249	36137687	10.6	14.7
L9512	26666396	7.8	10.9
L953	53517704	15.6	21.8
M1070	48565006	12.9	18
M861	54196416	15.7	21.9
M865	45462023	13.2	18.4
M883	58308861	16.9	23.6
M905	51810076	15	20.9
M949	67901376	19.8	27.7
