# Supplementary material for: Fonio millet genome unlocks African orphan crop diversity for agriculture in a changing climate
Source: Nat Commun. 2020 Sep 8;11:4488. doi: 10.1038/s41467-020-18329-4 (PMC7479619; doi:10.1038/s41467-020-18329-4)
Supplement: Supplementary file 9 — Supplementary Dataset 5 [file 41467_2020_18329_MOESM9_ESM.xlsx]

## Sheet: Sheet1
Accession	Total number of raw reads	Number of mapped reads	Mapping rate
CM03380	259060924	228203469	88.09
CM03382	242910192	214725124	88.4
CM03390	214117434	188807070	88.18
CM03394	245941170	217215887	88.32
CM03396	195038058	171976760	88.18
CM03400	227852210	201428175	88.4
CM03403	234563620	207236020	88.35
CM03406	179405696	158235344	88.2
CM03409	215377032	189140329	87.82
CM03418	222267838	196002971	88.18
CM03423	248102208	218477110	88.06
CM03424	205405208	181307384	88.27
CM03430	258624206	228271052	88.26
CM03431	202106998	178325138	88.23
CM03434	221661392	195406290	88.16
CM03437	228150690	201158715	88.17
CM03438	226654944	198823904	87.72
CM03439	211480536	186391555	88.14
CM04487	217284572	191699500	88.23
CM04489	225669714	199323170	88.33
CM04493	223184438	197099165	88.31
CM04495	212038078	97251294	45.87
CM05734	190015778	167478198	88.14
CM05736	198742836	175522986	88.32
CM05737	216290788	190495300	88.07
CM05740	229324594	203409801	88.7
CM05741	251256592	221739502	88.25
CM05742	232415392	206358122	88.79
CM05743	204259580	180512515	88.37
CM05744	228834774	202005656	88.28
CM05746	201159138	176996117	87.99
CM05750	225540118	198231435	87.89
CM05754	202034860	176690294	87.46
CM05757	215694520	85458624	39.62
CM05760	292416610	255475124	87.37
CM05761	232317278	203968882	87.8
CM05767	198235556	174455815	88
CM05770	174195494	153768478	88.27
CM05771	180317526	158531060	87.92
CM05772	193910492	168653894	86.98
CM05775	184770236	162553908	87.98
CM05780	193658074	170062427	87.82
CM05792	195067354	172331664	88.34
CM05793	219946152	194445565	88.41
CM05796	199213938	175559736	88.13
CM05798	216661970	192121545	88.67
CM05802	178266672	157077197	88.11
CM05803	177318840	156697151	88.37
CM05806	210570734	185976667	88.32
CM05808	232015244	202335334	87.21
CM05810	199371240	176078110	88.32
CM05811	216461856	191404684	88.42
CM05815	195680390	172783063	88.3
CM05819	209790938	186043694	88.68
CM05824	232207786	205093066	88.32
CM05827	212148014	187724146	88.49
CM05830	229382758	202989950	88.49
CM05834	210475618	185917010	88.33
CM05835	188855132	167687418	88.79
CM05836	242265800	216481300	89.36
CM05836-D	222804932	196969293	88.4
CM05839	215755608	190912997	88.49
CM05840	219783110	195074162	88.76
CM05841	185375558	164492091	88.73
CM05842	198632878	176505885	88.86
CM05843	237168860	210884888	88.92
CM05844	218006446	193777063	88.89
CM05847	193898986	171620068	88.51
CM05849	195102658	173127054	88.74
CM05853	207074456	183763775	88.74
CM05854	203654150	180196467	88.48
CM05855	207188646	183903644	88.76
CM05856	227767066	203309224	89.26
CM05857	209752072	185743392	88.55
CM05858	228902536	203126606	88.74
CM05863	211808824	186837922	88.21
CM05865	201372348	178523693	88.65
CM05869	233540912	206812444	88.56
CM05870	234807068	207595324	88.41
CM06496	216046576	192510081	89.11
CM06501	215915406	191622423	88.75
CM06505	220509940	194982858	88.42
CM06510	197621370	174879247	88.49
CM06511	211953450	187963418	88.68
CM06513	211394978	187598559	88.74
CM07226	228566352	202935403	88.79
CM07234	226123688	200571269	88.7
CM07244	226518412	198905704	87.81
CM07246	215005996	189602042	88.18
CM07249	275946300	238679461	86.49
CM07258	235161112	207433380	88.21
CM07261	210081902	185331317	88.22
CM07262	261031932	230130021	88.16
CM07264	249047676	66903222	26.86
CM07266	188350180	165773722	88.01
CM07268	229658868	201273803	87.64
CM07269	190691498	47256832	24.78
CM07270	257206834	226383379	88.02
CM07272	233233976	64840215	27.8
CM07277	223332526	55224057	24.73
CM07280	185520622	163378721	88.06
CM07281	250905090	220355900	87.82
CM07283	203215094	47936374	23.59
CM07285	181737890	49206639	27.08
CM07289	182189834	160286764	87.98
CM07292	174182552	152118994	87.33
CM07295	201397410	177211916	87.99
CM07300	189983032	76610009	40.32
CM07310	190918112	167693210	87.84
CM07317	182268026	160051809	87.81
CM07319	180539518	158355537	87.71
CM07321	199002398	175483941	88.18
CM07327	193973940	169632106	87.45
CM07329	209972504	184289020	87.77
CM07338	186636584	163727171	87.73
CM07340	229618324	202155111	88.04
CM07342	193371246	170223279	88.03
CM07346	234362154	206986111	88.32
CM07350	212770170	187534814	88.14
CM07354	204538202	180091801	88.05
CM07360	244373578	215643556	88.24
CM07885	177348722	156241246	88.1
CM07888	283204772	249455338	88.08
CM07890	205511008	179881772	87.53
CM07891	180353086	158864569	88.09
CM07892	231596900	205721832	88.83
CM07895	185541956	162525777	87.6
CM07900	179209700	157575949	87.93
CM07901	210972322	185408572	87.88
CM07902	218506524	193101509	88.37
CM07903	176410704	154828455	87.77
CM07908	185227904	162968240	87.98
CM07909	233473030	205209120	87.89
CM08512	193594070	169600859	87.61
CM08517	180174178	158406680	87.92
CM08524	180832992	159317175	88.1
CM08525	194236054	171398421	88.24
CM08526	180203250	158357792	87.88
CM08537	199821354	176121898	88.14
CM08551	176548180	154259848	87.38
CM08562	202108898	177581416	87.86
CM08563	201961252	177133085	87.71
CM08573	200978840	177398935	88.27
CM08593	230416760	202748574	87.99
CM08598	189705628	167215039	88.14
CM08613	242015246	213097908	88.05
CM08617	229690704	202013854	87.95
CM08627	187368590	165580156	88.37
CM08628	226282530	200079688	88.42
CM08635	192696964	169587958	88.01
CM08642	212536088	187314239	88.13
CM08652	266205964	234427812	88.06
CM08653	213344018	187848490	88.05
CM08655	217896636	192119215	88.17
CM08665	211348138	185130343	87.59
CM08669	196134978	172547682	87.97
CM08671	206564388	182240154	88.22
CM08672	237474222	209532993	88.23
CM08677	238557878	209887161	87.98
CM08681	286494200	251920478	87.93
CM08684	196934854	174561203	88.64
CM12246	239382530	211806422	88.48
CH1	225012214	198839767	88.37
CH2	232448818	205081188	88.23
CH3	248177072	219250259	88.34
CH4	246329404	217359895	88.24
4349	75582392	36744544	48.62
67996	135046804	108377167	80.25
If-Dlon1	119875036	95345810	79.54
If-Dlon12	101977990	30941164	30.34
L121	122772108	95827281	78.05
L17	133229808	80821965	60.66
L3027	114951968	88884130	77.32
L4148	78566408	51260738	65.25
L8249	72275374	60238085	83.35
L9512	53332792	43255450	81.1
L953	107035408	74141716	69.27
M1070	97130012	69725636	71.79
M861	108392832	30872258	28.48
M865	90924046	54193455	59.6
M883	116617722	88168368	75.6
M905	103620152	86784457	83.75
M949	135802752	113724806	83.74
