# Supplementary material for: Fonio millet genome unlocks African orphan crop diversity for agriculture in a changing climate
Source: Nat Commun. 2020 Sep 8;11:4488. doi: 10.1038/s41467-020-18329-4 (PMC7479619; doi:10.1038/s41467-020-18329-4)
Supplement: Supplementary file 10 — Supplementary Dataset 6 [file 41467_2020_18329_MOESM10_ESM.xlsx]

## Sheet: Sheet1
Accession	Country	Lat.	Long.	Alt.	Mean temp.	Mean prec.	Ethnicity	Linguistic group	Genetic cluster
CM03380	Togo	10.3	0.42	121	25.8	667	Chakosi	Volta-Congo	Admixed
CM03382	Togo	10.27	0.65	168	25.7	664	Chakosi	Volta-Congo	2
CM03390	Togo	9.97	0.57	142	25.9	645	Konkomba	Volta-Congo	2
CM03394	Togo	10.13	0.75	146	26	657	Lamba	Volta-Congo	2
CM03396	Togo	10.03	0.92	213	25.5	677	Lamba	Volta-Congo	2
CM03400	Togo	9.8	1.1	450	23.5	741	Losso	Volta-Congo	2
CM03403	Togo	9.82	1.2	408	24.2	737	Losso	Volta-Congo	2
CM03406	Togo	9.88	0.75	171	25.8	660	Gangan	Volta-Congo	2
CM03409	Togo	10.02	0.83	223	25.5	671	Lamba	Volta-Congo	2
CM03418	Togo	9.67	0.95	219	25.3	695	Losso	Volta-Congo	2
CM03423	Togo	8.6	1.17	294	25	627	Lamba	Volta-Congo	5
CM03424	Togo	9.57	0.7	202	25.5	662	Konkomba	Volta-Congo	5
CM03430	Togo	9.27	0.8	281	25	685	Bassari	Atlantic	5
CM03431	Togo	7.58	0.73	544	22.5	651	Akposso	Volta-Congo	5
CM03434	Togo	7.62	1.02	418	23.5	607	Akposso	Volta-Congo	5
CM03437	Togo	7.47	0.9	579	24.6	625	Akposso	Volta-Congo	5
CM03438	Togo	9.42	0.92	328	24.7	693	Kpelle	Mande Western	5
CM03439	Togo	6.57	0.85	118	27.2	466	Kpelle	Mande Western	5
CM04487	Benin	10.5	1.38	383	25	692	Ditamari	Volta-Congo	2
CM04489	Benin	10.4	0.78	184	25.8	662	Niende	Volta-Congo	2
CM04493	Benin	10.27	0.98	203	26	657	Ditamari	Volta-Congo	2
CM04495	Benin	10.25	1.23	571	23.8	741	NA	NA	Excluded
CM05734	Mali	13.62	-7.03	329	26.2	517	Bambara	Manding West	6
CM05736	Mali	13.88	-7.18	308	26.5	491	Sarakole	Mande Western	6
CM05737	Mali	14.02	-7.52	358	26.3	494	Bambara	Manding West	6
CM05740	Mali	14.87	-10.3	256	27.5	494	Bambara	Manding West	Admixed
CM05741	Mali	14.48	-11.57	38	28.6	519	Bambara	Manding West	6
CM05742	Mali	14.72	-12.07	28	29	409	Wolof	NA	6
CM05743	Mali	14.33	-11.8	101	28.3	547	Bambara	Manding West	6
CM05744	Mali	14.13	-11.63	218	27.2	605	Bambara	Manding West	6
CM05746	Mali	13.9	-11.87	121	27.6	592	Malinke	Manding West	6
CM05750	Mali	13.1	-11.13	331	25.8	773	Malinke	Manding West	Admixed
CM05754	Mali	12.27	-10.88	261	25.7	888	Malinke	Manding East	Admixed
CM05757	Mali	12.82	-10.33	263	26.2	790	NA	NA	Excluded
CM05760	Mali	13.22	-10.5	186	26.6	713	Malinke	Manding West	Admixed
CM05761	Mali	13.2	-10.75	139	26.9	722	Malinke	Manding West	Admixed
CM05767	Mali	13.1	-9.48	332	25.9	689	Malinke	Manding West	Admixed
CM05770	Mali	12.97	-9.22	333	26.1	712	Bambara	Manding West	Admixed
CM05771	Mali	13.03	-9.65	322	26	713	Malinke	Manding West	Admixed
CM05772	Mali	12.88	-9.95	331	26	754	Malinke	Manding West	4
CM05775	Mali	13.88	-8.1	398	26.3	571	Bambara	Manding West	6
CM05780	Mali	13.1	-7.93	391	25.9	680	Bambara	Manding West	6
CM05792	Mali	10.6	-8.2	411	25.4	827	Fula	Atlantic	4
CM05793	Mali	11.03	-8.22	378	25.6	777	Fula	Atlantic	Admixed
CM05796	Mali	11.53	-8.08	370	25.8	746	Bambara	Manding West	4
CM05798	Mali	11.1	-7.42	378	25.6	726	Bambara	Manding West	Admixed
CM05802	Mali	10.47	-7.45	379	25.5	799	Bambara	Manding West	Admixed
CM05803	Mali	10.53	-6.58	369	25.5	695	Bambara	Manding West	Admixed
CM05806	Mali	10.82	-6.88	354	25.7	690	Bambara	Manding West	Admixed
CM05808	Mali	10.75	-6.5	343	25.8	676	Bambara	Manding West	4
CM05810	Mali	11.05	-6.85	322	25.8	689	Bambara	Manding West	4
CM05811	Mali	11.28	-7.03	364	25.7	693	Bambara	Manding West	4
CM05815	Mali	11.38	-7.27	335	25.8	698	Bambara	Manding West	Admixed
CM05819	Mali	10.75	-6.13	338	25.8	712	Senufo	Volta-Congo	4
CM05824	Mali	13.12	-5.83	293	26.7	591	Bambara	Manding West	Admixed
CM05827	Mali	12.65	-4.9	314	26.7	596	Minianka	Volta-Congo	Admixed
CM05830	Mali	13.6	-4.6	275	27.2	493	Bobo	NA	Admixed
CM05834	Mali	13.7	-4.4	280	27.3	466	Bobo	NA	Admixed
CM05835	Mali	14.02	-4.23	270	27.5	404	Marka	Mande Western	1
CM05836	Mali	15.05	-3.88	263	27.9	333	Fula	Atlantic	1
CM05836-D	Mali	15.05	-3.88	263	27.9	333	Fula	Atlantic	Admixed
CM05839	Mali	14.28	-2.55	269	28.3	379	Dogon	Atlantic	1
CM05840	Mali	14.42	-2.7	264	28.3	378	Dogon	Atlantic	1
CM05841	Mali	14.57	-2.9	293	28	379	Dogon	Atlantic	1
CM05842	Mali	14.65	-3.1	339	27.8	378	Dogon	Atlantic	1
CM05843	Mali	14.13	-3.62	388	27.3	405	Dogon	Atlantic	1
CM05844	Mali	14.02	-3.62	298	27.3	408	Dogon	Atlantic	1
CM05847	Mali	13.75	-3.95	388	26.4	438	Dogon	Atlantic	1
CM05849	Mali	13.75	-3.35	258	27.6	419	Dogon	Atlantic	1
CM05853	Mali	14.3	-3.37	351	27.1	399	Dogon	Atlantic	1
CM05854	Mali	14.38	-3.58	421	26.5	404	Dogon	Atlantic	Admixed
CM05855	Mali	14.5	-3.47	495	26.3	398	Dogon	Atlantic	Admixed
CM05856	Mali	14.67	-3.27	576	26.1	389	Dogon	Atlantic	1
CM05857	Mali	14.33	-3.77	403	26.9	400	Dogon	Atlantic	1
CM05858	Mali	14.18	-3.88	422	26.6	407	Dogon	Atlantic	1
CM05863	Mali	13.58	-6	288	26.8	508	Sarakole	Mande Western	6
CM05865	Mali	13.65	-5.55	278	26.6	542	Bambara	Manding West	Admixed
CM05869	Mali	13.33	-6.42	292	26.8	500	Bambara	Manding West	6
CM05870	Mali	13.18	-6.5	292	26.8	523	Bambara	Manding West	6
CM06496	Burkina Faso	14.2	-1.85	306	28.1	337	Fula	NA	1
CM06501	Burkina Faso	13.37	-3.08	272	27.4	437	Samo	Mande Eastern	1
CM06505	Burkina Faso	12.82	-3.62	259	27.1	488	Dafi	Volta-Congo	Admixed
CM06510	Burkina Faso	12.9	-3.9	274	27	512	Bobo	Mande Western	Admixed
CM06511	Burkina Faso	12.67	-3.83	267	26.9	527	Bobo	Mande Western	Admixed
CM06513	Burkina Faso	12.58	-3.82	268	27	538	Bobo	Mande Western	Admixed
CM07226	Guinea	11.07	-9.25	355	25.5	874	Malinke	Manding East	Admixed
CM07234	Guinea	10.87	-9.5	392	25.2	907	Malinke	Manding East	4
CM07244	Guinea	10.63	-10.97	496	25.1	851	Fula	Atlantic	3
CM07246	Guinea	10.72	-11.22	605	24.7	868	Malinke	Manding East	4
CM07249	Guinea	10.7	-11.5	868	23.1	954	Fula	Atlantic	3
CM07258	Guinea	10.9	-11.12	424	25.5	835	Fula	Atlantic	Admixed
CM07261	Guinea	11.22	-12.13	903	23.4	1035	Fula	Atlantic	Admixed
CM07262	Guinea	10.64	-12.33	955	20.2	1211	Fula	Atlantic	Admixed
CM07264	Guinea	10.73	-12.12	791	22.5	1082	NA	NA	Excluded
CM07266	Guinea	10.83	-12.5	638	21.8	1183	Fula	Atlantic	Admixed
CM07268	Guinea	11.38	-12.13	858	22.8	1028	Fula	Atlantic	4
CM07269	Guinea	11.3	-11.87	768	22.8	1031	NA	NA	Excluded
CM07270	Guinea	11.3	-11.87	751	22.8	1031	Fula	Atlantic	Admixed
CM07272	Guinea	11.53	-11.57	727	23.6	997	NA	NA	Excluded
CM07277	Guinea	11.5	-11.87	792	22.9	1028	NA	NA	Excluded
CM07280	Guinea	11.72	-11.98	622	24.1	993	Fula	Atlantic	Admixed
CM07281	Guinea	11.57	-12.15	738	23.4	1024	Fula	Atlantic	Admixed
CM07283	Guinea	11.57	-12.15	750	23.4	1024	NA	NA	Excluded
CM07285	Guinea	11.45	-12.23	884	22.5	1034	NA	NA	Excluded
CM07289	Guinea	11.87	-12.37	854	22.8	1043	Fula	Atlantic	Admixed
CM07292	Guinea	12.03	-12.5	686	23.2	1033	Fula	Atlantic	Admixed
CM07295	Guinea	11.58	-12.43	994	21.7	1080	Fula	Atlantic	Admixed
CM07300	Guinea	12.17	-13.07	149	26.2	1040	NA	NA	Excluded
CM07310	Guinea	11.3	-13.18	181	25.4	1356	Fula	Atlantic	Admixed
CM07317	Guinea	10.6	-13.15	346	25	1549	Fula	Atlantic	Admixed
CM07319	Guinea	10.33	-12.95	235	25.5	1488	Susu	Mande Western	Admixed
CM07321	Guinea	10	-12.68	166	25.6	1397	Susu	Mande Western	Admixed
CM07327	Guinea	10.23	-11.97	719	22.2	1086	Fula	Atlantic	3
CM07329	Guinea	10.13	-11.63	393	24.7	982	Fula	Atlantic	3
CM07338	Guinea	9.53	-10.52	529	24.3	918	Malinke	Manding East	4
CM07340	Guinea	9.4	-10.22	520	24.4	936	Malinke	Manding East	4
CM07342	Guinea	9.35	-9.97	493	24.6	964	Malinke	Manding East	4
CM07346	Guinea	9.72	-9.77	465	24.7	942	Malinke	Manding East	4
CM07350	Guinea	10	-9.15	417	25.2	933	Malinke	Manding East	4
CM07354	Guinea	9.03	-9	537	24.1	998	Malinke	Manding East	4
CM07360	Guinea	10.28	-8.33	446	25.1	878	Malinke	Manding East	4
CM07885	Burkina Faso	10.55	-5.28	360	25.3	694	Senufo	Volta-Congo	2
CM07888	Burkina Faso	10.55	-5.08	313	25.8	682	Gouin	Volta-Congo	Admixed
CM07890	Burkina Faso	10.58	-4.85	290	26.1	682	Dyula	Volta-Congo	2
CM07891	Burkina Faso	10.63	-4.9	297	26	678	Turka	Volta-Congo	Admixed
CM07892	Burkina Faso	10.67	-4.82	285	26.3	674	Karaboro	Volta-Congo	2
CM07895	Burkina Faso	10.52	-4.98	303	25.9	685	Turka	Volta-Congo	Admixed
CM07900	Burkina Faso	11.18	-4.92	426	25.5	674	Toussian	Volta-Congo	2
CM07901	Burkina Faso	11.05	-4.93	534	24.7	681	Siamou	Volta-Congo	Admixed
CM07902	Burkina Faso	11.18	-4.62	424	25.4	660	Sambla	Mande Western	Admixed
CM07903	Burkina Faso	11.13	-4.43	388	25.6	658	Bobo	Mande Western	2
CM07908	Burkina Faso	11.13	-4.33	460	25.2	667	Toussian	Mande Western	2
CM07909	Burkina Faso	11.02	-4.05	316	26	638	Tiefo	Volta-Congo	Admixed
CM08512	Guinea	10.24	-12.03	672	22.6	1090	Fula	Atlantic	Admixed
CM08517	Guinea	10.69	-12.25	1122	19.9	1205	Fula	Atlantic	Admixed
CM08524	Guinea	11.2	-12.07	701	23.3	1030	Sarakole	Mande Western	Admixed
CM08525	Guinea	10.8	-12.21	1036	20.5	1161	Fula	Atlantic	Admixed
CM08526	Guinea	11.01	-12.05	695	23.5	1038	Fula	Atlantic	Admixed
CM08537	Guinea	10.88	-12.18	697	23.2	1073	Fula	Atlantic	4
CM08551	Guinea	11.32	-12.29	1036	21.5	1030	Fula	Atlantic	Admixed
CM08562	Guinea	11.4	-12.4	1008	21.5	1064	Fula	Atlantic	Admixed
CM08563	Guinea	11.34	-12.5	898	21.6	1104	Fula	Atlantic	Admixed
CM08573	Guinea	11.65	-12.35	525	23.9	1045	Fula	Atlantic	Admixed
CM08593	Guinea	11.35	-11.93	759	23	1025	Fula	Atlantic	Admixed
CM08598	Guinea	11.28	-10.71	424	25.3	886	Fula	Atlantic	Admixed
CM08613	Guinea	10.72	-10.71	580	25.2	868	Malinke	Manding East	4
CM08617	Guinea	10.85	-10.94	420	25.6	856	Fula	Atlantic	Admixed
CM08627	Guinea	10.79	-10.18	417	25.1	895	Malinke	Manding East	4
CM08628	Guinea	10.71	-9.58	367	25.2	917	Malinke	Manding East	4
CM08635	Guinea	9.88	-9.55	434	25.2	939	Malinke	Manding East	4
CM08642	Guinea	9.63	-9.07	510	24.7	956	Malinke	Manding East	4
CM08652	Guinea	10.04	-10.75	443	24.9	827	Malinke	Manding East	4
CM08653	Guinea	9.96	-10.7	458	25	834	Malinke	Manding East	4
CM08655	Guinea	9.2	-10.58	661	23.6	996	Malinke	Manding East	4
CM08665	Guinea	9.83	-13.11	342	25	1931	Susu	Mande Western	3
CM08669	Guinea	9.99	-12.91	391	24.1	1460	Susu	Mande Western	4
CM08671	Guinea	9.83	-13.21	222	26	2173	Susu	Mande Western	Admixed
CM08672	Guinea	9.97	-12.55	146	25.9	1342	Fula	Atlantic	Admixed
CM08677	Guinea	9.79	-13.35	241	25.4	2379	Susu	Mande Western	Admixed
CM08681	Guinea	9.58	-13.29	20	26.5	2467	Susu	Mande Western	Admixed
CM08684	Guinea	10.03	-13.65	37	27.1	2457	Susu	Mande Western	Admixed
CM12246	Niger	13.04	3.22	239	28	430	NA	NA	Admixed
CH1	Ghana	10.16	0.26	190	25.5	665	NA	NA	2
CH2	Ghana	10.16	0.26	190	25.5	665	NA	NA	2
CH3	Ghana	10.13	0.29	174	25.5	665	NA	NA	2
CH4	Ghana	10.14	0.29	160	25.6	665	NA	NA	2
Digitaria longiflora
Accession	Country	Latitude	Longitude	Altitude	Mean temp.	Mean prec.	Ethnicity	Linguistic group	Group
4349	NA	NA	NA	NA	NA	NA	NA	NA	wild
67996	Guinea	7.7	-8.4	734	21.7	933	NA	NA	wild
If-Dlon1	Mali	14.58	-4.23	268	27.7	391	NA	NA	wild
If-Dlon12	Sierra Leone	9.18	-11.12	1104	20.3	1155	NA	NA	wild
L121	South Sudan	6.2	31.68	433	25.7	402	NA	NA	wild
L17	Nigeria	6.45	3.43	11	26.5	899	NA	NA	wild
L3027	Chad	11.63	16.03	327	27.6	444	NA	NA	wild
L4148	Nigeria	9.75	10.5	284	25.7	640	NA	NA	wild
L8249	Guinea	7.7	-8.4	745	21.7	933	NA	NA	wild
L9512	Cameroon	4.97	9.93	921	20.4	1267	NA	NA	wild
L953	Kenya	-0.62	34.67	1516	20.7	632	NA	NA	wild
M1070	Nigeria	7.38	3.94	220	25.7	523	NA	NA	wild
M861	NA	NA	NA	NA	NA	NA	NA	NA	wild
M865	NA	NA	NA	NA	NA	NA	NA	NA	wild
M883	Cameroon	5.73	10.9	1137	21.2	915	NA	NA	wild
M905	Chad	14.7	18.59	330	30.2	153	NA	NA	wild
M949	Chad	14.7	18.59	330	30.2	153	NA	NA	wild
