# Supplementary material for: Fonio millet genome unlocks African orphan crop diversity for agriculture in a changing climate
Source: Nat Commun. 2020 Sep 8;11:4488. doi: 10.1038/s41467-020-18329-4 (PMC7479619; doi:10.1038/s41467-020-18329-4)
Supplement: Supplementary file 11 — Supplementary Dataset 7 [file 41467_2020_18329_MOESM11_ESM.xlsx]

## Sheet: candidate_SNPs_bio8
Candidate SNPs associated with the mean temperature of wettest quarter (bio8).
SNP	Chr	Pos	pv.lfmm	pv.emma	pv.gapit
Dexi_CM05836_chr01B_26184269	Dexi_CM05836_chr01B	26184269	1.4114143877243e-05	NA	NA
Dexi_CM05836_chr02A_1116870	Dexi_CM05836_chr02A	1116870	5.53133867271612e-06	NA	NA
Dexi_CM05836_chr02B_3382441	Dexi_CM05836_chr02B	3382441	1.09509539598652e-05	NA	NA
Dexi_CM05836_chr02B_9889731	Dexi_CM05836_chr02B	9889731	NA	7.49347902231252e-07	NA
Dexi_CM05836_chr02B_25002885	Dexi_CM05836_chr02B	25002885	1.33288313989336e-05	NA	NA
Dexi_CM05836_chr03B_4824538	Dexi_CM05836_chr03B	4824538	1.38533212526456e-06	NA	NA
Dexi_CM05836_chr03B_5044226	Dexi_CM05836_chr03B	5044226	4.16917733746313e-07	NA	NA
Dexi_CM05836_chr03B_5201507	Dexi_CM05836_chr03B	5201507	6.55504306793627e-06	NA	NA
Dexi_CM05836_chr03B_12119888	Dexi_CM05836_chr03B	12119888	7.22052911764685e-07	NA	NA
Dexi_CM05836_chr03B_12121348	Dexi_CM05836_chr03B	12121348	7.23139314752261e-07	NA	NA
Dexi_CM05836_chr03B_12188339	Dexi_CM05836_chr03B	12188339	7.22052911764685e-07	NA	NA
Dexi_CM05836_chr03B_35393495	Dexi_CM05836_chr03B	35393495	9.71763641491897e-06	NA	NA
Dexi_CM05836_chr03B_35394420	Dexi_CM05836_chr03B	35394420	6.39438172006184e-06	NA	NA
Dexi_CM05836_chr03B_35396124	Dexi_CM05836_chr03B	35396124	9.71763641491897e-06	NA	NA
Dexi_CM05836_chr04A_12163578	Dexi_CM05836_chr04A	12163578	6.62167890985468e-08	7.97274153602382e-08	NA
Dexi_CM05836_chr04A_12632730	Dexi_CM05836_chr04A	12632730	1.36427871745412e-05	NA	NA
Dexi_CM05836_chr05A_30008546	Dexi_CM05836_chr05A	30008546	4.46628339264051e-06	NA	NA
Dexi_CM05836_chr06A_731115	Dexi_CM05836_chr06A	731115	7.56246923987388e-06	NA	NA
Dexi_CM05836_chr06A_745963	Dexi_CM05836_chr06A	745963	7.56246923987388e-06	NA	NA
Dexi_CM05836_chr06A_746113	Dexi_CM05836_chr06A	746113	7.56246923987388e-06	NA	NA
Dexi_CM05836_chr06A_747152	Dexi_CM05836_chr06A	747152	7.56246923987388e-06	NA	NA
Dexi_CM05836_chr06A_748720	Dexi_CM05836_chr06A	748720	7.56246923987388e-06	NA	NA
Dexi_CM05836_chr06A_749223	Dexi_CM05836_chr06A	749223	7.56246923987388e-06	NA	NA
Dexi_CM05836_chr06A_750912	Dexi_CM05836_chr06A	750912	7.56246923987388e-06	NA	NA
Dexi_CM05836_chr06A_751156	Dexi_CM05836_chr06A	751156	7.56246923987388e-06	NA	NA
Dexi_CM05836_chr06A_751314	Dexi_CM05836_chr06A	751314	7.56246923987388e-06	NA	NA
Dexi_CM05836_chr06A_752012	Dexi_CM05836_chr06A	752012	7.56246923987388e-06	NA	NA
Dexi_CM05836_chr06A_752148	Dexi_CM05836_chr06A	752148	7.56246923987388e-06	NA	NA
Dexi_CM05836_chr06A_752299	Dexi_CM05836_chr06A	752299	7.56246923987388e-06	NA	NA
Dexi_CM05836_chr06A_752934	Dexi_CM05836_chr06A	752934	7.56246923987388e-06	NA	NA
Dexi_CM05836_chr06A_753494	Dexi_CM05836_chr06A	753494	7.56246923987388e-06	NA	NA
Dexi_CM05836_chr06A_753593	Dexi_CM05836_chr06A	753593	7.56246923987388e-06	NA	NA
Dexi_CM05836_chr06A_753626	Dexi_CM05836_chr06A	753626	7.56246923987388e-06	NA	NA
Dexi_CM05836_chr06A_753900	Dexi_CM05836_chr06A	753900	7.56246923987388e-06	NA	NA
Dexi_CM05836_chr06A_753968	Dexi_CM05836_chr06A	753968	7.56246923987388e-06	NA	NA
Dexi_CM05836_chr06A_754302	Dexi_CM05836_chr06A	754302	7.56246923987388e-06	NA	NA
Dexi_CM05836_chr06A_754526	Dexi_CM05836_chr06A	754526	7.56246923987388e-06	NA	NA
Dexi_CM05836_chr06A_760606	Dexi_CM05836_chr06A	760606	7.56246923987388e-06	NA	NA
Dexi_CM05836_chr06A_761032	Dexi_CM05836_chr06A	761032	7.56246923987388e-06	NA	NA
Dexi_CM05836_chr06A_770855	Dexi_CM05836_chr06A	770855	7.56246923987388e-06	NA	NA
Dexi_CM05836_chr06A_772166	Dexi_CM05836_chr06A	772166	7.56246923987388e-06	NA	NA
Dexi_CM05836_chr06A_772332	Dexi_CM05836_chr06A	772332	7.56246923987388e-06	NA	NA
Dexi_CM05836_chr06A_774317	Dexi_CM05836_chr06A	774317	7.56246923987388e-06	NA	NA
Dexi_CM05836_chr06A_774414	Dexi_CM05836_chr06A	774414	7.56246923987388e-06	NA	NA
Dexi_CM05836_chr06A_784042	Dexi_CM05836_chr06A	784042	7.56246923987388e-06	NA	NA
Dexi_CM05836_chr06A_788011	Dexi_CM05836_chr06A	788011	7.56246923987388e-06	NA	NA
Dexi_CM05836_chr06A_788091	Dexi_CM05836_chr06A	788091	7.56246923987388e-06	NA	NA
Dexi_CM05836_chr06A_788937	Dexi_CM05836_chr06A	788937	7.56246923987388e-06	NA	NA
Dexi_CM05836_chr06A_789029	Dexi_CM05836_chr06A	789029	7.56246923987388e-06	NA	NA
Dexi_CM05836_chr06A_789637	Dexi_CM05836_chr06A	789637	1.43339801302548e-05	NA	NA
Dexi_CM05836_chr06A_791314	Dexi_CM05836_chr06A	791314	7.56246923987388e-06	NA	NA
Dexi_CM05836_chr06A_792687	Dexi_CM05836_chr06A	792687	7.56246923987388e-06	NA	NA
Dexi_CM05836_chr06A_792774	Dexi_CM05836_chr06A	792774	7.56246923987388e-06	NA	NA
Dexi_CM05836_chr06A_802009	Dexi_CM05836_chr06A	802009	7.56246923987388e-06	NA	NA
Dexi_CM05836_chr06A_815334	Dexi_CM05836_chr06A	815334	7.56246923987388e-06	NA	NA
Dexi_CM05836_chr06A_815621	Dexi_CM05836_chr06A	815621	7.56246923987388e-06	NA	NA
Dexi_CM05836_chr06A_815644	Dexi_CM05836_chr06A	815644	7.56246923987388e-06	NA	NA
Dexi_CM05836_chr06A_816883	Dexi_CM05836_chr06A	816883	7.56246923987388e-06	NA	NA
Dexi_CM05836_chr06A_817238	Dexi_CM05836_chr06A	817238	7.56246923987388e-06	NA	NA
Dexi_CM05836_chr06A_817728	Dexi_CM05836_chr06A	817728	7.56246923987388e-06	NA	NA
Dexi_CM05836_chr06A_825961	Dexi_CM05836_chr06A	825961	7.56246923987388e-06	NA	NA
Dexi_CM05836_chr06A_833802	Dexi_CM05836_chr06A	833802	7.56246923987388e-06	NA	NA
Dexi_CM05836_chr06A_833889	Dexi_CM05836_chr06A	833889	7.56246923987388e-06	NA	NA
Dexi_CM05836_chr06A_835215	Dexi_CM05836_chr06A	835215	7.56246923987388e-06	NA	NA
Dexi_CM05836_chr06A_837905	Dexi_CM05836_chr06A	837905	7.56246923987388e-06	NA	NA
Dexi_CM05836_chr06A_842345	Dexi_CM05836_chr06A	842345	7.56246923987388e-06	NA	NA
Dexi_CM05836_chr06A_843438	Dexi_CM05836_chr06A	843438	7.56246923987388e-06	NA	NA
Dexi_CM05836_chr06A_852926	Dexi_CM05836_chr06A	852926	7.56246923987388e-06	NA	NA
Dexi_CM05836_chr06A_869667	Dexi_CM05836_chr06A	869667	7.56246923987388e-06	NA	NA
Dexi_CM05836_chr06A_869697	Dexi_CM05836_chr06A	869697	7.56246923987388e-06	NA	NA
Dexi_CM05836_chr06A_870836	Dexi_CM05836_chr06A	870836	7.56246923987388e-06	NA	NA
Dexi_CM05836_chr06A_872379	Dexi_CM05836_chr06A	872379	7.56246923987388e-06	NA	NA
Dexi_CM05836_chr06A_872419	Dexi_CM05836_chr06A	872419	7.56246923987388e-06	NA	NA
Dexi_CM05836_chr06A_872551	Dexi_CM05836_chr06A	872551	7.56246923987388e-06	NA	NA
Dexi_CM05836_chr06A_872709	Dexi_CM05836_chr06A	872709	7.56246923987388e-06	NA	NA
Dexi_CM05836_chr06A_872765	Dexi_CM05836_chr06A	872765	7.56246923987388e-06	NA	NA
Dexi_CM05836_chr06A_873232	Dexi_CM05836_chr06A	873232	7.56246923987388e-06	NA	NA
Dexi_CM05836_chr06A_873414	Dexi_CM05836_chr06A	873414	7.56246923987388e-06	NA	NA
Dexi_CM05836_chr06A_873458	Dexi_CM05836_chr06A	873458	7.56246923987388e-06	NA	NA
Dexi_CM05836_chr06A_873467	Dexi_CM05836_chr06A	873467	7.56246923987388e-06	NA	NA
Dexi_CM05836_chr06A_874414	Dexi_CM05836_chr06A	874414	7.56246923987388e-06	NA	NA
Dexi_CM05836_chr06A_879141	Dexi_CM05836_chr06A	879141	7.56246923987388e-06	NA	NA
Dexi_CM05836_chr06A_879209	Dexi_CM05836_chr06A	879209	7.56246923987388e-06	NA	NA
Dexi_CM05836_chr06A_879346	Dexi_CM05836_chr06A	879346	7.56246923987388e-06	NA	NA
Dexi_CM05836_chr06A_880290	Dexi_CM05836_chr06A	880290	7.56246923987388e-06	NA	NA
Dexi_CM05836_chr06A_882231	Dexi_CM05836_chr06A	882231	7.56246923987388e-06	NA	NA
Dexi_CM05836_chr06A_884931	Dexi_CM05836_chr06A	884931	7.56246923987388e-06	NA	NA
Dexi_CM05836_chr06A_888575	Dexi_CM05836_chr06A	888575	7.56246923987388e-06	NA	NA
Dexi_CM05836_chr06A_889016	Dexi_CM05836_chr06A	889016	7.56246923987388e-06	NA	NA
Dexi_CM05836_chr06A_914957	Dexi_CM05836_chr06A	914957	7.56246923987388e-06	NA	NA
Dexi_CM05836_chr06A_915093	Dexi_CM05836_chr06A	915093	7.56246923987388e-06	NA	NA
Dexi_CM05836_chr06A_915184	Dexi_CM05836_chr06A	915184	7.56246923987388e-06	NA	NA
Dexi_CM05836_chr06A_915226	Dexi_CM05836_chr06A	915226	7.56246923987388e-06	NA	NA
Dexi_CM05836_chr06A_915262	Dexi_CM05836_chr06A	915262	7.56246923987388e-06	NA	NA
Dexi_CM05836_chr06A_915301	Dexi_CM05836_chr06A	915301	7.56246923987388e-06	NA	NA
Dexi_CM05836_chr06A_915315	Dexi_CM05836_chr06A	915315	7.56246923987388e-06	NA	NA
Dexi_CM05836_chr06A_915442	Dexi_CM05836_chr06A	915442	7.56246923987388e-06	NA	NA
Dexi_CM05836_chr06A_915584	Dexi_CM05836_chr06A	915584	7.56246923987388e-06	NA	NA
Dexi_CM05836_chr06A_917159	Dexi_CM05836_chr06A	917159	7.56246923987388e-06	NA	NA
Dexi_CM05836_chr06A_917223	Dexi_CM05836_chr06A	917223	7.56246923987388e-06	NA	NA
Dexi_CM05836_chr06A_917228	Dexi_CM05836_chr06A	917228	7.56246923987388e-06	NA	NA
Dexi_CM05836_chr06A_917354	Dexi_CM05836_chr06A	917354	9.57386193724853e-06	NA	NA
Dexi_CM05836_chr06A_917668	Dexi_CM05836_chr06A	917668	2.00025869402888e-07	NA	NA
Dexi_CM05836_chr06A_918715	Dexi_CM05836_chr06A	918715	7.56246923987388e-06	NA	NA
Dexi_CM05836_chr06A_919041	Dexi_CM05836_chr06A	919041	7.56246923987388e-06	NA	NA
Dexi_CM05836_chr06A_919350	Dexi_CM05836_chr06A	919350	7.56246923987388e-06	NA	NA
Dexi_CM05836_chr06A_919361	Dexi_CM05836_chr06A	919361	7.56246923987388e-06	NA	NA
Dexi_CM05836_chr06A_919429	Dexi_CM05836_chr06A	919429	7.56246923987388e-06	NA	NA
Dexi_CM05836_chr06A_919772	Dexi_CM05836_chr06A	919772	7.56246923987388e-06	NA	NA
Dexi_CM05836_chr06A_919832	Dexi_CM05836_chr06A	919832	7.56246923987388e-06	NA	NA
Dexi_CM05836_chr06A_920503	Dexi_CM05836_chr06A	920503	7.56246923987388e-06	NA	NA
Dexi_CM05836_chr06A_920661	Dexi_CM05836_chr06A	920661	7.56246923987388e-06	NA	NA
Dexi_CM05836_chr06A_920943	Dexi_CM05836_chr06A	920943	7.56246923987388e-06	NA	NA
Dexi_CM05836_chr06A_920944	Dexi_CM05836_chr06A	920944	7.56246923987388e-06	NA	NA
Dexi_CM05836_chr06A_922440	Dexi_CM05836_chr06A	922440	7.56246923987388e-06	NA	NA
Dexi_CM05836_chr06A_923496	Dexi_CM05836_chr06A	923496	7.56246923987388e-06	NA	NA
Dexi_CM05836_chr06A_923871	Dexi_CM05836_chr06A	923871	7.56246923987388e-06	NA	NA
Dexi_CM05836_chr06A_924956	Dexi_CM05836_chr06A	924956	7.56246923987388e-06	NA	NA
Dexi_CM05836_chr06A_924960	Dexi_CM05836_chr06A	924960	7.56246923987388e-06	NA	NA
Dexi_CM05836_chr06A_925030	Dexi_CM05836_chr06A	925030	9.36911918940168e-06	NA	NA
Dexi_CM05836_chr06A_925085	Dexi_CM05836_chr06A	925085	9.36911918940168e-06	NA	NA
Dexi_CM05836_chr06A_925164	Dexi_CM05836_chr06A	925164	7.56246923987388e-06	NA	NA
Dexi_CM05836_chr06A_925171	Dexi_CM05836_chr06A	925171	7.56246923987388e-06	NA	NA
Dexi_CM05836_chr06A_925488	Dexi_CM05836_chr06A	925488	7.56246923987388e-06	NA	NA
Dexi_CM05836_chr06A_926377	Dexi_CM05836_chr06A	926377	7.56246923987388e-06	NA	NA
Dexi_CM05836_chr06A_926603	Dexi_CM05836_chr06A	926603	7.56246923987388e-06	NA	NA
Dexi_CM05836_chr06A_954016	Dexi_CM05836_chr06A	954016	7.56246923987388e-06	NA	NA
Dexi_CM05836_chr06A_957688	Dexi_CM05836_chr06A	957688	7.56246923987388e-06	NA	NA
Dexi_CM05836_chr06A_958684	Dexi_CM05836_chr06A	958684	7.56246923987388e-06	NA	NA
Dexi_CM05836_chr06A_961248	Dexi_CM05836_chr06A	961248	7.56246923987388e-06	NA	NA
Dexi_CM05836_chr06A_961324	Dexi_CM05836_chr06A	961324	7.56246923987388e-06	NA	NA
Dexi_CM05836_chr06A_961446	Dexi_CM05836_chr06A	961446	7.56246923987388e-06	NA	NA
Dexi_CM05836_chr06A_961462	Dexi_CM05836_chr06A	961462	7.56246923987388e-06	NA	NA
Dexi_CM05836_chr06A_961793	Dexi_CM05836_chr06A	961793	7.56246923987388e-06	NA	NA
Dexi_CM05836_chr06A_961949	Dexi_CM05836_chr06A	961949	7.56246923987388e-06	NA	NA
Dexi_CM05836_chr06A_962939	Dexi_CM05836_chr06A	962939	7.56246923987388e-06	NA	NA
Dexi_CM05836_chr06A_964347	Dexi_CM05836_chr06A	964347	7.56246923987388e-06	NA	NA
Dexi_CM05836_chr06A_964555	Dexi_CM05836_chr06A	964555	7.56246923987388e-06	NA	NA
Dexi_CM05836_chr06A_965318	Dexi_CM05836_chr06A	965318	1.43339801302548e-05	NA	NA
Dexi_CM05836_chr06A_965357	Dexi_CM05836_chr06A	965357	7.56246923987388e-06	NA	NA
Dexi_CM05836_chr06A_965602	Dexi_CM05836_chr06A	965602	7.56246923987388e-06	NA	NA
Dexi_CM05836_chr06A_965974	Dexi_CM05836_chr06A	965974	7.56246923987388e-06	NA	NA
Dexi_CM05836_chr06A_966277	Dexi_CM05836_chr06A	966277	7.56246923987388e-06	NA	NA
Dexi_CM05836_chr06A_966482	Dexi_CM05836_chr06A	966482	7.56246923987388e-06	NA	NA
Dexi_CM05836_chr06A_966540	Dexi_CM05836_chr06A	966540	7.56246923987388e-06	NA	NA
Dexi_CM05836_chr06A_967359	Dexi_CM05836_chr06A	967359	7.56246923987388e-06	NA	NA
Dexi_CM05836_chr06A_968028	Dexi_CM05836_chr06A	968028	7.56246923987388e-06	NA	NA
Dexi_CM05836_chr06A_969129	Dexi_CM05836_chr06A	969129	7.56246923987388e-06	NA	NA
Dexi_CM05836_chr06A_969361	Dexi_CM05836_chr06A	969361	7.56246923987388e-06	NA	NA
Dexi_CM05836_chr06A_969422	Dexi_CM05836_chr06A	969422	7.56246923987388e-06	NA	NA
Dexi_CM05836_chr06A_970300	Dexi_CM05836_chr06A	970300	7.56246923987388e-06	NA	NA
Dexi_CM05836_chr06A_971080	Dexi_CM05836_chr06A	971080	7.56246923987388e-06	NA	NA
Dexi_CM05836_chr06A_971144	Dexi_CM05836_chr06A	971144	7.56246923987388e-06	NA	NA
Dexi_CM05836_chr06A_971811	Dexi_CM05836_chr06A	971811	7.56246923987388e-06	NA	NA
Dexi_CM05836_chr06A_971952	Dexi_CM05836_chr06A	971952	7.56246923987388e-06	NA	NA
Dexi_CM05836_chr06A_972032	Dexi_CM05836_chr06A	972032	7.56246923987388e-06	NA	NA
Dexi_CM05836_chr06A_973035	Dexi_CM05836_chr06A	973035	7.56246923987388e-06	NA	NA
Dexi_CM05836_chr06A_973271	Dexi_CM05836_chr06A	973271	7.56246923987388e-06	NA	NA
Dexi_CM05836_chr06A_974542	Dexi_CM05836_chr06A	974542	7.56246923987388e-06	NA	NA
Dexi_CM05836_chr06A_974715	Dexi_CM05836_chr06A	974715	7.56246923987388e-06	NA	NA
Dexi_CM05836_chr06A_975185	Dexi_CM05836_chr06A	975185	7.56246923987388e-06	NA	NA
Dexi_CM05836_chr06A_976643	Dexi_CM05836_chr06A	976643	7.56246923987388e-06	NA	NA
Dexi_CM05836_chr06A_976758	Dexi_CM05836_chr06A	976758	7.56246923987388e-06	NA	NA
Dexi_CM05836_chr06A_976886	Dexi_CM05836_chr06A	976886	7.56246923987388e-06	NA	NA
Dexi_CM05836_chr06A_976952	Dexi_CM05836_chr06A	976952	7.56246923987388e-06	NA	NA
Dexi_CM05836_chr06A_976994	Dexi_CM05836_chr06A	976994	7.56246923987388e-06	NA	NA
Dexi_CM05836_chr06A_977557	Dexi_CM05836_chr06A	977557	7.56246923987388e-06	NA	NA
Dexi_CM05836_chr06A_982611	Dexi_CM05836_chr06A	982611	7.56246923987388e-06	NA	NA
Dexi_CM05836_chr06A_983397	Dexi_CM05836_chr06A	983397	1.42424923593438e-05	NA	NA
Dexi_CM05836_chr06A_984254	Dexi_CM05836_chr06A	984254	7.56246923987388e-06	NA	NA
Dexi_CM05836_chr06A_984733	Dexi_CM05836_chr06A	984733	7.56246923987388e-06	NA	NA
Dexi_CM05836_chr06A_987849	Dexi_CM05836_chr06A	987849	7.56246923987388e-06	NA	NA
Dexi_CM05836_chr06A_989762	Dexi_CM05836_chr06A	989762	7.56246923987388e-06	NA	NA
Dexi_CM05836_chr06A_994536	Dexi_CM05836_chr06A	994536	7.56246923987388e-06	NA	NA
Dexi_CM05836_chr06A_995560	Dexi_CM05836_chr06A	995560	7.56246923987388e-06	NA	NA
Dexi_CM05836_chr06A_1029459	Dexi_CM05836_chr06A	1029459	7.56246923987388e-06	NA	NA
Dexi_CM05836_chr06A_1032695	Dexi_CM05836_chr06A	1032695	7.56246923987388e-06	NA	NA
Dexi_CM05836_chr06A_1057088	Dexi_CM05836_chr06A	1057088	7.56246923987388e-06	NA	NA
Dexi_CM05836_chr06A_1057454	Dexi_CM05836_chr06A	1057454	7.56246923987388e-06	NA	NA
Dexi_CM05836_chr06A_1150379	Dexi_CM05836_chr06A	1150379	4.52557627116194e-06	NA	NA
Dexi_CM05836_chr06A_1150917	Dexi_CM05836_chr06A	1150917	4.52557627116194e-06	NA	NA
Dexi_CM05836_chr06A_1151221	Dexi_CM05836_chr06A	1151221	4.52557627116194e-06	NA	NA
Dexi_CM05836_chr06A_1151369	Dexi_CM05836_chr06A	1151369	4.52557627116194e-06	NA	NA
Dexi_CM05836_chr06A_1151527	Dexi_CM05836_chr06A	1151527	4.52557627116194e-06	NA	NA
Dexi_CM05836_chr06A_1152668	Dexi_CM05836_chr06A	1152668	9.23134261903539e-06	NA	NA
Dexi_CM05836_chr06A_1152809	Dexi_CM05836_chr06A	1152809	9.23134261903539e-06	NA	NA
Dexi_CM05836_chr06A_1152930	Dexi_CM05836_chr06A	1152930	9.23134261903539e-06	NA	NA
Dexi_CM05836_chr06A_1154142	Dexi_CM05836_chr06A	1154142	1.10716009241934e-05	NA	NA
Dexi_CM05836_chr06A_1155038	Dexi_CM05836_chr06A	1155038	1.10716009241934e-05	NA	NA
Dexi_CM05836_chr06A_1156653	Dexi_CM05836_chr06A	1156653	1.10716009241934e-05	NA	NA
Dexi_CM05836_chr06A_1156674	Dexi_CM05836_chr06A	1156674	1.10716009241934e-05	NA	NA
Dexi_CM05836_chr06A_1156864	Dexi_CM05836_chr06A	1156864	1.10716009241934e-05	NA	NA
Dexi_CM05836_chr06A_1159357	Dexi_CM05836_chr06A	1159357	1.10716009241934e-05	NA	NA
Dexi_CM05836_chr06A_1161205	Dexi_CM05836_chr06A	1161205	1.10716009241934e-05	NA	NA
Dexi_CM05836_chr06A_1161416	Dexi_CM05836_chr06A	1161416	9.23134261903539e-06	NA	NA
Dexi_CM05836_chr06A_1166960	Dexi_CM05836_chr06A	1166960	9.23134261903539e-06	NA	NA
Dexi_CM05836_chr06A_1167402	Dexi_CM05836_chr06A	1167402	9.23134261903539e-06	NA	NA
Dexi_CM05836_chr06A_1167820	Dexi_CM05836_chr06A	1167820	1.10716009241934e-05	NA	NA
Dexi_CM05836_chr06A_1168055	Dexi_CM05836_chr06A	1168055	9.23134261903539e-06	NA	NA
Dexi_CM05836_chr06A_1168298	Dexi_CM05836_chr06A	1168298	1.10716009241934e-05	NA	NA
Dexi_CM05836_chr06A_1168328	Dexi_CM05836_chr06A	1168328	1.10716009241934e-05	NA	NA
Dexi_CM05836_chr06A_1168518	Dexi_CM05836_chr06A	1168518	1.10716009241934e-05	NA	NA
Dexi_CM05836_chr06A_1168769	Dexi_CM05836_chr06A	1168769	9.23134261903539e-06	NA	NA
Dexi_CM05836_chr06A_1168838	Dexi_CM05836_chr06A	1168838	9.23134261903539e-06	NA	NA
Dexi_CM05836_chr06A_1859152	Dexi_CM05836_chr06A	1859152	8.51284015096867e-06	NA	NA
Dexi_CM05836_chr06A_1859960	Dexi_CM05836_chr06A	1859960	8.51284015096867e-06	NA	NA
Dexi_CM05836_chr06A_1878761	Dexi_CM05836_chr06A	1878761	8.51284015096867e-06	NA	NA
Dexi_CM05836_chr06A_1879208	Dexi_CM05836_chr06A	1879208	8.51284015096867e-06	NA	NA
Dexi_CM05836_chr06A_1879560	Dexi_CM05836_chr06A	1879560	8.51284015096867e-06	NA	NA
Dexi_CM05836_chr06A_1880345	Dexi_CM05836_chr06A	1880345	8.51284015096867e-06	NA	NA
Dexi_CM05836_chr06A_1880483	Dexi_CM05836_chr06A	1880483	8.51284015096867e-06	NA	NA
Dexi_CM05836_chr06A_1882117	Dexi_CM05836_chr06A	1882117	8.51284015096867e-06	NA	NA
Dexi_CM05836_chr06A_1882448	Dexi_CM05836_chr06A	1882448	8.51284015096867e-06	NA	NA
Dexi_CM05836_chr06A_1883277	Dexi_CM05836_chr06A	1883277	8.51284015096867e-06	NA	NA
Dexi_CM05836_chr06A_1887598	Dexi_CM05836_chr06A	1887598	8.51284015096867e-06	NA	NA
Dexi_CM05836_chr06A_1887957	Dexi_CM05836_chr06A	1887957	8.51284015096867e-06	NA	NA
Dexi_CM05836_chr06A_2242534	Dexi_CM05836_chr06A	2242534	9.8322887652143e-06	NA	NA
Dexi_CM05836_chr06A_2244746	Dexi_CM05836_chr06A	2244746	7.67389857860996e-06	NA	NA
Dexi_CM05836_chr06B_2187508	Dexi_CM05836_chr06B	2187508	4.8122862021814e-06	NA	NA
Dexi_CM05836_chr06B_2198549	Dexi_CM05836_chr06B	2198549	4.8122862021814e-06	NA	NA
Dexi_CM05836_chr07A_4469129	Dexi_CM05836_chr07A	4469129	6.14541063736301e-06	NA	NA
Dexi_CM05836_chr07A_8981398	Dexi_CM05836_chr07A	8981398	4.45560692796279e-06	NA	NA
Dexi_CM05836_chr07A_10885674	Dexi_CM05836_chr07A	10885674	4.35564149435366e-06	NA	NA
Dexi_CM05836_chr07A_19805333	Dexi_CM05836_chr07A	19805333	7.92516514970174e-06	NA	NA
Dexi_CM05836_chr07A_19893563	Dexi_CM05836_chr07A	19893563	3.26350348288189e-07	NA	NA
Dexi_CM05836_chr08A_17661962	Dexi_CM05836_chr08A	17661962	1.37288832254082e-05	NA	NA
Dexi_CM05836_chr08A_17754222	Dexi_CM05836_chr08A	17754222	1.37288832254082e-05	NA	NA
Dexi_CM05836_chr08A_17856933	Dexi_CM05836_chr08A	17856933	1.37288832254082e-05	NA	NA
Dexi_CM05836_chr08A_17857679	Dexi_CM05836_chr08A	17857679	1.37288832254082e-05	NA	NA
Dexi_CM05836_chr08A_28857123	Dexi_CM05836_chr08A	28857123	9.68684991315739e-06	NA	NA
Dexi_CM05836_chr08A_29074987	Dexi_CM05836_chr08A	29074987	2.72236967821674e-06	NA	NA
Dexi_CM05836_chr08B_24842412	Dexi_CM05836_chr08B	24842412	1.29185488069528e-05	NA	NA
Dexi_CM05836_chr08B_24858794	Dexi_CM05836_chr08B	24858794	1.29185488069528e-05	NA	NA
Dexi_CM05836_chr08B_24870266	Dexi_CM05836_chr08B	24870266	1.29185488069528e-05	NA	NA
Dexi_CM05836_chr08B_24974763	Dexi_CM05836_chr08B	24974763	1.16054691927116e-05	NA	NA
Dexi_CM05836_chr08B_24974972	Dexi_CM05836_chr08B	24974972	1.03424296757235e-06	NA	NA
Dexi_CM05836_chr08B_25136271	Dexi_CM05836_chr08B	25136271	2.46422705755761e-06	NA	NA
Dexi_CM05836_chr08B_25818825	Dexi_CM05836_chr08B	25818825	1.89123486258759e-06	NA	NA
Dexi_CM05836_chr08B_26283231	Dexi_CM05836_chr08B	26283231	7.65927141961578e-06	NA	NA
Dexi_CM05836_chr08B_26283253	Dexi_CM05836_chr08B	26283253	7.65927141961578e-06	NA	NA
Dexi_CM05836_chr08B_26291728	Dexi_CM05836_chr08B	26291728	5.05218786409386e-06	NA	NA
Dexi_CM05836_chr08B_26294186	Dexi_CM05836_chr08B	26294186	5.05218786409386e-06	NA	NA
Dexi_CM05836_chr09A_48850608	Dexi_CM05836_chr09A	48850608	3.82204097994404e-14	1.30107256279018e-14	4.53950076228636e-10
Dexi_CM05836_chr09A_49188502	Dexi_CM05836_chr09A	49188502	5.35504394278572e-07	NA	NA
Dexi_CM05836_chr09A_49869743	Dexi_CM05836_chr09A	49869743	8.86060766128444e-07	NA	NA
Dexi_CM05836_chr09A_49995272	Dexi_CM05836_chr09A	49995272	4.15519658945148e-08	6.37338935725972e-10	NA
Dexi_CM05836_chr09B_34166420	Dexi_CM05836_chr09B	34166420	3.03840460843921e-06	NA	NA
Dexi_CM05836_chr09B_34224943	Dexi_CM05836_chr09B	34224943	3.03840460843921e-06	NA	NA
Dexi_CM05836_chr09B_37409052	Dexi_CM05836_chr09B	37409052	NA	7.64139625067223e-07	NA
Dexi_CM05836_chr09B_37417762	Dexi_CM05836_chr09B	37417762	NA	8.31216130369387e-08	NA
Dexi_CM05836_chr09B_37418806	Dexi_CM05836_chr09B	37418806	NA	9.11706007723375e-08	NA
Dexi_CM05836_chr09B_37420150	Dexi_CM05836_chr09B	37420150	1.89890302971863e-06	9.89696658319932e-10	8.06001103748654e-08
Dexi_CM05836_chr09B_37421703	Dexi_CM05836_chr09B	37421703	NA	1.30635441405333e-07	NA
Dexi_CM05836_chr09B_37427278	Dexi_CM05836_chr09B	37427278	NA	1.30635441405333e-07	NA
Dexi_CM05836_chr09B_37428718	Dexi_CM05836_chr09B	37428718	NA	1.30635441405333e-07	NA
Dexi_CM05836_chr09B_37429057	Dexi_CM05836_chr09B	37429057	NA	1.30635441405333e-07	NA
Dexi_CM05836_chr09B_37429626	Dexi_CM05836_chr09B	37429626	NA	1.30635441405333e-07	NA
Dexi_CM05836_chr09B_37430483	Dexi_CM05836_chr09B	37430483	NA	1.30635441405333e-07	NA
Dexi_CM05836_chr09B_39791333	Dexi_CM05836_chr09B	39791333	5.50922983680664e-06	NA	NA
Dexi_CM05836_chr09B_46383984	Dexi_CM05836_chr09B	46383984	9.28305374216395e-07	NA	NA

## Sheet: QTLs_bio8
Candidate loci for mean temperature of wettest quarter (bio8)
QTL	Chr	Start	End	Nb methods
QTL_bio8-001	Dexi_CM05836_chr01B	26134269	26234269	1
QTL_bio8-002	Dexi_CM05836_chr02A	1066870	1166870	1
QTL_bio8-003	Dexi_CM05836_chr02B	3332441	3432441	1
QTL_bio8-004	Dexi_CM05836_chr02B	9839731	9939731	1
QTL_bio8-005	Dexi_CM05836_chr02B	24952885	25052885	1
QTL_bio8-006	Dexi_CM05836_chr03B	4774538	4874538	1
QTL_bio8-007	Dexi_CM05836_chr03B	4994226	5094226	1
QTL_bio8-008	Dexi_CM05836_chr03B	5151507	5251507	1
QTL_bio8-009	Dexi_CM05836_chr03B	12069888	12238339	1
QTL_bio8-010	Dexi_CM05836_chr03B	35343495	35446124	1
QTL_bio8-011	Dexi_CM05836_chr04A	12113578	12213578	2
QTL_bio8-012	Dexi_CM05836_chr04A	12582730	12682730	1
QTL_bio8-013	Dexi_CM05836_chr05A	29958546	30058546	1
QTL_bio8-014	Dexi_CM05836_chr06A	681115	1218838	1
QTL_bio8-015	Dexi_CM05836_chr06A	1809152	1937957	1
QTL_bio8-016	Dexi_CM05836_chr06A	2192534	2294746	1
QTL_bio8-017	Dexi_CM05836_chr06B	2137508	2248549	1
QTL_bio8-018	Dexi_CM05836_chr07A	4419129	4519129	1
QTL_bio8-019	Dexi_CM05836_chr07A	8931398	9031398	1
QTL_bio8-020	Dexi_CM05836_chr07A	10835674	10935674	1
QTL_bio8-021	Dexi_CM05836_chr07A	19755333	19943563	1
QTL_bio8-022	Dexi_CM05836_chr08A	17611962	17804222	1
QTL_bio8-023	Dexi_CM05836_chr08A	17806933	17907679	1
QTL_bio8-024	Dexi_CM05836_chr08A	28807123	28907123	1
QTL_bio8-025	Dexi_CM05836_chr08A	29024987	29124987	1
QTL_bio8-026	Dexi_CM05836_chr08B	24792412	24920266	1
QTL_bio8-027	Dexi_CM05836_chr08B	24924763	25024972	1
QTL_bio8-028	Dexi_CM05836_chr08B	25086271	25186271	1
QTL_bio8-029	Dexi_CM05836_chr08B	25768825	25868825	1
QTL_bio8-030	Dexi_CM05836_chr08B	26233231	26344186	1
QTL_bio8-031	Dexi_CM05836_chr09A	48800608	48900608	3
QTL_bio8-032	Dexi_CM05836_chr09A	49138502	49238502	1
QTL_bio8-033	Dexi_CM05836_chr09A	49819743	49919743	1
QTL_bio8-034	Dexi_CM05836_chr09A	49945272	50045272	2
QTL_bio8-035	Dexi_CM05836_chr09B	34116420	34274943	1
QTL_bio8-036	Dexi_CM05836_chr09B	37359052	37480483	3
QTL_bio8-037	Dexi_CM05836_chr09B	39741333	39841333	1
QTL_bio8-038	Dexi_CM05836_chr09B	46333984	46433984	1

## Sheet: annot_candidate_genes_bio8
Candidate genes associated with mean temperature in wettest quarter
Chr	Start	End	QTL	Gene	Function	snpEff_HIGH	snpEff-LOW	snpEff-MODERATE	snpEff-MODIFIER
Dexi_CM05836_chr01B	26138159	26141031	QTL_bio8-001	Dexi1B01G0019930	Similar to Fbxl20: F-box/LRR-repeat protein 20 (Mus musculus OX%3D10090)	0	5	6	307
Dexi_CM05836_chr01B	26145654	26146598	QTL_bio8-001	Dexi1B01G0019940	Similar to At5g08350: GEM-like protein 4 (Arabidopsis thaliana OX%3D3702)	1	3	3	173
Dexi_CM05836_chr01B	26150259	26151208	QTL_bio8-001	Dexi1B01G0019950	Similar to At5g23370: Putative GEM-like protein 8 (Arabidopsis thaliana OX%3D3702)	0	4	1	116
Dexi_CM05836_chr01B	26199758	26202209	QTL_bio8-001	Dexi1B01G0019970	Protein of unknown function	0	11	12	176
Dexi_CM05836_chr01B	26204868	26205816	QTL_bio8-001	Dexi1B01G0019990	Protein of unknown function	1	0	5	149
Dexi_CM05836_chr01B	26210860	26211279	QTL_bio8-001	Dexi1B01G0020010	Protein of unknown function	0	3	2	141
Dexi_CM05836_chr01B	26212179	26214174	QTL_bio8-001	Dexi1B01G0020020	Protein of unknown function	0	3	4	154
Dexi_CM05836_chr01B	26203043	26205688	QTL_bio8-001	Dexi1B01G0019980	Similar to At5g24760: Alcohol dehydrogenase-like 6 (Arabidopsis thaliana OX%3D3702)	0	10	7	156
Dexi_CM05836_chr01B	26206548	26211030	QTL_bio8-001	Dexi1B01G0020000	Protein of unknown function	0	9	5	179
Dexi_CM05836_chr01B	26214950	26218057	QTL_bio8-001	Dexi1B01G0020030	Protein of unknown function	1	5	9	227
Dexi_CM05836_chr01B	26163994	26165334	QTL_bio8-001	Dexi1B01G0019960	Protein of unknown function	0	13	10	205
Dexi_CM05836_chr02A	1067755	1068079	QTL_bio8-002	Dexi2A01G0001530	Protein of unknown function	0	0	0	73
Dexi_CM05836_chr02A	1090261	1091863	QTL_bio8-002	Dexi2A01G0001550	Similar to FUT1: Galactoside 2-alpha-L-fucosyltransferase (Arabidopsis thaliana OX%3D3702)	0	24	14	210
Dexi_CM05836_chr02A	1105812	1106851	QTL_bio8-002	Dexi2A01G0001590	Protein of unknown function	0	2	2	252
Dexi_CM05836_chr02A	1100182	1101191	QTL_bio8-002	Dexi2A01G0001570	Protein of unknown function	0	6	8	224
Dexi_CM05836_chr02A	1101279	1104350	QTL_bio8-002	Dexi2A01G0001580	Protein of unknown function	2	14	43	219
Dexi_CM05836_chr02A	1109194	1109554	QTL_bio8-002	Dexi2A01G0001600	Protein of unknown function	0	0	4	187
Dexi_CM05836_chr02A	1117625	1118479	QTL_bio8-002	Dexi2A01G0001630	Protein of unknown function	0	8	16	240
Dexi_CM05836_chr02A	1115205	1116483	QTL_bio8-002	Dexi2A01G0001620	Similar to NAC068: NAC domain-containing protein 68 (Oryza sativa subsp. japonica OX%3D39947)	0	7	5	220
Dexi_CM05836_chr02A	1122491	1124016	QTL_bio8-002	Dexi2A01G0001640	Similar to CYP79A1: Tyrosine N-monooxygenase (Sorghum bicolor OX%3D4558)	1	24	32	210
Dexi_CM05836_chr02A	1135681	1136794	QTL_bio8-002	Dexi2A01G0001660	Protein of unknown function	0	11	24	295
Dexi_CM05836_chr02A	1138764	1138978	QTL_bio8-002	Dexi2A01G0001670	Protein of unknown function	0	1	3	277
Dexi_CM05836_chr02A	1078906	1089236	QTL_bio8-002	Dexi2A01G0001540	Similar to Retrovirus-related Pol polyprotein from transposon TNT 1-94 (Nicotiana tabacum OX%3D4097)	2	17	21	217
Dexi_CM05836_chr02A	1094338	1098720	QTL_bio8-002	Dexi2A01G0001560	Protein of unknown function	0	14	22	283
Dexi_CM05836_chr02A	1126271	1130548	QTL_bio8-002	Dexi2A01G0001650	Protein of unknown function	1	7	9	324
Dexi_CM05836_chr02A	1112374	1114201	QTL_bio8-002	Dexi2A01G0001610	Protein of unknown function	0	3	2	207
Dexi_CM05836_chr02B	3333029	3334934	QTL_bio8-003	Dexi2B01G0003840	Protein of unknown function	0	5	5	152
Dexi_CM05836_chr02B	3336002	3339613	QTL_bio8-003	Dexi2B01G0003850	Similar to ECT3: YTH domain-containing protein ECT3 (Arabidopsis thaliana OX%3D3702)	1	15	18	230
Dexi_CM05836_chr02B	3350031	3350250	QTL_bio8-003	Dexi2B01G0003860	Protein of unknown function	0	0	0	246
Dexi_CM05836_chr02B	9855174	9862614	QTL_bio8-004	Dexi2B01G0009050	Similar to Os07g0281700: Putative aldehyde oxidase-like protein (Oryza sativa subsp. japonica OX%3D39947)	1	9	4	428
Dexi_CM05836_chr02B	9866606	9870136	QTL_bio8-004	Dexi2B01G0009060	Similar to Os07g0281700: Putative aldehyde oxidase-like protein (Oryza sativa subsp. japonica OX%3D39947)	0	11	13	363
Dexi_CM05836_chr02B	9885845	9887357	QTL_bio8-004	Dexi2B01G0009080	Similar to Os07g0281700: Putative aldehyde oxidase-like protein (Oryza sativa subsp. japonica OX%3D39947)	1	7	7	243
Dexi_CM05836_chr02B	9922545	9924058	QTL_bio8-004	Dexi2B01G0009110	Protein of unknown function	0	0	0	6
Dexi_CM05836_chr02B	9929503	9930615	QTL_bio8-004	Dexi2B01G0009120	Similar to At1g13570: F-box/FBD/LRR-repeat protein At1g13570 (Arabidopsis thaliana OX%3D3702)	0	0	0	6
Dexi_CM05836_chr02B	9875900	9884507	QTL_bio8-004	Dexi2B01G0009070	Similar to Os07g0281700: Putative aldehyde oxidase-like protein (Oryza sativa subsp. japonica OX%3D39947)	1	8	10	414
Dexi_CM05836_chr02B	9895513	9903130	QTL_bio8-004	Dexi2B01G0009090	Similar to Os07g0281700: Putative aldehyde oxidase-like protein (Oryza sativa subsp. japonica OX%3D39947)	0	0	0	67
Dexi_CM05836_chr02B	9907633	9914341	QTL_bio8-004	Dexi2B01G0009100	Similar to LECRK41: L-type lectin-domain containing receptor kinase IV.1 (Arabidopsis thaliana OX%3D3702)	NA
Dexi_CM05836_chr02B	25001214	25001877	QTL_bio8-005	Dexi2B01G0014980	Protein of unknown function	0	2	2	298
Dexi_CM05836_chr02B	25005323	25005980	QTL_bio8-005	Dexi2B01G0014990	Protein of unknown function	0	7	6	181
Dexi_CM05836_chr02B	25008679	25010984	QTL_bio8-005	Dexi2B01G0015000	Similar to BPG2: GTP-binding protein BRASSINAZOLE INSENSITIVE PALE GREEN 2%2C chloroplastic (Arabidopsis thaliana OX%3D3702)	0	19	12	184
Dexi_CM05836_chr02B	25018444	25019070	QTL_bio8-005	Dexi2B01G0015010	Similar to HIPP23: Heavy metal-associated isoprenylated plant protein 23 (Arabidopsis thaliana OX%3D3702)	0	8	1	244
Dexi_CM05836_chr02B	25025223	25029175	QTL_bio8-005	Dexi2B01G0015020	Similar to L-ascorbate oxidase (Cucumis sativus OX%3D3659)	0	11	11	265
Dexi_CM05836_chr02B	25044108	25046656	QTL_bio8-005	Dexi2B01G0015030	Similar to AAO: L-ascorbate oxidase (Cucurbita maxima OX%3D3661)	1	20	16	351
Dexi_CM05836_chr03B	4774538	4777815	QTL_bio8-006	Dexi3B01G0006840	Similar to BHLH13: Transcription factor bHLH13 (Arabidopsis thaliana OX%3D3702)	0	3	8	126
Dexi_CM05836_chr03B	4778232	4782645	QTL_bio8-006	Dexi3B01G0006850	Similar to WIT1: WPP domain-interacting tail-anchored protein 1 (Arabidopsis thaliana OX%3D3702)	0	8	14	172
Dexi_CM05836_chr03B	4784633	4786426	QTL_bio8-006	Dexi3B01G0006860	Similar to LHT1: Lysine histidine transporter 1 (Arabidopsis thaliana OX%3D3702)	0	11	8	193
Dexi_CM05836_chr03B	4787960	4789732	QTL_bio8-006	Dexi3B01G0006870	Similar to LHT1: Lysine histidine transporter 1 (Arabidopsis thaliana OX%3D3702)	0	12	2	232
Dexi_CM05836_chr03B	4804086	4804749	QTL_bio8-006	Dexi3B01G0006890	Protein of unknown function	0	1	5	156
Dexi_CM05836_chr03B	4810733	4812000	QTL_bio8-006	Dexi3B01G0006900	Similar to ZRP4: O-methyltransferase ZRP4 (Zea mays OX%3D4577)	1	6	6	177
Dexi_CM05836_chr03B	4838886	4840587	QTL_bio8-006	Dexi3B01G0006930	Similar to AGC1-5: Serine/threonine-protein kinase AGC1-5 (Arabidopsis thaliana OX%3D3702)	0	10	5	149
Dexi_CM05836_chr03B	4842259	4845600	QTL_bio8-006	Dexi3B01G0006940	Similar to CYCA1-4: Cyclin-A1-4 (Oryza sativa subsp. japonica OX%3D39947)	0	5	11	169
Dexi_CM05836_chr03B	4796175	4801496	QTL_bio8-006	Dexi3B01G0006880	Similar to SINAT5: E3 ubiquitin-protein ligase SINAT5 (Arabidopsis thaliana OX%3D3702)	0	4	1	295
Dexi_CM05836_chr03B	4832475	4836912	QTL_bio8-006	Dexi3B01G0006920	Similar to MAD1: Mitotic spindle checkpoint protein MAD1 (Arabidopsis thaliana OX%3D3702)	0	6	11	298
Dexi_CM05836_chr03B	4814049	4820847	QTL_bio8-006	Dexi3B01G0006910	Similar to Tnrc18: Trinucleotide repeat-containing gene 18 protein (Mus musculus OX%3D10090)	1	21	26	305
Dexi_CM05836_chr03B	4846306	4852236	QTL_bio8-006	Dexi3B01G0006950	Similar to Os05g0235800: DNA replication licensing factor MCM6 (Oryza sativa subsp. japonica OX%3D39947)	0	24	9	212
Dexi_CM05836_chr03B	4997295	4998359	QTL_bio8-007	Dexi3B01G0007100	Protein of unknown function	0	3	5	199
Dexi_CM05836_chr03B	5013974	5019779	QTL_bio8-007	Dexi3B01G0007110	Similar to BHLH68: Transcription factor bHLH68 (Arabidopsis thaliana OX%3D3702)	0	15	9	266
Dexi_CM05836_chr03B	5024492	5027123	QTL_bio8-007	Dexi3B01G0007120	Similar to BSPA: Bark storage protein A (Populus deltoides OX%3D3696)	0	10	6	216
Dexi_CM05836_chr03B	5028445	5029192	QTL_bio8-007	Dexi3B01G0007130	Similar to RAC1: Rac-like GTP-binding protein 1 (Oryza sativa subsp. japonica OX%3D39947)	0	2	2	206
Dexi_CM05836_chr03B	5033320	5041907	QTL_bio8-007	Dexi3B01G0007140	Similar to CMT2: DNA (cytosine-5)-methyltransferase CMT2 (Oryza sativa subsp. japonica OX%3D39947)	1	18	30	251
Dexi_CM05836_chr03B	5044003	5044528	QTL_bio8-007	Dexi3B01G0007150	Similar to CML18: Probable calcium-binding protein CML18 (Oryza sativa subsp. japonica OX%3D39947)	0	6	4	171
Dexi_CM05836_chr03B	5049280	5054033	QTL_bio8-007	Dexi3B01G0007160	Similar to ABCG15: ABC transporter G family member 15 (Arabidopsis thaliana OX%3D3702)	0	28	5	218
Dexi_CM05836_chr03B	5055309	5059000	QTL_bio8-007	Dexi3B01G0007170	Similar to CCDC25: Coiled-coil domain-containing protein 25 (Bos taurus OX%3D9913)	0	6	0	197
Dexi_CM05836_chr03B	5059813	5062329	QTL_bio8-007	Dexi3B01G0007180	Similar to RBL11: Rhomboid-like protein 11%2C chloroplastic (Arabidopsis thaliana OX%3D3702)	0	6	1	189
Dexi_CM05836_chr03B	5084761	5085388	QTL_bio8-007	Dexi3B01G0007200	Similar to Pollen allergen Phl p 11 (Phleum pratense OX%3D15957)	0	2	5	259
Dexi_CM05836_chr03B	5078262	5079651	QTL_bio8-007	Dexi3B01G0007190	Protein of unknown function	0	4	10	312
Dexi_CM05836_chr03B	5151562	5154289	QTL_bio8-008	Dexi3B01G0007270	Similar to UBC8: Ubiquitin-conjugating enzyme E2 8 (Arabidopsis thaliana OX%3D3702)	0	1	2	198
Dexi_CM05836_chr03B	5164698	5174927	QTL_bio8-008	Dexi3B01G0007280	Similar to SWEET3A: Bidirectional sugar transporter SWEET3a (Oryza sativa subsp. japonica OX%3D39947)	0	1	2	385
Dexi_CM05836_chr03B	5184065	5184536	QTL_bio8-008	Dexi3B01G0007300	Protein of unknown function	0	3	2	171
Dexi_CM05836_chr03B	5179239	5180706	QTL_bio8-008	Dexi3B01G0007290	Similar to SWEET3A: Bidirectional sugar transporter SWEET3a (Oryza sativa subsp. japonica OX%3D39947)	0	2	6	148
Dexi_CM05836_chr03B	5201559	5203038	QTL_bio8-008	Dexi3B01G0007330	Similar to AS: Hydroquinone glucosyltransferase (Rauvolfia serpentina OX%3D4060)	0	4	9	255
Dexi_CM05836_chr03B	5195120	5195567	QTL_bio8-008	Dexi3B01G0007320	Protein of unknown function	0	2	6	176
Dexi_CM05836_chr03B	5217040	5218603	QTL_bio8-008	Dexi3B01G0007350	Similar to kansl3: KAT8 regulatory NSL complex subunit 3 (Danio rerio OX%3D7955)	0	5	2	231
Dexi_CM05836_chr03B	5214603	5215251	QTL_bio8-008	Dexi3B01G0007340	Similar to SWEET3A: Bidirectional sugar transporter SWEET3a (Oryza sativa subsp. japonica OX%3D39947)	0	0	0	183
Dexi_CM05836_chr03B	5233161	5235785	QTL_bio8-008	Dexi3B01G0007360	Similar to LAC15: Laccase-15 (Oryza sativa subsp. japonica OX%3D39947)	0	12	12	144
Dexi_CM05836_chr03B	5238095	5239667	QTL_bio8-008	Dexi3B01G0007370	Similar to TDC1: Tryptophan decarboxylase 1 (Oryza sativa subsp. japonica OX%3D39947)	0	7	7	175
Dexi_CM05836_chr03B	5250873	5251314	QTL_bio8-008	Dexi3B01G0007380	Protein of unknown function	0	3	4	229
Dexi_CM05836_chr03B	5190942	5194426	QTL_bio8-008	Dexi3B01G0007310	Similar to TBL26: Protein trichome birefringence-like 26 (Arabidopsis thaliana OX%3D3702)	0	4	6	229
Dexi_CM05836_chr03B	12069888	12070770	QTL_bio8-009	Dexi3B01G0016590	Similar to COR413IM1: Cold-regulated 413 inner membrane protein 1%2C chloroplastic (Arabidopsis thaliana OX%3D3702)	1	7	4	247
Dexi_CM05836_chr03B	12079047	12082535	QTL_bio8-009	Dexi3B01G0016610	Similar to TIF3D1: Eukaryotic translation initiation factor 3 subunit D (Arabidopsis thaliana OX%3D3702)	0	4	0	203
Dexi_CM05836_chr03B	12095338	12099477	QTL_bio8-009	Dexi3B01G0016630	Similar to rimM: Ribosome maturation factor RimM (Synechococcus sp. (strain WH8102) OX%3D84588)	0	6	6	121
Dexi_CM05836_chr03B	12109709	12112146	QTL_bio8-009	Dexi3B01G0016640	Protein of unknown function	0	2	5	160
Dexi_CM05836_chr03B	12149018	12149361	QTL_bio8-009	Dexi3B01G0016650	Similar to UREG: Urease accessory protein G (Oryza sativa subsp. japonica OX%3D39947)	0	3	4	84
Dexi_CM05836_chr03B	12150313	12151412	QTL_bio8-009	Dexi3B01G0016660	Similar to At4g18260: Cytochrome b561 domain-containing protein At4g18260 (Arabidopsis thaliana OX%3D3702)	0	2	1	127
Dexi_CM05836_chr03B	12155062	12156895	QTL_bio8-009	Dexi3B01G0016670	Similar to RPL18A: 60S ribosomal protein L18a (Oryza sativa subsp. japonica OX%3D39947)	0	7	2	189
Dexi_CM05836_chr03B	12157733	12159322	QTL_bio8-009	Dexi3B01G0016680	Similar to At1g29970: 60S ribosomal protein L18a-like protein (Arabidopsis thaliana OX%3D3702)	0	7	3	211
Dexi_CM05836_chr03B	12167558	12170869	QTL_bio8-009	Dexi3B01G0016690	Similar to WOX12: WUSCHEL-related homeobox 12 (Oryza sativa subsp. japonica OX%3D39947)	0	5	8	222
Dexi_CM05836_chr03B	12185079	12186232	QTL_bio8-009	Dexi3B01G0016700	Similar to RABA1F: Ras-related protein RABA1f (Arabidopsis thaliana OX%3D3702)	0	6	1	150
Dexi_CM05836_chr03B	12187083	12189072	QTL_bio8-009	Dexi3B01G0016710	Similar to ZFP1: Probable E3 ubiquitin-protein ligase ZFP1 (Oryza sativa subsp. japonica OX%3D39947)	0	2	2	202
Dexi_CM05836_chr03B	12203410	12203833	QTL_bio8-009	Dexi3B01G0016720	Protein of unknown function	1	1	7	196
Dexi_CM05836_chr03B	12211701	12212482	QTL_bio8-009	Dexi3B01G0016740	Similar to GRXS5: Monothiol glutaredoxin-S5 (Oryza sativa subsp. japonica OX%3D39947)	0	2	5	116
Dexi_CM05836_chr03B	12227929	12229987	QTL_bio8-009	Dexi3B01G0016750	Similar to MMS21: E3 SUMO-protein ligase MMS21 (Arabidopsis thaliana OX%3D3702)	1	5	7	170
Dexi_CM05836_chr03B	12231308	12235732	QTL_bio8-009	Dexi3B01G0016760	Similar to ARF15: Auxin response factor 15 (Oryza sativa subsp. japonica OX%3D39947)	0	8	15	184
Dexi_CM05836_chr03B	12072369	12077158	QTL_bio8-009	Dexi3B01G0016600	Protein of unknown function	1	4	0	208
Dexi_CM05836_chr03B	12090253	12094746	QTL_bio8-009	Dexi3B01G0016620	Similar to MPK7: Mitogen-activated protein kinase 7 (Oryza sativa subsp. japonica OX%3D39947)	0	7	3	168
Dexi_CM05836_chr03B	12204310	12207539	QTL_bio8-009	Dexi3B01G0016730	Protein of unknown function	0	6	9	196
Dexi_CM05836_chr03B	35347416	35349936	QTL_bio8-010	Dexi3B01G0032910	Similar to PIKS-2: Disease resistance protein Piks-2 (Oryza sativa subsp. japonica OX%3D39947)	2	31	33	200
Dexi_CM05836_chr03B	35349963	35351026	QTL_bio8-010	Dexi3B01G0032930	Protein of unknown function	0	3	5	207
Dexi_CM05836_chr03B	35349123	35350223	QTL_bio8-010	Dexi3B01G0032920	Protein of unknown function	0	5	8	199
Dexi_CM05836_chr03B	35351541	35355616	QTL_bio8-010	Dexi3B01G0032940	Similar to EMB3004: Bifunctional 3-dehydroquinate dehydratase/shikimate dehydrogenase%2C chloroplastic (Arabidopsis thaliana OX%3D3702)	0	12	13	219
Dexi_CM05836_chr03B	35358247	35360456	QTL_bio8-010	Dexi3B01G0032960	Similar to ACL1.1: Acyl carrier protein 1%2C chloroplastic (Hordeum vulgare OX%3D4513)	0	2	6	241
Dexi_CM05836_chr03B	35366785	35369174	QTL_bio8-010	Dexi3B01G0032970	Similar to apgM: 2%2C3-bisphosphoglycerate-independent phosphoglycerate mutase (Sulfolobus islandicus (strain M.14.25 / Kamchatka #1) OX%3D427317)	0	6	2	155
Dexi_CM05836_chr03B	35369267	35369615	QTL_bio8-010	Dexi3B01G0032980	Protein of unknown function	0	1	1	92
Dexi_CM05836_chr03B	35377240	35377936	QTL_bio8-010	Dexi3B01G0033000	Protein of unknown function	0	3	1	163
Dexi_CM05836_chr03B	35380958	35381606	QTL_bio8-010	Dexi3B01G0033010	Protein of unknown function	0	7	4	198
Dexi_CM05836_chr03B	35409094	35409912	QTL_bio8-010	Dexi3B01G0033020	Protein of unknown function	0	12	13	188
Dexi_CM05836_chr03B	35411190	35412966	QTL_bio8-010	Dexi3B01G0033030	Protein of unknown function	0	7	5	210
Dexi_CM05836_chr03B	35429971	35434083	QTL_bio8-010	Dexi3B01G0033050	Similar to GRXC15: Glutaredoxin-C15 (Oryza sativa subsp. japonica OX%3D39947)	0	8	3	219
Dexi_CM05836_chr03B	35439098	35439413	QTL_bio8-010	Dexi3B01G0033060	Similar to GRXC14: Putative glutaredoxin-C14 (Oryza sativa subsp. japonica OX%3D39947)	0	5	0	263
Dexi_CM05836_chr03B	35444168	35444531	QTL_bio8-010	Dexi3B01G0033070	Protein of unknown function	0	2	9	244
Dexi_CM05836_chr03B	35356362	35357475	QTL_bio8-010	Dexi3B01G0032950	Protein of unknown function	0	7	1	212
Dexi_CM05836_chr03B	35372221	35375552	QTL_bio8-010	Dexi3B01G0032990	Protein of unknown function	0	0	3	178
Dexi_CM05836_chr03B	35413316	35423002	QTL_bio8-010	Dexi3B01G0033040	Similar to COG8: Conserved oligomeric Golgi complex subunit 8 (Homo sapiens OX%3D9606)	1	17	11	306
Dexi_CM05836_chr04A	12141355	12144266	QTL_bio8-011	Dexi4A01G0013490	Similar to PERK12: Proline-rich receptor-like protein kinase PERK12 (Arabidopsis thaliana OX%3D3702)	0	5	7	237
Dexi_CM05836_chr04A	12141285	12142092	QTL_bio8-011	Dexi4A01G0013480	Protein of unknown function	0	0	0	145
Dexi_CM05836_chr04A	12184663	12185000	QTL_bio8-011	Dexi4A01G0013500	Protein of unknown function	1	3	7	218
Dexi_CM05836_chr04A	12192415	12196251	QTL_bio8-011	Dexi4A01G0013510	Similar to SD18: Receptor-like serine/threonine-protein kinase SD1-8 (Arabidopsis thaliana OX%3D3702)	1	3	7	123
Dexi_CM05836_chr04A	12203095	12203440	QTL_bio8-011	Dexi4A01G0013520	Protein of unknown function	0	11	7	187
Dexi_CM05836_chr04A	12596532	12597023	QTL_bio8-012	Dexi4A01G0013630	Protein of unknown function	NA
Dexi_CM05836_chr04A	12662616	12664436	QTL_bio8-012	Dexi4A01G0013650	Similar to XAT3: Alpha-1%2C3-arabinosyltransferase XAT3 (Oryza sativa subsp. japonica OX%3D39947)	NA
Dexi_CM05836_chr04A	12629626	12640662	QTL_bio8-012	Dexi4A01G0013640	Similar to MORC6: Protein MICRORCHIDIA 6 (Arabidopsis thaliana OX%3D3702)	NA
Dexi_CM05836_chr05A	29958546	29962529	QTL_bio8-013	Dexi5A01G0028580	Similar to LAMP1: Probable glutamate carboxypeptidase LAMP1 (Arabidopsis thaliana OX%3D3702)	0	7	6	151
Dexi_CM05836_chr05A	29968710	29970595	QTL_bio8-013	Dexi5A01G0028600	Similar to Polyphenol oxidase%2C chloroplastic (Vitis vinifera OX%3D29760)	0	22	10	165
Dexi_CM05836_chr05A	29981934	29982507	QTL_bio8-013	Dexi5A01G0028610	Protein of unknown function	0	3	5	187
Dexi_CM05836_chr05A	29983190	29984752	QTL_bio8-013	Dexi5A01G0028620	Protein of unknown function	0	5	19	133
Dexi_CM05836_chr05A	29985706	29987143	QTL_bio8-013	Dexi5A01G0028630	Protein of unknown function	0	3	9	215
Dexi_CM05836_chr05A	30018223	30020347	QTL_bio8-013	Dexi5A01G0028660	Similar to SUVR3: Histone-lysine N-methyltransferase SUVR3 (Arabidopsis thaliana OX%3D3702)	0	5	0	108
Dexi_CM05836_chr05A	30021063	30021890	QTL_bio8-013	Dexi5A01G0028670	Similar to LBD20: LOB domain-containing protein 20 (Arabidopsis thaliana OX%3D3702)	0	2	2	98
Dexi_CM05836_chr05A	30025223	30030504	QTL_bio8-013	Dexi5A01G0028680	Similar to DRB1: Double-stranded RNA-binding protein 1 (Oryza sativa subsp. japonica OX%3D39947)	0	11	6	115
Dexi_CM05836_chr05A	30032106	30035932	QTL_bio8-013	Dexi5A01G0028690	Similar to BACOVA_02659: Beta-glucosidase BoGH3B (Bacteroides ovatus (strain ATCC 8483 / DSM 1896 / JCM 5824 / NCTC 11153) OX%3D411476)	2	5	6	139
Dexi_CM05836_chr05A	30046458	30047304	QTL_bio8-013	Dexi5A01G0028710	Protein of unknown function	0	17	7	223
Dexi_CM05836_chr05A	30036543	30037240	QTL_bio8-013	Dexi5A01G0028700	Protein of unknown function	0	13	14	309
Dexi_CM05836_chr05A	30052865	30053153	QTL_bio8-013	Dexi5A01G0028730	Protein of unknown function	0	2	2	121
Dexi_CM05836_chr05A	30054620	30056811	QTL_bio8-013	Dexi5A01G0028740	Similar to COQ10A: Coenzyme Q-binding protein COQ10 homolog A%2C mitochondrial (Homo sapiens OX%3D9606)	0	5	10	145
Dexi_CM05836_chr05A	30052670	30053283	QTL_bio8-013	Dexi5A01G0028720	Protein of unknown function	0	2	3	137
Dexi_CM05836_chr05A	30057651	30058546	QTL_bio8-013	Dexi5A01G0028750	Similar to GLCAT14A: Beta-glucuronosyltransferase GlcAT14A (Arabidopsis thaliana OX%3D3702)	1	2	2	113
Dexi_CM05836_chr05A	29963717	29966454	QTL_bio8-013	Dexi5A01G0028590	Similar to DTX19: Protein DETOXIFICATION 19 (Arabidopsis thaliana OX%3D3702)	0	8	11	142
Dexi_CM05836_chr05A	29988032	30003503	QTL_bio8-013	Dexi5A01G0028640	Similar to UBP12: Ubiquitin carboxyl-terminal hydrolase 12 (Arabidopsis thaliana OX%3D3702)	2	8	15	254
Dexi_CM05836_chr05A	30014194	30017675	QTL_bio8-013	Dexi5A01G0028650	Similar to tfg2: Transcription initiation factor IIF subunit beta (Schizosaccharomyces pombe (strain 972 / ATCC 24843) OX%3D284812)	1	6	3	306
Dexi_CM05836_chr06A	681115	681571	QTL_bio8-014	Dexi6A01G0000840	Similar to PMEI28: Pectinesterase inhibitor 28 (Oryza sativa subsp. japonica OX%3D39947)	1	3	3	101
Dexi_CM05836_chr06A	706830	707868	QTL_bio8-014	Dexi6A01G0000860	Similar to IND: Transcription factor IND (Arabidopsis thaliana OX%3D3702)	0	6	3	129
Dexi_CM05836_chr06A	732826	736866	QTL_bio8-014	Dexi6A01G0000880	Similar to TOL5: TOM1-like protein 5 (Arabidopsis thaliana OX%3D3702)	0	4	4	130
Dexi_CM05836_chr06A	724225	727503	QTL_bio8-014	Dexi6A01G0000870	Similar to GLTP2: Glycolipid transfer protein 2 (Arabidopsis thaliana OX%3D3702)	0	1	5	226
Dexi_CM05836_chr06A	755840	760549	QTL_bio8-014	Dexi6A01G0000900	Protein of unknown function	3	3	11	259
Dexi_CM05836_chr06A	762785	765116	QTL_bio8-014	Dexi6A01G0000910	Similar to Msed_1424: Succinate-semialdehyde dehydrogenase (acetylating) (Metallosphaera sedula (strain ATCC 51363 / DSM 5348 / JCM 9185 / NBRC 15509 / TH2) OX%3D399549)	2	15	4	188
Dexi_CM05836_chr06A	766164	769867	QTL_bio8-014	Dexi6A01G0000920	Similar to UBP2: Ubiquitin carboxyl-terminal hydrolase 2 (Arabidopsis thaliana OX%3D3702)	1	8	18	191
Dexi_CM05836_chr06A	774488	775879	QTL_bio8-014	Dexi6A01G0000930	Protein of unknown function	0	3	9	134
Dexi_CM05836_chr06A	778944	779219	QTL_bio8-014	Dexi6A01G0000950	Protein of unknown function	0	2	2	112
Dexi_CM05836_chr06A	776696	779185	QTL_bio8-014	Dexi6A01G0000940	Similar to Os08g0109300: Probable adenylate kinase 2%2C chloroplastic (Oryza sativa subsp. japonica OX%3D39947)	0	4	3	126
Dexi_CM05836_chr06A	790124	791016	QTL_bio8-014	Dexi6A01G0000960	Similar to IAA25: Auxin-responsive protein IAA25 (Oryza sativa subsp. japonica OX%3D39947)	0	7	2	222
Dexi_CM05836_chr06A	820752	821431	QTL_bio8-014	Dexi6A01G0000970	Protein of unknown function	1	4	4	190
Dexi_CM05836_chr06A	833471	834074	QTL_bio8-014	Dexi6A01G0000980	Protein of unknown function	0	7	8	210
Dexi_CM05836_chr06A	854751	857388	QTL_bio8-014	Dexi6A01G0001000	Similar to CCR4: Serine/threonine-protein kinase-like protein CCR4 (Arabidopsis thaliana OX%3D3702)	0	0	0	81
Dexi_CM05836_chr06A	856295	857557	QTL_bio8-014	Dexi6A01G0001010	Protein of unknown function	0	1	0	68
Dexi_CM05836_chr06A	880031	883164	QTL_bio8-014	Dexi6A01G0001030	Similar to smndc1: Survival of motor neuron-related-splicing factor 30 (Danio rerio OX%3D7955)	0	3	3	148
Dexi_CM05836_chr06A	879139	879352	QTL_bio8-014	Dexi6A01G0001020	Similar to Eukaryotic translation initiation factor 1A (Triticum aestivum OX%3D4565)	1	2	4	105
Dexi_CM05836_chr06A	887800	888137	QTL_bio8-014	Dexi6A01G0001040	Similar to SRP19: Signal recognition particle 19 kDa protein (Oryza sativa subsp. japonica OX%3D39947)	0	1	0	206
Dexi_CM05836_chr06A	897640	898043	QTL_bio8-014	Dexi6A01G0001050	Protein of unknown function	0	1	0	16
Dexi_CM05836_chr06A	906057	906513	QTL_bio8-014	Dexi6A01G0001060	Protein of unknown function	0	0	0	23
Dexi_CM05836_chr06A	908232	912875	QTL_bio8-014	Dexi6A01G0001070	Protein of unknown function	0	2	1	138
Dexi_CM05836_chr06A	921352	923966	QTL_bio8-014	Dexi6A01G0001080	Similar to MES12: Putative methylesterase 12%2C chloroplastic (Arabidopsis thaliana OX%3D3702)	0	16	2	255
Dexi_CM05836_chr06A	933046	933847	QTL_bio8-014	Dexi6A01G0001090	Similar to U2AF35B: Splicing factor U2af small subunit B (Oryza sativa subsp. japonica OX%3D39947)	0	0	0	29
Dexi_CM05836_chr06A	936847	937705	QTL_bio8-014	Dexi6A01G0001100	Similar to PHYL1.1: Phytolongin Phyl1.1 (Arabidopsis thaliana OX%3D3702)	0	0	0	5
Dexi_CM05836_chr06A	946964	947822	QTL_bio8-014	Dexi6A01G0001110	Similar to PHYL1.1: Phytolongin Phyl1.1 (Arabidopsis thaliana OX%3D3702)	0	0	0	47
Dexi_CM05836_chr06A	992502	994403	QTL_bio8-014	Dexi6A01G0001120	Similar to BC10: Glycosyltransferase BC10 (Oryza sativa subsp. japonica OX%3D39947)	0	3	3	195
Dexi_CM05836_chr06A	1000146	1004351	QTL_bio8-014	Dexi6A01G0001130	Similar to PUB4: U-box domain-containing protein 4 (Arabidopsis thaliana OX%3D3702)	0	11	7	187
Dexi_CM05836_chr06A	1005709	1014426	QTL_bio8-014	Dexi6A01G0001140	Similar to SGR2: Phospholipase SGR2 (Arabidopsis thaliana OX%3D3702)	0	7	16	209
Dexi_CM05836_chr06A	1016355	1021288	QTL_bio8-014	Dexi6A01G0001150	Protein of unknown function	1	4	4	194
Dexi_CM05836_chr06A	1021877	1024443	QTL_bio8-014	Dexi6A01G0001160	Similar to Gba2: Non-lysosomal glucosylceramidase (Mus musculus OX%3D10090)	0	8	6	163
Dexi_CM05836_chr06A	1040266	1042091	QTL_bio8-014	Dexi6A01G0001170	Protein of unknown function	0	0	0	68
Dexi_CM05836_chr06A	1046261	1047590	QTL_bio8-014	Dexi6A01G0001180	Similar to At3g50280: Uncharacterized acetyltransferase At3g50280 (Arabidopsis thaliana OX%3D3702)	1	15	12	100
Dexi_CM05836_chr06A	1051048	1052085	QTL_bio8-014	Dexi6A01G0001190	Similar to SDH1: Succinate dehydrogenase [ubiquinone] flavoprotein subunit%2C mitochondrial (Oryza sativa subsp. japonica OX%3D39947)	1	0	1	123
Dexi_CM05836_chr06A	1052742	1055882	QTL_bio8-014	Dexi6A01G0001200	Similar to sdh1: Probable succinate dehydrogenase [ubiquinone] flavoprotein subunit%2C mitochondrial (Schizosaccharomyces pombe (strain 972 / ATCC 24843) OX%3D284812)	0	5	1	169
Dexi_CM05836_chr06A	1058323	1059745	QTL_bio8-014	Dexi6A01G0001210	Similar to At3g50280: Uncharacterized acetyltransferase At3g50280 (Arabidopsis thaliana OX%3D3702)	0	14	8	241
Dexi_CM05836_chr06A	1066316	1068478	QTL_bio8-014	Dexi6A01G0001220	Similar to At3g50280: Uncharacterized acetyltransferase At3g50280 (Arabidopsis thaliana OX%3D3702)	1	10	14	357
Dexi_CM05836_chr06A	1086853	1087876	QTL_bio8-014	Dexi6A01G0001240	Similar to At4g19050: Putative disease resistance protein At4g19050 (Arabidopsis thaliana OX%3D3702)	0	5	11	115
Dexi_CM05836_chr06A	1098463	1101511	QTL_bio8-014	Dexi6A01G0001250	Protein of unknown function	0	4	20	246
Dexi_CM05836_chr06A	1104453	1105011	QTL_bio8-014	Dexi6A01G0001260	Similar to At3g50280: Uncharacterized acetyltransferase At3g50280 (Arabidopsis thaliana OX%3D3702)	0	5	8	150
Dexi_CM05836_chr06A	1107943	1110502	QTL_bio8-014	Dexi6A01G0001270	Similar to PCMP-E67: Pentatricopeptide repeat-containing protein At1g71490 (Arabidopsis thaliana OX%3D3702)	1	17	21	190
Dexi_CM05836_chr06A	1127169	1129935	QTL_bio8-014	Dexi6A01G0001320	Protein of unknown function	0	5	2	118
Dexi_CM05836_chr06A	1115036	1115866	QTL_bio8-014	Dexi6A01G0001280	Similar to At1g09600: Probable serine/threonine-protein kinase At1g09600 (Arabidopsis thaliana OX%3D3702)	0	2	0	187
Dexi_CM05836_chr06A	1117447	1120779	QTL_bio8-014	Dexi6A01G0001290	Similar to At1g54610: Probable serine/threonine-protein kinase At1g54610 (Arabidopsis thaliana OX%3D3702)	0	12	9	149
Dexi_CM05836_chr06A	1122897	1126835	QTL_bio8-014	Dexi6A01G0001300	Similar to Os07g0570700: Ribosome-recycling factor%2C chloroplastic (Oryza sativa subsp. japonica OX%3D39947)	2	3	6	156
Dexi_CM05836_chr06A	1127044	1127306	QTL_bio8-014	Dexi6A01G0001310	Protein of unknown function	0	2	1	118
Dexi_CM05836_chr06A	1142463	1143922	QTL_bio8-014	Dexi6A01G0001330	Similar to MADS26: MADS-box transcription factor 26 (Oryza sativa subsp. japonica OX%3D39947)	0	1	1	122
Dexi_CM05836_chr06A	1145148	1146562	QTL_bio8-014	Dexi6A01G0001340	Similar to SDH6: Succinate dehydrogenase subunit 6%2C mitochondrial (Oryza sativa subsp. japonica OX%3D39947)	0	5	3	182
Dexi_CM05836_chr06A	1196123	1200482	QTL_bio8-014	Dexi6A01G0001350	Similar to xpr1: SPX and EXS domain-containing protein 3 (Dictyostelium discoideum OX%3D44689)	0	4	11	267
Dexi_CM05836_chr06A	1201699	1204270	QTL_bio8-014	Dexi6A01G0001360	Similar to At1g71691: GDSL esterase/lipase At1g71691 (Arabidopsis thaliana OX%3D3702)	0	15	11	183
Dexi_CM05836_chr06A	1213219	1214470	QTL_bio8-014	Dexi6A01G0001370	Similar to PER47: Peroxidase 47 (Arabidopsis thaliana OX%3D3702)	0	12	4	241
Dexi_CM05836_chr06A	1218037	1218838	QTL_bio8-014	Dexi6A01G0001380	Similar to FRK2: Fructokinase-2 (Oryza sativa subsp. japonica OX%3D39947)	0	7	2	208
Dexi_CM05836_chr06A	686246	692128	QTL_bio8-014	Dexi6A01G0000850	Similar to FAS2: Chromatin assembly factor 1 subunit FAS2 homolog (Oryza sativa subsp. japonica OX%3D39947)	0	8	7	197
Dexi_CM05836_chr06A	745361	755156	QTL_bio8-014	Dexi6A01G0000890	Similar to SAC1: Phosphoinositide phosphatase SAC1 (Arabidopsis thaliana OX%3D3702)	0	16	5	212
Dexi_CM05836_chr06A	847221	853130	QTL_bio8-014	Dexi6A01G0000990	Similar to brd4-b: Bromodomain-containing protein 4B (Xenopus laevis OX%3D8355)	0	9	9	166
Dexi_CM05836_chr06A	1080343	1082188	QTL_bio8-014	Dexi6A01G0001230	Protein of unknown function	0	15	17	235
Dexi_CM05836_chr06A	1815278	1816094	QTL_bio8-015	Dexi6A01G0001880	Similar to RPS13: 40S ribosomal protein S13 (Zea mays OX%3D4577)	0	10	0	142
Dexi_CM05836_chr06A	1825255	1825702	QTL_bio8-015	Dexi6A01G0001890	Similar to CML7: Probable calcium-binding protein CML7 (Oryza sativa subsp. japonica OX%3D39947)	0	1	0	174
Dexi_CM05836_chr06A	1836499	1845706	QTL_bio8-015	Dexi6A01G0001910	Similar to CHX15: Cation/H(+) antiporter 15 (Arabidopsis thaliana OX%3D3702)	0	28	12	151
Dexi_CM05836_chr06A	1846875	1849581	QTL_bio8-015	Dexi6A01G0001920	Similar to CHX15: Cation/H(+) antiporter 15 (Arabidopsis thaliana OX%3D3702)	0	16	16	115
Dexi_CM05836_chr06A	1853262	1855716	QTL_bio8-015	Dexi6A01G0001940	Similar to rplI: 50S ribosomal protein L9 (Solibacter usitatus (strain Ellin6076) OX%3D234267)	0	4	3	156
Dexi_CM05836_chr06A	1863344	1866325	QTL_bio8-015	Dexi6A01G0001950	Similar to AHL1: AT-hook motif nuclear-localized protein 1 (Arabidopsis thaliana OX%3D3702)	0	11	1	227
Dexi_CM05836_chr06A	1868788	1870021	QTL_bio8-015	Dexi6A01G0001960	Similar to CXIP4: CAX-interacting protein 4 (Arabidopsis thaliana OX%3D3702)	0	6	2	254
Dexi_CM05836_chr06A	1880877	1882323	QTL_bio8-015	Dexi6A01G0001970	Similar to ACR8: ACT domain-containing protein ACR8 (Arabidopsis thaliana OX%3D3702)	0	11	2	216
Dexi_CM05836_chr06A	1904282	1904570	QTL_bio8-015	Dexi6A01G0001980	Similar to Auxin-induced protein 15A (Glycine max OX%3D3847)	0	4	0	97
Dexi_CM05836_chr06A	1914976	1915598	QTL_bio8-015	Dexi6A01G0002010	Protein of unknown function	0	7	3	163
Dexi_CM05836_chr06A	1913204	1913749	QTL_bio8-015	Dexi6A01G0002000	Protein of unknown function	0	1	4	173
Dexi_CM05836_chr06A	1908922	1909364	QTL_bio8-015	Dexi6A01G0001990	Protein of unknown function	0	2	0	129
Dexi_CM05836_chr06A	1923785	1924073	QTL_bio8-015	Dexi6A01G0002030	Similar to SAUR22: Auxin-responsive protein SAUR22 (Arabidopsis thaliana OX%3D3702)	0	4	3	124
Dexi_CM05836_chr06A	1925381	1931529	QTL_bio8-015	Dexi6A01G0002040	Similar to ZIFL1: Protein ZINC INDUCED FACILITATOR-LIKE 1 (Arabidopsis thaliana OX%3D3702)	1	5	7	250
Dexi_CM05836_chr06A	1919816	1920426	QTL_bio8-015	Dexi6A01G0002020	Protein of unknown function	1	1	2	168
Dexi_CM05836_chr06A	1850641	1852368	QTL_bio8-015	Dexi6A01G0001930	Protein of unknown function	0	7	4	145
Dexi_CM05836_chr06A	1932071	1933849	QTL_bio8-015	Dexi6A01G0002050	Similar to v1g171563: Eukaryotic translation initiation factor 3 subunit G (Nematostella vectensis OX%3D45351)	0	8	2	268
Dexi_CM05836_chr06A	1832186	1835349	QTL_bio8-015	Dexi6A01G0001900	Similar to NIK2: Protein NSP-INTERACTING KINASE 2 (Arabidopsis thaliana OX%3D3702)	0	17	11	195
Dexi_CM05836_chr06A	2193474	2194908	QTL_bio8-016	Dexi6A01G0002320	Protein of unknown function	0	8	5	196
Dexi_CM05836_chr06A	2199002	2202020	QTL_bio8-016	Dexi6A01G0002330	Similar to GAPC1: Glyceraldehyde-3-phosphate dehydrogenase 1%2C cytosolic (Zea mays OX%3D4577)	0	11	0	192
Dexi_CM05836_chr06A	2204148	2206491	QTL_bio8-016	Dexi6A01G0002340	Similar to GAPC1: Glyceraldehyde-3-phosphate dehydrogenase 1%2C cytosolic (Zea mays OX%3D4577)	0	18	2	152
Dexi_CM05836_chr06A	2250772	2254499	QTL_bio8-016	Dexi6A01G0002350	Similar to WAKL16: Putative wall-associated receptor kinase-like 16 (Arabidopsis thaliana OX%3D3702)	1	8	12	271
Dexi_CM05836_chr06A	2282337	2286929	QTL_bio8-016	Dexi6A01G0002360	Similar to LHT1: Lysine histidine transporter 1 (Arabidopsis thaliana OX%3D3702)	0	10	4	144
Dexi_CM05836_chr06B	2150167	2153211	QTL_bio8-017	Dexi6B01G0002440	Similar to CYP71C1: 3-hydroxyindolin-2-one monooxygenase (Zea mays OX%3D4577)	0	4	7	117
Dexi_CM05836_chr06B	2158636	2161696	QTL_bio8-017	Dexi6B01G0002450	Similar to CHUP1: Protein CHUP1%2C chloroplastic (Arabidopsis thaliana OX%3D3702)	0	28	12	143
Dexi_CM05836_chr06B	2164686	2171810	QTL_bio8-017	Dexi6B01G0002460	Similar to CD4A: ATP-dependent Clp protease ATP-binding subunit ClpA homolog CD4A%2C chloroplastic (Solanum lycopersicum OX%3D4081)	0	5	13	288
Dexi_CM05836_chr06B	2187740	2190415	QTL_bio8-017	Dexi6B01G0002490	Similar to MAP2B: Methionine aminopeptidase 2B (Arabidopsis thaliana OX%3D3702)	0	10	8	201
Dexi_CM05836_chr06B	2192668	2193865	QTL_bio8-017	Dexi6B01G0002510	Protein of unknown function	0	10	10	210
Dexi_CM05836_chr06B	2182760	2184568	QTL_bio8-017	Dexi6B01G0002480	Similar to PAP2: Probable plastid-lipid-associated protein 2%2C chloroplastic (Oryza sativa subsp. japonica OX%3D39947)	0	6	4	170
Dexi_CM05836_chr06B	2191374	2192428	QTL_bio8-017	Dexi6B01G0002500	Protein of unknown function	0	5	12	195
Dexi_CM05836_chr06B	2195556	2197992	QTL_bio8-017	Dexi6B01G0002520	Protein of unknown function	0	24	37	238
Dexi_CM05836_chr06B	2221870	2222088	QTL_bio8-017	Dexi6B01G0002560	Protein of unknown function	0	2	1	116
Dexi_CM05836_chr06B	2214174	2218462	QTL_bio8-017	Dexi6B01G0002540	Similar to CR4: Putative receptor protein kinase CRINKLY4 (Zea mays OX%3D4577)	0	5	3	214
Dexi_CM05836_chr06B	2220956	2222214	QTL_bio8-017	Dexi6B01G0002550	Protein of unknown function	1	3	8	113
Dexi_CM05836_chr06B	2226240	2227239	QTL_bio8-017	Dexi6B01G0002570	Protein of unknown function	0	2	1	135
Dexi_CM05836_chr06B	2212773	2213236	QTL_bio8-017	Dexi6B01G0002530	Protein of unknown function	0	2	3	141
Dexi_CM05836_chr06B	2229102	2230429	QTL_bio8-017	Dexi6B01G0002580	Similar to LOL4: Protein LOL4 (Oryza sativa subsp. japonica OX%3D39947)	0	4	2	167
Dexi_CM05836_chr06B	2178090	2181692	QTL_bio8-017	Dexi6B01G0002470	Protein of unknown function	0	7	5	292
Dexi_CM05836_chr07A	4426954	4428215	QTL_bio8-018	Dexi7A01G0001680	Similar to rumi: O-glucosyltransferase rumi (Drosophila melanogaster OX%3D7227)	0	19	5	268
Dexi_CM05836_chr07A	4513878	4515601	QTL_bio8-018	Dexi7A01G0001700	Similar to At1g06650: 1-aminocyclopropane-1-carboxylate oxidase homolog 3 (Arabidopsis thaliana OX%3D3702)	0	2	6	131
Dexi_CM05836_chr07A	4438023	4440282	QTL_bio8-018	Dexi7A01G0001690	Similar to SBT1.4: Subtilisin-like protease SBT1.4 (Arabidopsis thaliana OX%3D3702)	0	18	12	232
Dexi_CM05836_chr07A	8967355	8967982	QTL_bio8-019	Dexi7A01G0002240	Similar to BHLH35: Transcription factor bHLH35 (Arabidopsis thaliana OX%3D3702)	1	1	1	257
Dexi_CM05836_chr07A	9022515	9024659	QTL_bio8-019	Dexi7A01G0002250	Similar to BHLH35: Transcription factor bHLH35 (Arabidopsis thaliana OX%3D3702)	0	3	6	194
Dexi_CM05836_chr07A	8960443	8962457	QTL_bio8-019	Dexi7A01G0002230	Similar to BHLH35: Transcription factor bHLH35 (Arabidopsis thaliana OX%3D3702)	0	6	7	282
Dexi_CM05836_chr07A	10919553	10922454	QTL_bio8-020	Dexi7A01G0002530	Protein of unknown function	1	4	2	264
Dexi_CM05836_chr07A	19755333	19755682	QTL_bio8-021	Dexi7A01G0008520	Protein of unknown function	0	5	3	213
Dexi_CM05836_chr07A	19798676	19803360	QTL_bio8-021	Dexi7A01G0008540	Protein of unknown function	0	5	11	308
Dexi_CM05836_chr07A	19823293	19824015	QTL_bio8-021	Dexi7A01G0008570	Similar to PLAT1: PLAT domain-containing protein 1 (Arabidopsis thaliana OX%3D3702)	0	5	4	190
Dexi_CM05836_chr07A	19811776	19814168	QTL_bio8-021	Dexi7A01G0008550	Similar to LIP1: Lipoyl synthase%2C mitochondrial (Zea mays OX%3D4577)	1	5	5	92
Dexi_CM05836_chr07A	19815188	19819472	QTL_bio8-021	Dexi7A01G0008560	Similar to ergic3: Endoplasmic reticulum-Golgi intermediate compartment protein 3 (Xenopus tropicalis OX%3D8364)	0	2	2	171
Dexi_CM05836_chr07A	19825329	19825952	QTL_bio8-021	Dexi7A01G0008580	Similar to PLAT1: PLAT domain-containing protein 1 (Arabidopsis thaliana OX%3D3702)	0	0	1	212
Dexi_CM05836_chr07A	19835569	19836019	QTL_bio8-021	Dexi7A01G0008590	Similar to CAP10A: Chlorophyll a-b binding protein CP24 10A%2C chloroplastic (Solanum lycopersicum OX%3D4081)	0	0	0	191
Dexi_CM05836_chr07A	19836249	19836471	QTL_bio8-021	Dexi7A01G0008600	Protein of unknown function	0	3	2	191
Dexi_CM05836_chr07A	19838859	19839438	QTL_bio8-021	Dexi7A01G0008610	Similar to cctT: Short-chain dehydrogenase cctT (Talaromyces islandicus OX%3D28573)	0	1	2	212
Dexi_CM05836_chr07A	19846244	19846464	QTL_bio8-021	Dexi7A01G0008620	Protein of unknown function	0	0	1	174
Dexi_CM05836_chr07A	19849340	19852939	QTL_bio8-021	Dexi7A01G0008630	Similar to GGT1: Glutathione hydrolase 1 (Arabidopsis thaliana OX%3D3702)	2	14	6	184
Dexi_CM05836_chr07A	19864597	19865342	QTL_bio8-021	Dexi7A01G0008640	Similar to EPF2: Protein EPIDERMAL PATTERNING FACTOR 2 (Arabidopsis thaliana OX%3D3702)	0	2	2	115
Dexi_CM05836_chr07A	19866264	19870682	QTL_bio8-021	Dexi7A01G0008650	Similar to SERK2: LRR receptor kinase SERK2 (Oryza sativa subsp. japonica OX%3D39947)	1	18	7	234
Dexi_CM05836_chr07A	19884817	19886553	QTL_bio8-021	Dexi7A01G0008660	Similar to Galm: Aldose 1-epimerase (Rattus norvegicus OX%3D10116)	0	6	4	181
Dexi_CM05836_chr07A	19899891	19901703	QTL_bio8-021	Dexi7A01G0008670	Similar to GALM: Aldose 1-epimerase (Pongo abelii OX%3D9601)	0	2	4	117
Dexi_CM05836_chr07A	19903137	19906019	QTL_bio8-021	Dexi7A01G0008680	Similar to Galm: Aldose 1-epimerase (Mus musculus OX%3D10090)	0	7	6	139
Dexi_CM05836_chr07A	19907334	19910324	QTL_bio8-021	Dexi7A01G0008690	Similar to Galm: Aldose 1-epimerase (Rattus norvegicus OX%3D10116)	0	9	4	231
Dexi_CM05836_chr07A	19910785	19912698	QTL_bio8-021	Dexi7A01G0008700	Similar to Galm: Aldose 1-epimerase (Rattus norvegicus OX%3D10116)	0	7	5	272
Dexi_CM05836_chr07A	19940206	19941299	QTL_bio8-021	Dexi7A01G0008710	Similar to TPP5: Probable trehalose-phosphate phosphatase 5 (Oryza sativa subsp. japonica OX%3D39947)	0	12	9	253
Dexi_CM05836_chr07A	19757891	19762381	QTL_bio8-021	Dexi7A01G0008530	Similar to CNR11: Cell number regulator 11 (Zea mays OX%3D4577)	0	2	3	231
Dexi_CM05836_chr08A	17704351	17705247	QTL_bio8-022	Dexi8A01G0009820	Similar to At2g26030: F-box/FBD/LRR-repeat protein At2g26030 (Arabidopsis thaliana OX%3D3702)	0	2	0	262
Dexi_CM05836_chr08A	17698123	17698397	QTL_bio8-022	Dexi8A01G0009810	Similar to Tropinone reductase-like 1 (Erythroxylum coca OX%3D289672)	0	5	7	187
Dexi_CM05836_chr08A	17721484	17723505	QTL_bio8-022	Dexi8A01G0009830	Protein of unknown function	0	2	9	310
Dexi_CM05836_chr08A	17751391	17753956	QTL_bio8-022	Dexi8A01G0009840	Similar to At1g34300: G-type lectin S-receptor-like serine/threonine-protein kinase At1g34300 (Arabidopsis thaliana OX%3D3702)	0	2	3	165
Dexi_CM05836_chr08A	17694458	17695670	QTL_bio8-022	Dexi8A01G0009800	Similar to SDR2a: Short-chain dehydrogenase reductase 2a (Arabidopsis thaliana OX%3D3702)	0	5	4	267
Dexi_CM05836_chr08B	24801601	24802733	QTL_bio8-026	Dexi8B01G0014350	Similar to HVA22A: HVA22-like protein a (Arabidopsis thaliana OX%3D3702)	0	20	13	291
Dexi_CM05836_chr08B	24799374	24801110	QTL_bio8-026	Dexi8B01G0014340	Similar to HVA22A: HVA22-like protein a (Arabidopsis thaliana OX%3D3702)	0	13	5	278
Dexi_CM05836_chr08B	24850130	24850992	QTL_bio8-026	Dexi8B01G0014360	Similar to At3g47570: Probable LRR receptor-like serine/threonine-protein kinase At3g47570 (Arabidopsis thaliana OX%3D3702)	0	8	9	149
Dexi_CM05836_chr08B	24852280	24852628	QTL_bio8-026	Dexi8B01G0014370	Protein of unknown function	0	6	6	163
Dexi_CM05836_chr08B	24885430	24886358	QTL_bio8-026	Dexi8B01G0014380	Protein of unknown function	0	12	10	269
Dexi_CM05836_chr08B	24893450	24896115	QTL_bio8-026	Dexi8B01G0014390	Similar to CYP23: Peptidyl-prolyl cis-trans isomerase CYP23 (Arabidopsis thaliana OX%3D3702)	0	11	7	241
Dexi_CM05836_chr08B	24907995	24909751	QTL_bio8-026	Dexi8B01G0014410	Similar to MOF: MEIOTIC F-BOX protein MOF (Oryza sativa subsp. japonica OX%3D39947)	0	0	1	31
Dexi_CM05836_chr08B	24917245	24917679	QTL_bio8-026	Dexi8B01G0014420	Similar to WAK4: Wall-associated receptor kinase 4 (Arabidopsis thaliana OX%3D3702)	0	10	7	317
Dexi_CM05836_chr08B	24792412	24794765	QTL_bio8-026	Dexi8B01G0014330	Similar to BHLH062: Transcription factor BHLH062 (Oryza sativa subsp. japonica OX%3D39947)	0	4	3	210
Dexi_CM05836_chr08B	24902574	24906739	QTL_bio8-026	Dexi8B01G0014400	Similar to At5g53840: F-box/FBD/LRR-repeat protein At5g53840 (Arabidopsis thaliana OX%3D3702)	0	16	10	164
Dexi_CM05836_chr08B	24946009	24949498	QTL_bio8-027	Dexi8B01G0014440	Similar to ABCF5: ABC transporter F family member 5 (Arabidopsis thaliana OX%3D3702)	0	22	20	261
Dexi_CM05836_chr08B	24950962	24951804	QTL_bio8-027	Dexi8B01G0014450	Protein of unknown function	0	4	2	298
Dexi_CM05836_chr08B	24960181	24960434	QTL_bio8-027	Dexi8B01G0014470	Protein of unknown function	0	7	6	321
Dexi_CM05836_chr08B	24966192	24967302	QTL_bio8-027	Dexi8B01G0014490	Protein of unknown function	0	1	5	347
Dexi_CM05836_chr08B	24954000	24954418	QTL_bio8-027	Dexi8B01G0014460	Protein of unknown function	0	6	3	198
Dexi_CM05836_chr08B	24964258	24964553	QTL_bio8-027	Dexi8B01G0014480	Protein of unknown function	2	8	15	332
Dexi_CM05836_chr08B	24973070	24973301	QTL_bio8-027	Dexi8B01G0014510	Protein of unknown function	0	2	10	247
Dexi_CM05836_chr08B	24979130	24980315	QTL_bio8-027	Dexi8B01G0014520	Similar to At4g35733: F-box protein At4g35733 (Arabidopsis thaliana OX%3D3702)	0	9	9	202
Dexi_CM05836_chr08B	24971995	24972938	QTL_bio8-027	Dexi8B01G0014500	Protein of unknown function	3	0	4	237
Dexi_CM05836_chr08B	24983755	24984239	QTL_bio8-027	Dexi8B01G0014530	Protein of unknown function	0	8	2	232
Dexi_CM05836_chr08B	24986565	24987052	QTL_bio8-027	Dexi8B01G0014540	Protein of unknown function	0	7	10	178
Dexi_CM05836_chr08B	25016943	25020345	QTL_bio8-027	Dexi8B01G0014550	Similar to At3g47570: Probable LRR receptor-like serine/threonine-protein kinase At3g47570 (Arabidopsis thaliana OX%3D3702)	0	1	4	217
Dexi_CM05836_chr08B	25120154	25122076	QTL_bio8-028	Dexi8B01G0014640	Protein of unknown function	0	20	25	124
Dexi_CM05836_chr08B	25122239	25122470	QTL_bio8-028	Dexi8B01G0014650	Protein of unknown function	1	10	21	227
Dexi_CM05836_chr08B	25128967	25129223	QTL_bio8-028	Dexi8B01G0014670	Protein of unknown function	0	28	16	319
Dexi_CM05836_chr08B	25127734	25128605	QTL_bio8-028	Dexi8B01G0014660	Similar to PIKS-1: Disease resistance protein Piks-1 (Oryza sativa subsp. japonica OX%3D39947)	0	14	10	311
Dexi_CM05836_chr08B	25130795	25134467	QTL_bio8-028	Dexi8B01G0014680	Similar to PIKS-2: Disease resistance protein Piks-2 (Oryza sativa subsp. japonica OX%3D39947)	0	34	24	354
Dexi_CM05836_chr08B	25783301	25786144	QTL_bio8-029	Dexi8B01G0015010	Similar to RPP13L2: Putative disease resistance RPP13-like protein 2 (Arabidopsis thaliana OX%3D3702)	0	4	4	300
Dexi_CM05836_chr08B	25791432	25792308	QTL_bio8-029	Dexi8B01G0015020	Protein of unknown function	0	8	5	278
Dexi_CM05836_chr08B	25810793	25820145	QTL_bio8-029	Dexi8B01G0015030	Similar to RGA4: Disease resistance protein RGA4 (Oryza sativa subsp. japonica OX%3D39947)	0	2	5	311
Dexi_CM05836_chr08B	25837050	25837399	QTL_bio8-029	Dexi8B01G0015040	Similar to SALT: Salt stress-induced protein (Oryza sativa subsp. japonica OX%3D39947)	1	9	10	254
Dexi_CM05836_chr08B	25851050	25851794	QTL_bio8-029	Dexi8B01G0015050	Protein of unknown function	0	9	13	273
Dexi_CM05836_chr08B	25868284	25868825	QTL_bio8-029	Dexi8B01G0015060	Similar to SALT: Salt stress-induced protein (Oryza sativa subsp. japonica OX%3D39947)	0	11	4	369
Dexi_CM05836_chr08B	26238225	26244481	QTL_bio8-030	Dexi8B01G0015190	Similar to PIKS-2: Disease resistance protein Piks-2 (Oryza sativa subsp. japonica OX%3D39947)	0	3	3	283
Dexi_CM05836_chr08B	26249997	26251596	QTL_bio8-030	Dexi8B01G0015210	Similar to GULLO6: Probable L-gulonolactone oxidase 6 (Arabidopsis thaliana OX%3D3702)	0	10	2	284
Dexi_CM05836_chr08B	26251640	26252123	QTL_bio8-030	Dexi8B01G0015220	Similar to GULLO6: Probable L-gulonolactone oxidase 6 (Arabidopsis thaliana OX%3D3702)	0	22	17	180
Dexi_CM05836_chr08B	26304071	26305284	QTL_bio8-030	Dexi8B01G0015240	Similar to GULLO1: Probable L-gulonolactone oxidase 1 (Arabidopsis thaliana OX%3D3702)	0	1	1	223
Dexi_CM05836_chr08B	26310272	26312095	QTL_bio8-030	Dexi8B01G0015260	Similar to tmem45b: Transmembrane protein 45B (Xenopus laevis OX%3D8355)	1	8	10	186
Dexi_CM05836_chr08B	26309388	26309629	QTL_bio8-030	Dexi8B01G0015250	Similar to GULLO5: L-gulonolactone oxidase 5 (Arabidopsis thaliana OX%3D3702)	0	12	15	196
Dexi_CM05836_chr08B	26322139	26325925	QTL_bio8-030	Dexi8B01G0015280	Similar to OVA7: Serine--tRNA ligase%2C chloroplastic/mitochondrial (Arabidopsis thaliana OX%3D3702)	0	8	10	315
Dexi_CM05836_chr08B	26317673	26321154	QTL_bio8-030	Dexi8B01G0015270	Similar to STL2P: SEC12-like protein 2 (Arabidopsis thaliana OX%3D3702)	0	21	11	206
Dexi_CM05836_chr08B	26246628	26248902	QTL_bio8-030	Dexi8B01G0015200	Similar to PLP1: Patatin-like protein 1 (Oryza sativa subsp. indica OX%3D39946)	0	7	15	322
Dexi_CM05836_chr08B	26263158	26272367	QTL_bio8-030	Dexi8B01G0015230	Similar to RPM1: Disease resistance protein RPM1 (Arabidopsis thaliana OX%3D3702)	0	2	1	229
Dexi_CM05836_chr09A	48800608	48804770	QTL_bio8-031	Dexi9A01G0045220	Similar to HDH: Histidinol dehydrogenase%2C chloroplastic (Oryza sativa subsp. japonica OX%3D39947)	0	16	16	247
Dexi_CM05836_chr09A	48825574	48827401	QTL_bio8-031	Dexi9A01G0045240	Protein of unknown function	NA
Dexi_CM05836_chr09A	48828993	48830461	QTL_bio8-031	Dexi9A01G0045250	Protein of unknown function	NA
Dexi_CM05836_chr09A	48849531	48850352	QTL_bio8-031	Dexi9A01G0045260	Similar to TIFY11C: Protein TIFY 11c (Oryza sativa subsp. japonica OX%3D39947)	0	3	2	148
Dexi_CM05836_chr09A	48857409	48860762	QTL_bio8-031	Dexi9A01G0045270	Similar to TUN: UDP-glycosyltransferase TURAN (Arabidopsis thaliana OX%3D3702)	0	16	12	121
Dexi_CM05836_chr09A	48863710	48866304	QTL_bio8-031	Dexi9A01G0045290	Similar to PAA1: Proteasome subunit alpha type-6 (Oryza sativa subsp. japonica OX%3D39947)	0	5	0	165
Dexi_CM05836_chr09A	48861605	48862673	QTL_bio8-031	Dexi9A01G0045280	Protein of unknown function	0	2	2	148
Dexi_CM05836_chr09A	48867055	48868854	QTL_bio8-031	Dexi9A01G0045300	Similar to CID7: Polyadenylate-binding protein-interacting protein 7 (Arabidopsis thaliana OX%3D3702)	0	4	6	164
Dexi_CM05836_chr09A	48869126	48870728	QTL_bio8-031	Dexi9A01G0045310	Similar to CID7: Polyadenylate-binding protein-interacting protein 7 (Arabidopsis thaliana OX%3D3702)	0	6	7	165
Dexi_CM05836_chr09A	48879878	48884006	QTL_bio8-031	Dexi9A01G0045320	Similar to At1g74260: Probable phosphoribosylformylglycinamidine synthase%2C chloroplastic/mitochondrial (Arabidopsis thaliana OX%3D3702)	0	2	2	138
Dexi_CM05836_chr09A	48806557	48810039	QTL_bio8-031	Dexi9A01G0045230	Similar to FDH: 3-ketoacyl-CoA synthase 10 (Arabidopsis thaliana OX%3D3702)	0	11	4	190
Dexi_CM05836_chr09A	49171945	49176284	QTL_bio8-032	Dexi9A01G0045580	Similar to F8H: Probable glucuronoxylan glucuronosyltransferase F8H (Arabidopsis thaliana OX%3D3702)	0	19	9	147
Dexi_CM05836_chr09A	49179971	49180864	QTL_bio8-032	Dexi9A01G0045590	Protein of unknown function	0	0	1	133
Dexi_CM05836_chr09A	49180883	49182409	QTL_bio8-032	Dexi9A01G0045600	Protein of unknown function	0	7	4	128
Dexi_CM05836_chr09A	49196367	49197706	QTL_bio8-032	Dexi9A01G0045630	Protein of unknown function	0	2	11	181
Dexi_CM05836_chr09A	49188461	49191689	QTL_bio8-032	Dexi9A01G0045620	Similar to BB: E3 ubiquitin-protein ligase BIG BROTHER (Arabidopsis thaliana OX%3D3702)	2	2	4	141
Dexi_CM05836_chr09A	49210347	49210725	QTL_bio8-032	Dexi9A01G0045650	Protein of unknown function	0	0	2	171
Dexi_CM05836_chr09A	49213171	49213543	QTL_bio8-032	Dexi9A01G0045660	Protein of unknown function	0	0	0	181
Dexi_CM05836_chr09A	49215217	49215663	QTL_bio8-032	Dexi9A01G0045670	Protein of unknown function	0	1	3	175
Dexi_CM05836_chr09A	49203189	49204982	QTL_bio8-032	Dexi9A01G0045640	Protein of unknown function	1	10	13	182
Dexi_CM05836_chr09A	49218093	49218645	QTL_bio8-032	Dexi9A01G0045680	Protein of unknown function	0	2	2	181
Dexi_CM05836_chr09A	49223173	49223605	QTL_bio8-032	Dexi9A01G0045690	Protein of unknown function	0	4	1	206
Dexi_CM05836_chr09A	49225177	49228604	QTL_bio8-032	Dexi9A01G0045700	Similar to At5g47540: Putative MO25-like protein At5g47540 (Arabidopsis thaliana OX%3D3702)	0	9	7	239
Dexi_CM05836_chr09A	49238455	49238502	QTL_bio8-032	Dexi9A01G0045720	Similar to AGT2: Alanine--glyoxylate aminotransferase 2 homolog 1%2C mitochondrial (Arabidopsis thaliana OX%3D3702)	0	9	4	206
Dexi_CM05836_chr09A	49166322	49168966	QTL_bio8-032	Dexi9A01G0045570	Similar to PURA1: Adenylosuccinate synthetase 1%2C chloroplastic (Sorghum bicolor OX%3D4558)	0	5	4	230
Dexi_CM05836_chr09A	49183591	49187473	QTL_bio8-032	Dexi9A01G0045610	Similar to RBP47B': Polyadenylate-binding protein RBP47B' (Arabidopsis thaliana OX%3D3702)	0	1	1	147
Dexi_CM05836_chr09A	49232446	49235795	QTL_bio8-032	Dexi9A01G0045710	Similar to NUP96: Nuclear pore complex protein NUP96 (Arabidopsis thaliana OX%3D3702)	0	10	11	148
Dexi_CM05836_chr09A	49150376	49153488	QTL_bio8-032	Dexi9A01G0045560	Similar to mnmA: tRNA-specific 2-thiouridylase MnmA (Borrelia burgdorferi (strain ATCC 35210 / B31 / CIP 102532 / DSM 4680) OX%3D224326)	0	18	9	253
Dexi_CM05836_chr09A	49827943	49831092	QTL_bio8-033	Dexi9A01G0046380	Similar to SDE3: Probable RNA helicase SDE3 (Arabidopsis thaliana OX%3D3702)	NA
Dexi_CM05836_chr09A	49833065	49833368	QTL_bio8-033	Dexi9A01G0046390	Protein of unknown function	NA
Dexi_CM05836_chr09A	49848696	49849179	QTL_bio8-033	Dexi9A01G0046410	Protein of unknown function	NA
Dexi_CM05836_chr09A	49881339	49881642	QTL_bio8-033	Dexi9A01G0046450	Protein of unknown function	0	0	1	173
Dexi_CM05836_chr09A	49878913	49880828	QTL_bio8-033	Dexi9A01G0046440	Protein of unknown function	0	3	9	162
Dexi_CM05836_chr09A	49887437	49888160	QTL_bio8-033	Dexi9A01G0046470	Similar to EDR1: Serine/threonine-protein kinase EDR1 (Arabidopsis thaliana OX%3D3702)	0	3	4	142
Dexi_CM05836_chr09A	49884837	49885404	QTL_bio8-033	Dexi9A01G0046460	Protein of unknown function	0	5	7	148
Dexi_CM05836_chr09A	49895799	49896279	QTL_bio8-033	Dexi9A01G0046490	Protein of unknown function	0	2	5	135
Dexi_CM05836_chr09A	49900865	49901845	QTL_bio8-033	Dexi9A01G0046510	Similar to Late embryogenesis abundant protein D-34 (Gossypium hirsutum OX%3D3635)	0	6	4	118
Dexi_CM05836_chr09A	49890736	49892537	QTL_bio8-033	Dexi9A01G0046480	Similar to EDR1: Serine/threonine-protein kinase EDR1 (Arabidopsis thaliana OX%3D3702)	0	0	1	166
Dexi_CM05836_chr09A	49898778	49900393	QTL_bio8-033	Dexi9A01G0046500	Similar to ATC401: Pentatricopeptide repeat-containing protein At5g21222 (Arabidopsis thaliana OX%3D3702)	0	2	8	136
Dexi_CM05836_chr09A	49909076	49916072	QTL_bio8-033	Dexi9A01G0046530	Similar to SGS3: Protein SUPPRESSOR OF GENE SILENCING 3 homolog (Oryza sativa subsp. japonica OX%3D39947)	0	7	6	218
Dexi_CM05836_chr09A	49917262	49919743	QTL_bio8-033	Dexi9A01G0046540	Similar to PBL16: Probable serine/threonine-protein kinase PBL16 (Arabidopsis thaliana OX%3D3702)	0	6	2	165
Dexi_CM05836_chr09A	49855873	49859332	QTL_bio8-033	Dexi9A01G0046420	Similar to IP5P4: Type I inositol polyphosphate 5-phosphatase 4 (Arabidopsis thaliana OX%3D3702)	0	0	0	35
Dexi_CM05836_chr09A	49872532	49875676	QTL_bio8-033	Dexi9A01G0046430	Similar to SDE3: Probable RNA helicase SDE3 (Arabidopsis thaliana OX%3D3702)	0	7	6	170
Dexi_CM05836_chr09A	49905610	49906207	QTL_bio8-033	Dexi9A01G0046520	Similar to OFP12: Transcription repressor OFP12 (Arabidopsis thaliana OX%3D3702)	0	3	5	131
Dexi_CM05836_chr09A	49838836	49844194	QTL_bio8-033	Dexi9A01G0046400	Similar to EDR1: Serine/threonine-protein kinase EDR1 (Arabidopsis thaliana OX%3D3702)	NA
Dexi_CM05836_chr09A	49945272	49947966	QTL_bio8-034	Dexi9A01G0046580	Similar to Os03g0158200: DEAD-box ATP-dependent RNA helicase 38 (Oryza sativa subsp. japonica OX%3D39947)	0	3	5	148
Dexi_CM05836_chr09A	49960670	49961707	QTL_bio8-034	Dexi9A01G0046600	Protein of unknown function	0	6	1	113
Dexi_CM05836_chr09A	49962466	49963586	QTL_bio8-034	Dexi9A01G0046610	Protein of unknown function	0	0	0	140
Dexi_CM05836_chr09A	49964516	49964849	QTL_bio8-034	Dexi9A01G0046620	Protein of unknown function	0	3	2	139
Dexi_CM05836_chr09A	49965302	49965804	QTL_bio8-034	Dexi9A01G0046630	Protein of unknown function	0	1	4	131
Dexi_CM05836_chr09A	49980458	49986557	QTL_bio8-034	Dexi9A01G0046650	Similar to ABCG22: ABC transporter G family member 22 (Arabidopsis thaliana OX%3D3702)	0	26	10	202
Dexi_CM05836_chr09A	49974095	49977332	QTL_bio8-034	Dexi9A01G0046640	Similar to FIP2: FH protein interacting protein FIP2 (Arabidopsis thaliana OX%3D3702)	0	2	2	192
Dexi_CM05836_chr09A	49994385	49994935	QTL_bio8-034	Dexi9A01G0046670	Protein of unknown function	0	2	1	139
Dexi_CM05836_chr09A	49998251	49998937	QTL_bio8-034	Dexi9A01G0046690	Similar to HIPP27: Heavy metal-associated isoprenylated plant protein 27 (Arabidopsis thaliana OX%3D3702)	0	1	1	136
Dexi_CM05836_chr09A	49987936	49990846	QTL_bio8-034	Dexi9A01G0046660	Similar to CNR13: Cell number regulator 13 (Zea mays OX%3D4577)	0	15	4	172
Dexi_CM05836_chr09A	49996465	49996888	QTL_bio8-034	Dexi9A01G0046680	Protein of unknown function	0	2	0	130
Dexi_CM05836_chr09A	50016119	50017823	QTL_bio8-034	Dexi9A01G0046730	Similar to Os03g0326500: Thioredoxin-like 1-2%2C chloroplastic (Oryza sativa subsp. japonica OX%3D39947)	0	3	3	158
Dexi_CM05836_chr09A	50011371	50011656	QTL_bio8-034	Dexi9A01G0046720	Protein of unknown function	0	1	1	150
Dexi_CM05836_chr09A	50018586	50019524	QTL_bio8-034	Dexi9A01G0046740	Similar to EXPA25: Expansin-A25 (Oryza sativa subsp. japonica OX%3D39947)	0	3	3	161
Dexi_CM05836_chr09A	50010175	50010595	QTL_bio8-034	Dexi9A01G0046710	Similar to EXPA31: Expansin-A31 (Oryza sativa subsp. japonica OX%3D39947)	1	1	1	144
Dexi_CM05836_chr09A	50021945	50023255	QTL_bio8-034	Dexi9A01G0046750	Similar to EXPA15: Expansin-A15 (Oryza sativa subsp. japonica OX%3D39947)	0	2	4	210
Dexi_CM05836_chr09A	50027326	50028200	QTL_bio8-034	Dexi9A01G0046760	Similar to EXPA12: Expansin-A12 (Oryza sativa subsp. japonica OX%3D39947)	0	5	2	195
Dexi_CM05836_chr09A	50043683	50045272	QTL_bio8-034	Dexi9A01G0046770	Similar to MO2: Monooxygenase 2 (Arabidopsis thaliana OX%3D3702)	1	17	8	97
Dexi_CM05836_chr09A	49953768	49959454	QTL_bio8-034	Dexi9A01G0046590	Similar to RRP6L2: Protein RRP6-like 2 (Arabidopsis thaliana OX%3D3702)	0	9	8	150
Dexi_CM05836_chr09A	49999734	50004005	QTL_bio8-034	Dexi9A01G0046700	Similar to LARP1B: La-related protein 1B (Arabidopsis thaliana OX%3D3702)	1	8	4	161
Dexi_CM05836_chr09B	34116420	34118235	QTL_bio8-035	Dexi9B01G0031840	Similar to TIFY10A: Protein TIFY 10a (Oryza sativa subsp. japonica OX%3D39947)	0	3	1	189
Dexi_CM05836_chr09B	34152291	34154594	QTL_bio8-035	Dexi9B01G0031850	Similar to clpC: ATP-dependent Clp protease ATP-binding subunit ClpC (Staphylococcus haemolyticus (strain JCSC1435) OX%3D279808)	0	3	10	227
Dexi_CM05836_chr09B	34184717	34186622	QTL_bio8-035	Dexi9B01G0031870	Similar to GSVIVT00034021001: 40S ribosomal protein SA (Vitis vinifera OX%3D29760)	0	3	1	315
Dexi_CM05836_chr09B	34219967	34220531	QTL_bio8-035	Dexi9B01G0031900	Similar to DIR2: Dirigent protein 2 (Arabidopsis thaliana OX%3D3702)	0	0	2	294
Dexi_CM05836_chr09B	34214719	34219270	QTL_bio8-035	Dexi9B01G0031890	Protein of unknown function	1	15	26	303
Dexi_CM05836_chr09B	34226894	34227622	QTL_bio8-035	Dexi9B01G0031910	Similar to Horcolin (Hordeum vulgare subsp. vulgare OX%3D112509)	1	7	1	226
Dexi_CM05836_chr09B	34229601	34230347	QTL_bio8-035	Dexi9B01G0031920	Similar to Horcolin (Hordeum vulgare subsp. vulgare OX%3D112509)	0	3	4	190
Dexi_CM05836_chr09B	34230861	34231512	QTL_bio8-035	Dexi9B01G0031930	Similar to Horcolin (Hordeum vulgare subsp. vulgare OX%3D112509)	0	4	4	208
Dexi_CM05836_chr09B	34256576	34258266	QTL_bio8-035	Dexi9B01G0031950	Protein of unknown function	0	5	6	221
Dexi_CM05836_chr09B	34255847	34258184	QTL_bio8-035	Dexi9B01G0031940	Similar to PME13: Probable pectinesterase/pectinesterase inhibitor 13 (Arabidopsis thaliana OX%3D3702)	0	19	11	216
Dexi_CM05836_chr09B	34260621	34261790	QTL_bio8-035	Dexi9B01G0031960	Similar to THO7B: THO complex subunit 7B (Arabidopsis thaliana OX%3D3702)	0	3	2	228
Dexi_CM05836_chr09B	34176751	34179911	QTL_bio8-035	Dexi9B01G0031860	Similar to KAS2: 3-oxoacyl-[acyl-carrier-protein] synthase II%2C chloroplastic (Arabidopsis thaliana OX%3D3702)	2	6	2	183
Dexi_CM05836_chr09B	34209598	34214891	QTL_bio8-035	Dexi9B01G0031880	Similar to SUS1: Sucrose synthase 2 (Zea mays OX%3D4577)	0	22	5	297
Dexi_CM05836_chr09B	37391969	37393865	QTL_bio8-036	Dexi9B01G0035790	Similar to NAM-B1: NAC transcription factor NAM-B1 (Hordeum vulgare subsp. spontaneum OX%3D77009)	0	0	11	85
Dexi_CM05836_chr09B	37399729	37401080	QTL_bio8-036	Dexi9B01G0035800	Similar to R40C1: Ricin B-like lectin R40C1 (Oryza sativa subsp. japonica OX%3D39947)	0	10	3	161
Dexi_CM05836_chr09B	37410638	37411980	QTL_bio8-036	Dexi9B01G0035810	Similar to NAC087: NAC domain-containing protein 87 (Arabidopsis thaliana OX%3D3702)	0	7	5	125
Dexi_CM05836_chr09B	37422481	37426433	QTL_bio8-036	Dexi9B01G0035820	Similar to SNRNP65: U11/U12 small nuclear ribonucleoprotein 65 kDa protein (Arabidopsis thaliana OX%3D3702)	0	12	9	221
Dexi_CM05836_chr09B	37428545	37430078	QTL_bio8-036	Dexi9B01G0035830	Similar to Os03g0326500: Thioredoxin-like 1-2%2C chloroplastic (Oryza sativa subsp. japonica OX%3D39947)	0	7	6	208
Dexi_CM05836_chr09B	37444350	37448639	QTL_bio8-036	Dexi9B01G0035850	Similar to ALA1: Phospholipid-transporting ATPase 1 (Arabidopsis thaliana OX%3D3702)	1	35	9	118
Dexi_CM05836_chr09B	37450063	37451642	QTL_bio8-036	Dexi9B01G0035860	Similar to R40G2: Ricin B-like lectin R40G2 (Oryza sativa subsp. japonica OX%3D39947)	0	0	0	47
Dexi_CM05836_chr09B	37466364	37468798	QTL_bio8-036	Dexi9B01G0035870	Similar to WOX6: WUSCHEL-related homeobox 6 (Oryza sativa subsp. indica OX%3D39946)	NA
Dexi_CM05836_chr09B	37473185	37473844	QTL_bio8-036	Dexi9B01G0035880	Protein of unknown function	0	0	0	17
Dexi_CM05836_chr09B	37476249	37478487	QTL_bio8-036	Dexi9B01G0035890	Similar to MYR2: Myb-related protein 2 (Arabidopsis thaliana OX%3D3702)	0	3	2	99
Dexi_CM05836_chr09B	37435678	37438727	QTL_bio8-036	Dexi9B01G0035840	Similar to ALA1: Phospholipid-transporting ATPase 1 (Arabidopsis thaliana OX%3D3702)	0	14	7	230
Dexi_CM05836_chr09B	37361881	37376977	QTL_bio8-036	Dexi9B01G0035780	Similar to SPK1: Guanine nucleotide exchange factor SPIKE 1 (Arabidopsis thaliana OX%3D3702)	0	27	14	161
Dexi_CM05836_chr09B	39741333	39744057	QTL_bio8-037	Dexi9B01G0038880	Similar to PUB13: U-box domain-containing protein 13 (Arabidopsis thaliana OX%3D3702)	0	10	8	225
Dexi_CM05836_chr09B	39762145	39762577	QTL_bio8-037	Dexi9B01G0038890	Protein of unknown function	0	1	1	139
Dexi_CM05836_chr09B	39767740	39770376	QTL_bio8-037	Dexi9B01G0038900	Similar to XB3: E3 ubiquitin-protein ligase XB3 (Oryza sativa subsp. japonica OX%3D39947)	0	9	7	201
Dexi_CM05836_chr09B	39776226	39778800	QTL_bio8-037	Dexi9B01G0038910	Similar to Os03g0275100: Probable protein phosphatase 2C 31 (Oryza sativa subsp. japonica OX%3D39947)	0	7	4	250
Dexi_CM05836_chr09B	39786691	39789576	QTL_bio8-037	Dexi9B01G0038930	Similar to RLCK176: Receptor-like cytoplasmic kinase 176 (Oryza sativa subsp. japonica OX%3D39947)	0	11	5	149
Dexi_CM05836_chr09B	39786433	39787886	QTL_bio8-037	Dexi9B01G0038920	Protein of unknown function	0	3	7	130
Dexi_CM05836_chr09B	39790354	39792646	QTL_bio8-037	Dexi9B01G0038940	Protein of unknown function	0	5	5	132
Dexi_CM05836_chr09B	39798936	39802273	QTL_bio8-037	Dexi9B01G0038950	Similar to TRP5: Telomere repeat-binding protein 5 (Arabidopsis thaliana OX%3D3702)	0	4	12	102
Dexi_CM05836_chr09B	39802332	39803651	QTL_bio8-037	Dexi9B01G0038960	Protein of unknown function	0	0	3	92
Dexi_CM05836_chr09B	39820895	39824900	QTL_bio8-037	Dexi9B01G0038970	Similar to ORP3A: Oxysterol-binding protein-related protein 3A (Arabidopsis thaliana OX%3D3702)	0	8	7	117
Dexi_CM05836_chr09B	39834457	39835841	QTL_bio8-037	Dexi9B01G0038980	Similar to SPAC24B11.05: Uncharacterized protein C24B11.05 (Schizosaccharomyces pombe (strain 972 / ATCC 24843) OX%3D284812)	0	4	2	139
Dexi_CM05836_chr09B	46352593	46355022	QTL_bio8-038	Dexi9B01G0047150	Similar to MRS2-H: Putative magnesium transporter MRS2-H (Oryza sativa subsp. indica OX%3D39946)	0	5	13	93
Dexi_CM05836_chr09B	46355701	46357135	QTL_bio8-038	Dexi9B01G0047160	Protein of unknown function	0	3	2	121
Dexi_CM05836_chr09B	46358011	46364728	QTL_bio8-038	Dexi9B01G0047170	Similar to GFS10: CSC1-like protein At4g35870 (Arabidopsis thaliana OX%3D3702)	2	27	10	158
Dexi_CM05836_chr09B	46371061	46373893	QTL_bio8-038	Dexi9B01G0047190	Similar to Os03g0137200: Probable protein phosphatase 2C 28 (Oryza sativa subsp. japonica OX%3D39947)	0	8	4	117
Dexi_CM05836_chr09B	46403495	46404740	QTL_bio8-038	Dexi9B01G0047210	Similar to cwf23: Pre-mRNA-splicing factor cwf23 (Schizosaccharomyces pombe (strain 972 / ATCC 24843) OX%3D284812)	0	3	0	99
Dexi_CM05836_chr09B	46409474	46409926	QTL_bio8-038	Dexi9B01G0047220	Protein of unknown function	0	2	0	88
Dexi_CM05836_chr09B	46410185	46410812	QTL_bio8-038	Dexi9B01G0047230	Protein of unknown function	0	1	1	110
Dexi_CM05836_chr09B	46427249	46428915	QTL_bio8-038	Dexi9B01G0047240	Similar to BHLH93: Transcription factor bHLH93 (Arabidopsis thaliana OX%3D3702)	0	1	3	182
Dexi_CM05836_chr09B	46366633	46369492	QTL_bio8-038	Dexi9B01G0047180	Protein of unknown function	0	8	3	155
Dexi_CM05836_chr09B	46333984	46335805	QTL_bio8-038	Dexi9B01G0047140	Similar to KRP5: Cyclin-dependent kinase inhibitor 5 (Oryza sativa subsp. japonica OX%3D39947)	0	2	1	213
Dexi_CM05836_chr09B	46431846	46433984	QTL_bio8-038	Dexi9B01G0047250	Similar to AKRP: Ankyrin repeat domain-containing protein%2C chloroplastic (Arabidopsis thaliana OX%3D3702)	0	3	2	157
Dexi_CM05836_chr09B	46394962	46401466	QTL_bio8-038	Dexi9B01G0047200	Similar to Os08g0191100: Putative aconitate hydratase%2C cytoplasmic (Oryza sativa subsp. japonica OX%3D39947)	0	20	9	235

## Sheet: candidate_SNPs_bio16
Candidate SNPs associated with the mean precipitation of wettest quarter (bio16)
SNP	Chr	Pos	pv.lfmm	pv.emma	pv.gapit
Dexi_CM05836_chr01A_7263646	Dexi_CM05836_chr01A	7263646	NA	9.21884810495314e-05	NA
Dexi_CM05836_chr01A_7264290	Dexi_CM05836_chr01A	7264290	NA	9.21884810495314e-05	NA
Dexi_CM05836_chr01A_14377180	Dexi_CM05836_chr01A	14377180	NA	2.4592454604814e-06	3.25704915943301e-05
Dexi_CM05836_chr01A_14454918	Dexi_CM05836_chr01A	14454918	NA	9.47675807663906e-05	0.000136267960480184
Dexi_CM05836_chr01A_21977729	Dexi_CM05836_chr01A	21977729	NA	2.46216021216553e-06	2.85316983919597e-05
Dexi_CM05836_chr01A_23824200	Dexi_CM05836_chr01A	23824200	NA	7.0201520091469e-05	0.0001797920175797
Dexi_CM05836_chr01A_23954408	Dexi_CM05836_chr01A	23954408	NA	NA	0.00016457962034633
Dexi_CM05836_chr01A_23972683	Dexi_CM05836_chr01A	23972683	NA	NA	0.00016457962034633
Dexi_CM05836_chr01A_23975811	Dexi_CM05836_chr01A	23975811	NA	NA	0.00016457962034633
Dexi_CM05836_chr01A_23980319	Dexi_CM05836_chr01A	23980319	NA	NA	0.00016457962034633
Dexi_CM05836_chr01A_26228171	Dexi_CM05836_chr01A	26228171	NA	3.34504907272134e-06	3.97077153573067e-05
Dexi_CM05836_chr01A_26250203	Dexi_CM05836_chr01A	26250203	NA	3.34504907272134e-06	3.97077153573067e-05
Dexi_CM05836_chr01A_27255137	Dexi_CM05836_chr01A	27255137	NA	3.43633549717822e-05	6.12077658523309e-05
Dexi_CM05836_chr01A_29084819	Dexi_CM05836_chr01A	29084819	NA	7.76185201263565e-07	1.37610196560539e-05
Dexi_CM05836_chr01A_29128290	Dexi_CM05836_chr01A	29128290	NA	8.12178823427509e-07	1.60972324509583e-05
Dexi_CM05836_chr01A_29401325	Dexi_CM05836_chr01A	29401325	NA	0.000103930277559379	NA
Dexi_CM05836_chr01A_29700858	Dexi_CM05836_chr01A	29700858	NA	1.65087623367337e-05	0.000125357001694562
Dexi_CM05836_chr01A_29862156	Dexi_CM05836_chr01A	29862156	NA	1.69380078872432e-05	0.000192901464280551
Dexi_CM05836_chr01A_29995501	Dexi_CM05836_chr01A	29995501	NA	2.8261986603273e-05	NA
Dexi_CM05836_chr01B_766571	Dexi_CM05836_chr01B	766571	NA	9.22578887555694e-05	NA
Dexi_CM05836_chr01B_18096561	Dexi_CM05836_chr01B	18096561	NA	NA	0.000197015246661308
Dexi_CM05836_chr01B_26541616	Dexi_CM05836_chr01B	26541616	NA	1.74763510356219e-06	1.37625666109853e-05
Dexi_CM05836_chr01B_28870895	Dexi_CM05836_chr01B	28870895	NA	NA	3.75872769558152e-06
Dexi_CM05836_chr01B_28918282	Dexi_CM05836_chr01B	28918282	NA	NA	3.75872769558152e-06
Dexi_CM05836_chr01B_28944893	Dexi_CM05836_chr01B	28944893	NA	NA	3.75872769558152e-06
Dexi_CM05836_chr01B_31642328	Dexi_CM05836_chr01B	31642328	NA	9.006641098506e-05	NA
Dexi_CM05836_chr01B_33630642	Dexi_CM05836_chr01B	33630642	NA	1.87185689332028e-11	3.90258148350762e-05
Dexi_CM05836_chr02A_3499366	Dexi_CM05836_chr02A	3499366	NA	2.32414117007632e-05	NA
Dexi_CM05836_chr02A_3507693	Dexi_CM05836_chr02A	3507693	NA	7.14239290105563e-05	NA
Dexi_CM05836_chr02A_3507823	Dexi_CM05836_chr02A	3507823	NA	2.32414117007632e-05	NA
Dexi_CM05836_chr02A_3507835	Dexi_CM05836_chr02A	3507835	NA	2.32414117007632e-05	NA
Dexi_CM05836_chr02A_3508570	Dexi_CM05836_chr02A	3508570	NA	2.32414117007632e-05	NA
Dexi_CM05836_chr02A_3510071	Dexi_CM05836_chr02A	3510071	NA	2.32414117007632e-05	NA
Dexi_CM05836_chr02A_3511171	Dexi_CM05836_chr02A	3511171	NA	2.32414117007632e-05	NA
Dexi_CM05836_chr02A_3517023	Dexi_CM05836_chr02A	3517023	NA	2.32414117007632e-05	NA
Dexi_CM05836_chr02A_3518196	Dexi_CM05836_chr02A	3518196	NA	2.32414117007632e-05	NA
Dexi_CM05836_chr02A_3519469	Dexi_CM05836_chr02A	3519469	NA	2.32414117007632e-05	NA
Dexi_CM05836_chr02A_3520337	Dexi_CM05836_chr02A	3520337	NA	2.32414117007632e-05	NA
Dexi_CM05836_chr02A_3520855	Dexi_CM05836_chr02A	3520855	NA	2.32414117007632e-05	NA
Dexi_CM05836_chr02A_3520927	Dexi_CM05836_chr02A	3520927	NA	2.32414117007632e-05	NA
Dexi_CM05836_chr02A_3521270	Dexi_CM05836_chr02A	3521270	NA	2.32414117007632e-05	NA
Dexi_CM05836_chr02A_3521738	Dexi_CM05836_chr02A	3521738	NA	2.32414117007632e-05	NA
Dexi_CM05836_chr02A_3522087	Dexi_CM05836_chr02A	3522087	NA	2.32414117007632e-05	NA
Dexi_CM05836_chr02A_3522323	Dexi_CM05836_chr02A	3522323	NA	2.32414117007632e-05	NA
Dexi_CM05836_chr02A_3523423	Dexi_CM05836_chr02A	3523423	NA	2.32414117007632e-05	NA
Dexi_CM05836_chr02A_3526219	Dexi_CM05836_chr02A	3526219	NA	1.65798604955619e-05	0.000128259424464205
Dexi_CM05836_chr02A_3527374	Dexi_CM05836_chr02A	3527374	NA	2.32414117007632e-05	NA
Dexi_CM05836_chr02A_3527381	Dexi_CM05836_chr02A	3527381	NA	2.18611388534779e-05	0.000190142206216657
Dexi_CM05836_chr02A_3529814	Dexi_CM05836_chr02A	3529814	NA	2.32414117007632e-05	NA
Dexi_CM05836_chr02A_3530844	Dexi_CM05836_chr02A	3530844	NA	2.32414117007632e-05	NA
Dexi_CM05836_chr02A_3531320	Dexi_CM05836_chr02A	3531320	NA	2.32414117007632e-05	NA
Dexi_CM05836_chr02A_3531477	Dexi_CM05836_chr02A	3531477	NA	2.32414117007632e-05	NA
Dexi_CM05836_chr02A_3532345	Dexi_CM05836_chr02A	3532345	NA	2.32414117007632e-05	NA
Dexi_CM05836_chr02A_3532609	Dexi_CM05836_chr02A	3532609	NA	2.32414117007632e-05	NA
Dexi_CM05836_chr02A_3535951	Dexi_CM05836_chr02A	3535951	NA	2.32414117007632e-05	NA
Dexi_CM05836_chr02A_3536027	Dexi_CM05836_chr02A	3536027	NA	2.32414117007632e-05	NA
Dexi_CM05836_chr02A_3536621	Dexi_CM05836_chr02A	3536621	NA	2.32414117007632e-05	NA
Dexi_CM05836_chr02A_7719288	Dexi_CM05836_chr02A	7719288	NA	5.96910151916899e-05	NA
Dexi_CM05836_chr02A_9304562	Dexi_CM05836_chr02A	9304562	NA	3.87699922394423e-05	NA
Dexi_CM05836_chr02A_11710133	Dexi_CM05836_chr02A	11710133	NA	9.97950772986095e-08	1.17311736447234e-06
Dexi_CM05836_chr02A_14559122	Dexi_CM05836_chr02A	14559122	NA	NA	0.00015540090164385
Dexi_CM05836_chr02A_14573889	Dexi_CM05836_chr02A	14573889	NA	NA	0.00015540090164385
Dexi_CM05836_chr02A_15174868	Dexi_CM05836_chr02A	15174868	NA	9.11923450847151e-05	NA
Dexi_CM05836_chr02A_16334955	Dexi_CM05836_chr02A	16334955	NA	3.50070683990862e-05	9.69486325244552e-05
Dexi_CM05836_chr02A_20762756	Dexi_CM05836_chr02A	20762756	NA	7.618480844017e-13	4.67189914854453e-10
Dexi_CM05836_chr02A_23292998	Dexi_CM05836_chr02A	23292998	NA	NA	3.75872769558152e-06
Dexi_CM05836_chr02A_23293261	Dexi_CM05836_chr02A	23293261	NA	NA	3.75872769558152e-06
Dexi_CM05836_chr02A_23293478	Dexi_CM05836_chr02A	23293478	NA	NA	3.75872769558152e-06
Dexi_CM05836_chr02A_23293530	Dexi_CM05836_chr02A	23293530	NA	NA	3.75872769558152e-06
Dexi_CM05836_chr02A_23294194	Dexi_CM05836_chr02A	23294194	NA	NA	3.75872769558152e-06
Dexi_CM05836_chr02A_23294201	Dexi_CM05836_chr02A	23294201	NA	NA	3.75872769558152e-06
Dexi_CM05836_chr02A_23294239	Dexi_CM05836_chr02A	23294239	NA	NA	3.75872769558152e-06
Dexi_CM05836_chr02A_23294289	Dexi_CM05836_chr02A	23294289	NA	NA	3.75872769558152e-06
Dexi_CM05836_chr02A_23294359	Dexi_CM05836_chr02A	23294359	NA	NA	3.75872769558152e-06
Dexi_CM05836_chr02A_23294484	Dexi_CM05836_chr02A	23294484	NA	NA	3.75872769558152e-06
Dexi_CM05836_chr02A_23294925	Dexi_CM05836_chr02A	23294925	NA	NA	3.75872769558152e-06
Dexi_CM05836_chr02A_23294937	Dexi_CM05836_chr02A	23294937	NA	NA	3.75872769558152e-06
Dexi_CM05836_chr02A_23294944	Dexi_CM05836_chr02A	23294944	NA	NA	3.75872769558152e-06
Dexi_CM05836_chr02A_23295157	Dexi_CM05836_chr02A	23295157	NA	NA	3.75872769558152e-06
Dexi_CM05836_chr02A_23295341	Dexi_CM05836_chr02A	23295341	NA	NA	3.75872769558152e-06
Dexi_CM05836_chr02A_23295491	Dexi_CM05836_chr02A	23295491	NA	NA	3.75872769558152e-06
Dexi_CM05836_chr02A_23295673	Dexi_CM05836_chr02A	23295673	NA	NA	3.75872769558152e-06
Dexi_CM05836_chr02A_23295737	Dexi_CM05836_chr02A	23295737	NA	NA	3.75872769558152e-06
Dexi_CM05836_chr02A_23296130	Dexi_CM05836_chr02A	23296130	NA	NA	3.75872769558152e-06
Dexi_CM05836_chr02A_23296365	Dexi_CM05836_chr02A	23296365	NA	NA	3.75872769558152e-06
Dexi_CM05836_chr02A_23296458	Dexi_CM05836_chr02A	23296458	NA	NA	3.75872769558152e-06
Dexi_CM05836_chr02A_23296626	Dexi_CM05836_chr02A	23296626	NA	NA	3.75872769558152e-06
Dexi_CM05836_chr02A_23296756	Dexi_CM05836_chr02A	23296756	NA	NA	3.75872769558152e-06
Dexi_CM05836_chr02A_23296801	Dexi_CM05836_chr02A	23296801	NA	NA	3.75872769558152e-06
Dexi_CM05836_chr02A_23297255	Dexi_CM05836_chr02A	23297255	NA	NA	3.75872769558152e-06
Dexi_CM05836_chr02A_23297293	Dexi_CM05836_chr02A	23297293	NA	NA	3.75872769558152e-06
Dexi_CM05836_chr02A_23297477	Dexi_CM05836_chr02A	23297477	NA	NA	3.75872769558152e-06
Dexi_CM05836_chr02A_23297640	Dexi_CM05836_chr02A	23297640	NA	NA	3.75872769558152e-06
Dexi_CM05836_chr02A_23297890	Dexi_CM05836_chr02A	23297890	NA	NA	3.75872769558152e-06
Dexi_CM05836_chr02A_23298070	Dexi_CM05836_chr02A	23298070	NA	NA	3.75872769558152e-06
Dexi_CM05836_chr02A_23298184	Dexi_CM05836_chr02A	23298184	NA	NA	3.75872769558152e-06
Dexi_CM05836_chr02A_23298227	Dexi_CM05836_chr02A	23298227	NA	NA	3.75872769558152e-06
Dexi_CM05836_chr02A_23298362	Dexi_CM05836_chr02A	23298362	NA	NA	3.75872769558152e-06
Dexi_CM05836_chr02A_23298690	Dexi_CM05836_chr02A	23298690	NA	NA	3.75872769558152e-06
Dexi_CM05836_chr02A_23298701	Dexi_CM05836_chr02A	23298701	NA	NA	3.75872769558152e-06
Dexi_CM05836_chr02A_23298944	Dexi_CM05836_chr02A	23298944	NA	NA	3.75872769558152e-06
Dexi_CM05836_chr02A_23299134	Dexi_CM05836_chr02A	23299134	NA	NA	3.75872769558152e-06
Dexi_CM05836_chr02A_23299151	Dexi_CM05836_chr02A	23299151	NA	NA	3.75872769558152e-06
Dexi_CM05836_chr02A_23299190	Dexi_CM05836_chr02A	23299190	NA	NA	3.75872769558152e-06
Dexi_CM05836_chr02A_23299226	Dexi_CM05836_chr02A	23299226	NA	NA	3.75872769558152e-06
Dexi_CM05836_chr02A_23299437	Dexi_CM05836_chr02A	23299437	NA	NA	3.75872769558152e-06
Dexi_CM05836_chr02A_23299708	Dexi_CM05836_chr02A	23299708	NA	NA	3.75872769558152e-06
Dexi_CM05836_chr02A_23299804	Dexi_CM05836_chr02A	23299804	NA	NA	3.75872769558152e-06
Dexi_CM05836_chr02A_23299829	Dexi_CM05836_chr02A	23299829	NA	NA	3.75872769558152e-06
Dexi_CM05836_chr02A_23299920	Dexi_CM05836_chr02A	23299920	NA	NA	3.75872769558152e-06
Dexi_CM05836_chr02A_23300276	Dexi_CM05836_chr02A	23300276	NA	NA	3.75872769558152e-06
Dexi_CM05836_chr02A_23300354	Dexi_CM05836_chr02A	23300354	NA	NA	3.75872769558152e-06
Dexi_CM05836_chr02A_23300823	Dexi_CM05836_chr02A	23300823	NA	NA	3.75872769558152e-06
Dexi_CM05836_chr02A_23300960	Dexi_CM05836_chr02A	23300960	NA	NA	3.75872769558152e-06
Dexi_CM05836_chr02A_23301420	Dexi_CM05836_chr02A	23301420	NA	NA	3.75872769558152e-06
Dexi_CM05836_chr02A_23301464	Dexi_CM05836_chr02A	23301464	NA	NA	3.75872769558152e-06
Dexi_CM05836_chr02A_23301527	Dexi_CM05836_chr02A	23301527	NA	NA	3.75872769558152e-06
Dexi_CM05836_chr02A_23301604	Dexi_CM05836_chr02A	23301604	NA	NA	3.75872769558152e-06
Dexi_CM05836_chr02A_23301620	Dexi_CM05836_chr02A	23301620	NA	NA	3.75872769558152e-06
Dexi_CM05836_chr02A_23301634	Dexi_CM05836_chr02A	23301634	NA	NA	3.75872769558152e-06
Dexi_CM05836_chr02A_23301748	Dexi_CM05836_chr02A	23301748	NA	NA	3.75872769558152e-06
Dexi_CM05836_chr02A_23302222	Dexi_CM05836_chr02A	23302222	NA	NA	3.75872769558152e-06
Dexi_CM05836_chr02A_23303140	Dexi_CM05836_chr02A	23303140	NA	NA	3.75872769558152e-06
Dexi_CM05836_chr02A_23303268	Dexi_CM05836_chr02A	23303268	NA	NA	3.75872769558152e-06
Dexi_CM05836_chr02A_23303423	Dexi_CM05836_chr02A	23303423	NA	NA	3.75872769558152e-06
Dexi_CM05836_chr02A_23303531	Dexi_CM05836_chr02A	23303531	NA	NA	3.75872769558152e-06
Dexi_CM05836_chr02A_23303575	Dexi_CM05836_chr02A	23303575	NA	NA	3.75872769558152e-06
Dexi_CM05836_chr02A_23303984	Dexi_CM05836_chr02A	23303984	NA	NA	3.75872769558152e-06
Dexi_CM05836_chr02A_23305574	Dexi_CM05836_chr02A	23305574	NA	NA	3.75872769558152e-06
Dexi_CM05836_chr02A_23309741	Dexi_CM05836_chr02A	23309741	NA	NA	3.75872769558152e-06
Dexi_CM05836_chr02A_23309805	Dexi_CM05836_chr02A	23309805	NA	NA	3.75872769558152e-06
Dexi_CM05836_chr02A_23310000	Dexi_CM05836_chr02A	23310000	NA	NA	3.75872769558152e-06
Dexi_CM05836_chr02A_23310267	Dexi_CM05836_chr02A	23310267	NA	NA	3.75872769558152e-06
Dexi_CM05836_chr02A_23312895	Dexi_CM05836_chr02A	23312895	NA	NA	3.75872769558152e-06
Dexi_CM05836_chr02A_23313235	Dexi_CM05836_chr02A	23313235	NA	NA	3.75872769558152e-06
Dexi_CM05836_chr02A_23313460	Dexi_CM05836_chr02A	23313460	NA	NA	3.75872769558152e-06
Dexi_CM05836_chr02A_23314601	Dexi_CM05836_chr02A	23314601	NA	NA	3.75872769558152e-06
Dexi_CM05836_chr02A_23314691	Dexi_CM05836_chr02A	23314691	NA	NA	3.75872769558152e-06
Dexi_CM05836_chr02A_23314790	Dexi_CM05836_chr02A	23314790	NA	NA	3.75872769558152e-06
Dexi_CM05836_chr02A_23314850	Dexi_CM05836_chr02A	23314850	NA	NA	3.75872769558152e-06
Dexi_CM05836_chr02A_23316120	Dexi_CM05836_chr02A	23316120	NA	NA	3.75872769558152e-06
Dexi_CM05836_chr02A_23316353	Dexi_CM05836_chr02A	23316353	NA	NA	3.75872769558152e-06
Dexi_CM05836_chr02A_23316569	Dexi_CM05836_chr02A	23316569	NA	NA	3.75872769558152e-06
Dexi_CM05836_chr02A_23317893	Dexi_CM05836_chr02A	23317893	NA	NA	3.75872769558152e-06
Dexi_CM05836_chr02A_23317909	Dexi_CM05836_chr02A	23317909	NA	NA	3.75872769558152e-06
Dexi_CM05836_chr02A_23317932	Dexi_CM05836_chr02A	23317932	NA	NA	3.75872769558152e-06
Dexi_CM05836_chr02A_23318135	Dexi_CM05836_chr02A	23318135	NA	NA	3.75872769558152e-06
Dexi_CM05836_chr02A_23318834	Dexi_CM05836_chr02A	23318834	NA	NA	3.75872769558152e-06
Dexi_CM05836_chr02A_23319108	Dexi_CM05836_chr02A	23319108	NA	NA	3.75872769558152e-06
Dexi_CM05836_chr02A_23319535	Dexi_CM05836_chr02A	23319535	NA	NA	3.75872769558152e-06
Dexi_CM05836_chr02A_23319573	Dexi_CM05836_chr02A	23319573	NA	NA	3.75872769558152e-06
Dexi_CM05836_chr02A_23320007	Dexi_CM05836_chr02A	23320007	NA	NA	3.75872769558152e-06
Dexi_CM05836_chr02A_23320147	Dexi_CM05836_chr02A	23320147	NA	NA	3.75872769558152e-06
Dexi_CM05836_chr02A_23320181	Dexi_CM05836_chr02A	23320181	NA	NA	3.75872769558152e-06
Dexi_CM05836_chr02A_23321607	Dexi_CM05836_chr02A	23321607	NA	NA	3.75872769558152e-06
Dexi_CM05836_chr02A_23321965	Dexi_CM05836_chr02A	23321965	NA	NA	3.75872769558152e-06
Dexi_CM05836_chr02A_23322045	Dexi_CM05836_chr02A	23322045	NA	NA	3.75872769558152e-06
Dexi_CM05836_chr02A_23322218	Dexi_CM05836_chr02A	23322218	NA	NA	3.75872769558152e-06
Dexi_CM05836_chr02A_23322357	Dexi_CM05836_chr02A	23322357	NA	NA	3.75872769558152e-06
Dexi_CM05836_chr02A_23322648	Dexi_CM05836_chr02A	23322648	NA	NA	3.75872769558152e-06
Dexi_CM05836_chr02A_23331908	Dexi_CM05836_chr02A	23331908	NA	NA	3.75872769558152e-06
Dexi_CM05836_chr02A_23331926	Dexi_CM05836_chr02A	23331926	NA	NA	3.75872769558152e-06
Dexi_CM05836_chr02A_23332475	Dexi_CM05836_chr02A	23332475	NA	NA	3.75872769558152e-06
Dexi_CM05836_chr02A_23332497	Dexi_CM05836_chr02A	23332497	NA	NA	3.75872769558152e-06
Dexi_CM05836_chr02A_23332543	Dexi_CM05836_chr02A	23332543	NA	NA	3.75872769558152e-06
Dexi_CM05836_chr02A_23333079	Dexi_CM05836_chr02A	23333079	NA	NA	3.75872769558152e-06
Dexi_CM05836_chr02A_23334846	Dexi_CM05836_chr02A	23334846	NA	NA	3.75872769558152e-06
Dexi_CM05836_chr02A_23334947	Dexi_CM05836_chr02A	23334947	NA	NA	3.75872769558152e-06
Dexi_CM05836_chr02A_23336442	Dexi_CM05836_chr02A	23336442	NA	NA	3.75872769558152e-06
Dexi_CM05836_chr02A_23336854	Dexi_CM05836_chr02A	23336854	NA	NA	3.75872769558152e-06
Dexi_CM05836_chr02A_23336867	Dexi_CM05836_chr02A	23336867	NA	NA	3.75872769558152e-06
Dexi_CM05836_chr02A_23338145	Dexi_CM05836_chr02A	23338145	NA	NA	3.75872769558152e-06
Dexi_CM05836_chr02A_23338196	Dexi_CM05836_chr02A	23338196	NA	NA	3.75872769558152e-06
Dexi_CM05836_chr02A_23339247	Dexi_CM05836_chr02A	23339247	NA	NA	3.75872769558152e-06
Dexi_CM05836_chr02A_23339380	Dexi_CM05836_chr02A	23339380	NA	NA	3.75872769558152e-06
Dexi_CM05836_chr02A_23339382	Dexi_CM05836_chr02A	23339382	NA	NA	3.75872769558152e-06
Dexi_CM05836_chr02A_23339404	Dexi_CM05836_chr02A	23339404	NA	NA	3.75872769558152e-06
Dexi_CM05836_chr02A_23339437	Dexi_CM05836_chr02A	23339437	NA	NA	3.75872769558152e-06
Dexi_CM05836_chr02A_23340877	Dexi_CM05836_chr02A	23340877	NA	NA	3.75872769558152e-06
Dexi_CM05836_chr02A_23341205	Dexi_CM05836_chr02A	23341205	NA	NA	3.75872769558152e-06
Dexi_CM05836_chr02A_23341302	Dexi_CM05836_chr02A	23341302	NA	NA	3.75872769558152e-06
Dexi_CM05836_chr02A_23341751	Dexi_CM05836_chr02A	23341751	NA	NA	3.75872769558152e-06
Dexi_CM05836_chr02A_23341982	Dexi_CM05836_chr02A	23341982	NA	NA	3.75872769558152e-06
Dexi_CM05836_chr02A_23342049	Dexi_CM05836_chr02A	23342049	NA	NA	3.75872769558152e-06
Dexi_CM05836_chr02A_23342259	Dexi_CM05836_chr02A	23342259	NA	NA	3.75872769558152e-06
Dexi_CM05836_chr02A_23342297	Dexi_CM05836_chr02A	23342297	NA	NA	3.75872769558152e-06
Dexi_CM05836_chr02A_23342629	Dexi_CM05836_chr02A	23342629	NA	NA	3.75872769558152e-06
Dexi_CM05836_chr02A_23342664	Dexi_CM05836_chr02A	23342664	NA	NA	3.75872769558152e-06
Dexi_CM05836_chr02A_23343164	Dexi_CM05836_chr02A	23343164	NA	NA	3.75872769558152e-06
Dexi_CM05836_chr02A_23344399	Dexi_CM05836_chr02A	23344399	NA	NA	3.75872769558152e-06
Dexi_CM05836_chr02A_23344455	Dexi_CM05836_chr02A	23344455	NA	NA	3.75872769558152e-06
Dexi_CM05836_chr02A_23344868	Dexi_CM05836_chr02A	23344868	NA	NA	3.75872769558152e-06
Dexi_CM05836_chr02A_23344935	Dexi_CM05836_chr02A	23344935	NA	NA	3.75872769558152e-06
Dexi_CM05836_chr02A_23344967	Dexi_CM05836_chr02A	23344967	NA	NA	3.75872769558152e-06
Dexi_CM05836_chr02A_23345075	Dexi_CM05836_chr02A	23345075	NA	NA	3.75872769558152e-06
Dexi_CM05836_chr02A_23345086	Dexi_CM05836_chr02A	23345086	NA	NA	3.75872769558152e-06
Dexi_CM05836_chr02A_23345122	Dexi_CM05836_chr02A	23345122	NA	NA	3.75872769558152e-06
Dexi_CM05836_chr02A_23345148	Dexi_CM05836_chr02A	23345148	NA	NA	3.75872769558152e-06
Dexi_CM05836_chr02A_23345420	Dexi_CM05836_chr02A	23345420	NA	NA	3.75872769558152e-06
Dexi_CM05836_chr02A_23345477	Dexi_CM05836_chr02A	23345477	NA	NA	3.75872769558152e-06
Dexi_CM05836_chr02A_23345520	Dexi_CM05836_chr02A	23345520	NA	NA	3.75872769558152e-06
Dexi_CM05836_chr02A_23346048	Dexi_CM05836_chr02A	23346048	NA	NA	3.75872769558152e-06
Dexi_CM05836_chr02A_23346112	Dexi_CM05836_chr02A	23346112	NA	NA	3.75872769558152e-06
Dexi_CM05836_chr02A_23346134	Dexi_CM05836_chr02A	23346134	NA	NA	3.75872769558152e-06
Dexi_CM05836_chr02A_23346249	Dexi_CM05836_chr02A	23346249	NA	NA	3.75872769558152e-06
Dexi_CM05836_chr02A_23346362	Dexi_CM05836_chr02A	23346362	NA	NA	3.05142643854944e-05
Dexi_CM05836_chr02A_23346696	Dexi_CM05836_chr02A	23346696	NA	NA	3.75872769558152e-06
Dexi_CM05836_chr02A_23347521	Dexi_CM05836_chr02A	23347521	NA	NA	3.75872769558152e-06
Dexi_CM05836_chr02A_23348618	Dexi_CM05836_chr02A	23348618	NA	NA	3.75872769558152e-06
Dexi_CM05836_chr02A_23349073	Dexi_CM05836_chr02A	23349073	NA	NA	3.75872769558152e-06
Dexi_CM05836_chr02A_23349508	Dexi_CM05836_chr02A	23349508	NA	NA	3.75872769558152e-06
Dexi_CM05836_chr02A_23349811	Dexi_CM05836_chr02A	23349811	NA	NA	3.75872769558152e-06
Dexi_CM05836_chr02A_23350175	Dexi_CM05836_chr02A	23350175	NA	NA	3.75872769558152e-06
Dexi_CM05836_chr02A_23363663	Dexi_CM05836_chr02A	23363663	NA	NA	3.75872769558152e-06
Dexi_CM05836_chr02A_23363750	Dexi_CM05836_chr02A	23363750	NA	NA	3.75872769558152e-06
Dexi_CM05836_chr02A_23363765	Dexi_CM05836_chr02A	23363765	NA	NA	3.75872769558152e-06
Dexi_CM05836_chr02A_23364127	Dexi_CM05836_chr02A	23364127	NA	NA	3.75872769558152e-06
Dexi_CM05836_chr02A_23364228	Dexi_CM05836_chr02A	23364228	NA	NA	3.75872769558152e-06
Dexi_CM05836_chr02A_23364392	Dexi_CM05836_chr02A	23364392	NA	NA	3.75872769558152e-06
Dexi_CM05836_chr02A_23364490	Dexi_CM05836_chr02A	23364490	NA	NA	3.75872769558152e-06
Dexi_CM05836_chr02A_23364558	Dexi_CM05836_chr02A	23364558	NA	NA	3.75872769558152e-06
Dexi_CM05836_chr02A_23364804	Dexi_CM05836_chr02A	23364804	NA	NA	3.75872769558152e-06
Dexi_CM05836_chr02A_23364851	Dexi_CM05836_chr02A	23364851	NA	NA	3.75872769558152e-06
Dexi_CM05836_chr02A_23364979	Dexi_CM05836_chr02A	23364979	NA	NA	3.75872769558152e-06
Dexi_CM05836_chr02A_23365115	Dexi_CM05836_chr02A	23365115	NA	NA	3.75872769558152e-06
Dexi_CM05836_chr02A_23365156	Dexi_CM05836_chr02A	23365156	NA	NA	3.75872769558152e-06
Dexi_CM05836_chr02A_23365376	Dexi_CM05836_chr02A	23365376	NA	NA	3.75872769558152e-06
Dexi_CM05836_chr02A_23365674	Dexi_CM05836_chr02A	23365674	NA	NA	3.75872769558152e-06
Dexi_CM05836_chr02A_23365696	Dexi_CM05836_chr02A	23365696	NA	NA	3.75872769558152e-06
Dexi_CM05836_chr02A_23365738	Dexi_CM05836_chr02A	23365738	NA	NA	3.75872769558152e-06
Dexi_CM05836_chr02A_23366101	Dexi_CM05836_chr02A	23366101	NA	NA	3.75872769558152e-06
Dexi_CM05836_chr02A_23368050	Dexi_CM05836_chr02A	23368050	NA	NA	3.75872769558152e-06
Dexi_CM05836_chr02A_23385249	Dexi_CM05836_chr02A	23385249	NA	NA	3.75872769558152e-06
Dexi_CM05836_chr02A_23386424	Dexi_CM05836_chr02A	23386424	NA	NA	3.75872769558152e-06
Dexi_CM05836_chr02A_23386583	Dexi_CM05836_chr02A	23386583	NA	NA	3.75872769558152e-06
Dexi_CM05836_chr02A_23386584	Dexi_CM05836_chr02A	23386584	NA	NA	3.75872769558152e-06
Dexi_CM05836_chr02A_23386620	Dexi_CM05836_chr02A	23386620	NA	NA	3.75872769558152e-06
Dexi_CM05836_chr02A_23386859	Dexi_CM05836_chr02A	23386859	NA	NA	3.75872769558152e-06
Dexi_CM05836_chr02A_23418478	Dexi_CM05836_chr02A	23418478	NA	NA	3.75872769558152e-06
Dexi_CM05836_chr02A_23418516	Dexi_CM05836_chr02A	23418516	NA	NA	3.75872769558152e-06
Dexi_CM05836_chr02A_23418637	Dexi_CM05836_chr02A	23418637	NA	NA	3.75872769558152e-06
Dexi_CM05836_chr02A_23418758	Dexi_CM05836_chr02A	23418758	NA	NA	3.75872769558152e-06
Dexi_CM05836_chr02A_23418859	Dexi_CM05836_chr02A	23418859	NA	NA	3.75872769558152e-06
Dexi_CM05836_chr02A_23418864	Dexi_CM05836_chr02A	23418864	NA	NA	3.75872769558152e-06
Dexi_CM05836_chr02A_23419435	Dexi_CM05836_chr02A	23419435	NA	NA	3.75872769558152e-06
Dexi_CM05836_chr02A_23419460	Dexi_CM05836_chr02A	23419460	NA	NA	3.75872769558152e-06
Dexi_CM05836_chr02A_23419645	Dexi_CM05836_chr02A	23419645	NA	NA	3.75872769558152e-06
Dexi_CM05836_chr02A_23419859	Dexi_CM05836_chr02A	23419859	NA	NA	3.75872769558152e-06
Dexi_CM05836_chr02A_23419917	Dexi_CM05836_chr02A	23419917	NA	NA	3.75872769558152e-06
Dexi_CM05836_chr02A_23420217	Dexi_CM05836_chr02A	23420217	NA	NA	3.75872769558152e-06
Dexi_CM05836_chr02A_23420247	Dexi_CM05836_chr02A	23420247	NA	NA	3.75872769558152e-06
Dexi_CM05836_chr02A_23420357	Dexi_CM05836_chr02A	23420357	NA	NA	3.75872769558152e-06
Dexi_CM05836_chr02A_23420462	Dexi_CM05836_chr02A	23420462	NA	NA	3.75872769558152e-06
Dexi_CM05836_chr02A_23420564	Dexi_CM05836_chr02A	23420564	NA	NA	3.75872769558152e-06
Dexi_CM05836_chr02A_23420590	Dexi_CM05836_chr02A	23420590	NA	NA	3.75872769558152e-06
Dexi_CM05836_chr02A_23421097	Dexi_CM05836_chr02A	23421097	NA	NA	3.75872769558152e-06
Dexi_CM05836_chr02A_23421624	Dexi_CM05836_chr02A	23421624	NA	NA	3.75872769558152e-06
Dexi_CM05836_chr02A_23421803	Dexi_CM05836_chr02A	23421803	NA	NA	3.75872769558152e-06
Dexi_CM05836_chr02A_23422002	Dexi_CM05836_chr02A	23422002	NA	NA	3.75872769558152e-06
Dexi_CM05836_chr02A_23422123	Dexi_CM05836_chr02A	23422123	NA	NA	3.75872769558152e-06
Dexi_CM05836_chr02A_23424687	Dexi_CM05836_chr02A	23424687	NA	NA	3.75872769558152e-06
Dexi_CM05836_chr02A_23425486	Dexi_CM05836_chr02A	23425486	NA	NA	3.75872769558152e-06
Dexi_CM05836_chr02A_23427063	Dexi_CM05836_chr02A	23427063	NA	NA	3.75872769558152e-06
Dexi_CM05836_chr02A_23427604	Dexi_CM05836_chr02A	23427604	NA	NA	3.75872769558152e-06
Dexi_CM05836_chr02A_23427704	Dexi_CM05836_chr02A	23427704	NA	NA	3.75872769558152e-06
Dexi_CM05836_chr02A_23431096	Dexi_CM05836_chr02A	23431096	NA	NA	3.75872769558152e-06
Dexi_CM05836_chr02A_23440255	Dexi_CM05836_chr02A	23440255	NA	NA	3.75872769558152e-06
Dexi_CM05836_chr02A_23444968	Dexi_CM05836_chr02A	23444968	NA	NA	3.75872769558152e-06
Dexi_CM05836_chr02A_23445050	Dexi_CM05836_chr02A	23445050	NA	NA	3.75872769558152e-06
Dexi_CM05836_chr02A_23445069	Dexi_CM05836_chr02A	23445069	NA	NA	3.75872769558152e-06
Dexi_CM05836_chr02A_23445484	Dexi_CM05836_chr02A	23445484	NA	NA	3.75872769558152e-06
Dexi_CM05836_chr02A_23445663	Dexi_CM05836_chr02A	23445663	NA	NA	3.75872769558152e-06
Dexi_CM05836_chr02A_23446172	Dexi_CM05836_chr02A	23446172	NA	NA	3.75872769558152e-06
Dexi_CM05836_chr02A_23446285	Dexi_CM05836_chr02A	23446285	NA	NA	3.75872769558152e-06
Dexi_CM05836_chr02A_23446308	Dexi_CM05836_chr02A	23446308	NA	NA	3.75872769558152e-06
Dexi_CM05836_chr02A_23446359	Dexi_CM05836_chr02A	23446359	NA	NA	3.75872769558152e-06
Dexi_CM05836_chr02A_23446649	Dexi_CM05836_chr02A	23446649	NA	NA	3.75872769558152e-06
Dexi_CM05836_chr02A_23446901	Dexi_CM05836_chr02A	23446901	NA	NA	3.75872769558152e-06
Dexi_CM05836_chr02A_23446976	Dexi_CM05836_chr02A	23446976	NA	NA	3.75872769558152e-06
Dexi_CM05836_chr02A_23448277	Dexi_CM05836_chr02A	23448277	NA	NA	3.75872769558152e-06
Dexi_CM05836_chr02A_23448457	Dexi_CM05836_chr02A	23448457	NA	NA	3.75872769558152e-06
Dexi_CM05836_chr02A_23449153	Dexi_CM05836_chr02A	23449153	NA	NA	5.98159430626968e-05
Dexi_CM05836_chr02A_23449177	Dexi_CM05836_chr02A	23449177	NA	NA	3.75872769558152e-06
Dexi_CM05836_chr02A_23449467	Dexi_CM05836_chr02A	23449467	NA	NA	3.75872769558152e-06
Dexi_CM05836_chr02A_23449472	Dexi_CM05836_chr02A	23449472	NA	NA	3.75872769558152e-06
Dexi_CM05836_chr02A_23449533	Dexi_CM05836_chr02A	23449533	NA	NA	3.75872769558152e-06
Dexi_CM05836_chr02A_23450043	Dexi_CM05836_chr02A	23450043	NA	NA	3.75872769558152e-06
Dexi_CM05836_chr02A_23450185	Dexi_CM05836_chr02A	23450185	NA	NA	3.75872769558152e-06
Dexi_CM05836_chr02A_23450363	Dexi_CM05836_chr02A	23450363	NA	NA	3.75872769558152e-06
Dexi_CM05836_chr02A_23450468	Dexi_CM05836_chr02A	23450468	NA	NA	3.75872769558152e-06
Dexi_CM05836_chr02A_23451104	Dexi_CM05836_chr02A	23451104	NA	NA	3.75872769558152e-06
Dexi_CM05836_chr02A_23451345	Dexi_CM05836_chr02A	23451345	NA	NA	3.75872769558152e-06
Dexi_CM05836_chr02A_23451431	Dexi_CM05836_chr02A	23451431	NA	NA	3.75872769558152e-06
Dexi_CM05836_chr02A_23451637	Dexi_CM05836_chr02A	23451637	NA	NA	3.75872769558152e-06
Dexi_CM05836_chr02A_23451762	Dexi_CM05836_chr02A	23451762	NA	NA	3.75872769558152e-06
Dexi_CM05836_chr02A_23451770	Dexi_CM05836_chr02A	23451770	NA	NA	3.75872769558152e-06
Dexi_CM05836_chr02A_23451810	Dexi_CM05836_chr02A	23451810	NA	NA	3.75872769558152e-06
Dexi_CM05836_chr02A_23452714	Dexi_CM05836_chr02A	23452714	NA	NA	3.75872769558152e-06
Dexi_CM05836_chr02A_23452904	Dexi_CM05836_chr02A	23452904	NA	NA	3.75872769558152e-06
Dexi_CM05836_chr02A_23453020	Dexi_CM05836_chr02A	23453020	NA	NA	3.75872769558152e-06
Dexi_CM05836_chr02A_23453743	Dexi_CM05836_chr02A	23453743	NA	NA	3.75872769558152e-06
Dexi_CM05836_chr02A_23453785	Dexi_CM05836_chr02A	23453785	NA	NA	3.75872769558152e-06
Dexi_CM05836_chr02A_23454251	Dexi_CM05836_chr02A	23454251	NA	NA	3.75872769558152e-06
Dexi_CM05836_chr02A_23454427	Dexi_CM05836_chr02A	23454427	NA	NA	6.68232509911317e-05
Dexi_CM05836_chr02A_23454786	Dexi_CM05836_chr02A	23454786	NA	NA	3.75872769558152e-06
Dexi_CM05836_chr02A_23455969	Dexi_CM05836_chr02A	23455969	NA	NA	3.75872769558152e-06
Dexi_CM05836_chr02A_23456064	Dexi_CM05836_chr02A	23456064	NA	NA	3.75872769558152e-06
Dexi_CM05836_chr02A_23458872	Dexi_CM05836_chr02A	23458872	NA	NA	3.75872769558152e-06
Dexi_CM05836_chr02A_23459227	Dexi_CM05836_chr02A	23459227	NA	NA	3.75872769558152e-06
Dexi_CM05836_chr02A_23459353	Dexi_CM05836_chr02A	23459353	NA	NA	3.75872769558152e-06
Dexi_CM05836_chr02A_23459369	Dexi_CM05836_chr02A	23459369	NA	NA	3.75872769558152e-06
Dexi_CM05836_chr02A_23459435	Dexi_CM05836_chr02A	23459435	NA	NA	3.75872769558152e-06
Dexi_CM05836_chr02A_23459466	Dexi_CM05836_chr02A	23459466	NA	NA	3.75872769558152e-06
Dexi_CM05836_chr02A_23459730	Dexi_CM05836_chr02A	23459730	NA	NA	3.75872769558152e-06
Dexi_CM05836_chr02A_23460171	Dexi_CM05836_chr02A	23460171	NA	NA	3.75872769558152e-06
Dexi_CM05836_chr02A_23460176	Dexi_CM05836_chr02A	23460176	NA	NA	3.75872769558152e-06
Dexi_CM05836_chr02A_23460245	Dexi_CM05836_chr02A	23460245	NA	NA	3.75872769558152e-06
Dexi_CM05836_chr02A_23460356	Dexi_CM05836_chr02A	23460356	NA	NA	3.75872769558152e-06
Dexi_CM05836_chr02A_23460654	Dexi_CM05836_chr02A	23460654	NA	NA	3.75872769558152e-06
Dexi_CM05836_chr02A_23460725	Dexi_CM05836_chr02A	23460725	NA	NA	3.75872769558152e-06
Dexi_CM05836_chr02A_23461094	Dexi_CM05836_chr02A	23461094	NA	NA	3.75872769558152e-06
Dexi_CM05836_chr02A_23461628	Dexi_CM05836_chr02A	23461628	NA	NA	3.75872769558152e-06
Dexi_CM05836_chr02A_23461860	Dexi_CM05836_chr02A	23461860	NA	NA	3.75872769558152e-06
Dexi_CM05836_chr02A_23461861	Dexi_CM05836_chr02A	23461861	NA	NA	3.75872769558152e-06
Dexi_CM05836_chr02A_23462564	Dexi_CM05836_chr02A	23462564	NA	NA	3.75872769558152e-06
Dexi_CM05836_chr02A_23462791	Dexi_CM05836_chr02A	23462791	NA	NA	3.75872769558152e-06
Dexi_CM05836_chr02A_23465032	Dexi_CM05836_chr02A	23465032	NA	NA	3.75872769558152e-06
Dexi_CM05836_chr02A_23465881	Dexi_CM05836_chr02A	23465881	NA	NA	3.75872769558152e-06
Dexi_CM05836_chr02A_23466429	Dexi_CM05836_chr02A	23466429	NA	NA	3.75872769558152e-06
Dexi_CM05836_chr02A_23466584	Dexi_CM05836_chr02A	23466584	NA	NA	3.75872769558152e-06
Dexi_CM05836_chr02A_23466611	Dexi_CM05836_chr02A	23466611	NA	NA	3.75872769558152e-06
Dexi_CM05836_chr02A_23466933	Dexi_CM05836_chr02A	23466933	NA	NA	3.75872769558152e-06
Dexi_CM05836_chr02A_23466968	Dexi_CM05836_chr02A	23466968	NA	NA	3.75872769558152e-06
Dexi_CM05836_chr02A_23467433	Dexi_CM05836_chr02A	23467433	NA	NA	3.75872769558152e-06
Dexi_CM05836_chr02A_23467873	Dexi_CM05836_chr02A	23467873	NA	NA	3.75872769558152e-06
Dexi_CM05836_chr02A_23467931	Dexi_CM05836_chr02A	23467931	NA	NA	3.75872769558152e-06
Dexi_CM05836_chr02A_23467990	Dexi_CM05836_chr02A	23467990	NA	NA	3.75872769558152e-06
Dexi_CM05836_chr02A_23468113	Dexi_CM05836_chr02A	23468113	NA	NA	3.75872769558152e-06
Dexi_CM05836_chr02A_23468140	Dexi_CM05836_chr02A	23468140	NA	NA	3.75872769558152e-06
Dexi_CM05836_chr02A_23477814	Dexi_CM05836_chr02A	23477814	NA	NA	3.75872769558152e-06
Dexi_CM05836_chr02A_23478105	Dexi_CM05836_chr02A	23478105	NA	NA	3.75872769558152e-06
Dexi_CM05836_chr02A_23478282	Dexi_CM05836_chr02A	23478282	NA	NA	3.75872769558152e-06
Dexi_CM05836_chr02A_23478614	Dexi_CM05836_chr02A	23478614	NA	NA	3.75872769558152e-06
Dexi_CM05836_chr02A_23478621	Dexi_CM05836_chr02A	23478621	NA	NA	3.75872769558152e-06
Dexi_CM05836_chr02A_23478737	Dexi_CM05836_chr02A	23478737	NA	NA	3.75872769558152e-06
Dexi_CM05836_chr02A_23478810	Dexi_CM05836_chr02A	23478810	NA	NA	3.75872769558152e-06
Dexi_CM05836_chr02A_23478840	Dexi_CM05836_chr02A	23478840	NA	NA	3.75872769558152e-06
Dexi_CM05836_chr02A_23478842	Dexi_CM05836_chr02A	23478842	NA	NA	3.75872769558152e-06
Dexi_CM05836_chr02A_23479091	Dexi_CM05836_chr02A	23479091	NA	NA	3.75872769558152e-06
Dexi_CM05836_chr02A_23479108	Dexi_CM05836_chr02A	23479108	NA	NA	3.75872769558152e-06
Dexi_CM05836_chr02A_23481167	Dexi_CM05836_chr02A	23481167	NA	NA	3.75872769558152e-06
Dexi_CM05836_chr02A_23483255	Dexi_CM05836_chr02A	23483255	NA	NA	3.75872769558152e-06
Dexi_CM05836_chr02A_23483338	Dexi_CM05836_chr02A	23483338	NA	NA	3.75872769558152e-06
Dexi_CM05836_chr02A_23483541	Dexi_CM05836_chr02A	23483541	NA	NA	3.75872769558152e-06
Dexi_CM05836_chr02A_23483714	Dexi_CM05836_chr02A	23483714	NA	NA	3.75872769558152e-06
Dexi_CM05836_chr02A_23483758	Dexi_CM05836_chr02A	23483758	NA	NA	3.75872769558152e-06
Dexi_CM05836_chr02A_23483759	Dexi_CM05836_chr02A	23483759	NA	NA	3.75872769558152e-06
Dexi_CM05836_chr02A_23484108	Dexi_CM05836_chr02A	23484108	NA	NA	3.75872769558152e-06
Dexi_CM05836_chr02A_23484152	Dexi_CM05836_chr02A	23484152	NA	NA	3.75872769558152e-06
Dexi_CM05836_chr02A_23484199	Dexi_CM05836_chr02A	23484199	NA	NA	3.75872769558152e-06
Dexi_CM05836_chr02A_23484449	Dexi_CM05836_chr02A	23484449	NA	NA	3.75872769558152e-06
Dexi_CM05836_chr02A_23484532	Dexi_CM05836_chr02A	23484532	NA	NA	3.75872769558152e-06
Dexi_CM05836_chr02A_23484956	Dexi_CM05836_chr02A	23484956	NA	NA	3.75872769558152e-06
Dexi_CM05836_chr02A_23485091	Dexi_CM05836_chr02A	23485091	NA	NA	3.75872769558152e-06
Dexi_CM05836_chr02A_23485244	Dexi_CM05836_chr02A	23485244	NA	NA	3.75872769558152e-06
Dexi_CM05836_chr02A_23485268	Dexi_CM05836_chr02A	23485268	NA	NA	3.75872769558152e-06
Dexi_CM05836_chr02A_23485638	Dexi_CM05836_chr02A	23485638	NA	NA	3.75872769558152e-06
Dexi_CM05836_chr02A_23485644	Dexi_CM05836_chr02A	23485644	NA	NA	3.75872769558152e-06
Dexi_CM05836_chr02A_23485740	Dexi_CM05836_chr02A	23485740	NA	NA	3.75872769558152e-06
Dexi_CM05836_chr02A_23486782	Dexi_CM05836_chr02A	23486782	NA	NA	3.75872769558152e-06
Dexi_CM05836_chr02A_23487178	Dexi_CM05836_chr02A	23487178	NA	NA	3.75872769558152e-06
Dexi_CM05836_chr02A_23488014	Dexi_CM05836_chr02A	23488014	NA	NA	3.75872769558152e-06
Dexi_CM05836_chr02A_23488092	Dexi_CM05836_chr02A	23488092	NA	NA	3.75872769558152e-06
Dexi_CM05836_chr02A_23488520	Dexi_CM05836_chr02A	23488520	NA	NA	3.75872769558152e-06
Dexi_CM05836_chr02A_23488933	Dexi_CM05836_chr02A	23488933	NA	NA	3.75872769558152e-06
Dexi_CM05836_chr02A_23489614	Dexi_CM05836_chr02A	23489614	NA	NA	3.75872769558152e-06
Dexi_CM05836_chr02A_23489872	Dexi_CM05836_chr02A	23489872	NA	NA	3.75872769558152e-06
Dexi_CM05836_chr02A_23490113	Dexi_CM05836_chr02A	23490113	NA	NA	3.75872769558152e-06
Dexi_CM05836_chr02A_23490457	Dexi_CM05836_chr02A	23490457	NA	NA	3.75872769558152e-06
Dexi_CM05836_chr02A_23490482	Dexi_CM05836_chr02A	23490482	NA	NA	3.75872769558152e-06
Dexi_CM05836_chr02A_23490768	Dexi_CM05836_chr02A	23490768	NA	NA	3.75872769558152e-06
Dexi_CM05836_chr02A_23491201	Dexi_CM05836_chr02A	23491201	NA	NA	3.75872769558152e-06
Dexi_CM05836_chr02A_23491459	Dexi_CM05836_chr02A	23491459	NA	NA	3.75872769558152e-06
Dexi_CM05836_chr02A_23491475	Dexi_CM05836_chr02A	23491475	NA	NA	3.75872769558152e-06
Dexi_CM05836_chr02A_23491568	Dexi_CM05836_chr02A	23491568	NA	NA	3.75872769558152e-06
Dexi_CM05836_chr02A_23491654	Dexi_CM05836_chr02A	23491654	NA	NA	3.75872769558152e-06
Dexi_CM05836_chr02A_23492249	Dexi_CM05836_chr02A	23492249	NA	NA	3.75872769558152e-06
Dexi_CM05836_chr02A_23492412	Dexi_CM05836_chr02A	23492412	NA	NA	3.75872769558152e-06
Dexi_CM05836_chr02A_23492490	Dexi_CM05836_chr02A	23492490	NA	NA	3.75872769558152e-06
Dexi_CM05836_chr02A_23492577	Dexi_CM05836_chr02A	23492577	NA	NA	3.75872769558152e-06
Dexi_CM05836_chr02A_23492593	Dexi_CM05836_chr02A	23492593	NA	NA	3.75872769558152e-06
Dexi_CM05836_chr02A_23492659	Dexi_CM05836_chr02A	23492659	NA	NA	3.75872769558152e-06
Dexi_CM05836_chr02A_23492697	Dexi_CM05836_chr02A	23492697	NA	NA	3.75872769558152e-06
Dexi_CM05836_chr02A_23493162	Dexi_CM05836_chr02A	23493162	NA	NA	3.75872769558152e-06
Dexi_CM05836_chr02A_23493179	Dexi_CM05836_chr02A	23493179	NA	NA	3.75872769558152e-06
Dexi_CM05836_chr02A_23493192	Dexi_CM05836_chr02A	23493192	NA	NA	3.75872769558152e-06
Dexi_CM05836_chr02A_23493220	Dexi_CM05836_chr02A	23493220	NA	NA	3.75872769558152e-06
Dexi_CM05836_chr02A_23493273	Dexi_CM05836_chr02A	23493273	NA	NA	3.75872769558152e-06
Dexi_CM05836_chr02A_23493285	Dexi_CM05836_chr02A	23493285	NA	NA	3.75872769558152e-06
Dexi_CM05836_chr02A_23493338	Dexi_CM05836_chr02A	23493338	NA	NA	3.75872769558152e-06
Dexi_CM05836_chr02A_23493392	Dexi_CM05836_chr02A	23493392	NA	NA	3.75872769558152e-06
Dexi_CM05836_chr02A_23493453	Dexi_CM05836_chr02A	23493453	NA	NA	3.75872769558152e-06
Dexi_CM05836_chr02A_23493648	Dexi_CM05836_chr02A	23493648	NA	NA	3.75872769558152e-06
Dexi_CM05836_chr02A_23493704	Dexi_CM05836_chr02A	23493704	NA	NA	3.75872769558152e-06
Dexi_CM05836_chr02A_23493825	Dexi_CM05836_chr02A	23493825	NA	NA	3.75872769558152e-06
Dexi_CM05836_chr02A_23493827	Dexi_CM05836_chr02A	23493827	NA	NA	3.75872769558152e-06
Dexi_CM05836_chr02A_23493863	Dexi_CM05836_chr02A	23493863	NA	NA	3.75872769558152e-06
Dexi_CM05836_chr02A_23494121	Dexi_CM05836_chr02A	23494121	NA	NA	3.75872769558152e-06
Dexi_CM05836_chr02A_23494400	Dexi_CM05836_chr02A	23494400	NA	NA	3.75872769558152e-06
Dexi_CM05836_chr02A_23494422	Dexi_CM05836_chr02A	23494422	NA	NA	3.75872769558152e-06
Dexi_CM05836_chr02A_23494453	Dexi_CM05836_chr02A	23494453	NA	NA	3.75872769558152e-06
Dexi_CM05836_chr02A_23494470	Dexi_CM05836_chr02A	23494470	NA	NA	3.75872769558152e-06
Dexi_CM05836_chr02A_23494523	Dexi_CM05836_chr02A	23494523	NA	NA	3.75872769558152e-06
Dexi_CM05836_chr02A_23494598	Dexi_CM05836_chr02A	23494598	NA	NA	3.75872769558152e-06
Dexi_CM05836_chr02A_23494853	Dexi_CM05836_chr02A	23494853	NA	NA	3.75872769558152e-06
Dexi_CM05836_chr02A_23494897	Dexi_CM05836_chr02A	23494897	NA	NA	3.75872769558152e-06
Dexi_CM05836_chr02A_23494931	Dexi_CM05836_chr02A	23494931	NA	NA	3.75872769558152e-06
Dexi_CM05836_chr02A_23494943	Dexi_CM05836_chr02A	23494943	NA	NA	3.75872769558152e-06
Dexi_CM05836_chr02A_23495119	Dexi_CM05836_chr02A	23495119	NA	NA	3.75872769558152e-06
Dexi_CM05836_chr02A_23495224	Dexi_CM05836_chr02A	23495224	NA	NA	3.75872769558152e-06
Dexi_CM05836_chr02A_23495277	Dexi_CM05836_chr02A	23495277	NA	NA	3.75872769558152e-06
Dexi_CM05836_chr02A_23495637	Dexi_CM05836_chr02A	23495637	NA	NA	3.75872769558152e-06
Dexi_CM05836_chr02A_23495945	Dexi_CM05836_chr02A	23495945	NA	NA	3.75872769558152e-06
Dexi_CM05836_chr02A_23495958	Dexi_CM05836_chr02A	23495958	NA	NA	3.75872769558152e-06
Dexi_CM05836_chr02A_23496054	Dexi_CM05836_chr02A	23496054	NA	NA	3.75872769558152e-06
Dexi_CM05836_chr02A_23496057	Dexi_CM05836_chr02A	23496057	NA	NA	3.75872769558152e-06
Dexi_CM05836_chr02A_23496064	Dexi_CM05836_chr02A	23496064	NA	NA	3.75872769558152e-06
Dexi_CM05836_chr02A_23496081	Dexi_CM05836_chr02A	23496081	NA	NA	3.75872769558152e-06
Dexi_CM05836_chr02A_23496105	Dexi_CM05836_chr02A	23496105	NA	NA	3.75872769558152e-06
Dexi_CM05836_chr02A_23496107	Dexi_CM05836_chr02A	23496107	NA	NA	3.75872769558152e-06
Dexi_CM05836_chr02A_23496186	Dexi_CM05836_chr02A	23496186	NA	NA	3.75872769558152e-06
Dexi_CM05836_chr02A_23496199	Dexi_CM05836_chr02A	23496199	NA	NA	3.75872769558152e-06
Dexi_CM05836_chr02A_23496207	Dexi_CM05836_chr02A	23496207	NA	NA	3.75872769558152e-06
Dexi_CM05836_chr02A_23496219	Dexi_CM05836_chr02A	23496219	NA	NA	3.75872769558152e-06
Dexi_CM05836_chr02A_23496245	Dexi_CM05836_chr02A	23496245	NA	NA	3.75872769558152e-06
Dexi_CM05836_chr02A_23496282	Dexi_CM05836_chr02A	23496282	NA	NA	3.75872769558152e-06
Dexi_CM05836_chr02A_23496371	Dexi_CM05836_chr02A	23496371	NA	NA	3.75872769558152e-06
Dexi_CM05836_chr02A_23496415	Dexi_CM05836_chr02A	23496415	NA	NA	3.75872769558152e-06
Dexi_CM05836_chr02A_23496483	Dexi_CM05836_chr02A	23496483	NA	NA	3.75872769558152e-06
Dexi_CM05836_chr02A_23496501	Dexi_CM05836_chr02A	23496501	NA	NA	3.75872769558152e-06
Dexi_CM05836_chr02A_23496617	Dexi_CM05836_chr02A	23496617	NA	NA	3.75872769558152e-06
Dexi_CM05836_chr02A_23496708	Dexi_CM05836_chr02A	23496708	NA	NA	3.75872769558152e-06
Dexi_CM05836_chr02A_23496723	Dexi_CM05836_chr02A	23496723	NA	NA	3.75872769558152e-06
Dexi_CM05836_chr02A_23496755	Dexi_CM05836_chr02A	23496755	NA	NA	3.75872769558152e-06
Dexi_CM05836_chr02A_23496762	Dexi_CM05836_chr02A	23496762	NA	NA	3.75872769558152e-06
Dexi_CM05836_chr02A_23496778	Dexi_CM05836_chr02A	23496778	NA	NA	3.75872769558152e-06
Dexi_CM05836_chr02A_23496830	Dexi_CM05836_chr02A	23496830	NA	NA	3.75872769558152e-06
Dexi_CM05836_chr02A_23496880	Dexi_CM05836_chr02A	23496880	NA	NA	3.75872769558152e-06
Dexi_CM05836_chr02A_23496890	Dexi_CM05836_chr02A	23496890	NA	NA	3.75872769558152e-06
Dexi_CM05836_chr02A_23496899	Dexi_CM05836_chr02A	23496899	NA	NA	3.75872769558152e-06
Dexi_CM05836_chr02A_23496972	Dexi_CM05836_chr02A	23496972	NA	NA	3.75872769558152e-06
Dexi_CM05836_chr02A_23496994	Dexi_CM05836_chr02A	23496994	NA	NA	3.75872769558152e-06
Dexi_CM05836_chr02A_23497022	Dexi_CM05836_chr02A	23497022	NA	NA	3.75872769558152e-06
Dexi_CM05836_chr02A_23497113	Dexi_CM05836_chr02A	23497113	NA	NA	3.75872769558152e-06
Dexi_CM05836_chr02A_23497128	Dexi_CM05836_chr02A	23497128	NA	NA	3.75872769558152e-06
Dexi_CM05836_chr02A_23497134	Dexi_CM05836_chr02A	23497134	NA	NA	3.75872769558152e-06
Dexi_CM05836_chr02A_23497325	Dexi_CM05836_chr02A	23497325	NA	NA	3.75872769558152e-06
Dexi_CM05836_chr02A_23497351	Dexi_CM05836_chr02A	23497351	NA	NA	3.75872769558152e-06
Dexi_CM05836_chr02A_23497402	Dexi_CM05836_chr02A	23497402	NA	NA	3.75872769558152e-06
Dexi_CM05836_chr02A_23506365	Dexi_CM05836_chr02A	23506365	NA	NA	3.75872769558152e-06
Dexi_CM05836_chr02A_23506557	Dexi_CM05836_chr02A	23506557	NA	NA	3.75872769558152e-06
Dexi_CM05836_chr02A_23506572	Dexi_CM05836_chr02A	23506572	NA	NA	3.75872769558152e-06
Dexi_CM05836_chr02A_23506586	Dexi_CM05836_chr02A	23506586	NA	NA	3.75872769558152e-06
Dexi_CM05836_chr02A_23506832	Dexi_CM05836_chr02A	23506832	NA	NA	3.75872769558152e-06
Dexi_CM05836_chr02A_23506953	Dexi_CM05836_chr02A	23506953	NA	NA	3.75872769558152e-06
Dexi_CM05836_chr02A_23506958	Dexi_CM05836_chr02A	23506958	NA	NA	3.75872769558152e-06
Dexi_CM05836_chr02A_23507051	Dexi_CM05836_chr02A	23507051	NA	NA	3.75872769558152e-06
Dexi_CM05836_chr02A_23507193	Dexi_CM05836_chr02A	23507193	NA	NA	3.75872769558152e-06
Dexi_CM05836_chr02A_23507194	Dexi_CM05836_chr02A	23507194	NA	NA	3.75872769558152e-06
Dexi_CM05836_chr02A_23507204	Dexi_CM05836_chr02A	23507204	NA	NA	3.75872769558152e-06
Dexi_CM05836_chr02A_23508330	Dexi_CM05836_chr02A	23508330	NA	NA	3.75872769558152e-06
Dexi_CM05836_chr02A_23508334	Dexi_CM05836_chr02A	23508334	NA	NA	3.75872769558152e-06
Dexi_CM05836_chr02A_23508357	Dexi_CM05836_chr02A	23508357	NA	NA	3.75872769558152e-06
Dexi_CM05836_chr02A_23508875	Dexi_CM05836_chr02A	23508875	NA	NA	3.75872769558152e-06
Dexi_CM05836_chr02A_23509048	Dexi_CM05836_chr02A	23509048	NA	NA	3.75872769558152e-06
Dexi_CM05836_chr02A_23509081	Dexi_CM05836_chr02A	23509081	NA	NA	3.75872769558152e-06
Dexi_CM05836_chr02A_23509130	Dexi_CM05836_chr02A	23509130	NA	NA	3.75872769558152e-06
Dexi_CM05836_chr02A_23509377	Dexi_CM05836_chr02A	23509377	NA	NA	3.75872769558152e-06
Dexi_CM05836_chr02A_23509822	Dexi_CM05836_chr02A	23509822	NA	NA	3.75872769558152e-06
Dexi_CM05836_chr02A_23509823	Dexi_CM05836_chr02A	23509823	NA	NA	3.75872769558152e-06
Dexi_CM05836_chr02A_23511448	Dexi_CM05836_chr02A	23511448	NA	NA	3.75872769558152e-06
Dexi_CM05836_chr02A_23512990	Dexi_CM05836_chr02A	23512990	NA	NA	3.75872769558152e-06
Dexi_CM05836_chr02A_23513720	Dexi_CM05836_chr02A	23513720	NA	NA	3.75872769558152e-06
Dexi_CM05836_chr02A_23513934	Dexi_CM05836_chr02A	23513934	NA	NA	3.75872769558152e-06
Dexi_CM05836_chr02A_23514528	Dexi_CM05836_chr02A	23514528	NA	NA	3.75872769558152e-06
Dexi_CM05836_chr02A_23515439	Dexi_CM05836_chr02A	23515439	NA	NA	3.75872769558152e-06
Dexi_CM05836_chr02A_23515643	Dexi_CM05836_chr02A	23515643	NA	NA	3.75872769558152e-06
Dexi_CM05836_chr02A_23515827	Dexi_CM05836_chr02A	23515827	NA	NA	3.75872769558152e-06
Dexi_CM05836_chr02A_23516294	Dexi_CM05836_chr02A	23516294	NA	NA	3.75872769558152e-06
Dexi_CM05836_chr02A_23529063	Dexi_CM05836_chr02A	23529063	NA	NA	3.75872769558152e-06
Dexi_CM05836_chr02A_23530287	Dexi_CM05836_chr02A	23530287	NA	NA	3.75872769558152e-06
Dexi_CM05836_chr02A_23530509	Dexi_CM05836_chr02A	23530509	NA	NA	3.75872769558152e-06
Dexi_CM05836_chr02A_23531389	Dexi_CM05836_chr02A	23531389	NA	NA	3.75872769558152e-06
Dexi_CM05836_chr02A_23536330	Dexi_CM05836_chr02A	23536330	NA	NA	3.75872769558152e-06
Dexi_CM05836_chr02A_23536356	Dexi_CM05836_chr02A	23536356	NA	NA	3.75872769558152e-06
Dexi_CM05836_chr02A_23537587	Dexi_CM05836_chr02A	23537587	NA	NA	3.75872769558152e-06
Dexi_CM05836_chr02A_23537629	Dexi_CM05836_chr02A	23537629	NA	NA	3.75872769558152e-06
Dexi_CM05836_chr02A_23539080	Dexi_CM05836_chr02A	23539080	NA	NA	3.75872769558152e-06
Dexi_CM05836_chr02A_23541275	Dexi_CM05836_chr02A	23541275	NA	NA	3.75872769558152e-06
Dexi_CM05836_chr02A_23541944	Dexi_CM05836_chr02A	23541944	NA	NA	3.75872769558152e-06
Dexi_CM05836_chr02A_23542014	Dexi_CM05836_chr02A	23542014	NA	NA	3.75872769558152e-06
Dexi_CM05836_chr02A_23542194	Dexi_CM05836_chr02A	23542194	NA	NA	3.75872769558152e-06
Dexi_CM05836_chr02A_23542217	Dexi_CM05836_chr02A	23542217	NA	NA	3.75872769558152e-06
Dexi_CM05836_chr02A_23542284	Dexi_CM05836_chr02A	23542284	NA	NA	3.75872769558152e-06
Dexi_CM05836_chr02A_23542611	Dexi_CM05836_chr02A	23542611	NA	NA	3.75872769558152e-06
Dexi_CM05836_chr02A_23543449	Dexi_CM05836_chr02A	23543449	NA	NA	3.75872769558152e-06
Dexi_CM05836_chr02A_23543739	Dexi_CM05836_chr02A	23543739	NA	NA	3.75872769558152e-06
Dexi_CM05836_chr02A_23543938	Dexi_CM05836_chr02A	23543938	NA	NA	3.75872769558152e-06
Dexi_CM05836_chr02A_23543978	Dexi_CM05836_chr02A	23543978	NA	NA	3.75872769558152e-06
Dexi_CM05836_chr02A_23544047	Dexi_CM05836_chr02A	23544047	NA	NA	3.75872769558152e-06
Dexi_CM05836_chr02A_23544176	Dexi_CM05836_chr02A	23544176	NA	NA	3.75872769558152e-06
Dexi_CM05836_chr02A_23544215	Dexi_CM05836_chr02A	23544215	NA	NA	3.75872769558152e-06
Dexi_CM05836_chr02A_23544571	Dexi_CM05836_chr02A	23544571	NA	NA	3.75872769558152e-06
Dexi_CM05836_chr02A_23544878	Dexi_CM05836_chr02A	23544878	NA	NA	3.75872769558152e-06
Dexi_CM05836_chr02A_23544996	Dexi_CM05836_chr02A	23544996	NA	NA	3.75872769558152e-06
Dexi_CM05836_chr02A_23545071	Dexi_CM05836_chr02A	23545071	NA	NA	3.75872769558152e-06
Dexi_CM05836_chr02A_23545191	Dexi_CM05836_chr02A	23545191	NA	NA	3.75872769558152e-06
Dexi_CM05836_chr02A_23545228	Dexi_CM05836_chr02A	23545228	NA	NA	3.75872769558152e-06
Dexi_CM05836_chr02A_23545360	Dexi_CM05836_chr02A	23545360	NA	NA	3.75872769558152e-06
Dexi_CM05836_chr02A_23546567	Dexi_CM05836_chr02A	23546567	NA	NA	3.75872769558152e-06
Dexi_CM05836_chr02A_23546594	Dexi_CM05836_chr02A	23546594	NA	NA	3.75872769558152e-06
Dexi_CM05836_chr02A_23546801	Dexi_CM05836_chr02A	23546801	NA	NA	3.75872769558152e-06
Dexi_CM05836_chr02A_23547139	Dexi_CM05836_chr02A	23547139	NA	NA	3.75872769558152e-06
Dexi_CM05836_chr02A_23547712	Dexi_CM05836_chr02A	23547712	NA	NA	3.75872769558152e-06
Dexi_CM05836_chr02A_23547755	Dexi_CM05836_chr02A	23547755	NA	NA	3.75872769558152e-06
Dexi_CM05836_chr02A_23548053	Dexi_CM05836_chr02A	23548053	NA	NA	3.75872769558152e-06
Dexi_CM05836_chr02A_23548163	Dexi_CM05836_chr02A	23548163	NA	NA	3.75872769558152e-06
Dexi_CM05836_chr02A_23548836	Dexi_CM05836_chr02A	23548836	NA	NA	3.75872769558152e-06
Dexi_CM05836_chr02A_23551557	Dexi_CM05836_chr02A	23551557	NA	NA	3.75872769558152e-06
Dexi_CM05836_chr02A_23551896	Dexi_CM05836_chr02A	23551896	NA	NA	3.75872769558152e-06
Dexi_CM05836_chr02A_23551974	Dexi_CM05836_chr02A	23551974	NA	NA	3.75872769558152e-06
Dexi_CM05836_chr02A_23552240	Dexi_CM05836_chr02A	23552240	NA	NA	3.75872769558152e-06
Dexi_CM05836_chr02A_23552682	Dexi_CM05836_chr02A	23552682	NA	NA	3.75872769558152e-06
Dexi_CM05836_chr02A_23552800	Dexi_CM05836_chr02A	23552800	NA	NA	3.75872769558152e-06
Dexi_CM05836_chr02A_23552972	Dexi_CM05836_chr02A	23552972	NA	NA	3.75872769558152e-06
Dexi_CM05836_chr02A_23553279	Dexi_CM05836_chr02A	23553279	NA	NA	3.75872769558152e-06
Dexi_CM05836_chr02A_23553429	Dexi_CM05836_chr02A	23553429	NA	NA	3.75872769558152e-06
Dexi_CM05836_chr02A_23553636	Dexi_CM05836_chr02A	23553636	NA	NA	3.75872769558152e-06
Dexi_CM05836_chr02A_23554666	Dexi_CM05836_chr02A	23554666	NA	NA	3.75872769558152e-06
Dexi_CM05836_chr02A_23554684	Dexi_CM05836_chr02A	23554684	NA	NA	3.75872769558152e-06
Dexi_CM05836_chr02A_23554895	Dexi_CM05836_chr02A	23554895	NA	NA	3.75872769558152e-06
Dexi_CM05836_chr02A_23555326	Dexi_CM05836_chr02A	23555326	NA	NA	3.75872769558152e-06
Dexi_CM05836_chr02A_23555331	Dexi_CM05836_chr02A	23555331	NA	NA	3.75872769558152e-06
Dexi_CM05836_chr02A_23555649	Dexi_CM05836_chr02A	23555649	NA	NA	3.75872769558152e-06
Dexi_CM05836_chr02A_23555896	Dexi_CM05836_chr02A	23555896	NA	NA	3.75872769558152e-06
Dexi_CM05836_chr02A_23558587	Dexi_CM05836_chr02A	23558587	NA	NA	3.75872769558152e-06
Dexi_CM05836_chr02A_23558681	Dexi_CM05836_chr02A	23558681	NA	NA	3.75872769558152e-06
Dexi_CM05836_chr02A_23558918	Dexi_CM05836_chr02A	23558918	NA	NA	1.3276718808892e-05
Dexi_CM05836_chr02A_23558969	Dexi_CM05836_chr02A	23558969	NA	NA	3.25986040103494e-05
Dexi_CM05836_chr02A_23559520	Dexi_CM05836_chr02A	23559520	NA	NA	3.75872769558152e-06
Dexi_CM05836_chr02A_23559557	Dexi_CM05836_chr02A	23559557	NA	NA	3.75872769558152e-06
Dexi_CM05836_chr02A_23560139	Dexi_CM05836_chr02A	23560139	NA	NA	1.59584000302926e-05
Dexi_CM05836_chr02A_23560343	Dexi_CM05836_chr02A	23560343	NA	NA	3.75872769558152e-06
Dexi_CM05836_chr02A_23560368	Dexi_CM05836_chr02A	23560368	NA	NA	3.75872769558152e-06
Dexi_CM05836_chr02A_23560439	Dexi_CM05836_chr02A	23560439	NA	NA	3.75872769558152e-06
Dexi_CM05836_chr02A_23560525	Dexi_CM05836_chr02A	23560525	NA	NA	3.75872769558152e-06
Dexi_CM05836_chr02A_23560591	Dexi_CM05836_chr02A	23560591	NA	NA	3.75872769558152e-06
Dexi_CM05836_chr02A_23560674	Dexi_CM05836_chr02A	23560674	NA	NA	3.75872769558152e-06
Dexi_CM05836_chr02A_23560691	Dexi_CM05836_chr02A	23560691	NA	NA	3.75872769558152e-06
Dexi_CM05836_chr02A_23560880	Dexi_CM05836_chr02A	23560880	NA	NA	3.75872769558152e-06
Dexi_CM05836_chr02A_23560968	Dexi_CM05836_chr02A	23560968	NA	NA	3.75872769558152e-06
Dexi_CM05836_chr02A_23561093	Dexi_CM05836_chr02A	23561093	NA	NA	3.75872769558152e-06
Dexi_CM05836_chr02A_23561183	Dexi_CM05836_chr02A	23561183	NA	NA	3.75872769558152e-06
Dexi_CM05836_chr02A_23561353	Dexi_CM05836_chr02A	23561353	NA	NA	3.94550231469459e-05
Dexi_CM05836_chr02A_23561651	Dexi_CM05836_chr02A	23561651	NA	NA	3.75872769558152e-06
Dexi_CM05836_chr02A_23561957	Dexi_CM05836_chr02A	23561957	NA	NA	3.75872769558152e-06
Dexi_CM05836_chr02A_23562021	Dexi_CM05836_chr02A	23562021	NA	NA	4.46166059034761e-05
Dexi_CM05836_chr02A_23563181	Dexi_CM05836_chr02A	23563181	NA	NA	3.75872769558152e-06
Dexi_CM05836_chr02A_23563325	Dexi_CM05836_chr02A	23563325	NA	NA	3.75872769558152e-06
Dexi_CM05836_chr02A_23563553	Dexi_CM05836_chr02A	23563553	NA	NA	3.75872769558152e-06
Dexi_CM05836_chr02A_23564176	Dexi_CM05836_chr02A	23564176	NA	NA	3.75872769558152e-06
Dexi_CM05836_chr02A_23564500	Dexi_CM05836_chr02A	23564500	NA	NA	3.75872769558152e-06
Dexi_CM05836_chr02A_23564695	Dexi_CM05836_chr02A	23564695	NA	NA	3.75872769558152e-06
Dexi_CM05836_chr02A_23564797	Dexi_CM05836_chr02A	23564797	NA	NA	3.75872769558152e-06
Dexi_CM05836_chr02A_23564918	Dexi_CM05836_chr02A	23564918	NA	NA	3.75872769558152e-06
Dexi_CM05836_chr02A_23565198	Dexi_CM05836_chr02A	23565198	NA	NA	3.75872769558152e-06
Dexi_CM05836_chr02A_23565205	Dexi_CM05836_chr02A	23565205	NA	NA	3.75872769558152e-06
Dexi_CM05836_chr02A_23565252	Dexi_CM05836_chr02A	23565252	NA	NA	3.75872769558152e-06
Dexi_CM05836_chr02A_23566083	Dexi_CM05836_chr02A	23566083	NA	NA	3.75872769558152e-06
Dexi_CM05836_chr02A_23566109	Dexi_CM05836_chr02A	23566109	NA	NA	3.75872769558152e-06
Dexi_CM05836_chr02A_23566112	Dexi_CM05836_chr02A	23566112	NA	NA	3.75872769558152e-06
Dexi_CM05836_chr02A_23566247	Dexi_CM05836_chr02A	23566247	NA	NA	3.75872769558152e-06
Dexi_CM05836_chr02A_23566592	Dexi_CM05836_chr02A	23566592	NA	NA	3.75872769558152e-06
Dexi_CM05836_chr02A_23566631	Dexi_CM05836_chr02A	23566631	NA	NA	3.75872769558152e-06
Dexi_CM05836_chr02A_23566673	Dexi_CM05836_chr02A	23566673	NA	NA	5.18077671554931e-05
Dexi_CM05836_chr02A_23566714	Dexi_CM05836_chr02A	23566714	NA	NA	5.18077671554931e-05
Dexi_CM05836_chr02A_23567681	Dexi_CM05836_chr02A	23567681	NA	NA	3.75872769558152e-06
Dexi_CM05836_chr02A_23568189	Dexi_CM05836_chr02A	23568189	NA	NA	3.75872769558152e-06
Dexi_CM05836_chr02A_23568190	Dexi_CM05836_chr02A	23568190	NA	NA	3.75872769558152e-06
Dexi_CM05836_chr02A_23568665	Dexi_CM05836_chr02A	23568665	NA	NA	3.75872769558152e-06
Dexi_CM05836_chr02A_23568687	Dexi_CM05836_chr02A	23568687	NA	NA	3.75872769558152e-06
Dexi_CM05836_chr02A_23569391	Dexi_CM05836_chr02A	23569391	NA	NA	3.75872769558152e-06
Dexi_CM05836_chr02A_23570066	Dexi_CM05836_chr02A	23570066	NA	NA	3.75872769558152e-06
Dexi_CM05836_chr02A_23570128	Dexi_CM05836_chr02A	23570128	NA	NA	3.75872769558152e-06
Dexi_CM05836_chr02A_23570457	Dexi_CM05836_chr02A	23570457	NA	NA	3.75872769558152e-06
Dexi_CM05836_chr02A_23570553	Dexi_CM05836_chr02A	23570553	NA	NA	3.75872769558152e-06
Dexi_CM05836_chr02A_23571021	Dexi_CM05836_chr02A	23571021	NA	NA	3.75872769558152e-06
Dexi_CM05836_chr02A_23571204	Dexi_CM05836_chr02A	23571204	NA	NA	3.75872769558152e-06
Dexi_CM05836_chr02A_23571440	Dexi_CM05836_chr02A	23571440	NA	NA	3.75872769558152e-06
Dexi_CM05836_chr02A_23571515	Dexi_CM05836_chr02A	23571515	NA	NA	3.75872769558152e-06
Dexi_CM05836_chr02A_23571821	Dexi_CM05836_chr02A	23571821	NA	NA	3.75872769558152e-06
Dexi_CM05836_chr02A_23571937	Dexi_CM05836_chr02A	23571937	NA	NA	3.75872769558152e-06
Dexi_CM05836_chr02A_23572531	Dexi_CM05836_chr02A	23572531	NA	NA	3.75872769558152e-06
Dexi_CM05836_chr02A_23572700	Dexi_CM05836_chr02A	23572700	NA	NA	3.75872769558152e-06
Dexi_CM05836_chr02A_23573012	Dexi_CM05836_chr02A	23573012	NA	NA	3.75872769558152e-06
Dexi_CM05836_chr02A_23573135	Dexi_CM05836_chr02A	23573135	NA	NA	3.75872769558152e-06
Dexi_CM05836_chr02A_23573193	Dexi_CM05836_chr02A	23573193	NA	NA	3.75872769558152e-06
Dexi_CM05836_chr02A_23573435	Dexi_CM05836_chr02A	23573435	NA	NA	3.75872769558152e-06
Dexi_CM05836_chr02A_23573820	Dexi_CM05836_chr02A	23573820	NA	NA	3.75872769558152e-06
Dexi_CM05836_chr02A_23573914	Dexi_CM05836_chr02A	23573914	NA	NA	3.75872769558152e-06
Dexi_CM05836_chr02A_23573922	Dexi_CM05836_chr02A	23573922	NA	NA	3.75872769558152e-06
Dexi_CM05836_chr02A_23573978	Dexi_CM05836_chr02A	23573978	NA	NA	3.75872769558152e-06
Dexi_CM05836_chr02A_23574128	Dexi_CM05836_chr02A	23574128	NA	NA	3.75872769558152e-06
Dexi_CM05836_chr02A_23574569	Dexi_CM05836_chr02A	23574569	NA	NA	3.75872769558152e-06
Dexi_CM05836_chr02A_23575072	Dexi_CM05836_chr02A	23575072	NA	NA	3.75872769558152e-06
Dexi_CM05836_chr02A_23575236	Dexi_CM05836_chr02A	23575236	NA	NA	3.75872769558152e-06
Dexi_CM05836_chr02A_23575469	Dexi_CM05836_chr02A	23575469	NA	NA	3.75872769558152e-06
Dexi_CM05836_chr02A_23575830	Dexi_CM05836_chr02A	23575830	NA	NA	3.75872769558152e-06
Dexi_CM05836_chr02A_23575834	Dexi_CM05836_chr02A	23575834	NA	NA	3.75872769558152e-06
Dexi_CM05836_chr02A_23575880	Dexi_CM05836_chr02A	23575880	NA	NA	3.75872769558152e-06
Dexi_CM05836_chr02A_23576183	Dexi_CM05836_chr02A	23576183	NA	NA	3.75872769558152e-06
Dexi_CM05836_chr02A_23576209	Dexi_CM05836_chr02A	23576209	NA	NA	3.75872769558152e-06
Dexi_CM05836_chr02A_23576364	Dexi_CM05836_chr02A	23576364	NA	NA	3.75872769558152e-06
Dexi_CM05836_chr02A_23576367	Dexi_CM05836_chr02A	23576367	NA	NA	3.75872769558152e-06
Dexi_CM05836_chr02A_23576719	Dexi_CM05836_chr02A	23576719	NA	NA	3.75872769558152e-06
Dexi_CM05836_chr02A_23576946	Dexi_CM05836_chr02A	23576946	NA	NA	3.75872769558152e-06
Dexi_CM05836_chr02A_23576985	Dexi_CM05836_chr02A	23576985	NA	NA	3.75872769558152e-06
Dexi_CM05836_chr02A_23577074	Dexi_CM05836_chr02A	23577074	NA	NA	3.75872769558152e-06
Dexi_CM05836_chr02A_23577102	Dexi_CM05836_chr02A	23577102	NA	NA	3.75872769558152e-06
Dexi_CM05836_chr02A_23577480	Dexi_CM05836_chr02A	23577480	NA	NA	3.75872769558152e-06
Dexi_CM05836_chr02A_23577883	Dexi_CM05836_chr02A	23577883	NA	NA	3.75872769558152e-06
Dexi_CM05836_chr02A_23581753	Dexi_CM05836_chr02A	23581753	NA	NA	3.75872769558152e-06
Dexi_CM05836_chr02A_23582663	Dexi_CM05836_chr02A	23582663	NA	NA	3.75872769558152e-06
Dexi_CM05836_chr02A_23582693	Dexi_CM05836_chr02A	23582693	NA	NA	3.75872769558152e-06
Dexi_CM05836_chr02A_23582733	Dexi_CM05836_chr02A	23582733	NA	NA	3.75872769558152e-06
Dexi_CM05836_chr02A_23582735	Dexi_CM05836_chr02A	23582735	NA	NA	3.75872769558152e-06
Dexi_CM05836_chr02A_23582840	Dexi_CM05836_chr02A	23582840	NA	NA	3.75872769558152e-06
Dexi_CM05836_chr02A_23583508	Dexi_CM05836_chr02A	23583508	NA	NA	3.75872769558152e-06
Dexi_CM05836_chr02A_23584124	Dexi_CM05836_chr02A	23584124	NA	NA	3.75872769558152e-06
Dexi_CM05836_chr02A_23584150	Dexi_CM05836_chr02A	23584150	NA	NA	3.75872769558152e-06
Dexi_CM05836_chr02A_23584237	Dexi_CM05836_chr02A	23584237	NA	NA	3.75872769558152e-06
Dexi_CM05836_chr02A_23585021	Dexi_CM05836_chr02A	23585021	NA	NA	3.75872769558152e-06
Dexi_CM05836_chr02A_23585124	Dexi_CM05836_chr02A	23585124	NA	NA	3.75872769558152e-06
Dexi_CM05836_chr02A_23585314	Dexi_CM05836_chr02A	23585314	NA	NA	3.75872769558152e-06
Dexi_CM05836_chr02A_23585365	Dexi_CM05836_chr02A	23585365	NA	NA	3.75872769558152e-06
Dexi_CM05836_chr02A_23585718	Dexi_CM05836_chr02A	23585718	NA	NA	3.75872769558152e-06
Dexi_CM05836_chr02A_23597853	Dexi_CM05836_chr02A	23597853	NA	NA	3.75872769558152e-06
Dexi_CM05836_chr02A_23598091	Dexi_CM05836_chr02A	23598091	NA	NA	3.75872769558152e-06
Dexi_CM05836_chr02A_23598381	Dexi_CM05836_chr02A	23598381	NA	NA	3.75872769558152e-06
Dexi_CM05836_chr02A_23599491	Dexi_CM05836_chr02A	23599491	NA	NA	3.75872769558152e-06
Dexi_CM05836_chr02A_23599850	Dexi_CM05836_chr02A	23599850	NA	NA	3.75872769558152e-06
Dexi_CM05836_chr02A_23600119	Dexi_CM05836_chr02A	23600119	NA	NA	3.75872769558152e-06
Dexi_CM05836_chr02A_23601378	Dexi_CM05836_chr02A	23601378	NA	NA	3.75872769558152e-06
Dexi_CM05836_chr02A_23602659	Dexi_CM05836_chr02A	23602659	NA	NA	3.75872769558152e-06
Dexi_CM05836_chr02A_23602985	Dexi_CM05836_chr02A	23602985	NA	NA	3.75872769558152e-06
Dexi_CM05836_chr02A_23602994	Dexi_CM05836_chr02A	23602994	NA	NA	3.75872769558152e-06
Dexi_CM05836_chr02A_23604492	Dexi_CM05836_chr02A	23604492	NA	NA	3.75872769558152e-06
Dexi_CM05836_chr02A_23618690	Dexi_CM05836_chr02A	23618690	NA	NA	3.75872769558152e-06
Dexi_CM05836_chr02A_23619307	Dexi_CM05836_chr02A	23619307	NA	NA	3.75872769558152e-06
Dexi_CM05836_chr02A_23619419	Dexi_CM05836_chr02A	23619419	NA	NA	3.75872769558152e-06
Dexi_CM05836_chr02A_23898220	Dexi_CM05836_chr02A	23898220	NA	3.03760920178303e-05	0.000177996834333437
Dexi_CM05836_chr02A_24931703	Dexi_CM05836_chr02A	24931703	NA	2.3566041922537e-05	5.84618481926604e-05
Dexi_CM05836_chr02A_24937345	Dexi_CM05836_chr02A	24937345	NA	3.14699174195984e-05	0.000168208898982158
Dexi_CM05836_chr02A_25054694	Dexi_CM05836_chr02A	25054694	NA	2.3566041922537e-05	5.84618481926604e-05
Dexi_CM05836_chr02A_25062418	Dexi_CM05836_chr02A	25062418	NA	2.3566041922537e-05	5.84618481926604e-05
Dexi_CM05836_chr02A_25064721	Dexi_CM05836_chr02A	25064721	NA	6.03404759421004e-05	0.00014118106655566
Dexi_CM05836_chr02A_25064880	Dexi_CM05836_chr02A	25064880	NA	6.03404759421004e-05	0.00014118106655566
Dexi_CM05836_chr02A_25069261	Dexi_CM05836_chr02A	25069261	NA	2.3566041922537e-05	5.84618481926604e-05
Dexi_CM05836_chr02A_25071069	Dexi_CM05836_chr02A	25071069	NA	2.3566041922537e-05	5.84618481926604e-05
Dexi_CM05836_chr02A_25072346	Dexi_CM05836_chr02A	25072346	NA	2.3566041922537e-05	5.84618481926604e-05
Dexi_CM05836_chr02A_25073792	Dexi_CM05836_chr02A	25073792	NA	2.3566041922537e-05	5.84618481926604e-05
Dexi_CM05836_chr02A_25074888	Dexi_CM05836_chr02A	25074888	NA	2.3566041922537e-05	5.84618481926604e-05
Dexi_CM05836_chr02A_25077351	Dexi_CM05836_chr02A	25077351	NA	2.3566041922537e-05	5.84618481926604e-05
Dexi_CM05836_chr02A_25078019	Dexi_CM05836_chr02A	25078019	NA	2.3566041922537e-05	5.84618481926604e-05
Dexi_CM05836_chr02A_25078226	Dexi_CM05836_chr02A	25078226	NA	2.3566041922537e-05	5.84618481926604e-05
Dexi_CM05836_chr02A_25079212	Dexi_CM05836_chr02A	25079212	NA	1.14664319645234e-05	0.000134251583312376
Dexi_CM05836_chr02A_25082140	Dexi_CM05836_chr02A	25082140	NA	2.3566041922537e-05	5.84618481926604e-05
Dexi_CM05836_chr02A_25084002	Dexi_CM05836_chr02A	25084002	NA	1.22394634857316e-05	7.76226000754722e-05
Dexi_CM05836_chr02A_25084451	Dexi_CM05836_chr02A	25084451	NA	2.3566041922537e-05	5.84618481926604e-05
Dexi_CM05836_chr02A_25084684	Dexi_CM05836_chr02A	25084684	NA	2.3566041922537e-05	5.84618481926604e-05
Dexi_CM05836_chr02A_25086152	Dexi_CM05836_chr02A	25086152	NA	2.3566041922537e-05	5.84618481926604e-05
Dexi_CM05836_chr02A_25086476	Dexi_CM05836_chr02A	25086476	NA	2.3566041922537e-05	5.84618481926604e-05
Dexi_CM05836_chr02A_25086706	Dexi_CM05836_chr02A	25086706	NA	2.3566041922537e-05	5.84618481926604e-05
Dexi_CM05836_chr02A_25087421	Dexi_CM05836_chr02A	25087421	NA	2.3566041922537e-05	5.84618481926604e-05
Dexi_CM05836_chr02A_25090083	Dexi_CM05836_chr02A	25090083	NA	2.3566041922537e-05	5.84618481926604e-05
Dexi_CM05836_chr02A_25423984	Dexi_CM05836_chr02A	25423984	NA	8.67363102546203e-05	0.000169225345381731
Dexi_CM05836_chr02A_25424003	Dexi_CM05836_chr02A	25424003	NA	8.67363102546203e-05	0.000169225345381731
Dexi_CM05836_chr02A_25424495	Dexi_CM05836_chr02A	25424495	NA	8.67363102546203e-05	0.000169225345381731
Dexi_CM05836_chr02A_25424896	Dexi_CM05836_chr02A	25424896	NA	8.67363102546203e-05	0.000169225345381731
Dexi_CM05836_chr02A_28461554	Dexi_CM05836_chr02A	28461554	NA	5.8945257706543e-07	1.83130668802871e-06
Dexi_CM05836_chr02A_28482020	Dexi_CM05836_chr02A	28482020	NA	5.8945257706543e-07	1.83130668802871e-06
Dexi_CM05836_chr02A_28516407	Dexi_CM05836_chr02A	28516407	NA	5.8945257706543e-07	1.83130668802871e-06
Dexi_CM05836_chr02A_28518508	Dexi_CM05836_chr02A	28518508	NA	5.8945257706543e-07	1.83130668802871e-06
Dexi_CM05836_chr02A_30927075	Dexi_CM05836_chr02A	30927075	NA	NA	3.75872769558152e-06
Dexi_CM05836_chr02A_35138627	Dexi_CM05836_chr02A	35138627	NA	6.72526313169055e-05	2.43243836332764e-05
Dexi_CM05836_chr02A_35206377	Dexi_CM05836_chr02A	35206377	NA	5.21563612433226e-05	2.48054817581231e-05
Dexi_CM05836_chr02A_35261228	Dexi_CM05836_chr02A	35261228	NA	NA	3.69957680800253e-05
Dexi_CM05836_chr02A_37747229	Dexi_CM05836_chr02A	37747229	NA	NA	3.67955006030272e-05
Dexi_CM05836_chr02A_37770883	Dexi_CM05836_chr02A	37770883	NA	NA	3.83137416404317e-05
Dexi_CM05836_chr02A_40412393	Dexi_CM05836_chr02A	40412393	NA	6.69322154653687e-06	8.7263322766327e-05
Dexi_CM05836_chr02A_40414582	Dexi_CM05836_chr02A	40414582	NA	1.6157185007968e-05	0.000171138859250079
Dexi_CM05836_chr02A_40416358	Dexi_CM05836_chr02A	40416358	NA	6.69322154653687e-06	8.7263322766327e-05
Dexi_CM05836_chr02A_40417218	Dexi_CM05836_chr02A	40417218	NA	6.69322154653687e-06	8.7263322766327e-05
Dexi_CM05836_chr02A_40419329	Dexi_CM05836_chr02A	40419329	NA	6.69322154653687e-06	8.7263322766327e-05
Dexi_CM05836_chr02A_40427668	Dexi_CM05836_chr02A	40427668	NA	6.69322154653687e-06	8.7263322766327e-05
Dexi_CM05836_chr02A_40429370	Dexi_CM05836_chr02A	40429370	NA	6.69322154653687e-06	8.7263322766327e-05
Dexi_CM05836_chr02A_40447183	Dexi_CM05836_chr02A	40447183	NA	8.10340299504563e-05	NA
Dexi_CM05836_chr02A_40450995	Dexi_CM05836_chr02A	40450995	NA	8.10340299504563e-05	NA
Dexi_CM05836_chr02A_40453894	Dexi_CM05836_chr02A	40453894	NA	8.10340299504563e-05	NA
Dexi_CM05836_chr02A_40466948	Dexi_CM05836_chr02A	40466948	NA	8.10340299504563e-05	NA
Dexi_CM05836_chr02A_40467738	Dexi_CM05836_chr02A	40467738	NA	8.10340299504563e-05	NA
Dexi_CM05836_chr02A_40468918	Dexi_CM05836_chr02A	40468918	NA	8.10340299504563e-05	NA
Dexi_CM05836_chr02A_40470752	Dexi_CM05836_chr02A	40470752	NA	8.10340299504563e-05	NA
Dexi_CM05836_chr02A_40472719	Dexi_CM05836_chr02A	40472719	NA	8.10340299504563e-05	NA
Dexi_CM05836_chr02A_40473043	Dexi_CM05836_chr02A	40473043	NA	8.10340299504563e-05	NA
Dexi_CM05836_chr02A_40473265	Dexi_CM05836_chr02A	40473265	NA	8.10340299504563e-05	NA
Dexi_CM05836_chr02A_40473414	Dexi_CM05836_chr02A	40473414	NA	8.10340299504563e-05	NA
Dexi_CM05836_chr02A_41866412	Dexi_CM05836_chr02A	41866412	NA	5.45175025375238e-06	3.46615448385201e-05
Dexi_CM05836_chr02A_41871108	Dexi_CM05836_chr02A	41871108	NA	1.84454788259673e-05	7.76454569858856e-05
Dexi_CM05836_chr02A_41871156	Dexi_CM05836_chr02A	41871156	NA	1.84454788259673e-05	7.76454569858856e-05
Dexi_CM05836_chr02A_41872573	Dexi_CM05836_chr02A	41872573	NA	1.84454788259673e-05	7.76454569858856e-05
Dexi_CM05836_chr02A_41883351	Dexi_CM05836_chr02A	41883351	NA	6.54543416365344e-07	5.57403832868888e-06
Dexi_CM05836_chr02A_41883576	Dexi_CM05836_chr02A	41883576	NA	4.21705306993209e-05	0.000149344736305333
Dexi_CM05836_chr02A_41888402	Dexi_CM05836_chr02A	41888402	NA	1.84454788259673e-05	7.76454569858856e-05
Dexi_CM05836_chr02A_41889289	Dexi_CM05836_chr02A	41889289	NA	2.55222921186971e-05	0.000107818528025399
Dexi_CM05836_chr02A_41889827	Dexi_CM05836_chr02A	41889827	NA	1.84454788259673e-05	7.76454569858856e-05
Dexi_CM05836_chr02A_41892546	Dexi_CM05836_chr02A	41892546	NA	1.84454788259673e-05	7.76454569858856e-05
Dexi_CM05836_chr02A_41894989	Dexi_CM05836_chr02A	41894989	NA	1.84454788259673e-05	7.76454569858856e-05
Dexi_CM05836_chr02A_41895922	Dexi_CM05836_chr02A	41895922	NA	1.84454788259673e-05	7.76454569858856e-05
Dexi_CM05836_chr02B_6409662	Dexi_CM05836_chr02B	6409662	NA	6.92917581979499e-06	3.07915580780096e-05
Dexi_CM05836_chr02B_7041033	Dexi_CM05836_chr02B	7041033	NA	5.2972274570042e-06	6.75924625614403e-05
Dexi_CM05836_chr02B_7042343	Dexi_CM05836_chr02B	7042343	NA	5.2972274570042e-06	6.75924625614403e-05
Dexi_CM05836_chr02B_7057396	Dexi_CM05836_chr02B	7057396	NA	1.03127133596317e-06	8.51151491204711e-06
Dexi_CM05836_chr02B_7076858	Dexi_CM05836_chr02B	7076858	NA	5.2972274570042e-06	6.75924625614403e-05
Dexi_CM05836_chr02B_7077187	Dexi_CM05836_chr02B	7077187	NA	5.2972274570042e-06	6.75924625614403e-05
Dexi_CM05836_chr02B_7081051	Dexi_CM05836_chr02B	7081051	NA	4.76818634298134e-06	5.92778686319632e-05
Dexi_CM05836_chr02B_7081401	Dexi_CM05836_chr02B	7081401	NA	5.2972274570042e-06	6.75924625614403e-05
Dexi_CM05836_chr02B_7081441	Dexi_CM05836_chr02B	7081441	NA	5.2972274570042e-06	6.75924625614403e-05
Dexi_CM05836_chr02B_7081645	Dexi_CM05836_chr02B	7081645	NA	1.16565579520579e-06	2.05797281602489e-05
Dexi_CM05836_chr02B_7087709	Dexi_CM05836_chr02B	7087709	NA	5.2972274570042e-06	6.75924625614403e-05
Dexi_CM05836_chr02B_7089195	Dexi_CM05836_chr02B	7089195	NA	5.2972274570042e-06	6.75924625614403e-05
Dexi_CM05836_chr02B_7089820	Dexi_CM05836_chr02B	7089820	NA	5.2972274570042e-06	6.75924625614403e-05
Dexi_CM05836_chr02B_7089893	Dexi_CM05836_chr02B	7089893	NA	5.2972274570042e-06	6.75924625614403e-05
Dexi_CM05836_chr02B_7094446	Dexi_CM05836_chr02B	7094446	NA	5.2972274570042e-06	6.75924625614403e-05
Dexi_CM05836_chr02B_7095736	Dexi_CM05836_chr02B	7095736	NA	8.23124862673382e-05	NA
Dexi_CM05836_chr02B_7098624	Dexi_CM05836_chr02B	7098624	NA	4.76818634298134e-06	5.92778686319632e-05
Dexi_CM05836_chr02B_7223826	Dexi_CM05836_chr02B	7223826	NA	2.86226268328849e-05	3.39726065465908e-05
Dexi_CM05836_chr02B_7382355	Dexi_CM05836_chr02B	7382355	NA	6.68679332093732e-05	5.72696203121344e-08
Dexi_CM05836_chr02B_7418341	Dexi_CM05836_chr02B	7418341	NA	6.68679332093732e-05	5.72696203121344e-08
Dexi_CM05836_chr02B_7460049	Dexi_CM05836_chr02B	7460049	NA	6.68679332093732e-05	5.72696203121344e-08
Dexi_CM05836_chr02B_10605052	Dexi_CM05836_chr02B	10605052	NA	8.02065941063372e-06	4.76341969172535e-05
Dexi_CM05836_chr02B_11709635	Dexi_CM05836_chr02B	11709635	NA	7.1913098398911e-07	5.67561218499234e-06
Dexi_CM05836_chr02B_13513553	Dexi_CM05836_chr02B	13513553	NA	1.07172410584335e-05	8.76699437286597e-05
Dexi_CM05836_chr02B_14716939	Dexi_CM05836_chr02B	14716939	NA	1.24663184730109e-08	NA
Dexi_CM05836_chr02B_15251831	Dexi_CM05836_chr02B	15251831	NA	0.000109469717407879	NA
Dexi_CM05836_chr02B_17046024	Dexi_CM05836_chr02B	17046024	NA	1.90595753724284e-05	NA
Dexi_CM05836_chr02B_17155126	Dexi_CM05836_chr02B	17155126	NA	1.30237487622139e-05	NA
Dexi_CM05836_chr02B_17661551	Dexi_CM05836_chr02B	17661551	NA	1.29090229784509e-05	0.000100007218628714
Dexi_CM05836_chr02B_18377106	Dexi_CM05836_chr02B	18377106	NA	1.24663184730109e-08	NA
Dexi_CM05836_chr02B_18402921	Dexi_CM05836_chr02B	18402921	NA	6.34162273883321e-11	1.46653983654006e-05
Dexi_CM05836_chr02B_18466979	Dexi_CM05836_chr02B	18466979	NA	2.98637794753242e-07	NA
Dexi_CM05836_chr02B_19483205	Dexi_CM05836_chr02B	19483205	NA	6.90645956331279e-05	NA
Dexi_CM05836_chr02B_20569355	Dexi_CM05836_chr02B	20569355	NA	2.97853105671896e-05	NA
Dexi_CM05836_chr02B_20615516	Dexi_CM05836_chr02B	20615516	NA	4.43229392481124e-11	1.54953014465004e-05
Dexi_CM05836_chr02B_20691707	Dexi_CM05836_chr02B	20691707	NA	0.00010459706017183	NA
Dexi_CM05836_chr02B_20816469	Dexi_CM05836_chr02B	20816469	NA	1.23586774556588e-07	2.49777415047081e-06
Dexi_CM05836_chr02B_21857285	Dexi_CM05836_chr02B	21857285	NA	9.80958311056595e-05	NA
Dexi_CM05836_chr02B_21864763	Dexi_CM05836_chr02B	21864763	NA	5.70696541878423e-05	NA
Dexi_CM05836_chr02B_22064865	Dexi_CM05836_chr02B	22064865	NA	1.43532064811873e-05	NA
Dexi_CM05836_chr02B_22077499	Dexi_CM05836_chr02B	22077499	NA	1.03157454101231e-05	NA
Dexi_CM05836_chr02B_23262120	Dexi_CM05836_chr02B	23262120	NA	9.69609454225787e-05	NA
Dexi_CM05836_chr02B_26993739	Dexi_CM05836_chr02B	26993739	NA	1.3169154802298e-09	5.5551395576701e-08
Dexi_CM05836_chr02B_28601558	Dexi_CM05836_chr02B	28601558	NA	3.61984971856826e-05	NA
Dexi_CM05836_chr02B_28730293	Dexi_CM05836_chr02B	28730293	NA	6.58472177849774e-05	NA
Dexi_CM05836_chr02B_29035700	Dexi_CM05836_chr02B	29035700	NA	3.15496658505313e-05	NA
Dexi_CM05836_chr02B_34407597	Dexi_CM05836_chr02B	34407597	NA	2.9411589894179e-06	3.60226236388892e-05
Dexi_CM05836_chr03A_10171745	Dexi_CM05836_chr03A	10171745	NA	1.20821249591572e-08	5.14372706372621e-07
Dexi_CM05836_chr03A_10198034	Dexi_CM05836_chr03A	10198034	NA	1.05429902701627e-08	3.88412669536304e-07
Dexi_CM05836_chr03A_11497849	Dexi_CM05836_chr03A	11497849	NA	1.18291000536977e-05	3.16151625280257e-05
Dexi_CM05836_chr03A_14613975	Dexi_CM05836_chr03A	14613975	NA	2.99883141929742e-05	0.000126805804173269
Dexi_CM05836_chr03A_14613979	Dexi_CM05836_chr03A	14613979	NA	9.75038656008402e-05	NA
Dexi_CM05836_chr03A_20397346	Dexi_CM05836_chr03A	20397346	NA	7.66369604659585e-07	8.8716455683022e-05
Dexi_CM05836_chr03A_20397364	Dexi_CM05836_chr03A	20397364	NA	9.7368872313197e-06	NA
Dexi_CM05836_chr03A_20397372	Dexi_CM05836_chr03A	20397372	NA	3.23918190265258e-05	NA
Dexi_CM05836_chr03A_20397378	Dexi_CM05836_chr03A	20397378	NA	9.7368872313197e-06	NA
Dexi_CM05836_chr03A_32153046	Dexi_CM05836_chr03A	32153046	NA	8.33359832801869e-05	0.000153083227752944
Dexi_CM05836_chr03A_32160132	Dexi_CM05836_chr03A	32160132	NA	8.33359832801869e-05	0.000153083227752944
Dexi_CM05836_chr03A_32166259	Dexi_CM05836_chr03A	32166259	NA	8.33359832801869e-05	0.000153083227752944
Dexi_CM05836_chr03A_32166554	Dexi_CM05836_chr03A	32166554	NA	8.33359832801869e-05	0.000153083227752944
Dexi_CM05836_chr03A_32183503	Dexi_CM05836_chr03A	32183503	NA	0.000102714943104699	0.000101911438587722
Dexi_CM05836_chr03A_32184141	Dexi_CM05836_chr03A	32184141	NA	0.000102714943104699	0.000101911438587722
Dexi_CM05836_chr03A_32184380	Dexi_CM05836_chr03A	32184380	NA	0.000102714943104699	0.000101911438587722
Dexi_CM05836_chr03A_32185220	Dexi_CM05836_chr03A	32185220	NA	0.000102714943104699	0.000101911438587722
Dexi_CM05836_chr03A_32189528	Dexi_CM05836_chr03A	32189528	NA	0.000102714943104699	0.000101911438587722
Dexi_CM05836_chr03A_32189845	Dexi_CM05836_chr03A	32189845	NA	0.000102714943104699	0.000101911438587722
Dexi_CM05836_chr03A_32192731	Dexi_CM05836_chr03A	32192731	NA	0.000102714943104699	0.000101911438587722
Dexi_CM05836_chr03A_32195537	Dexi_CM05836_chr03A	32195537	NA	0.000102714943104699	0.000101911438587722
Dexi_CM05836_chr03A_32198587	Dexi_CM05836_chr03A	32198587	NA	0.000102714943104699	0.000101911438587722
Dexi_CM05836_chr03A_32199268	Dexi_CM05836_chr03A	32199268	NA	0.000102714943104699	0.000101911438587722
Dexi_CM05836_chr03A_32199757	Dexi_CM05836_chr03A	32199757	NA	0.000102714943104699	0.000101911438587722
Dexi_CM05836_chr03A_32200605	Dexi_CM05836_chr03A	32200605	NA	0.000102714943104699	0.000101911438587722
Dexi_CM05836_chr03A_32201029	Dexi_CM05836_chr03A	32201029	NA	0.000102714943104699	0.000101911438587722
Dexi_CM05836_chr03A_32201746	Dexi_CM05836_chr03A	32201746	NA	0.000102714943104699	0.000101911438587722
Dexi_CM05836_chr03A_32201951	Dexi_CM05836_chr03A	32201951	NA	0.000102714943104699	0.000101911438587722
Dexi_CM05836_chr03A_32206878	Dexi_CM05836_chr03A	32206878	NA	0.000102714943104699	0.000101911438587722
Dexi_CM05836_chr03A_32209367	Dexi_CM05836_chr03A	32209367	NA	3.80304918768431e-05	8.50754324603534e-05
Dexi_CM05836_chr03A_32209425	Dexi_CM05836_chr03A	32209425	NA	0.000102714943104699	0.000101911438587722
Dexi_CM05836_chr03A_32209508	Dexi_CM05836_chr03A	32209508	NA	0.000102714943104699	0.000101911438587722
Dexi_CM05836_chr03A_32212365	Dexi_CM05836_chr03A	32212365	NA	0.000102714943104699	0.000101911438587722
Dexi_CM05836_chr03A_32212440	Dexi_CM05836_chr03A	32212440	NA	0.000102714943104699	0.000101911438587722
Dexi_CM05836_chr03A_32213117	Dexi_CM05836_chr03A	32213117	NA	0.000102714943104699	0.000101911438587722
Dexi_CM05836_chr03A_32213413	Dexi_CM05836_chr03A	32213413	NA	3.80304918768431e-05	8.50754324603534e-05
Dexi_CM05836_chr03A_32213606	Dexi_CM05836_chr03A	32213606	NA	3.80304918768431e-05	8.50754324603534e-05
Dexi_CM05836_chr03A_32213674	Dexi_CM05836_chr03A	32213674	NA	3.80304918768431e-05	8.50754324603534e-05
Dexi_CM05836_chr03A_32213718	Dexi_CM05836_chr03A	32213718	NA	0.000102714943104699	0.000101911438587722
Dexi_CM05836_chr03A_32213735	Dexi_CM05836_chr03A	32213735	NA	0.000102714943104699	0.000101911438587722
Dexi_CM05836_chr03A_32214556	Dexi_CM05836_chr03A	32214556	NA	3.80304918768431e-05	8.50754324603534e-05
Dexi_CM05836_chr03A_32215541	Dexi_CM05836_chr03A	32215541	NA	0.000102714943104699	0.000101911438587722
Dexi_CM05836_chr03A_32215583	Dexi_CM05836_chr03A	32215583	NA	3.80304918768431e-05	8.50754324603534e-05
Dexi_CM05836_chr03A_32215672	Dexi_CM05836_chr03A	32215672	NA	0.000102714943104699	0.000101911438587722
Dexi_CM05836_chr03A_32215803	Dexi_CM05836_chr03A	32215803	NA	0.000102714943104699	0.000101911438587722
Dexi_CM05836_chr03A_32216135	Dexi_CM05836_chr03A	32216135	NA	0.000102714943104699	0.000101911438587722
Dexi_CM05836_chr03A_32216629	Dexi_CM05836_chr03A	32216629	NA	9.22330658409714e-06	2.14596548213014e-05
Dexi_CM05836_chr03A_32217555	Dexi_CM05836_chr03A	32217555	NA	9.22330658409714e-06	2.14596548213014e-05
Dexi_CM05836_chr03A_32218468	Dexi_CM05836_chr03A	32218468	NA	9.22330658409714e-06	2.14596548213014e-05
Dexi_CM05836_chr03A_32218572	Dexi_CM05836_chr03A	32218572	NA	9.22330658409714e-06	2.14596548213014e-05
Dexi_CM05836_chr03A_32219310	Dexi_CM05836_chr03A	32219310	NA	0.000102714943104699	0.000101911438587722
Dexi_CM05836_chr03A_32220792	Dexi_CM05836_chr03A	32220792	NA	0.000102714943104699	0.000101911438587722
Dexi_CM05836_chr03A_32220802	Dexi_CM05836_chr03A	32220802	NA	3.80304918768431e-05	8.50754324603534e-05
Dexi_CM05836_chr03A_32220900	Dexi_CM05836_chr03A	32220900	NA	3.80304918768431e-05	8.50754324603534e-05
Dexi_CM05836_chr03A_32221645	Dexi_CM05836_chr03A	32221645	NA	0.000102714943104699	0.000101911438587722
Dexi_CM05836_chr03A_32221999	Dexi_CM05836_chr03A	32221999	NA	0.000102714943104699	0.000101911438587722
Dexi_CM05836_chr03A_32222485	Dexi_CM05836_chr03A	32222485	NA	0.000102714943104699	0.000101911438587722
Dexi_CM05836_chr03A_32222665	Dexi_CM05836_chr03A	32222665	NA	3.80304918768431e-05	8.50754324603534e-05
Dexi_CM05836_chr03A_32223027	Dexi_CM05836_chr03A	32223027	NA	8.60997059234357e-05	NA
Dexi_CM05836_chr03A_32223525	Dexi_CM05836_chr03A	32223525	NA	8.60997059234357e-05	NA
Dexi_CM05836_chr03A_32223708	Dexi_CM05836_chr03A	32223708	NA	8.60997059234357e-05	NA
Dexi_CM05836_chr03A_32224168	Dexi_CM05836_chr03A	32224168	NA	2.87939464065946e-05	8.34505177739034e-05
Dexi_CM05836_chr03A_32224644	Dexi_CM05836_chr03A	32224644	NA	8.60997059234357e-05	NA
Dexi_CM05836_chr03A_32224769	Dexi_CM05836_chr03A	32224769	NA	8.60997059234357e-05	NA
Dexi_CM05836_chr03A_32224853	Dexi_CM05836_chr03A	32224853	NA	8.60997059234357e-05	NA
Dexi_CM05836_chr03A_32225175	Dexi_CM05836_chr03A	32225175	NA	8.60997059234357e-05	NA
Dexi_CM05836_chr03A_32225219	Dexi_CM05836_chr03A	32225219	NA	8.60997059234357e-05	NA
Dexi_CM05836_chr03A_32226870	Dexi_CM05836_chr03A	32226870	NA	8.60997059234357e-05	NA
Dexi_CM05836_chr03A_32227501	Dexi_CM05836_chr03A	32227501	NA	8.60997059234357e-05	NA
Dexi_CM05836_chr03A_32228147	Dexi_CM05836_chr03A	32228147	NA	8.60997059234357e-05	NA
Dexi_CM05836_chr03A_32228203	Dexi_CM05836_chr03A	32228203	NA	8.60997059234357e-05	NA
Dexi_CM05836_chr03A_32229038	Dexi_CM05836_chr03A	32229038	NA	8.60997059234357e-05	NA
Dexi_CM05836_chr03A_32229660	Dexi_CM05836_chr03A	32229660	NA	2.27608713751269e-05	4.02160673037377e-05
Dexi_CM05836_chr03A_32229773	Dexi_CM05836_chr03A	32229773	NA	2.27608713751269e-05	4.02160673037377e-05
Dexi_CM05836_chr03A_32229790	Dexi_CM05836_chr03A	32229790	NA	8.63089779277686e-05	NA
Dexi_CM05836_chr03A_32230632	Dexi_CM05836_chr03A	32230632	NA	2.47050540444632e-05	8.80179930806966e-05
Dexi_CM05836_chr03A_32230729	Dexi_CM05836_chr03A	32230729	NA	8.60997059234357e-05	NA
Dexi_CM05836_chr03A_32230765	Dexi_CM05836_chr03A	32230765	NA	8.60997059234357e-05	NA
Dexi_CM05836_chr03A_32233886	Dexi_CM05836_chr03A	32233886	NA	8.60997059234357e-05	NA
Dexi_CM05836_chr03A_32237936	Dexi_CM05836_chr03A	32237936	NA	8.60997059234357e-05	NA
Dexi_CM05836_chr03A_32238416	Dexi_CM05836_chr03A	32238416	NA	8.60997059234357e-05	NA
Dexi_CM05836_chr03A_32239787	Dexi_CM05836_chr03A	32239787	NA	2.87939464065946e-05	8.34505177739034e-05
Dexi_CM05836_chr03A_32239890	Dexi_CM05836_chr03A	32239890	NA	8.60997059234357e-05	NA
Dexi_CM05836_chr03A_32240564	Dexi_CM05836_chr03A	32240564	NA	2.87939464065946e-05	8.34505177739034e-05
Dexi_CM05836_chr03A_32240572	Dexi_CM05836_chr03A	32240572	NA	8.60997059234357e-05	NA
Dexi_CM05836_chr03A_32241158	Dexi_CM05836_chr03A	32241158	NA	8.60997059234357e-05	NA
Dexi_CM05836_chr03A_32241172	Dexi_CM05836_chr03A	32241172	NA	8.60997059234357e-05	NA
Dexi_CM05836_chr03A_32243023	Dexi_CM05836_chr03A	32243023	NA	2.87939464065946e-05	8.34505177739034e-05
Dexi_CM05836_chr03A_32243119	Dexi_CM05836_chr03A	32243119	NA	2.87939464065946e-05	8.34505177739034e-05
Dexi_CM05836_chr03A_32243225	Dexi_CM05836_chr03A	32243225	NA	5.86477376312818e-05	0.000141347035376919
Dexi_CM05836_chr03A_32245322	Dexi_CM05836_chr03A	32245322	NA	2.87939464065946e-05	8.34505177739034e-05
Dexi_CM05836_chr03A_32245415	Dexi_CM05836_chr03A	32245415	NA	2.87939464065946e-05	8.34505177739034e-05
Dexi_CM05836_chr03A_32245525	Dexi_CM05836_chr03A	32245525	NA	2.87939464065946e-05	8.34505177739034e-05
Dexi_CM05836_chr03A_32247021	Dexi_CM05836_chr03A	32247021	NA	2.87939464065946e-05	8.34505177739034e-05
Dexi_CM05836_chr03A_32247395	Dexi_CM05836_chr03A	32247395	NA	2.87939464065946e-05	8.34505177739034e-05
Dexi_CM05836_chr03A_32290021	Dexi_CM05836_chr03A	32290021	NA	2.02614392275149e-08	1.16514229384816e-06
Dexi_CM05836_chr03A_32290207	Dexi_CM05836_chr03A	32290207	NA	2.16430186287516e-05	4.86318989993585e-05
Dexi_CM05836_chr03A_32599729	Dexi_CM05836_chr03A	32599729	NA	8.60997059234357e-05	NA
Dexi_CM05836_chr03A_32608143	Dexi_CM05836_chr03A	32608143	NA	4.78085875599875e-05	7.62563442609475e-05
Dexi_CM05836_chr03A_33932567	Dexi_CM05836_chr03A	33932567	NA	6.94242805297356e-06	4.60277818518415e-05
Dexi_CM05836_chr03A_37013227	Dexi_CM05836_chr03A	37013227	NA	NA	2.77654912316441e-06
Dexi_CM05836_chr03A_38000884	Dexi_CM05836_chr03A	38000884	NA	3.71437396379652e-05	0.000150680468517997
Dexi_CM05836_chr03A_40403747	Dexi_CM05836_chr03A	40403747	NA	4.90432589536714e-05	NA
Dexi_CM05836_chr03A_42101862	Dexi_CM05836_chr03A	42101862	NA	NA	9.79945288131096e-05
Dexi_CM05836_chr03A_42178851	Dexi_CM05836_chr03A	42178851	NA	6.68679332093732e-05	5.72696203121344e-08
Dexi_CM05836_chr03A_42180768	Dexi_CM05836_chr03A	42180768	NA	6.68679332093732e-05	5.72696203121344e-08
Dexi_CM05836_chr03A_42180836	Dexi_CM05836_chr03A	42180836	NA	6.68679332093732e-05	5.72696203121344e-08
Dexi_CM05836_chr03A_42180853	Dexi_CM05836_chr03A	42180853	NA	6.68679332093732e-05	5.72696203121344e-08
Dexi_CM05836_chr03A_42181248	Dexi_CM05836_chr03A	42181248	NA	6.68679332093732e-05	5.72696203121344e-08
Dexi_CM05836_chr03A_42181560	Dexi_CM05836_chr03A	42181560	NA	NA	9.79945288131096e-05
Dexi_CM05836_chr03A_42181688	Dexi_CM05836_chr03A	42181688	NA	6.68679332093732e-05	5.72696203121344e-08
Dexi_CM05836_chr03A_42181991	Dexi_CM05836_chr03A	42181991	NA	6.68679332093732e-05	5.72696203121344e-08
Dexi_CM05836_chr03A_42182067	Dexi_CM05836_chr03A	42182067	NA	6.68679332093732e-05	5.72696203121344e-08
Dexi_CM05836_chr03A_42182179	Dexi_CM05836_chr03A	42182179	NA	6.68679332093732e-05	5.72696203121344e-08
Dexi_CM05836_chr03A_42182211	Dexi_CM05836_chr03A	42182211	NA	6.68679332093732e-05	5.72696203121344e-08
Dexi_CM05836_chr03A_42182274	Dexi_CM05836_chr03A	42182274	NA	6.68679332093732e-05	5.72696203121344e-08
Dexi_CM05836_chr03A_42182631	Dexi_CM05836_chr03A	42182631	NA	6.68679332093732e-05	5.72696203121344e-08
Dexi_CM05836_chr03A_42182703	Dexi_CM05836_chr03A	42182703	NA	6.68679332093732e-05	5.72696203121344e-08
Dexi_CM05836_chr03A_42182767	Dexi_CM05836_chr03A	42182767	NA	6.68679332093732e-05	5.72696203121344e-08
Dexi_CM05836_chr03A_42182933	Dexi_CM05836_chr03A	42182933	NA	6.68679332093732e-05	5.72696203121344e-08
Dexi_CM05836_chr03A_42182958	Dexi_CM05836_chr03A	42182958	NA	6.68679332093732e-05	5.72696203121344e-08
Dexi_CM05836_chr03A_42204949	Dexi_CM05836_chr03A	42204949	NA	6.68679332093732e-05	5.72696203121344e-08
Dexi_CM05836_chr03A_42207167	Dexi_CM05836_chr03A	42207167	NA	NA	2.7623094098358e-06
Dexi_CM05836_chr03A_42208309	Dexi_CM05836_chr03A	42208309	NA	6.68679332093732e-05	5.72696203121344e-08
Dexi_CM05836_chr03A_42208478	Dexi_CM05836_chr03A	42208478	NA	6.68679332093732e-05	5.72696203121344e-08
Dexi_CM05836_chr03A_42209111	Dexi_CM05836_chr03A	42209111	NA	6.68679332093732e-05	5.72696203121344e-08
Dexi_CM05836_chr03A_42210544	Dexi_CM05836_chr03A	42210544	NA	6.68679332093732e-05	5.72696203121344e-08
Dexi_CM05836_chr03A_42210559	Dexi_CM05836_chr03A	42210559	NA	6.68679332093732e-05	5.72696203121344e-08
Dexi_CM05836_chr03A_42210693	Dexi_CM05836_chr03A	42210693	NA	6.68679332093732e-05	5.72696203121344e-08
Dexi_CM05836_chr03A_42211091	Dexi_CM05836_chr03A	42211091	NA	6.68679332093732e-05	5.72696203121344e-08
Dexi_CM05836_chr03A_42211268	Dexi_CM05836_chr03A	42211268	NA	6.68679332093732e-05	5.72696203121344e-08
Dexi_CM05836_chr03A_42212016	Dexi_CM05836_chr03A	42212016	NA	6.68679332093732e-05	5.72696203121344e-08
Dexi_CM05836_chr03A_42213111	Dexi_CM05836_chr03A	42213111	NA	6.68679332093732e-05	5.72696203121344e-08
Dexi_CM05836_chr03A_42213243	Dexi_CM05836_chr03A	42213243	NA	6.68679332093732e-05	5.72696203121344e-08
Dexi_CM05836_chr03A_42214067	Dexi_CM05836_chr03A	42214067	NA	6.68679332093732e-05	5.72696203121344e-08
Dexi_CM05836_chr03A_42214176	Dexi_CM05836_chr03A	42214176	NA	6.68679332093732e-05	5.72696203121344e-08
Dexi_CM05836_chr03A_42214179	Dexi_CM05836_chr03A	42214179	NA	6.68679332093732e-05	5.72696203121344e-08
Dexi_CM05836_chr03A_42214701	Dexi_CM05836_chr03A	42214701	NA	6.68679332093732e-05	5.72696203121344e-08
Dexi_CM05836_chr03A_42215090	Dexi_CM05836_chr03A	42215090	NA	6.68679332093732e-05	5.72696203121344e-08
Dexi_CM05836_chr03A_42219215	Dexi_CM05836_chr03A	42219215	NA	6.68679332093732e-05	5.72696203121344e-08
Dexi_CM05836_chr03A_42221024	Dexi_CM05836_chr03A	42221024	NA	6.68679332093732e-05	5.72696203121344e-08
Dexi_CM05836_chr03A_42222940	Dexi_CM05836_chr03A	42222940	NA	6.68679332093732e-05	5.72696203121344e-08
Dexi_CM05836_chr03A_42223490	Dexi_CM05836_chr03A	42223490	NA	6.68679332093732e-05	5.72696203121344e-08
Dexi_CM05836_chr03A_42223553	Dexi_CM05836_chr03A	42223553	NA	6.68679332093732e-05	5.72696203121344e-08
Dexi_CM05836_chr03A_42224025	Dexi_CM05836_chr03A	42224025	NA	6.68679332093732e-05	5.72696203121344e-08
Dexi_CM05836_chr03A_42224220	Dexi_CM05836_chr03A	42224220	NA	6.68679332093732e-05	5.72696203121344e-08
Dexi_CM05836_chr03A_42225396	Dexi_CM05836_chr03A	42225396	NA	NA	9.79945288131096e-05
Dexi_CM05836_chr03A_42225424	Dexi_CM05836_chr03A	42225424	NA	6.68679332093732e-05	5.72696203121344e-08
Dexi_CM05836_chr03A_42226014	Dexi_CM05836_chr03A	42226014	NA	6.68679332093732e-05	5.72696203121344e-08
Dexi_CM05836_chr03A_42227388	Dexi_CM05836_chr03A	42227388	NA	6.68679332093732e-05	5.72696203121344e-08
Dexi_CM05836_chr03A_42230606	Dexi_CM05836_chr03A	42230606	NA	6.68679332093732e-05	5.72696203121344e-08
Dexi_CM05836_chr03A_42231657	Dexi_CM05836_chr03A	42231657	NA	6.68679332093732e-05	5.72696203121344e-08
Dexi_CM05836_chr03A_42234545	Dexi_CM05836_chr03A	42234545	NA	6.68679332093732e-05	5.72696203121344e-08
Dexi_CM05836_chr03A_42234551	Dexi_CM05836_chr03A	42234551	NA	6.68679332093732e-05	5.72696203121344e-08
Dexi_CM05836_chr03A_42234558	Dexi_CM05836_chr03A	42234558	NA	6.68679332093732e-05	5.72696203121344e-08
Dexi_CM05836_chr03A_42235126	Dexi_CM05836_chr03A	42235126	NA	6.68679332093732e-05	5.72696203121344e-08
Dexi_CM05836_chr03A_42235262	Dexi_CM05836_chr03A	42235262	NA	6.68679332093732e-05	5.72696203121344e-08
Dexi_CM05836_chr03A_42235335	Dexi_CM05836_chr03A	42235335	NA	6.68679332093732e-05	5.72696203121344e-08
Dexi_CM05836_chr03A_42236018	Dexi_CM05836_chr03A	42236018	NA	6.68679332093732e-05	5.72696203121344e-08
Dexi_CM05836_chr03A_42237296	Dexi_CM05836_chr03A	42237296	NA	6.68679332093732e-05	5.72696203121344e-08
Dexi_CM05836_chr03A_42238297	Dexi_CM05836_chr03A	42238297	NA	6.68679332093732e-05	5.72696203121344e-08
Dexi_CM05836_chr03A_42238828	Dexi_CM05836_chr03A	42238828	NA	6.68679332093732e-05	5.72696203121344e-08
Dexi_CM05836_chr03A_42239193	Dexi_CM05836_chr03A	42239193	NA	6.68679332093732e-05	5.72696203121344e-08
Dexi_CM05836_chr03A_42239408	Dexi_CM05836_chr03A	42239408	NA	6.68679332093732e-05	5.72696203121344e-08
Dexi_CM05836_chr03A_42239442	Dexi_CM05836_chr03A	42239442	NA	6.68679332093732e-05	5.72696203121344e-08
Dexi_CM05836_chr03A_42239501	Dexi_CM05836_chr03A	42239501	NA	6.68679332093732e-05	5.72696203121344e-08
Dexi_CM05836_chr03A_42240377	Dexi_CM05836_chr03A	42240377	NA	6.68679332093732e-05	5.72696203121344e-08
Dexi_CM05836_chr03A_42241695	Dexi_CM05836_chr03A	42241695	NA	6.68679332093732e-05	5.72696203121344e-08
Dexi_CM05836_chr03A_42241725	Dexi_CM05836_chr03A	42241725	NA	6.68679332093732e-05	5.72696203121344e-08
Dexi_CM05836_chr03A_42245988	Dexi_CM05836_chr03A	42245988	NA	6.68679332093732e-05	5.72696203121344e-08
Dexi_CM05836_chr03A_42246804	Dexi_CM05836_chr03A	42246804	NA	6.68679332093732e-05	5.72696203121344e-08
Dexi_CM05836_chr03A_42247999	Dexi_CM05836_chr03A	42247999	NA	6.68679332093732e-05	5.72696203121344e-08
Dexi_CM05836_chr03A_42248027	Dexi_CM05836_chr03A	42248027	NA	6.68679332093732e-05	5.72696203121344e-08
Dexi_CM05836_chr03A_42248506	Dexi_CM05836_chr03A	42248506	NA	6.68679332093732e-05	5.72696203121344e-08
Dexi_CM05836_chr03A_42248842	Dexi_CM05836_chr03A	42248842	NA	6.68679332093732e-05	5.72696203121344e-08
Dexi_CM05836_chr03A_42248945	Dexi_CM05836_chr03A	42248945	NA	6.68679332093732e-05	5.72696203121344e-08
Dexi_CM05836_chr03A_42249919	Dexi_CM05836_chr03A	42249919	NA	6.58665062107397e-05	6.07147615843941e-07
Dexi_CM05836_chr03A_42250361	Dexi_CM05836_chr03A	42250361	NA	6.68679332093732e-05	5.72696203121344e-08
Dexi_CM05836_chr03A_42250569	Dexi_CM05836_chr03A	42250569	NA	6.68679332093732e-05	5.72696203121344e-08
Dexi_CM05836_chr03A_42250601	Dexi_CM05836_chr03A	42250601	NA	6.68679332093732e-05	5.72696203121344e-08
Dexi_CM05836_chr03A_42251021	Dexi_CM05836_chr03A	42251021	NA	6.68679332093732e-05	5.72696203121344e-08
Dexi_CM05836_chr03A_42251048	Dexi_CM05836_chr03A	42251048	NA	6.68679332093732e-05	5.72696203121344e-08
Dexi_CM05836_chr03A_42251731	Dexi_CM05836_chr03A	42251731	NA	NA	2.76099021924513e-06
Dexi_CM05836_chr03A_42252272	Dexi_CM05836_chr03A	42252272	NA	NA	2.76099021924513e-06
Dexi_CM05836_chr03A_42252337	Dexi_CM05836_chr03A	42252337	NA	NA	2.76099021924513e-06
Dexi_CM05836_chr03A_42252498	Dexi_CM05836_chr03A	42252498	NA	NA	2.76099021924513e-06
Dexi_CM05836_chr03A_42252572	Dexi_CM05836_chr03A	42252572	NA	NA	2.76099021924513e-06
Dexi_CM05836_chr03A_42252592	Dexi_CM05836_chr03A	42252592	NA	NA	2.76099021924513e-06
Dexi_CM05836_chr03A_42253417	Dexi_CM05836_chr03A	42253417	NA	0.000103290212508664	3.6409535041939e-06
Dexi_CM05836_chr03A_42254382	Dexi_CM05836_chr03A	42254382	NA	NA	2.76099021924513e-06
Dexi_CM05836_chr03A_42254522	Dexi_CM05836_chr03A	42254522	NA	NA	2.76099021924513e-06
Dexi_CM05836_chr03A_42258087	Dexi_CM05836_chr03A	42258087	NA	NA	2.76099021924513e-06
Dexi_CM05836_chr03A_42258691	Dexi_CM05836_chr03A	42258691	NA	NA	2.76099021924513e-06
Dexi_CM05836_chr03A_42259013	Dexi_CM05836_chr03A	42259013	NA	NA	2.76099021924513e-06
Dexi_CM05836_chr03A_42259638	Dexi_CM05836_chr03A	42259638	NA	NA	2.76099021924513e-06
Dexi_CM05836_chr03A_42260304	Dexi_CM05836_chr03A	42260304	NA	NA	2.76099021924513e-06
Dexi_CM05836_chr03A_42260516	Dexi_CM05836_chr03A	42260516	NA	NA	2.76099021924513e-06
Dexi_CM05836_chr03A_42260546	Dexi_CM05836_chr03A	42260546	NA	NA	2.76099021924513e-06
Dexi_CM05836_chr03A_42260777	Dexi_CM05836_chr03A	42260777	NA	NA	2.76099021924513e-06
Dexi_CM05836_chr03A_42260788	Dexi_CM05836_chr03A	42260788	NA	NA	2.76099021924513e-06
Dexi_CM05836_chr03A_42260813	Dexi_CM05836_chr03A	42260813	NA	NA	2.76099021924513e-06
Dexi_CM05836_chr03A_42260842	Dexi_CM05836_chr03A	42260842	NA	NA	2.76099021924513e-06
Dexi_CM05836_chr03A_42260944	Dexi_CM05836_chr03A	42260944	NA	NA	2.76099021924513e-06
Dexi_CM05836_chr03A_42261122	Dexi_CM05836_chr03A	42261122	NA	NA	2.76099021924513e-06
Dexi_CM05836_chr03A_42261693	Dexi_CM05836_chr03A	42261693	NA	NA	2.76099021924513e-06
Dexi_CM05836_chr03A_42263405	Dexi_CM05836_chr03A	42263405	NA	NA	2.76099021924513e-06
Dexi_CM05836_chr03A_42264475	Dexi_CM05836_chr03A	42264475	NA	NA	2.76099021924513e-06
Dexi_CM05836_chr03A_42265222	Dexi_CM05836_chr03A	42265222	NA	NA	2.76099021924513e-06
Dexi_CM05836_chr03A_42265546	Dexi_CM05836_chr03A	42265546	NA	NA	2.76099021924513e-06
Dexi_CM05836_chr03A_42266061	Dexi_CM05836_chr03A	42266061	NA	NA	2.76099021924513e-06
Dexi_CM05836_chr03A_42267600	Dexi_CM05836_chr03A	42267600	NA	NA	2.76099021924513e-06
Dexi_CM05836_chr03A_42271797	Dexi_CM05836_chr03A	42271797	NA	NA	2.76099021924513e-06
Dexi_CM05836_chr03A_42271944	Dexi_CM05836_chr03A	42271944	NA	NA	2.76099021924513e-06
Dexi_CM05836_chr03A_42273157	Dexi_CM05836_chr03A	42273157	NA	NA	2.76099021924513e-06
Dexi_CM05836_chr03A_42273808	Dexi_CM05836_chr03A	42273808	NA	NA	2.76099021924513e-06
Dexi_CM05836_chr03A_42274101	Dexi_CM05836_chr03A	42274101	NA	NA	2.76099021924513e-06
Dexi_CM05836_chr03A_42274267	Dexi_CM05836_chr03A	42274267	NA	NA	2.76099021924513e-06
Dexi_CM05836_chr03A_42274745	Dexi_CM05836_chr03A	42274745	NA	NA	2.76099021924513e-06
Dexi_CM05836_chr03A_42275334	Dexi_CM05836_chr03A	42275334	NA	NA	2.76099021924513e-06
Dexi_CM05836_chr03A_42275561	Dexi_CM05836_chr03A	42275561	NA	NA	1.211762229302e-05
Dexi_CM05836_chr03A_42275604	Dexi_CM05836_chr03A	42275604	NA	NA	1.211762229302e-05
Dexi_CM05836_chr03A_42277826	Dexi_CM05836_chr03A	42277826	NA	NA	2.76099021924513e-06
Dexi_CM05836_chr03A_42278384	Dexi_CM05836_chr03A	42278384	NA	NA	2.76099021924513e-06
Dexi_CM05836_chr03A_42278640	Dexi_CM05836_chr03A	42278640	NA	NA	2.76099021924513e-06
Dexi_CM05836_chr03A_42288102	Dexi_CM05836_chr03A	42288102	NA	NA	2.76099021924513e-06
Dexi_CM05836_chr03A_42289046	Dexi_CM05836_chr03A	42289046	NA	NA	2.76099021924513e-06
Dexi_CM05836_chr03A_42292331	Dexi_CM05836_chr03A	42292331	NA	NA	2.76099021924513e-06
Dexi_CM05836_chr03A_42292349	Dexi_CM05836_chr03A	42292349	NA	NA	2.76099021924513e-06
Dexi_CM05836_chr03A_42292356	Dexi_CM05836_chr03A	42292356	NA	NA	2.76099021924513e-06
Dexi_CM05836_chr03A_42292385	Dexi_CM05836_chr03A	42292385	NA	NA	2.76099021924513e-06
Dexi_CM05836_chr03A_42292660	Dexi_CM05836_chr03A	42292660	NA	NA	1.42264242909953e-05
Dexi_CM05836_chr03A_42293236	Dexi_CM05836_chr03A	42293236	NA	NA	2.76099021924513e-06
Dexi_CM05836_chr03A_42293267	Dexi_CM05836_chr03A	42293267	NA	NA	2.76099021924513e-06
Dexi_CM05836_chr03A_42293277	Dexi_CM05836_chr03A	42293277	NA	NA	2.76099021924513e-06
Dexi_CM05836_chr03A_42293401	Dexi_CM05836_chr03A	42293401	NA	NA	2.76099021924513e-06
Dexi_CM05836_chr03A_42293814	Dexi_CM05836_chr03A	42293814	NA	NA	2.76099021924513e-06
Dexi_CM05836_chr03A_42294618	Dexi_CM05836_chr03A	42294618	NA	NA	2.76099021924513e-06
Dexi_CM05836_chr03A_42294634	Dexi_CM05836_chr03A	42294634	NA	NA	2.76099021924513e-06
Dexi_CM05836_chr03A_42294675	Dexi_CM05836_chr03A	42294675	NA	NA	2.76099021924513e-06
Dexi_CM05836_chr03A_42298494	Dexi_CM05836_chr03A	42298494	NA	NA	2.76099021924513e-06
Dexi_CM05836_chr03A_42299353	Dexi_CM05836_chr03A	42299353	NA	NA	1.55132440672787e-05
Dexi_CM05836_chr03A_42299419	Dexi_CM05836_chr03A	42299419	NA	NA	2.76099021924513e-06
Dexi_CM05836_chr03A_42299738	Dexi_CM05836_chr03A	42299738	NA	NA	2.76099021924513e-06
Dexi_CM05836_chr03A_42300476	Dexi_CM05836_chr03A	42300476	NA	NA	2.76099021924513e-06
Dexi_CM05836_chr03A_42301998	Dexi_CM05836_chr03A	42301998	NA	NA	2.76099021924513e-06
Dexi_CM05836_chr03A_42303063	Dexi_CM05836_chr03A	42303063	NA	NA	2.76099021924513e-06
Dexi_CM05836_chr03A_42303229	Dexi_CM05836_chr03A	42303229	NA	NA	2.76099021924513e-06
Dexi_CM05836_chr03A_42303345	Dexi_CM05836_chr03A	42303345	NA	NA	2.76099021924513e-06
Dexi_CM05836_chr03A_42304745	Dexi_CM05836_chr03A	42304745	NA	NA	2.76099021924513e-06
Dexi_CM05836_chr03A_42310815	Dexi_CM05836_chr03A	42310815	NA	NA	2.76099021924513e-06
Dexi_CM05836_chr03A_42314900	Dexi_CM05836_chr03A	42314900	NA	NA	2.76099021924513e-06
Dexi_CM05836_chr03A_42349354	Dexi_CM05836_chr03A	42349354	NA	NA	2.76099021924513e-06
Dexi_CM05836_chr03A_42349673	Dexi_CM05836_chr03A	42349673	NA	NA	2.76099021924513e-06
Dexi_CM05836_chr03A_42349888	Dexi_CM05836_chr03A	42349888	NA	NA	2.76099021924513e-06
Dexi_CM05836_chr03A_42350628	Dexi_CM05836_chr03A	42350628	NA	NA	2.76099021924513e-06
Dexi_CM05836_chr03A_42353046	Dexi_CM05836_chr03A	42353046	NA	NA	2.76099021924513e-06
Dexi_CM05836_chr03B_2472878	Dexi_CM05836_chr03B	2472878	NA	6.26181647056769e-05	NA
Dexi_CM05836_chr03B_2473686	Dexi_CM05836_chr03B	2473686	NA	6.26181647056769e-05	NA
Dexi_CM05836_chr03B_2476797	Dexi_CM05836_chr03B	2476797	NA	6.26181647056769e-05	NA
Dexi_CM05836_chr03B_7798304	Dexi_CM05836_chr03B	7798304	NA	2.08814962010719e-05	6.05548297526695e-05
Dexi_CM05836_chr03B_7805973	Dexi_CM05836_chr03B	7805973	NA	2.08814962010719e-05	6.05548297526695e-05
Dexi_CM05836_chr03B_7819305	Dexi_CM05836_chr03B	7819305	NA	2.08814962010719e-05	6.05548297526695e-05
Dexi_CM05836_chr03B_7827049	Dexi_CM05836_chr03B	7827049	NA	2.08814962010719e-05	6.05548297526695e-05
Dexi_CM05836_chr03B_7839624	Dexi_CM05836_chr03B	7839624	NA	2.08814962010719e-05	6.05548297526695e-05
Dexi_CM05836_chr03B_10060859	Dexi_CM05836_chr03B	10060859	NA	3.4376047621246e-06	2.31952259733181e-05
Dexi_CM05836_chr03B_18845228	Dexi_CM05836_chr03B	18845228	NA	5.04426455242645e-05	NA
Dexi_CM05836_chr03B_20926689	Dexi_CM05836_chr03B	20926689	NA	0.000104169527420711	NA
Dexi_CM05836_chr03B_21674765	Dexi_CM05836_chr03B	21674765	NA	1.82297867804675e-05	6.84909787285677e-05
Dexi_CM05836_chr03B_21689519	Dexi_CM05836_chr03B	21689519	NA	1.82297867804675e-05	6.84909787285677e-05
Dexi_CM05836_chr03B_21837478	Dexi_CM05836_chr03B	21837478	NA	2.03243883721902e-06	2.81115139858064e-05
Dexi_CM05836_chr03B_21845045	Dexi_CM05836_chr03B	21845045	NA	2.03243883721902e-06	2.81115139858064e-05
Dexi_CM05836_chr03B_21891700	Dexi_CM05836_chr03B	21891700	NA	2.03243883721902e-06	2.81115139858064e-05
Dexi_CM05836_chr03B_21893986	Dexi_CM05836_chr03B	21893986	NA	2.03243883721902e-06	2.81115139858064e-05
Dexi_CM05836_chr03B_30358222	Dexi_CM05836_chr03B	30358222	NA	4.87461610190602e-05	NA
Dexi_CM05836_chr03B_34732389	Dexi_CM05836_chr03B	34732389	NA	2.03443851374111e-06	5.22869933935111e-06
Dexi_CM05836_chr03B_34742903	Dexi_CM05836_chr03B	34742903	NA	6.22875671968237e-06	1.05393617801299e-05
Dexi_CM05836_chr03B_34746806	Dexi_CM05836_chr03B	34746806	NA	6.22875671968237e-06	1.05393617801299e-05
Dexi_CM05836_chr03B_34750782	Dexi_CM05836_chr03B	34750782	NA	6.22875671968237e-06	1.05393617801299e-05
Dexi_CM05836_chr03B_34751705	Dexi_CM05836_chr03B	34751705	NA	6.22875671968237e-06	1.05393617801299e-05
Dexi_CM05836_chr03B_35723649	Dexi_CM05836_chr03B	35723649	NA	5.46349476711109e-05	0.000140432588574707
Dexi_CM05836_chr03B_36291295	Dexi_CM05836_chr03B	36291295	NA	4.12520550158122e-05	NA
Dexi_CM05836_chr03B_41361076	Dexi_CM05836_chr03B	41361076	NA	5.78342039847297e-07	1.85522695682538e-05
Dexi_CM05836_chr03B_41420126	Dexi_CM05836_chr03B	41420126	NA	5.78342039847297e-07	1.85522695682538e-05
Dexi_CM05836_chr04A_7940599	Dexi_CM05836_chr04A	7940599	NA	0.000109144592115628	NA
Dexi_CM05836_chr04A_20967672	Dexi_CM05836_chr04A	20967672	NA	4.10601954437197e-05	0.000103048502041183
Dexi_CM05836_chr04A_21023807	Dexi_CM05836_chr04A	21023807	NA	9.7136372183948e-07	1.18186404366271e-05
Dexi_CM05836_chr04A_21682745	Dexi_CM05836_chr04A	21682745	NA	3.3211533080232e-05	NA
Dexi_CM05836_chr04A_21807077	Dexi_CM05836_chr04A	21807077	NA	2.88986405091788e-05	NA
Dexi_CM05836_chr04A_22329694	Dexi_CM05836_chr04A	22329694	NA	4.31361017737172e-05	NA
Dexi_CM05836_chr04A_22329698	Dexi_CM05836_chr04A	22329698	NA	4.31361017737172e-05	NA
Dexi_CM05836_chr04A_22329735	Dexi_CM05836_chr04A	22329735	NA	7.30092058517791e-05	NA
Dexi_CM05836_chr04A_22573780	Dexi_CM05836_chr04A	22573780	NA	4.7197394298911e-05	0.000171233635174454
Dexi_CM05836_chr04A_22575709	Dexi_CM05836_chr04A	22575709	NA	8.33848680984292e-05	NA
Dexi_CM05836_chr04A_22575710	Dexi_CM05836_chr04A	22575710	NA	8.33848680984292e-05	NA
Dexi_CM05836_chr04A_22575884	Dexi_CM05836_chr04A	22575884	NA	4.7197394298911e-05	0.000171233635174454
Dexi_CM05836_chr04A_22576493	Dexi_CM05836_chr04A	22576493	NA	4.7197394298911e-05	0.000171233635174454
Dexi_CM05836_chr04A_22576621	Dexi_CM05836_chr04A	22576621	NA	4.7197394298911e-05	0.000171233635174454
Dexi_CM05836_chr04A_22576874	Dexi_CM05836_chr04A	22576874	NA	2.90463490757199e-05	0.000146781481098621
Dexi_CM05836_chr04A_22577021	Dexi_CM05836_chr04A	22577021	NA	2.90463490757199e-05	0.000146781481098621
Dexi_CM05836_chr04A_22591729	Dexi_CM05836_chr04A	22591729	NA	1.32686533173886e-08	7.74196002627308e-07
Dexi_CM05836_chr04B_3024612	Dexi_CM05836_chr04B	3024612	NA	7.61030638225097e-05	0.000153062471404935
Dexi_CM05836_chr04B_7216541	Dexi_CM05836_chr04B	7216541	NA	NA	8.33681606266302e-05
Dexi_CM05836_chr04B_7216962	Dexi_CM05836_chr04B	7216962	NA	NA	8.33681606266302e-05
Dexi_CM05836_chr04B_7217116	Dexi_CM05836_chr04B	7217116	NA	NA	8.33681606266302e-05
Dexi_CM05836_chr04B_7217192	Dexi_CM05836_chr04B	7217192	NA	NA	8.33681606266302e-05
Dexi_CM05836_chr04B_7217329	Dexi_CM05836_chr04B	7217329	NA	NA	8.33681606266302e-05
Dexi_CM05836_chr04B_7217997	Dexi_CM05836_chr04B	7217997	NA	NA	8.33681606266302e-05
Dexi_CM05836_chr04B_7218316	Dexi_CM05836_chr04B	7218316	NA	NA	8.33681606266302e-05
Dexi_CM05836_chr04B_7218551	Dexi_CM05836_chr04B	7218551	NA	NA	8.33681606266302e-05
Dexi_CM05836_chr04B_7218703	Dexi_CM05836_chr04B	7218703	NA	NA	8.33681606266302e-05
Dexi_CM05836_chr04B_7218882	Dexi_CM05836_chr04B	7218882	NA	NA	8.33681606266302e-05
Dexi_CM05836_chr04B_7219689	Dexi_CM05836_chr04B	7219689	NA	NA	8.33681606266302e-05
Dexi_CM05836_chr04B_7219992	Dexi_CM05836_chr04B	7219992	NA	NA	8.33681606266302e-05
Dexi_CM05836_chr04B_7221435	Dexi_CM05836_chr04B	7221435	NA	NA	8.33681606266302e-05
Dexi_CM05836_chr04B_7221639	Dexi_CM05836_chr04B	7221639	NA	NA	8.33681606266302e-05
Dexi_CM05836_chr04B_7221751	Dexi_CM05836_chr04B	7221751	NA	NA	8.33681606266302e-05
Dexi_CM05836_chr04B_7221801	Dexi_CM05836_chr04B	7221801	NA	NA	8.33681606266302e-05
Dexi_CM05836_chr04B_7222029	Dexi_CM05836_chr04B	7222029	NA	NA	8.33681606266302e-05
Dexi_CM05836_chr04B_7222148	Dexi_CM05836_chr04B	7222148	NA	NA	8.33681606266302e-05
Dexi_CM05836_chr04B_7222388	Dexi_CM05836_chr04B	7222388	NA	NA	8.33681606266302e-05
Dexi_CM05836_chr04B_7222794	Dexi_CM05836_chr04B	7222794	NA	NA	8.33681606266302e-05
Dexi_CM05836_chr04B_7222839	Dexi_CM05836_chr04B	7222839	NA	NA	8.33681606266302e-05
Dexi_CM05836_chr04B_7223491	Dexi_CM05836_chr04B	7223491	NA	NA	8.33681606266302e-05
Dexi_CM05836_chr04B_7223983	Dexi_CM05836_chr04B	7223983	NA	NA	8.33681606266302e-05
Dexi_CM05836_chr04B_7224386	Dexi_CM05836_chr04B	7224386	NA	NA	8.33681606266302e-05
Dexi_CM05836_chr04B_7224399	Dexi_CM05836_chr04B	7224399	NA	NA	8.33681606266302e-05
Dexi_CM05836_chr04B_7224539	Dexi_CM05836_chr04B	7224539	NA	NA	8.33681606266302e-05
Dexi_CM05836_chr04B_7224920	Dexi_CM05836_chr04B	7224920	NA	NA	8.33681606266302e-05
Dexi_CM05836_chr04B_7225138	Dexi_CM05836_chr04B	7225138	NA	NA	8.33681606266302e-05
Dexi_CM05836_chr04B_7225229	Dexi_CM05836_chr04B	7225229	NA	NA	8.33681606266302e-05
Dexi_CM05836_chr04B_7225428	Dexi_CM05836_chr04B	7225428	NA	NA	8.33681606266302e-05
Dexi_CM05836_chr04B_7225507	Dexi_CM05836_chr04B	7225507	NA	NA	8.33681606266302e-05
Dexi_CM05836_chr04B_7225672	Dexi_CM05836_chr04B	7225672	NA	NA	8.33681606266302e-05
Dexi_CM05836_chr04B_7225931	Dexi_CM05836_chr04B	7225931	NA	NA	8.33681606266302e-05
Dexi_CM05836_chr04B_7226876	Dexi_CM05836_chr04B	7226876	NA	NA	8.33681606266302e-05
Dexi_CM05836_chr04B_7227740	Dexi_CM05836_chr04B	7227740	NA	NA	8.33681606266302e-05
Dexi_CM05836_chr04B_7227773	Dexi_CM05836_chr04B	7227773	NA	NA	8.33681606266302e-05
Dexi_CM05836_chr04B_7228378	Dexi_CM05836_chr04B	7228378	NA	NA	8.33681606266302e-05
Dexi_CM05836_chr04B_7228388	Dexi_CM05836_chr04B	7228388	NA	NA	8.33681606266302e-05
Dexi_CM05836_chr04B_7228413	Dexi_CM05836_chr04B	7228413	NA	NA	8.33681606266302e-05
Dexi_CM05836_chr04B_7228434	Dexi_CM05836_chr04B	7228434	NA	NA	8.33681606266302e-05
Dexi_CM05836_chr04B_7228904	Dexi_CM05836_chr04B	7228904	NA	NA	8.33681606266302e-05
Dexi_CM05836_chr04B_7229189	Dexi_CM05836_chr04B	7229189	NA	NA	8.33681606266302e-05
Dexi_CM05836_chr04B_7229501	Dexi_CM05836_chr04B	7229501	NA	NA	8.33681606266302e-05
Dexi_CM05836_chr04B_7229692	Dexi_CM05836_chr04B	7229692	NA	NA	8.33681606266302e-05
Dexi_CM05836_chr04B_7229714	Dexi_CM05836_chr04B	7229714	NA	NA	8.33681606266302e-05
Dexi_CM05836_chr04B_7229869	Dexi_CM05836_chr04B	7229869	NA	NA	8.33681606266302e-05
Dexi_CM05836_chr04B_7230025	Dexi_CM05836_chr04B	7230025	NA	NA	8.33681606266302e-05
Dexi_CM05836_chr04B_7230041	Dexi_CM05836_chr04B	7230041	NA	NA	8.33681606266302e-05
Dexi_CM05836_chr04B_7230139	Dexi_CM05836_chr04B	7230139	NA	NA	8.33681606266302e-05
Dexi_CM05836_chr04B_7230341	Dexi_CM05836_chr04B	7230341	NA	NA	8.33681606266302e-05
Dexi_CM05836_chr04B_7230356	Dexi_CM05836_chr04B	7230356	NA	NA	8.33681606266302e-05
Dexi_CM05836_chr04B_7230367	Dexi_CM05836_chr04B	7230367	NA	NA	8.33681606266302e-05
Dexi_CM05836_chr04B_7230496	Dexi_CM05836_chr04B	7230496	NA	NA	8.33681606266302e-05
Dexi_CM05836_chr04B_7230505	Dexi_CM05836_chr04B	7230505	NA	NA	8.33681606266302e-05
Dexi_CM05836_chr04B_7230635	Dexi_CM05836_chr04B	7230635	NA	NA	8.33681606266302e-05
Dexi_CM05836_chr04B_7230716	Dexi_CM05836_chr04B	7230716	NA	NA	8.33681606266302e-05
Dexi_CM05836_chr04B_7230791	Dexi_CM05836_chr04B	7230791	NA	NA	8.33681606266302e-05
Dexi_CM05836_chr04B_7230824	Dexi_CM05836_chr04B	7230824	NA	NA	8.33681606266302e-05
Dexi_CM05836_chr04B_7230882	Dexi_CM05836_chr04B	7230882	NA	NA	8.33681606266302e-05
Dexi_CM05836_chr04B_7231051	Dexi_CM05836_chr04B	7231051	NA	NA	8.33681606266302e-05
Dexi_CM05836_chr04B_7231062	Dexi_CM05836_chr04B	7231062	NA	NA	8.33681606266302e-05
Dexi_CM05836_chr04B_7231134	Dexi_CM05836_chr04B	7231134	NA	NA	8.33681606266302e-05
Dexi_CM05836_chr04B_7231168	Dexi_CM05836_chr04B	7231168	NA	NA	8.33681606266302e-05
Dexi_CM05836_chr04B_7231184	Dexi_CM05836_chr04B	7231184	NA	NA	8.33681606266302e-05
Dexi_CM05836_chr04B_7231226	Dexi_CM05836_chr04B	7231226	NA	NA	8.33681606266302e-05
Dexi_CM05836_chr04B_7231301	Dexi_CM05836_chr04B	7231301	NA	NA	8.33681606266302e-05
Dexi_CM05836_chr04B_7231392	Dexi_CM05836_chr04B	7231392	NA	NA	8.33681606266302e-05
Dexi_CM05836_chr04B_7231442	Dexi_CM05836_chr04B	7231442	NA	NA	8.33681606266302e-05
Dexi_CM05836_chr04B_7231508	Dexi_CM05836_chr04B	7231508	NA	NA	8.33681606266302e-05
Dexi_CM05836_chr04B_7231529	Dexi_CM05836_chr04B	7231529	NA	NA	8.33681606266302e-05
Dexi_CM05836_chr04B_7231555	Dexi_CM05836_chr04B	7231555	NA	NA	8.33681606266302e-05
Dexi_CM05836_chr04B_7231802	Dexi_CM05836_chr04B	7231802	NA	NA	8.33681606266302e-05
Dexi_CM05836_chr04B_7231846	Dexi_CM05836_chr04B	7231846	NA	NA	8.33681606266302e-05
Dexi_CM05836_chr04B_7231914	Dexi_CM05836_chr04B	7231914	NA	NA	8.33681606266302e-05
Dexi_CM05836_chr04B_7231988	Dexi_CM05836_chr04B	7231988	NA	NA	8.33681606266302e-05
Dexi_CM05836_chr04B_7232042	Dexi_CM05836_chr04B	7232042	NA	NA	8.33681606266302e-05
Dexi_CM05836_chr04B_7232246	Dexi_CM05836_chr04B	7232246	NA	NA	8.33681606266302e-05
Dexi_CM05836_chr04B_7232504	Dexi_CM05836_chr04B	7232504	NA	NA	8.33681606266302e-05
Dexi_CM05836_chr04B_7232575	Dexi_CM05836_chr04B	7232575	NA	NA	8.33681606266302e-05
Dexi_CM05836_chr04B_7232631	Dexi_CM05836_chr04B	7232631	NA	NA	8.33681606266302e-05
Dexi_CM05836_chr04B_7232749	Dexi_CM05836_chr04B	7232749	NA	NA	8.33681606266302e-05
Dexi_CM05836_chr04B_7232770	Dexi_CM05836_chr04B	7232770	NA	NA	0.000153167846784166
Dexi_CM05836_chr04B_7233670	Dexi_CM05836_chr04B	7233670	NA	NA	8.33681606266302e-05
Dexi_CM05836_chr04B_7233675	Dexi_CM05836_chr04B	7233675	NA	NA	8.33681606266302e-05
Dexi_CM05836_chr04B_7233747	Dexi_CM05836_chr04B	7233747	NA	NA	8.33681606266302e-05
Dexi_CM05836_chr04B_7233758	Dexi_CM05836_chr04B	7233758	NA	NA	8.33681606266302e-05
Dexi_CM05836_chr04B_7233780	Dexi_CM05836_chr04B	7233780	NA	NA	8.33681606266302e-05
Dexi_CM05836_chr04B_7233821	Dexi_CM05836_chr04B	7233821	NA	NA	8.33681606266302e-05
Dexi_CM05836_chr04B_7233832	Dexi_CM05836_chr04B	7233832	NA	NA	8.33681606266302e-05
Dexi_CM05836_chr04B_7233888	Dexi_CM05836_chr04B	7233888	NA	NA	8.33681606266302e-05
Dexi_CM05836_chr04B_7233890	Dexi_CM05836_chr04B	7233890	NA	NA	8.33681606266302e-05
Dexi_CM05836_chr04B_7234014	Dexi_CM05836_chr04B	7234014	NA	NA	8.33681606266302e-05
Dexi_CM05836_chr04B_7234028	Dexi_CM05836_chr04B	7234028	NA	NA	8.33681606266302e-05
Dexi_CM05836_chr04B_7234177	Dexi_CM05836_chr04B	7234177	NA	NA	8.33681606266302e-05
Dexi_CM05836_chr04B_7234225	Dexi_CM05836_chr04B	7234225	NA	NA	8.33681606266302e-05
Dexi_CM05836_chr04B_7234306	Dexi_CM05836_chr04B	7234306	NA	NA	8.33681606266302e-05
Dexi_CM05836_chr04B_7234538	Dexi_CM05836_chr04B	7234538	NA	NA	8.33681606266302e-05
Dexi_CM05836_chr04B_7234618	Dexi_CM05836_chr04B	7234618	NA	NA	8.33681606266302e-05
Dexi_CM05836_chr04B_7234648	Dexi_CM05836_chr04B	7234648	NA	NA	8.33681606266302e-05
Dexi_CM05836_chr04B_7234794	Dexi_CM05836_chr04B	7234794	NA	NA	8.33681606266302e-05
Dexi_CM05836_chr04B_7234899	Dexi_CM05836_chr04B	7234899	NA	NA	8.33681606266302e-05
Dexi_CM05836_chr04B_7234901	Dexi_CM05836_chr04B	7234901	NA	NA	8.33681606266302e-05
Dexi_CM05836_chr04B_7235158	Dexi_CM05836_chr04B	7235158	NA	NA	8.33681606266302e-05
Dexi_CM05836_chr04B_7235199	Dexi_CM05836_chr04B	7235199	NA	NA	8.33681606266302e-05
Dexi_CM05836_chr04B_7235209	Dexi_CM05836_chr04B	7235209	NA	NA	8.33681606266302e-05
Dexi_CM05836_chr04B_7235218	Dexi_CM05836_chr04B	7235218	NA	NA	8.33681606266302e-05
Dexi_CM05836_chr04B_7235229	Dexi_CM05836_chr04B	7235229	NA	NA	8.33681606266302e-05
Dexi_CM05836_chr04B_7235291	Dexi_CM05836_chr04B	7235291	NA	NA	8.33681606266302e-05
Dexi_CM05836_chr04B_7235385	Dexi_CM05836_chr04B	7235385	NA	NA	8.33681606266302e-05
Dexi_CM05836_chr04B_7235468	Dexi_CM05836_chr04B	7235468	NA	NA	8.33681606266302e-05
Dexi_CM05836_chr04B_7235524	Dexi_CM05836_chr04B	7235524	NA	NA	8.33681606266302e-05
Dexi_CM05836_chr04B_7235546	Dexi_CM05836_chr04B	7235546	NA	NA	8.33681606266302e-05
Dexi_CM05836_chr04B_7235914	Dexi_CM05836_chr04B	7235914	NA	NA	8.33681606266302e-05
Dexi_CM05836_chr04B_7235991	Dexi_CM05836_chr04B	7235991	NA	NA	8.33681606266302e-05
Dexi_CM05836_chr04B_7236052	Dexi_CM05836_chr04B	7236052	NA	NA	8.33681606266302e-05
Dexi_CM05836_chr04B_7236100	Dexi_CM05836_chr04B	7236100	NA	NA	8.33681606266302e-05
Dexi_CM05836_chr04B_7236128	Dexi_CM05836_chr04B	7236128	NA	NA	8.33681606266302e-05
Dexi_CM05836_chr04B_7236142	Dexi_CM05836_chr04B	7236142	NA	NA	8.33681606266302e-05
Dexi_CM05836_chr04B_7236896	Dexi_CM05836_chr04B	7236896	NA	NA	8.33681606266302e-05
Dexi_CM05836_chr04B_7236911	Dexi_CM05836_chr04B	7236911	NA	NA	8.33681606266302e-05
Dexi_CM05836_chr04B_7236937	Dexi_CM05836_chr04B	7236937	NA	NA	8.33681606266302e-05
Dexi_CM05836_chr04B_7237559	Dexi_CM05836_chr04B	7237559	NA	NA	8.33681606266302e-05
Dexi_CM05836_chr04B_7237853	Dexi_CM05836_chr04B	7237853	NA	NA	8.33681606266302e-05
Dexi_CM05836_chr04B_7238032	Dexi_CM05836_chr04B	7238032	NA	NA	8.33681606266302e-05
Dexi_CM05836_chr04B_7238152	Dexi_CM05836_chr04B	7238152	NA	NA	8.33681606266302e-05
Dexi_CM05836_chr04B_7238243	Dexi_CM05836_chr04B	7238243	NA	NA	8.33681606266302e-05
Dexi_CM05836_chr04B_7238272	Dexi_CM05836_chr04B	7238272	NA	NA	8.33681606266302e-05
Dexi_CM05836_chr04B_7238313	Dexi_CM05836_chr04B	7238313	NA	NA	8.33681606266302e-05
Dexi_CM05836_chr04B_7238320	Dexi_CM05836_chr04B	7238320	NA	NA	8.33681606266302e-05
Dexi_CM05836_chr04B_7238394	Dexi_CM05836_chr04B	7238394	NA	NA	8.33681606266302e-05
Dexi_CM05836_chr04B_7238610	Dexi_CM05836_chr04B	7238610	NA	NA	8.33681606266302e-05
Dexi_CM05836_chr04B_7238722	Dexi_CM05836_chr04B	7238722	NA	NA	8.33681606266302e-05
Dexi_CM05836_chr04B_7238732	Dexi_CM05836_chr04B	7238732	NA	NA	8.33681606266302e-05
Dexi_CM05836_chr04B_7238818	Dexi_CM05836_chr04B	7238818	NA	NA	8.33681606266302e-05
Dexi_CM05836_chr04B_7238842	Dexi_CM05836_chr04B	7238842	NA	NA	8.33681606266302e-05
Dexi_CM05836_chr04B_7238888	Dexi_CM05836_chr04B	7238888	NA	NA	8.33681606266302e-05
Dexi_CM05836_chr04B_7238904	Dexi_CM05836_chr04B	7238904	NA	NA	8.33681606266302e-05
Dexi_CM05836_chr04B_7238990	Dexi_CM05836_chr04B	7238990	NA	NA	8.33681606266302e-05
Dexi_CM05836_chr04B_7239512	Dexi_CM05836_chr04B	7239512	NA	NA	8.33681606266302e-05
Dexi_CM05836_chr04B_7239518	Dexi_CM05836_chr04B	7239518	NA	NA	8.33681606266302e-05
Dexi_CM05836_chr04B_7239529	Dexi_CM05836_chr04B	7239529	NA	NA	8.33681606266302e-05
Dexi_CM05836_chr04B_7239544	Dexi_CM05836_chr04B	7239544	NA	NA	8.33681606266302e-05
Dexi_CM05836_chr04B_7239610	Dexi_CM05836_chr04B	7239610	NA	NA	8.33681606266302e-05
Dexi_CM05836_chr04B_7239635	Dexi_CM05836_chr04B	7239635	NA	NA	8.33681606266302e-05
Dexi_CM05836_chr04B_7239737	Dexi_CM05836_chr04B	7239737	NA	NA	8.33681606266302e-05
Dexi_CM05836_chr04B_7240097	Dexi_CM05836_chr04B	7240097	NA	NA	8.33681606266302e-05
Dexi_CM05836_chr04B_7240315	Dexi_CM05836_chr04B	7240315	NA	NA	8.33681606266302e-05
Dexi_CM05836_chr04B_7240427	Dexi_CM05836_chr04B	7240427	NA	NA	8.33681606266302e-05
Dexi_CM05836_chr04B_7240724	Dexi_CM05836_chr04B	7240724	NA	NA	8.33681606266302e-05
Dexi_CM05836_chr04B_7240880	Dexi_CM05836_chr04B	7240880	NA	NA	8.33681606266302e-05
Dexi_CM05836_chr04B_7241122	Dexi_CM05836_chr04B	7241122	NA	NA	8.33681606266302e-05
Dexi_CM05836_chr04B_7241269	Dexi_CM05836_chr04B	7241269	NA	NA	8.33681606266302e-05
Dexi_CM05836_chr04B_7241297	Dexi_CM05836_chr04B	7241297	NA	NA	8.33681606266302e-05
Dexi_CM05836_chr04B_7241302	Dexi_CM05836_chr04B	7241302	NA	NA	8.33681606266302e-05
Dexi_CM05836_chr04B_7241405	Dexi_CM05836_chr04B	7241405	NA	NA	8.33681606266302e-05
Dexi_CM05836_chr04B_7241437	Dexi_CM05836_chr04B	7241437	NA	NA	8.33681606266302e-05
Dexi_CM05836_chr04B_7241522	Dexi_CM05836_chr04B	7241522	NA	NA	8.33681606266302e-05
Dexi_CM05836_chr04B_7241558	Dexi_CM05836_chr04B	7241558	NA	NA	8.33681606266302e-05
Dexi_CM05836_chr04B_7241663	Dexi_CM05836_chr04B	7241663	NA	NA	8.33681606266302e-05
Dexi_CM05836_chr04B_7241977	Dexi_CM05836_chr04B	7241977	NA	NA	8.33681606266302e-05
Dexi_CM05836_chr04B_7241978	Dexi_CM05836_chr04B	7241978	NA	NA	8.33681606266302e-05
Dexi_CM05836_chr04B_7242111	Dexi_CM05836_chr04B	7242111	NA	NA	8.33681606266302e-05
Dexi_CM05836_chr04B_7242123	Dexi_CM05836_chr04B	7242123	NA	NA	8.33681606266302e-05
Dexi_CM05836_chr04B_7242353	Dexi_CM05836_chr04B	7242353	NA	NA	8.33681606266302e-05
Dexi_CM05836_chr04B_7242393	Dexi_CM05836_chr04B	7242393	NA	NA	8.33681606266302e-05
Dexi_CM05836_chr04B_7242439	Dexi_CM05836_chr04B	7242439	NA	NA	8.33681606266302e-05
Dexi_CM05836_chr04B_7242709	Dexi_CM05836_chr04B	7242709	NA	NA	8.33681606266302e-05
Dexi_CM05836_chr04B_7242869	Dexi_CM05836_chr04B	7242869	NA	NA	8.33681606266302e-05
Dexi_CM05836_chr04B_7243061	Dexi_CM05836_chr04B	7243061	NA	NA	8.33681606266302e-05
Dexi_CM05836_chr04B_7243142	Dexi_CM05836_chr04B	7243142	NA	NA	8.33681606266302e-05
Dexi_CM05836_chr04B_7243157	Dexi_CM05836_chr04B	7243157	NA	NA	8.33681606266302e-05
Dexi_CM05836_chr04B_7243179	Dexi_CM05836_chr04B	7243179	NA	NA	8.33681606266302e-05
Dexi_CM05836_chr04B_7243206	Dexi_CM05836_chr04B	7243206	NA	NA	8.33681606266302e-05
Dexi_CM05836_chr04B_7243216	Dexi_CM05836_chr04B	7243216	NA	NA	8.33681606266302e-05
Dexi_CM05836_chr04B_7243234	Dexi_CM05836_chr04B	7243234	NA	NA	8.33681606266302e-05
Dexi_CM05836_chr04B_7243259	Dexi_CM05836_chr04B	7243259	NA	NA	8.33681606266302e-05
Dexi_CM05836_chr04B_7243364	Dexi_CM05836_chr04B	7243364	NA	NA	8.33681606266302e-05
Dexi_CM05836_chr04B_7243423	Dexi_CM05836_chr04B	7243423	NA	NA	8.33681606266302e-05
Dexi_CM05836_chr04B_7243518	Dexi_CM05836_chr04B	7243518	NA	NA	8.33681606266302e-05
Dexi_CM05836_chr04B_7243745	Dexi_CM05836_chr04B	7243745	NA	NA	8.33681606266302e-05
Dexi_CM05836_chr04B_7243999	Dexi_CM05836_chr04B	7243999	NA	NA	8.33681606266302e-05
Dexi_CM05836_chr04B_7244052	Dexi_CM05836_chr04B	7244052	NA	NA	8.33681606266302e-05
Dexi_CM05836_chr04B_7244266	Dexi_CM05836_chr04B	7244266	NA	NA	8.33681606266302e-05
Dexi_CM05836_chr04B_7244304	Dexi_CM05836_chr04B	7244304	NA	NA	8.33681606266302e-05
Dexi_CM05836_chr04B_7244423	Dexi_CM05836_chr04B	7244423	NA	NA	8.33681606266302e-05
Dexi_CM05836_chr04B_7244565	Dexi_CM05836_chr04B	7244565	NA	NA	8.33681606266302e-05
Dexi_CM05836_chr04B_7244603	Dexi_CM05836_chr04B	7244603	NA	NA	8.33681606266302e-05
Dexi_CM05836_chr04B_7244685	Dexi_CM05836_chr04B	7244685	NA	NA	8.33681606266302e-05
Dexi_CM05836_chr04B_7244763	Dexi_CM05836_chr04B	7244763	NA	NA	8.33681606266302e-05
Dexi_CM05836_chr04B_7244768	Dexi_CM05836_chr04B	7244768	NA	NA	8.33681606266302e-05
Dexi_CM05836_chr04B_7244988	Dexi_CM05836_chr04B	7244988	NA	NA	8.33681606266302e-05
Dexi_CM05836_chr04B_7245077	Dexi_CM05836_chr04B	7245077	NA	NA	8.33681606266302e-05
Dexi_CM05836_chr04B_7245231	Dexi_CM05836_chr04B	7245231	NA	NA	8.33681606266302e-05
Dexi_CM05836_chr04B_7245743	Dexi_CM05836_chr04B	7245743	NA	NA	8.33681606266302e-05
Dexi_CM05836_chr04B_7245999	Dexi_CM05836_chr04B	7245999	NA	NA	8.33681606266302e-05
Dexi_CM05836_chr04B_7246063	Dexi_CM05836_chr04B	7246063	NA	NA	8.33681606266302e-05
Dexi_CM05836_chr04B_7246086	Dexi_CM05836_chr04B	7246086	NA	NA	8.33681606266302e-05
Dexi_CM05836_chr04B_7246127	Dexi_CM05836_chr04B	7246127	NA	NA	8.33681606266302e-05
Dexi_CM05836_chr04B_7246164	Dexi_CM05836_chr04B	7246164	NA	NA	8.33681606266302e-05
Dexi_CM05836_chr04B_7246525	Dexi_CM05836_chr04B	7246525	NA	NA	8.33681606266302e-05
Dexi_CM05836_chr04B_7246632	Dexi_CM05836_chr04B	7246632	NA	NA	8.33681606266302e-05
Dexi_CM05836_chr04B_7246834	Dexi_CM05836_chr04B	7246834	NA	NA	8.33681606266302e-05
Dexi_CM05836_chr04B_7247114	Dexi_CM05836_chr04B	7247114	NA	NA	8.33681606266302e-05
Dexi_CM05836_chr04B_7247159	Dexi_CM05836_chr04B	7247159	NA	NA	8.33681606266302e-05
Dexi_CM05836_chr04B_7247354	Dexi_CM05836_chr04B	7247354	NA	NA	8.33681606266302e-05
Dexi_CM05836_chr04B_7247652	Dexi_CM05836_chr04B	7247652	NA	NA	8.33681606266302e-05
Dexi_CM05836_chr04B_7248449	Dexi_CM05836_chr04B	7248449	NA	NA	8.33681606266302e-05
Dexi_CM05836_chr04B_7248617	Dexi_CM05836_chr04B	7248617	NA	NA	8.33681606266302e-05
Dexi_CM05836_chr04B_7249926	Dexi_CM05836_chr04B	7249926	NA	NA	8.33681606266302e-05
Dexi_CM05836_chr04B_7249953	Dexi_CM05836_chr04B	7249953	NA	NA	8.33681606266302e-05
Dexi_CM05836_chr04B_7250034	Dexi_CM05836_chr04B	7250034	NA	NA	8.33681606266302e-05
Dexi_CM05836_chr04B_7250173	Dexi_CM05836_chr04B	7250173	NA	NA	8.33681606266302e-05
Dexi_CM05836_chr04B_7250803	Dexi_CM05836_chr04B	7250803	NA	NA	8.33681606266302e-05
Dexi_CM05836_chr04B_7250836	Dexi_CM05836_chr04B	7250836	NA	NA	8.33681606266302e-05
Dexi_CM05836_chr04B_7251118	Dexi_CM05836_chr04B	7251118	NA	NA	8.33681606266302e-05
Dexi_CM05836_chr04B_7251299	Dexi_CM05836_chr04B	7251299	NA	NA	8.33681606266302e-05
Dexi_CM05836_chr04B_7251597	Dexi_CM05836_chr04B	7251597	NA	NA	8.33681606266302e-05
Dexi_CM05836_chr04B_7251619	Dexi_CM05836_chr04B	7251619	NA	NA	8.33681606266302e-05
Dexi_CM05836_chr04B_7251790	Dexi_CM05836_chr04B	7251790	NA	NA	8.33681606266302e-05
Dexi_CM05836_chr04B_7252093	Dexi_CM05836_chr04B	7252093	NA	NA	8.33681606266302e-05
Dexi_CM05836_chr04B_7252976	Dexi_CM05836_chr04B	7252976	NA	NA	8.33681606266302e-05
Dexi_CM05836_chr04B_7253006	Dexi_CM05836_chr04B	7253006	NA	NA	8.33681606266302e-05
Dexi_CM05836_chr04B_7253078	Dexi_CM05836_chr04B	7253078	NA	NA	8.33681606266302e-05
Dexi_CM05836_chr04B_7253084	Dexi_CM05836_chr04B	7253084	NA	NA	8.33681606266302e-05
Dexi_CM05836_chr04B_7253450	Dexi_CM05836_chr04B	7253450	NA	NA	8.33681606266302e-05
Dexi_CM05836_chr04B_7253516	Dexi_CM05836_chr04B	7253516	NA	NA	8.33681606266302e-05
Dexi_CM05836_chr04B_7253698	Dexi_CM05836_chr04B	7253698	NA	NA	8.33681606266302e-05
Dexi_CM05836_chr04B_7253807	Dexi_CM05836_chr04B	7253807	NA	NA	8.33681606266302e-05
Dexi_CM05836_chr04B_7253905	Dexi_CM05836_chr04B	7253905	NA	NA	8.33681606266302e-05
Dexi_CM05836_chr04B_7254003	Dexi_CM05836_chr04B	7254003	NA	NA	8.33681606266302e-05
Dexi_CM05836_chr04B_7254288	Dexi_CM05836_chr04B	7254288	NA	NA	8.33681606266302e-05
Dexi_CM05836_chr04B_7254301	Dexi_CM05836_chr04B	7254301	NA	NA	8.33681606266302e-05
Dexi_CM05836_chr04B_7254554	Dexi_CM05836_chr04B	7254554	NA	NA	8.33681606266302e-05
Dexi_CM05836_chr04B_7254584	Dexi_CM05836_chr04B	7254584	NA	NA	8.33681606266302e-05
Dexi_CM05836_chr04B_7254607	Dexi_CM05836_chr04B	7254607	NA	NA	8.33681606266302e-05
Dexi_CM05836_chr04B_7255033	Dexi_CM05836_chr04B	7255033	NA	NA	8.33681606266302e-05
Dexi_CM05836_chr04B_7255208	Dexi_CM05836_chr04B	7255208	NA	NA	8.33681606266302e-05
Dexi_CM05836_chr04B_7255212	Dexi_CM05836_chr04B	7255212	NA	NA	8.33681606266302e-05
Dexi_CM05836_chr04B_7255406	Dexi_CM05836_chr04B	7255406	NA	NA	8.33681606266302e-05
Dexi_CM05836_chr04B_7255594	Dexi_CM05836_chr04B	7255594	NA	NA	8.33681606266302e-05
Dexi_CM05836_chr04B_7255703	Dexi_CM05836_chr04B	7255703	NA	NA	8.33681606266302e-05
Dexi_CM05836_chr04B_7255874	Dexi_CM05836_chr04B	7255874	NA	NA	8.33681606266302e-05
Dexi_CM05836_chr04B_7255948	Dexi_CM05836_chr04B	7255948	NA	NA	8.33681606266302e-05
Dexi_CM05836_chr04B_7255969	Dexi_CM05836_chr04B	7255969	NA	NA	8.33681606266302e-05
Dexi_CM05836_chr04B_7255980	Dexi_CM05836_chr04B	7255980	NA	NA	8.33681606266302e-05
Dexi_CM05836_chr04B_7256189	Dexi_CM05836_chr04B	7256189	NA	NA	8.33681606266302e-05
Dexi_CM05836_chr04B_7256242	Dexi_CM05836_chr04B	7256242	NA	NA	8.33681606266302e-05
Dexi_CM05836_chr04B_7256316	Dexi_CM05836_chr04B	7256316	NA	NA	8.33681606266302e-05
Dexi_CM05836_chr04B_7256336	Dexi_CM05836_chr04B	7256336	NA	NA	8.33681606266302e-05
Dexi_CM05836_chr04B_7256508	Dexi_CM05836_chr04B	7256508	NA	NA	8.33681606266302e-05
Dexi_CM05836_chr04B_7256737	Dexi_CM05836_chr04B	7256737	NA	NA	8.33681606266302e-05
Dexi_CM05836_chr04B_7256790	Dexi_CM05836_chr04B	7256790	NA	NA	8.33681606266302e-05
Dexi_CM05836_chr04B_7257043	Dexi_CM05836_chr04B	7257043	NA	NA	8.33681606266302e-05
Dexi_CM05836_chr04B_7257145	Dexi_CM05836_chr04B	7257145	NA	NA	8.33681606266302e-05
Dexi_CM05836_chr04B_7257792	Dexi_CM05836_chr04B	7257792	NA	NA	8.33681606266302e-05
Dexi_CM05836_chr04B_7257840	Dexi_CM05836_chr04B	7257840	NA	NA	8.33681606266302e-05
Dexi_CM05836_chr04B_7257983	Dexi_CM05836_chr04B	7257983	NA	NA	8.33681606266302e-05
Dexi_CM05836_chr04B_7258243	Dexi_CM05836_chr04B	7258243	NA	NA	8.33681606266302e-05
Dexi_CM05836_chr04B_7258289	Dexi_CM05836_chr04B	7258289	NA	NA	8.33681606266302e-05
Dexi_CM05836_chr04B_7258331	Dexi_CM05836_chr04B	7258331	NA	NA	8.33681606266302e-05
Dexi_CM05836_chr04B_7258415	Dexi_CM05836_chr04B	7258415	NA	NA	8.33681606266302e-05
Dexi_CM05836_chr04B_7258654	Dexi_CM05836_chr04B	7258654	NA	NA	8.33681606266302e-05
Dexi_CM05836_chr04B_7258845	Dexi_CM05836_chr04B	7258845	NA	NA	8.33681606266302e-05
Dexi_CM05836_chr04B_7258915	Dexi_CM05836_chr04B	7258915	NA	NA	8.33681606266302e-05
Dexi_CM05836_chr04B_7258940	Dexi_CM05836_chr04B	7258940	NA	NA	8.33681606266302e-05
Dexi_CM05836_chr04B_7259078	Dexi_CM05836_chr04B	7259078	NA	NA	8.33681606266302e-05
Dexi_CM05836_chr04B_7259237	Dexi_CM05836_chr04B	7259237	NA	NA	8.33681606266302e-05
Dexi_CM05836_chr04B_7259318	Dexi_CM05836_chr04B	7259318	NA	NA	8.33681606266302e-05
Dexi_CM05836_chr04B_7259404	Dexi_CM05836_chr04B	7259404	NA	NA	8.33681606266302e-05
Dexi_CM05836_chr04B_7259484	Dexi_CM05836_chr04B	7259484	NA	NA	8.33681606266302e-05
Dexi_CM05836_chr04B_7259526	Dexi_CM05836_chr04B	7259526	NA	NA	8.33681606266302e-05
Dexi_CM05836_chr04B_7259557	Dexi_CM05836_chr04B	7259557	NA	NA	8.33681606266302e-05
Dexi_CM05836_chr04B_7259595	Dexi_CM05836_chr04B	7259595	NA	NA	8.33681606266302e-05
Dexi_CM05836_chr04B_7259680	Dexi_CM05836_chr04B	7259680	NA	NA	8.33681606266302e-05
Dexi_CM05836_chr04B_7259770	Dexi_CM05836_chr04B	7259770	NA	NA	8.33681606266302e-05
Dexi_CM05836_chr04B_7259801	Dexi_CM05836_chr04B	7259801	NA	NA	8.33681606266302e-05
Dexi_CM05836_chr04B_7259970	Dexi_CM05836_chr04B	7259970	NA	NA	8.33681606266302e-05
Dexi_CM05836_chr04B_7260216	Dexi_CM05836_chr04B	7260216	NA	NA	8.33681606266302e-05
Dexi_CM05836_chr04B_7260409	Dexi_CM05836_chr04B	7260409	NA	NA	8.33681606266302e-05
Dexi_CM05836_chr04B_7260420	Dexi_CM05836_chr04B	7260420	NA	NA	8.33681606266302e-05
Dexi_CM05836_chr04B_7261250	Dexi_CM05836_chr04B	7261250	NA	NA	8.33681606266302e-05
Dexi_CM05836_chr04B_7261343	Dexi_CM05836_chr04B	7261343	NA	NA	8.33681606266302e-05
Dexi_CM05836_chr04B_7261430	Dexi_CM05836_chr04B	7261430	NA	NA	8.33681606266302e-05
Dexi_CM05836_chr04B_7261438	Dexi_CM05836_chr04B	7261438	NA	NA	8.33681606266302e-05
Dexi_CM05836_chr04B_7261770	Dexi_CM05836_chr04B	7261770	NA	NA	8.33681606266302e-05
Dexi_CM05836_chr04B_7261855	Dexi_CM05836_chr04B	7261855	NA	NA	8.33681606266302e-05
Dexi_CM05836_chr04B_7261859	Dexi_CM05836_chr04B	7261859	NA	NA	8.33681606266302e-05
Dexi_CM05836_chr04B_7261928	Dexi_CM05836_chr04B	7261928	NA	NA	8.33681606266302e-05
Dexi_CM05836_chr04B_7262136	Dexi_CM05836_chr04B	7262136	NA	NA	8.33681606266302e-05
Dexi_CM05836_chr04B_7262247	Dexi_CM05836_chr04B	7262247	NA	NA	8.33681606266302e-05
Dexi_CM05836_chr04B_7262295	Dexi_CM05836_chr04B	7262295	NA	NA	8.33681606266302e-05
Dexi_CM05836_chr04B_7262317	Dexi_CM05836_chr04B	7262317	NA	NA	8.33681606266302e-05
Dexi_CM05836_chr04B_7262342	Dexi_CM05836_chr04B	7262342	NA	NA	8.33681606266302e-05
Dexi_CM05836_chr04B_7262361	Dexi_CM05836_chr04B	7262361	NA	NA	8.33681606266302e-05
Dexi_CM05836_chr04B_7262382	Dexi_CM05836_chr04B	7262382	NA	NA	8.33681606266302e-05
Dexi_CM05836_chr04B_7262627	Dexi_CM05836_chr04B	7262627	NA	NA	8.33681606266302e-05
Dexi_CM05836_chr04B_7262826	Dexi_CM05836_chr04B	7262826	NA	NA	8.33681606266302e-05
Dexi_CM05836_chr04B_7262848	Dexi_CM05836_chr04B	7262848	NA	NA	8.33681606266302e-05
Dexi_CM05836_chr04B_7262893	Dexi_CM05836_chr04B	7262893	NA	NA	8.33681606266302e-05
Dexi_CM05836_chr04B_7262927	Dexi_CM05836_chr04B	7262927	NA	NA	8.33681606266302e-05
Dexi_CM05836_chr04B_7263088	Dexi_CM05836_chr04B	7263088	NA	NA	8.33681606266302e-05
Dexi_CM05836_chr04B_7263096	Dexi_CM05836_chr04B	7263096	NA	NA	8.33681606266302e-05
Dexi_CM05836_chr04B_7263301	Dexi_CM05836_chr04B	7263301	NA	NA	8.33681606266302e-05
Dexi_CM05836_chr04B_7263496	Dexi_CM05836_chr04B	7263496	NA	NA	8.33681606266302e-05
Dexi_CM05836_chr04B_7263848	Dexi_CM05836_chr04B	7263848	NA	NA	8.33681606266302e-05
Dexi_CM05836_chr04B_7264007	Dexi_CM05836_chr04B	7264007	NA	NA	8.33681606266302e-05
Dexi_CM05836_chr04B_7264446	Dexi_CM05836_chr04B	7264446	NA	NA	8.33681606266302e-05
Dexi_CM05836_chr04B_7264641	Dexi_CM05836_chr04B	7264641	NA	NA	8.33681606266302e-05
Dexi_CM05836_chr04B_7265584	Dexi_CM05836_chr04B	7265584	NA	NA	8.33681606266302e-05
Dexi_CM05836_chr04B_7265727	Dexi_CM05836_chr04B	7265727	NA	NA	8.33681606266302e-05
Dexi_CM05836_chr04B_7265728	Dexi_CM05836_chr04B	7265728	NA	NA	8.33681606266302e-05
Dexi_CM05836_chr04B_7265847	Dexi_CM05836_chr04B	7265847	NA	NA	8.33681606266302e-05
Dexi_CM05836_chr04B_7266445	Dexi_CM05836_chr04B	7266445	NA	NA	8.33681606266302e-05
Dexi_CM05836_chr04B_7266776	Dexi_CM05836_chr04B	7266776	NA	NA	8.33681606266302e-05
Dexi_CM05836_chr04B_7266854	Dexi_CM05836_chr04B	7266854	NA	NA	8.33681606266302e-05
Dexi_CM05836_chr04B_7267075	Dexi_CM05836_chr04B	7267075	NA	NA	8.33681606266302e-05
Dexi_CM05836_chr04B_7267100	Dexi_CM05836_chr04B	7267100	NA	NA	8.33681606266302e-05
Dexi_CM05836_chr04B_7267219	Dexi_CM05836_chr04B	7267219	NA	NA	8.33681606266302e-05
Dexi_CM05836_chr04B_7267269	Dexi_CM05836_chr04B	7267269	NA	NA	8.33681606266302e-05
Dexi_CM05836_chr04B_7267280	Dexi_CM05836_chr04B	7267280	NA	NA	8.33681606266302e-05
Dexi_CM05836_chr04B_7267361	Dexi_CM05836_chr04B	7267361	NA	NA	8.33681606266302e-05
Dexi_CM05836_chr04B_7267572	Dexi_CM05836_chr04B	7267572	NA	NA	8.33681606266302e-05
Dexi_CM05836_chr04B_7267726	Dexi_CM05836_chr04B	7267726	NA	NA	8.33681606266302e-05
Dexi_CM05836_chr04B_7267753	Dexi_CM05836_chr04B	7267753	NA	NA	8.33681606266302e-05
Dexi_CM05836_chr04B_7267782	Dexi_CM05836_chr04B	7267782	NA	NA	8.33681606266302e-05
Dexi_CM05836_chr04B_7269162	Dexi_CM05836_chr04B	7269162	NA	NA	8.33681606266302e-05
Dexi_CM05836_chr04B_7269701	Dexi_CM05836_chr04B	7269701	NA	NA	8.33681606266302e-05
Dexi_CM05836_chr04B_7270338	Dexi_CM05836_chr04B	7270338	NA	NA	8.33681606266302e-05
Dexi_CM05836_chr04B_7271675	Dexi_CM05836_chr04B	7271675	NA	NA	8.33681606266302e-05
Dexi_CM05836_chr04B_7273001	Dexi_CM05836_chr04B	7273001	NA	NA	8.33681606266302e-05
Dexi_CM05836_chr04B_7273100	Dexi_CM05836_chr04B	7273100	NA	NA	8.33681606266302e-05
Dexi_CM05836_chr04B_7273154	Dexi_CM05836_chr04B	7273154	NA	NA	8.33681606266302e-05
Dexi_CM05836_chr04B_7273481	Dexi_CM05836_chr04B	7273481	NA	NA	8.33681606266302e-05
Dexi_CM05836_chr04B_7273562	Dexi_CM05836_chr04B	7273562	NA	NA	8.33681606266302e-05
Dexi_CM05836_chr04B_7273814	Dexi_CM05836_chr04B	7273814	NA	NA	8.33681606266302e-05
Dexi_CM05836_chr04B_7273820	Dexi_CM05836_chr04B	7273820	NA	NA	8.33681606266302e-05
Dexi_CM05836_chr04B_7273833	Dexi_CM05836_chr04B	7273833	NA	NA	8.33681606266302e-05
Dexi_CM05836_chr04B_7273846	Dexi_CM05836_chr04B	7273846	NA	NA	8.33681606266302e-05
Dexi_CM05836_chr04B_7273916	Dexi_CM05836_chr04B	7273916	NA	NA	8.33681606266302e-05
Dexi_CM05836_chr04B_7274011	Dexi_CM05836_chr04B	7274011	NA	NA	8.33681606266302e-05
Dexi_CM05836_chr04B_7274074	Dexi_CM05836_chr04B	7274074	NA	NA	8.33681606266302e-05
Dexi_CM05836_chr04B_7274138	Dexi_CM05836_chr04B	7274138	NA	NA	8.33681606266302e-05
Dexi_CM05836_chr04B_7274160	Dexi_CM05836_chr04B	7274160	NA	NA	8.33681606266302e-05
Dexi_CM05836_chr04B_7274224	Dexi_CM05836_chr04B	7274224	NA	NA	8.33681606266302e-05
Dexi_CM05836_chr04B_7274255	Dexi_CM05836_chr04B	7274255	NA	NA	8.33681606266302e-05
Dexi_CM05836_chr04B_7274435	Dexi_CM05836_chr04B	7274435	NA	NA	8.33681606266302e-05
Dexi_CM05836_chr04B_7274521	Dexi_CM05836_chr04B	7274521	NA	NA	8.33681606266302e-05
Dexi_CM05836_chr04B_7274691	Dexi_CM05836_chr04B	7274691	NA	NA	8.33681606266302e-05
Dexi_CM05836_chr04B_7274693	Dexi_CM05836_chr04B	7274693	NA	NA	8.33681606266302e-05
Dexi_CM05836_chr04B_7274836	Dexi_CM05836_chr04B	7274836	NA	NA	8.33681606266302e-05
Dexi_CM05836_chr04B_7275064	Dexi_CM05836_chr04B	7275064	NA	NA	8.33681606266302e-05
Dexi_CM05836_chr04B_7276227	Dexi_CM05836_chr04B	7276227	NA	NA	8.33681606266302e-05
Dexi_CM05836_chr04B_7276283	Dexi_CM05836_chr04B	7276283	NA	NA	8.33681606266302e-05
Dexi_CM05836_chr04B_7277375	Dexi_CM05836_chr04B	7277375	NA	NA	8.33681606266302e-05
Dexi_CM05836_chr04B_7278152	Dexi_CM05836_chr04B	7278152	NA	NA	8.33681606266302e-05
Dexi_CM05836_chr04B_7278692	Dexi_CM05836_chr04B	7278692	NA	NA	8.33681606266302e-05
Dexi_CM05836_chr04B_7279557	Dexi_CM05836_chr04B	7279557	NA	NA	8.33681606266302e-05
Dexi_CM05836_chr04B_7280124	Dexi_CM05836_chr04B	7280124	NA	NA	8.33681606266302e-05
Dexi_CM05836_chr04B_7280212	Dexi_CM05836_chr04B	7280212	NA	NA	8.33681606266302e-05
Dexi_CM05836_chr04B_7280771	Dexi_CM05836_chr04B	7280771	NA	NA	8.33681606266302e-05
Dexi_CM05836_chr04B_7281660	Dexi_CM05836_chr04B	7281660	NA	NA	8.33681606266302e-05
Dexi_CM05836_chr04B_7282216	Dexi_CM05836_chr04B	7282216	NA	NA	8.33681606266302e-05
Dexi_CM05836_chr04B_7282959	Dexi_CM05836_chr04B	7282959	NA	NA	8.33681606266302e-05
Dexi_CM05836_chr04B_7283584	Dexi_CM05836_chr04B	7283584	NA	NA	8.33681606266302e-05
Dexi_CM05836_chr04B_7284355	Dexi_CM05836_chr04B	7284355	NA	NA	8.33681606266302e-05
Dexi_CM05836_chr04B_7284425	Dexi_CM05836_chr04B	7284425	NA	NA	8.33681606266302e-05
Dexi_CM05836_chr04B_7284426	Dexi_CM05836_chr04B	7284426	NA	NA	8.33681606266302e-05
Dexi_CM05836_chr04B_7284875	Dexi_CM05836_chr04B	7284875	NA	NA	8.33681606266302e-05
Dexi_CM05836_chr04B_7285510	Dexi_CM05836_chr04B	7285510	NA	NA	8.33681606266302e-05
Dexi_CM05836_chr04B_7285721	Dexi_CM05836_chr04B	7285721	NA	NA	8.33681606266302e-05
Dexi_CM05836_chr04B_7286416	Dexi_CM05836_chr04B	7286416	NA	NA	8.33681606266302e-05
Dexi_CM05836_chr04B_7286701	Dexi_CM05836_chr04B	7286701	NA	NA	8.33681606266302e-05
Dexi_CM05836_chr04B_7287750	Dexi_CM05836_chr04B	7287750	NA	NA	8.33681606266302e-05
Dexi_CM05836_chr04B_7287987	Dexi_CM05836_chr04B	7287987	NA	NA	8.33681606266302e-05
Dexi_CM05836_chr04B_7288241	Dexi_CM05836_chr04B	7288241	NA	NA	8.33681606266302e-05
Dexi_CM05836_chr04B_7288699	Dexi_CM05836_chr04B	7288699	NA	NA	8.33681606266302e-05
Dexi_CM05836_chr04B_7288704	Dexi_CM05836_chr04B	7288704	NA	NA	8.33681606266302e-05
Dexi_CM05836_chr04B_7289001	Dexi_CM05836_chr04B	7289001	NA	NA	8.33681606266302e-05
Dexi_CM05836_chr04B_7289045	Dexi_CM05836_chr04B	7289045	NA	NA	8.33681606266302e-05
Dexi_CM05836_chr04B_7289061	Dexi_CM05836_chr04B	7289061	NA	NA	8.33681606266302e-05
Dexi_CM05836_chr04B_7289347	Dexi_CM05836_chr04B	7289347	NA	NA	8.33681606266302e-05
Dexi_CM05836_chr04B_9208485	Dexi_CM05836_chr04B	9208485	NA	9.8267307237438e-06	5.80680194803993e-06
Dexi_CM05836_chr04B_9242144	Dexi_CM05836_chr04B	9242144	NA	9.8267307237438e-06	5.80680194803993e-06
Dexi_CM05836_chr04B_24623559	Dexi_CM05836_chr04B	24623559	NA	5.32939706235523e-06	6.97246738057144e-05
Dexi_CM05836_chr04B_24623699	Dexi_CM05836_chr04B	24623699	NA	5.32939706235523e-06	6.97246738057144e-05
Dexi_CM05836_chr04B_24624012	Dexi_CM05836_chr04B	24624012	NA	5.32939706235523e-06	6.97246738057144e-05
Dexi_CM05836_chr04B_24624175	Dexi_CM05836_chr04B	24624175	NA	5.32939706235523e-06	6.97246738057144e-05
Dexi_CM05836_chr04B_24624292	Dexi_CM05836_chr04B	24624292	NA	5.32939706235523e-06	6.97246738057144e-05
Dexi_CM05836_chr04B_24624411	Dexi_CM05836_chr04B	24624411	NA	5.32939706235523e-06	6.97246738057144e-05
Dexi_CM05836_chr04B_24624438	Dexi_CM05836_chr04B	24624438	NA	5.32939706235523e-06	6.97246738057144e-05
Dexi_CM05836_chr04B_24624485	Dexi_CM05836_chr04B	24624485	NA	5.32939706235523e-06	6.97246738057144e-05
Dexi_CM05836_chr04B_24624840	Dexi_CM05836_chr04B	24624840	NA	5.32939706235523e-06	6.97246738057144e-05
Dexi_CM05836_chr04B_24624935	Dexi_CM05836_chr04B	24624935	NA	5.32939706235523e-06	6.97246738057144e-05
Dexi_CM05836_chr04B_24625130	Dexi_CM05836_chr04B	24625130	NA	5.32939706235523e-06	6.97246738057144e-05
Dexi_CM05836_chr04B_24625634	Dexi_CM05836_chr04B	24625634	NA	5.32939706235523e-06	6.97246738057144e-05
Dexi_CM05836_chr04B_24625816	Dexi_CM05836_chr04B	24625816	NA	5.32939706235523e-06	6.97246738057144e-05
Dexi_CM05836_chr04B_24626911	Dexi_CM05836_chr04B	24626911	NA	5.32939706235523e-06	6.97246738057144e-05
Dexi_CM05836_chr04B_24626943	Dexi_CM05836_chr04B	24626943	NA	5.32939706235523e-06	6.97246738057144e-05
Dexi_CM05836_chr04B_24627067	Dexi_CM05836_chr04B	24627067	NA	5.32939706235523e-06	6.97246738057144e-05
Dexi_CM05836_chr05A_114785	Dexi_CM05836_chr05A	114785	NA	9.11595909092083e-07	1.26133621133932e-05
Dexi_CM05836_chr05A_598219	Dexi_CM05836_chr05A	598219	NA	NA	3.75872769558152e-06
Dexi_CM05836_chr05A_7754690	Dexi_CM05836_chr05A	7754690	NA	NA	3.75872769558152e-06
Dexi_CM05836_chr05A_7754888	Dexi_CM05836_chr05A	7754888	NA	NA	3.75872769558152e-06
Dexi_CM05836_chr05A_7754902	Dexi_CM05836_chr05A	7754902	NA	NA	3.75872769558152e-06
Dexi_CM05836_chr05A_13975714	Dexi_CM05836_chr05A	13975714	NA	7.86690151584892e-05	NA
Dexi_CM05836_chr05A_19611944	Dexi_CM05836_chr05A	19611944	NA	9.51790955204398e-06	1.65960587955907e-05
Dexi_CM05836_chr05A_19796931	Dexi_CM05836_chr05A	19796931	NA	9.9729383256853e-05	0.000119686157904153
Dexi_CM05836_chr05A_19853356	Dexi_CM05836_chr05A	19853356	NA	9.9729383256853e-05	0.000119686157904153
Dexi_CM05836_chr05A_19856305	Dexi_CM05836_chr05A	19856305	NA	9.9729383256853e-05	0.000119686157904153
Dexi_CM05836_chr05A_19871950	Dexi_CM05836_chr05A	19871950	NA	6.5369778953476e-05	8.45731907910266e-05
Dexi_CM05836_chr05A_19892200	Dexi_CM05836_chr05A	19892200	NA	9.9729383256853e-05	0.000119686157904153
Dexi_CM05836_chr05A_26878880	Dexi_CM05836_chr05A	26878880	NA	NA	5.90564411985523e-05
Dexi_CM05836_chr05A_27292896	Dexi_CM05836_chr05A	27292896	NA	NA	0.000148132956519757
Dexi_CM05836_chr05A_29223783	Dexi_CM05836_chr05A	29223783	NA	7.30671470244861e-05	0.000157774110419669
Dexi_CM05836_chr05A_34111187	Dexi_CM05836_chr05A	34111187	NA	3.09359906846665e-05	0.000111175188527678
Dexi_CM05836_chr05B_4466471	Dexi_CM05836_chr05B	4466471	NA	4.12426247657373e-05	NA
Dexi_CM05836_chr05B_19501574	Dexi_CM05836_chr05B	19501574	NA	8.11023730069415e-06	2.25622264940749e-05
Dexi_CM05836_chr05B_19504960	Dexi_CM05836_chr05B	19504960	NA	8.11023730069415e-06	2.25622264940749e-05
Dexi_CM05836_chr05B_19517672	Dexi_CM05836_chr05B	19517672	NA	8.11023730069415e-06	2.25622264940749e-05
Dexi_CM05836_chr05B_19519705	Dexi_CM05836_chr05B	19519705	NA	8.11023730069415e-06	2.25622264940749e-05
Dexi_CM05836_chr05B_19521634	Dexi_CM05836_chr05B	19521634	NA	8.11023730069415e-06	2.25622264940749e-05
Dexi_CM05836_chr05B_19521977	Dexi_CM05836_chr05B	19521977	NA	8.11023730069415e-06	2.25622264940749e-05
Dexi_CM05836_chr05B_19523169	Dexi_CM05836_chr05B	19523169	NA	8.11023730069415e-06	2.25622264940749e-05
Dexi_CM05836_chr05B_19524342	Dexi_CM05836_chr05B	19524342	NA	8.11023730069415e-06	2.25622264940749e-05
Dexi_CM05836_chr05B_19524478	Dexi_CM05836_chr05B	19524478	NA	8.11023730069415e-06	2.25622264940749e-05
Dexi_CM05836_chr05B_19533736	Dexi_CM05836_chr05B	19533736	NA	8.11023730069415e-06	2.25622264940749e-05
Dexi_CM05836_chr05B_19535819	Dexi_CM05836_chr05B	19535819	NA	8.11023730069415e-06	2.25622264940749e-05
Dexi_CM05836_chr05B_19540555	Dexi_CM05836_chr05B	19540555	NA	8.11023730069415e-06	2.25622264940749e-05
Dexi_CM05836_chr05B_19541392	Dexi_CM05836_chr05B	19541392	NA	8.11023730069415e-06	2.25622264940749e-05
Dexi_CM05836_chr05B_19541974	Dexi_CM05836_chr05B	19541974	NA	8.11023730069415e-06	2.25622264940749e-05
Dexi_CM05836_chr05B_19544331	Dexi_CM05836_chr05B	19544331	NA	8.11023730069415e-06	2.25622264940749e-05
Dexi_CM05836_chr05B_19555648	Dexi_CM05836_chr05B	19555648	NA	8.11023730069415e-06	2.25622264940749e-05
Dexi_CM05836_chr05B_19562963	Dexi_CM05836_chr05B	19562963	NA	8.11023730069415e-06	2.25622264940749e-05
Dexi_CM05836_chr05B_19563572	Dexi_CM05836_chr05B	19563572	NA	8.11023730069415e-06	2.25622264940749e-05
Dexi_CM05836_chr05B_19564436	Dexi_CM05836_chr05B	19564436	NA	8.11023730069415e-06	2.25622264940749e-05
Dexi_CM05836_chr05B_19566232	Dexi_CM05836_chr05B	19566232	NA	6.23138565576668e-05	0.000125544726393887
Dexi_CM05836_chr05B_19569215	Dexi_CM05836_chr05B	19569215	NA	8.11023730069415e-06	2.25622264940749e-05
Dexi_CM05836_chr05B_19571354	Dexi_CM05836_chr05B	19571354	NA	8.11023730069415e-06	2.25622264940749e-05
Dexi_CM05836_chr05B_19584898	Dexi_CM05836_chr05B	19584898	NA	8.11023730069415e-06	2.25622264940749e-05
Dexi_CM05836_chr05B_19589556	Dexi_CM05836_chr05B	19589556	NA	8.11023730069415e-06	2.25622264940749e-05
Dexi_CM05836_chr05B_19590326	Dexi_CM05836_chr05B	19590326	NA	8.11023730069415e-06	2.25622264940749e-05
Dexi_CM05836_chr05B_19599093	Dexi_CM05836_chr05B	19599093	NA	8.11023730069415e-06	2.25622264940749e-05
Dexi_CM05836_chr05B_19600369	Dexi_CM05836_chr05B	19600369	NA	8.11023730069415e-06	2.25622264940749e-05
Dexi_CM05836_chr05B_19602631	Dexi_CM05836_chr05B	19602631	NA	8.11023730069415e-06	2.25622264940749e-05
Dexi_CM05836_chr05B_19605646	Dexi_CM05836_chr05B	19605646	NA	8.11023730069415e-06	2.25622264940749e-05
Dexi_CM05836_chr05B_19606845	Dexi_CM05836_chr05B	19606845	NA	8.11023730069415e-06	2.25622264940749e-05
Dexi_CM05836_chr05B_19653116	Dexi_CM05836_chr05B	19653116	NA	8.11023730069415e-06	2.25622264940749e-05
Dexi_CM05836_chr05B_19654774	Dexi_CM05836_chr05B	19654774	NA	8.11023730069415e-06	2.25622264940749e-05
Dexi_CM05836_chr05B_19655140	Dexi_CM05836_chr05B	19655140	NA	4.19651990190678e-05	NA
Dexi_CM05836_chr05B_21055706	Dexi_CM05836_chr05B	21055706	NA	8.22541397895432e-06	4.8437674396664e-05
Dexi_CM05836_chr05B_22433333	Dexi_CM05836_chr05B	22433333	NA	9.26199593792381e-05	NA
Dexi_CM05836_chr05B_22968562	Dexi_CM05836_chr05B	22968562	NA	3.26736819987758e-05	6.00484887027391e-05
Dexi_CM05836_chr05B_22991009	Dexi_CM05836_chr05B	22991009	NA	3.26736819987758e-05	6.00484887027391e-05
Dexi_CM05836_chr05B_22991340	Dexi_CM05836_chr05B	22991340	NA	3.26736819987758e-05	6.00484887027391e-05
Dexi_CM05836_chr05B_29318056	Dexi_CM05836_chr05B	29318056	NA	4.11862921515072e-05	NA
Dexi_CM05836_chr05B_30862086	Dexi_CM05836_chr05B	30862086	NA	2.22565982531265e-05	8.75435154148853e-05
Dexi_CM05836_chr06A_9233218	Dexi_CM05836_chr06A	9233218	NA	1.3048941778465e-08	1.87245590190287e-07
Dexi_CM05836_chr06A_10569487	Dexi_CM05836_chr06A	10569487	NA	2.40376072042252e-07	3.16543106100475e-06
Dexi_CM05836_chr06A_10581212	Dexi_CM05836_chr06A	10581212	NA	2.40376072042252e-07	3.16543106100475e-06
Dexi_CM05836_chr06A_10581916	Dexi_CM05836_chr06A	10581916	NA	1.76180451774501e-05	6.33336374230991e-05
Dexi_CM05836_chr06A_10663760	Dexi_CM05836_chr06A	10663760	NA	1.62203989588629e-08	6.02744423331587e-07
Dexi_CM05836_chr06B_7504745	Dexi_CM05836_chr06B	7504745	NA	NA	5.98159430626968e-05
Dexi_CM05836_chr06B_7551151	Dexi_CM05836_chr06B	7551151	NA	NA	5.98159430626968e-05
Dexi_CM05836_chr06B_7935846	Dexi_CM05836_chr06B	7935846	NA	3.68307655070716e-05	NA
Dexi_CM05836_chr06B_7935847	Dexi_CM05836_chr06B	7935847	NA	3.68307655070716e-05	NA
Dexi_CM05836_chr06B_10431245	Dexi_CM05836_chr06B	10431245	NA	NA	0.000109262063203019
Dexi_CM05836_chr06B_10656565	Dexi_CM05836_chr06B	10656565	NA	NA	0.000168889656640189
Dexi_CM05836_chr06B_19982050	Dexi_CM05836_chr06B	19982050	NA	1.71732689825692e-06	1.29892932475937e-05
Dexi_CM05836_chr06B_23112193	Dexi_CM05836_chr06B	23112193	NA	6.26250344624428e-05	NA
Dexi_CM05836_chr06B_25132181	Dexi_CM05836_chr06B	25132181	NA	1.13721457350922e-06	9.11029245079967e-07
Dexi_CM05836_chr06B_25425773	Dexi_CM05836_chr06B	25425773	NA	1.44627313337563e-10	7.77060866017936e-08
Dexi_CM05836_chr06B_26417015	Dexi_CM05836_chr06B	26417015	NA	6.65402061405463e-05	NA
Dexi_CM05836_chr06B_26417386	Dexi_CM05836_chr06B	26417386	NA	6.65402061405463e-05	NA
Dexi_CM05836_chr06B_26422851	Dexi_CM05836_chr06B	26422851	NA	1.08750458236061e-05	7.11789424272935e-05
Dexi_CM05836_chr06B_26585653	Dexi_CM05836_chr06B	26585653	NA	6.409138303255e-05	NA
Dexi_CM05836_chr07A_13128885	Dexi_CM05836_chr07A	13128885	NA	7.03691563754322e-05	5.72295934456778e-05
Dexi_CM05836_chr07A_13267896	Dexi_CM05836_chr07A	13267896	NA	3.20203974939207e-05	NA
Dexi_CM05836_chr07A_13299595	Dexi_CM05836_chr07A	13299595	NA	2.78017307850308e-06	3.89110602430914e-05
Dexi_CM05836_chr07A_13300519	Dexi_CM05836_chr07A	13300519	NA	8.91335783351094e-06	9.894337607267e-05
Dexi_CM05836_chr07A_13304413	Dexi_CM05836_chr07A	13304413	NA	8.91335783351094e-06	9.894337607267e-05
Dexi_CM05836_chr07A_13305470	Dexi_CM05836_chr07A	13305470	NA	8.91335783351094e-06	9.894337607267e-05
Dexi_CM05836_chr07A_13327171	Dexi_CM05836_chr07A	13327171	NA	8.91335783351094e-06	9.894337607267e-05
Dexi_CM05836_chr07A_13335468	Dexi_CM05836_chr07A	13335468	NA	7.37517119387196e-06	9.07928930906247e-05
Dexi_CM05836_chr07A_13797358	Dexi_CM05836_chr07A	13797358	NA	6.08733106766594e-08	NA
Dexi_CM05836_chr07A_13942952	Dexi_CM05836_chr07A	13942952	NA	2.00975619413775e-06	2.27992236912914e-05
Dexi_CM05836_chr07A_14831740	Dexi_CM05836_chr07A	14831740	NA	7.97286103866675e-05	NA
Dexi_CM05836_chr07A_15154706	Dexi_CM05836_chr07A	15154706	NA	NA	0.000179223865727234
Dexi_CM05836_chr07A_15176418	Dexi_CM05836_chr07A	15176418	NA	NA	0.000146666394747601
Dexi_CM05836_chr07A_15194869	Dexi_CM05836_chr07A	15194869	NA	NA	3.31584815921879e-05
Dexi_CM05836_chr07B_2433150	Dexi_CM05836_chr07B	2433150	NA	2.07681590771057e-07	2.68539366986156e-06
Dexi_CM05836_chr07B_2434066	Dexi_CM05836_chr07B	2434066	NA	9.29330067942092e-06	2.77128105560348e-05
Dexi_CM05836_chr07B_2449127	Dexi_CM05836_chr07B	2449127	NA	2.07681590771057e-07	2.68539366986156e-06
Dexi_CM05836_chr07B_2473100	Dexi_CM05836_chr07B	2473100	NA	9.24454654644089e-07	8.9844616310266e-06
Dexi_CM05836_chr07B_2718866	Dexi_CM05836_chr07B	2718866	NA	1.6878861164665e-06	1.54560363338457e-05
Dexi_CM05836_chr07B_4722928	Dexi_CM05836_chr07B	4722928	NA	3.84730606095758e-05	NA
Dexi_CM05836_chr07B_5595546	Dexi_CM05836_chr07B	5595546	NA	6.04139717121132e-06	6.52643084571505e-05
Dexi_CM05836_chr07B_6023554	Dexi_CM05836_chr07B	6023554	NA	2.66139834191397e-05	NA
Dexi_CM05836_chr07B_8190709	Dexi_CM05836_chr07B	8190709	NA	1.4445226095414e-05	0.000143196568329341
Dexi_CM05836_chr07B_8204421	Dexi_CM05836_chr07B	8204421	NA	5.06157220904383e-07	NA
Dexi_CM05836_chr07B_10564638	Dexi_CM05836_chr07B	10564638	NA	1.14461578162413e-05	2.30934208155614e-05
Dexi_CM05836_chr07B_10565772	Dexi_CM05836_chr07B	10565772	NA	1.14461578162413e-05	2.30934208155614e-05
Dexi_CM05836_chr07B_10570046	Dexi_CM05836_chr07B	10570046	NA	1.14461578162413e-05	2.30934208155614e-05
Dexi_CM05836_chr07B_10571730	Dexi_CM05836_chr07B	10571730	NA	1.14461578162413e-05	2.30934208155614e-05
Dexi_CM05836_chr07B_10572947	Dexi_CM05836_chr07B	10572947	NA	1.14461578162413e-05	2.30934208155614e-05
Dexi_CM05836_chr07B_10573772	Dexi_CM05836_chr07B	10573772	NA	1.14461578162413e-05	2.30934208155614e-05
Dexi_CM05836_chr07B_10573805	Dexi_CM05836_chr07B	10573805	NA	1.14461578162413e-05	2.30934208155614e-05
Dexi_CM05836_chr07B_10574055	Dexi_CM05836_chr07B	10574055	NA	1.14461578162413e-05	2.30934208155614e-05
Dexi_CM05836_chr07B_10574799	Dexi_CM05836_chr07B	10574799	NA	9.24660510628753e-05	0.00012430353402313
Dexi_CM05836_chr07B_10575238	Dexi_CM05836_chr07B	10575238	NA	1.14461578162413e-05	2.30934208155614e-05
Dexi_CM05836_chr07B_10575552	Dexi_CM05836_chr07B	10575552	NA	1.14461578162413e-05	2.30934208155614e-05
Dexi_CM05836_chr07B_10576194	Dexi_CM05836_chr07B	10576194	NA	1.14461578162413e-05	2.30934208155614e-05
Dexi_CM05836_chr07B_10577223	Dexi_CM05836_chr07B	10577223	NA	1.14461578162413e-05	2.30934208155614e-05
Dexi_CM05836_chr07B_10577469	Dexi_CM05836_chr07B	10577469	NA	1.14461578162413e-05	2.30934208155614e-05
Dexi_CM05836_chr07B_10578415	Dexi_CM05836_chr07B	10578415	NA	1.14461578162413e-05	2.30934208155614e-05
Dexi_CM05836_chr07B_10578582	Dexi_CM05836_chr07B	10578582	NA	1.14461578162413e-05	2.30934208155614e-05
Dexi_CM05836_chr07B_10578758	Dexi_CM05836_chr07B	10578758	NA	1.14461578162413e-05	2.30934208155614e-05
Dexi_CM05836_chr07B_10578779	Dexi_CM05836_chr07B	10578779	NA	1.14461578162413e-05	2.30934208155614e-05
Dexi_CM05836_chr07B_10578857	Dexi_CM05836_chr07B	10578857	NA	1.14461578162413e-05	2.30934208155614e-05
Dexi_CM05836_chr07B_10580222	Dexi_CM05836_chr07B	10580222	NA	1.14461578162413e-05	2.30934208155614e-05
Dexi_CM05836_chr07B_10580631	Dexi_CM05836_chr07B	10580631	NA	1.14461578162413e-05	2.30934208155614e-05
Dexi_CM05836_chr07B_10582191	Dexi_CM05836_chr07B	10582191	NA	1.14461578162413e-05	2.30934208155614e-05
Dexi_CM05836_chr07B_10582826	Dexi_CM05836_chr07B	10582826	NA	1.14461578162413e-05	2.30934208155614e-05
Dexi_CM05836_chr07B_10583488	Dexi_CM05836_chr07B	10583488	NA	1.14461578162413e-05	2.30934208155614e-05
Dexi_CM05836_chr07B_10584201	Dexi_CM05836_chr07B	10584201	NA	1.14461578162413e-05	2.30934208155614e-05
Dexi_CM05836_chr07B_10586792	Dexi_CM05836_chr07B	10586792	NA	1.14461578162413e-05	2.30934208155614e-05
Dexi_CM05836_chr07B_10587497	Dexi_CM05836_chr07B	10587497	NA	1.14461578162413e-05	2.30934208155614e-05
Dexi_CM05836_chr07B_10588803	Dexi_CM05836_chr07B	10588803	NA	1.14461578162413e-05	2.30934208155614e-05
Dexi_CM05836_chr07B_10589420	Dexi_CM05836_chr07B	10589420	NA	1.14461578162413e-05	2.30934208155614e-05
Dexi_CM05836_chr07B_10591413	Dexi_CM05836_chr07B	10591413	NA	1.14461578162413e-05	2.30934208155614e-05
Dexi_CM05836_chr07B_10593608	Dexi_CM05836_chr07B	10593608	NA	1.14461578162413e-05	2.30934208155614e-05
Dexi_CM05836_chr07B_10594829	Dexi_CM05836_chr07B	10594829	NA	1.14461578162413e-05	2.30934208155614e-05
Dexi_CM05836_chr07B_10595493	Dexi_CM05836_chr07B	10595493	NA	1.14461578162413e-05	2.30934208155614e-05
Dexi_CM05836_chr07B_10598300	Dexi_CM05836_chr07B	10598300	NA	1.14461578162413e-05	2.30934208155614e-05
Dexi_CM05836_chr07B_10601327	Dexi_CM05836_chr07B	10601327	NA	1.14461578162413e-05	2.30934208155614e-05
Dexi_CM05836_chr07B_10602708	Dexi_CM05836_chr07B	10602708	NA	1.14461578162413e-05	2.30934208155614e-05
Dexi_CM05836_chr07B_10605258	Dexi_CM05836_chr07B	10605258	NA	1.14461578162413e-05	2.30934208155614e-05
Dexi_CM05836_chr07B_10605390	Dexi_CM05836_chr07B	10605390	NA	1.14461578162413e-05	2.30934208155614e-05
Dexi_CM05836_chr07B_10606460	Dexi_CM05836_chr07B	10606460	NA	1.14461578162413e-05	2.30934208155614e-05
Dexi_CM05836_chr07B_10606958	Dexi_CM05836_chr07B	10606958	NA	1.14461578162413e-05	2.30934208155614e-05
Dexi_CM05836_chr07B_10608240	Dexi_CM05836_chr07B	10608240	NA	1.14461578162413e-05	2.30934208155614e-05
Dexi_CM05836_chr07B_10611131	Dexi_CM05836_chr07B	10611131	NA	1.14461578162413e-05	2.30934208155614e-05
Dexi_CM05836_chr07B_10611583	Dexi_CM05836_chr07B	10611583	NA	1.14461578162413e-05	2.30934208155614e-05
Dexi_CM05836_chr07B_10613168	Dexi_CM05836_chr07B	10613168	NA	1.14461578162413e-05	2.30934208155614e-05
Dexi_CM05836_chr07B_13490047	Dexi_CM05836_chr07B	13490047	NA	NA	7.73204421825689e-05
Dexi_CM05836_chr07B_13530138	Dexi_CM05836_chr07B	13530138	NA	NA	6.89806565850645e-05
Dexi_CM05836_chr07B_13552189	Dexi_CM05836_chr07B	13552189	2.07181532224155e-08	4.45463657211794e-13	1.64605673620259e-12
Dexi_CM05836_chr07B_13562195	Dexi_CM05836_chr07B	13562195	NA	NA	9.18092206973313e-05
Dexi_CM05836_chr07B_13634195	Dexi_CM05836_chr07B	13634195	NA	NA	0.000157003211608179
Dexi_CM05836_chr07B_13634209	Dexi_CM05836_chr07B	13634209	NA	NA	0.000157003211608179
Dexi_CM05836_chr07B_19673162	Dexi_CM05836_chr07B	19673162	NA	8.51408787145574e-08	5.55188209955229e-08
Dexi_CM05836_chr07B_24022519	Dexi_CM05836_chr07B	24022519	NA	1.17513765246206e-05	5.72205853552932e-05
Dexi_CM05836_chr07B_28027706	Dexi_CM05836_chr07B	28027706	NA	NA	3.75872769558152e-06
Dexi_CM05836_chr07B_28033592	Dexi_CM05836_chr07B	28033592	NA	NA	3.75872769558152e-06
Dexi_CM05836_chr07B_28033983	Dexi_CM05836_chr07B	28033983	NA	NA	3.75872769558152e-06
Dexi_CM05836_chr07B_28040557	Dexi_CM05836_chr07B	28040557	NA	NA	3.75872769558152e-06
Dexi_CM05836_chr07B_28040565	Dexi_CM05836_chr07B	28040565	NA	NA	3.75872769558152e-06
Dexi_CM05836_chr07B_28043667	Dexi_CM05836_chr07B	28043667	NA	NA	3.75872769558152e-06
Dexi_CM05836_chr07B_28043827	Dexi_CM05836_chr07B	28043827	NA	NA	3.75872769558152e-06
Dexi_CM05836_chr07B_28043841	Dexi_CM05836_chr07B	28043841	NA	NA	3.75872769558152e-06
Dexi_CM05836_chr07B_28043933	Dexi_CM05836_chr07B	28043933	NA	NA	3.75872769558152e-06
Dexi_CM05836_chr07B_28043957	Dexi_CM05836_chr07B	28043957	NA	NA	3.75872769558152e-06
Dexi_CM05836_chr07B_28044203	Dexi_CM05836_chr07B	28044203	NA	NA	3.75872769558152e-06
Dexi_CM05836_chr07B_28044267	Dexi_CM05836_chr07B	28044267	NA	NA	3.75872769558152e-06
Dexi_CM05836_chr07B_28044383	Dexi_CM05836_chr07B	28044383	NA	NA	3.75872769558152e-06
Dexi_CM05836_chr07B_28044435	Dexi_CM05836_chr07B	28044435	NA	NA	3.75872769558152e-06
Dexi_CM05836_chr07B_28053148	Dexi_CM05836_chr07B	28053148	NA	NA	3.75872769558152e-06
Dexi_CM05836_chr07B_28053173	Dexi_CM05836_chr07B	28053173	NA	NA	3.75872769558152e-06
Dexi_CM05836_chr07B_28053236	Dexi_CM05836_chr07B	28053236	NA	NA	3.75872769558152e-06
Dexi_CM05836_chr07B_28053915	Dexi_CM05836_chr07B	28053915	NA	NA	3.75872769558152e-06
Dexi_CM05836_chr07B_28053923	Dexi_CM05836_chr07B	28053923	NA	NA	3.75872769558152e-06
Dexi_CM05836_chr07B_28053937	Dexi_CM05836_chr07B	28053937	NA	NA	3.75872769558152e-06
Dexi_CM05836_chr07B_28054092	Dexi_CM05836_chr07B	28054092	NA	NA	3.75872769558152e-06
Dexi_CM05836_chr07B_28054125	Dexi_CM05836_chr07B	28054125	NA	NA	3.75872769558152e-06
Dexi_CM05836_chr07B_28054316	Dexi_CM05836_chr07B	28054316	NA	NA	3.75872769558152e-06
Dexi_CM05836_chr07B_28054523	Dexi_CM05836_chr07B	28054523	NA	NA	3.75872769558152e-06
Dexi_CM05836_chr07B_28054769	Dexi_CM05836_chr07B	28054769	NA	NA	3.75872769558152e-06
Dexi_CM05836_chr07B_28054921	Dexi_CM05836_chr07B	28054921	NA	NA	3.75872769558152e-06
Dexi_CM05836_chr07B_28057249	Dexi_CM05836_chr07B	28057249	NA	NA	3.75872769558152e-06
Dexi_CM05836_chr07B_28057582	Dexi_CM05836_chr07B	28057582	NA	NA	3.75872769558152e-06
Dexi_CM05836_chr07B_28057600	Dexi_CM05836_chr07B	28057600	NA	NA	3.75872769558152e-06
Dexi_CM05836_chr07B_28060288	Dexi_CM05836_chr07B	28060288	NA	NA	3.75872769558152e-06
Dexi_CM05836_chr07B_28060498	Dexi_CM05836_chr07B	28060498	NA	NA	3.75872769558152e-06
Dexi_CM05836_chr07B_28060602	Dexi_CM05836_chr07B	28060602	NA	NA	3.75872769558152e-06
Dexi_CM05836_chr07B_28061049	Dexi_CM05836_chr07B	28061049	NA	NA	3.75872769558152e-06
Dexi_CM05836_chr07B_28061092	Dexi_CM05836_chr07B	28061092	NA	NA	3.75872769558152e-06
Dexi_CM05836_chr07B_28061158	Dexi_CM05836_chr07B	28061158	NA	NA	3.75872769558152e-06
Dexi_CM05836_chr07B_28061619	Dexi_CM05836_chr07B	28061619	NA	NA	3.75872769558152e-06
Dexi_CM05836_chr07B_28061653	Dexi_CM05836_chr07B	28061653	NA	NA	3.75872769558152e-06
Dexi_CM05836_chr07B_28061667	Dexi_CM05836_chr07B	28061667	NA	NA	3.75872769558152e-06
Dexi_CM05836_chr07B_28061677	Dexi_CM05836_chr07B	28061677	NA	NA	3.75872769558152e-06
Dexi_CM05836_chr07B_28061685	Dexi_CM05836_chr07B	28061685	NA	NA	3.75872769558152e-06
Dexi_CM05836_chr07B_28061687	Dexi_CM05836_chr07B	28061687	NA	NA	3.75872769558152e-06
Dexi_CM05836_chr07B_28061695	Dexi_CM05836_chr07B	28061695	NA	NA	3.75872769558152e-06
Dexi_CM05836_chr07B_28061708	Dexi_CM05836_chr07B	28061708	NA	NA	3.75872769558152e-06
Dexi_CM05836_chr07B_28061728	Dexi_CM05836_chr07B	28061728	NA	NA	3.75872769558152e-06
Dexi_CM05836_chr07B_28061793	Dexi_CM05836_chr07B	28061793	NA	NA	3.75872769558152e-06
Dexi_CM05836_chr07B_28062034	Dexi_CM05836_chr07B	28062034	NA	NA	3.75872769558152e-06
Dexi_CM05836_chr07B_28062275	Dexi_CM05836_chr07B	28062275	NA	NA	3.75872769558152e-06
Dexi_CM05836_chr07B_28062417	Dexi_CM05836_chr07B	28062417	NA	NA	3.75872769558152e-06
Dexi_CM05836_chr07B_28062922	Dexi_CM05836_chr07B	28062922	NA	NA	3.75872769558152e-06
Dexi_CM05836_chr07B_28063712	Dexi_CM05836_chr07B	28063712	NA	NA	3.75872769558152e-06
Dexi_CM05836_chr07B_28063722	Dexi_CM05836_chr07B	28063722	NA	NA	3.75872769558152e-06
Dexi_CM05836_chr07B_28064000	Dexi_CM05836_chr07B	28064000	NA	NA	3.75872769558152e-06
Dexi_CM05836_chr07B_28064381	Dexi_CM05836_chr07B	28064381	NA	NA	3.75872769558152e-06
Dexi_CM05836_chr07B_28065282	Dexi_CM05836_chr07B	28065282	NA	NA	3.75872769558152e-06
Dexi_CM05836_chr07B_28065530	Dexi_CM05836_chr07B	28065530	NA	NA	3.75872769558152e-06
Dexi_CM05836_chr07B_28065537	Dexi_CM05836_chr07B	28065537	NA	NA	3.75872769558152e-06
Dexi_CM05836_chr07B_28065935	Dexi_CM05836_chr07B	28065935	NA	NA	3.75872769558152e-06
Dexi_CM05836_chr07B_28066712	Dexi_CM05836_chr07B	28066712	NA	NA	3.75872769558152e-06
Dexi_CM05836_chr07B_28067440	Dexi_CM05836_chr07B	28067440	NA	NA	3.75872769558152e-06
Dexi_CM05836_chr07B_28067606	Dexi_CM05836_chr07B	28067606	NA	NA	3.75872769558152e-06
Dexi_CM05836_chr07B_28067888	Dexi_CM05836_chr07B	28067888	NA	NA	3.75872769558152e-06
Dexi_CM05836_chr07B_28068641	Dexi_CM05836_chr07B	28068641	NA	NA	3.75872769558152e-06
Dexi_CM05836_chr07B_28068720	Dexi_CM05836_chr07B	28068720	NA	NA	3.75872769558152e-06
Dexi_CM05836_chr07B_28069279	Dexi_CM05836_chr07B	28069279	NA	NA	3.75872769558152e-06
Dexi_CM05836_chr07B_28069329	Dexi_CM05836_chr07B	28069329	NA	NA	3.75872769558152e-06
Dexi_CM05836_chr07B_28069605	Dexi_CM05836_chr07B	28069605	NA	NA	3.75872769558152e-06
Dexi_CM05836_chr07B_28070111	Dexi_CM05836_chr07B	28070111	NA	NA	3.75872769558152e-06
Dexi_CM05836_chr07B_28070141	Dexi_CM05836_chr07B	28070141	NA	NA	3.75872769558152e-06
Dexi_CM05836_chr07B_28072471	Dexi_CM05836_chr07B	28072471	NA	NA	3.75872769558152e-06
Dexi_CM05836_chr07B_28072759	Dexi_CM05836_chr07B	28072759	NA	NA	3.75872769558152e-06
Dexi_CM05836_chr07B_28073861	Dexi_CM05836_chr07B	28073861	NA	NA	3.75872769558152e-06
Dexi_CM05836_chr07B_28074206	Dexi_CM05836_chr07B	28074206	NA	NA	3.75872769558152e-06
Dexi_CM05836_chr07B_28074539	Dexi_CM05836_chr07B	28074539	NA	NA	3.75872769558152e-06
Dexi_CM05836_chr07B_28074621	Dexi_CM05836_chr07B	28074621	NA	NA	3.75872769558152e-06
Dexi_CM05836_chr07B_28075224	Dexi_CM05836_chr07B	28075224	NA	NA	3.75872769558152e-06
Dexi_CM05836_chr07B_28075933	Dexi_CM05836_chr07B	28075933	NA	NA	3.75872769558152e-06
Dexi_CM05836_chr07B_28075955	Dexi_CM05836_chr07B	28075955	NA	NA	3.75872769558152e-06
Dexi_CM05836_chr07B_28076251	Dexi_CM05836_chr07B	28076251	NA	NA	3.75872769558152e-06
Dexi_CM05836_chr07B_28076530	Dexi_CM05836_chr07B	28076530	NA	NA	3.75872769558152e-06
Dexi_CM05836_chr07B_28076832	Dexi_CM05836_chr07B	28076832	NA	NA	3.75872769558152e-06
Dexi_CM05836_chr07B_28078769	Dexi_CM05836_chr07B	28078769	NA	NA	3.75872769558152e-06
Dexi_CM05836_chr07B_28079255	Dexi_CM05836_chr07B	28079255	NA	NA	3.75872769558152e-06
Dexi_CM05836_chr07B_28079397	Dexi_CM05836_chr07B	28079397	NA	NA	3.75872769558152e-06
Dexi_CM05836_chr07B_28079595	Dexi_CM05836_chr07B	28079595	NA	NA	3.75872769558152e-06
Dexi_CM05836_chr07B_28080561	Dexi_CM05836_chr07B	28080561	NA	NA	3.75872769558152e-06
Dexi_CM05836_chr07B_28080578	Dexi_CM05836_chr07B	28080578	NA	NA	3.75872769558152e-06
Dexi_CM05836_chr08A_1716127	Dexi_CM05836_chr08A	1716127	NA	1.43318282334281e-05	0.000146859783260286
Dexi_CM05836_chr08A_5234155	Dexi_CM05836_chr08A	5234155	NA	NA	0.000128540207991799
Dexi_CM05836_chr08A_5269662	Dexi_CM05836_chr08A	5269662	NA	NA	0.000128540207991799
Dexi_CM05836_chr08A_5437429	Dexi_CM05836_chr08A	5437429	NA	NA	1.06056073559172e-05
Dexi_CM05836_chr08A_5441120	Dexi_CM05836_chr08A	5441120	NA	NA	1.06056073559172e-05
Dexi_CM05836_chr08A_11332551	Dexi_CM05836_chr08A	11332551	NA	9.19743373249847e-05	NA
Dexi_CM05836_chr08A_16376116	Dexi_CM05836_chr08A	16376116	NA	0.00010406236347068	NA
Dexi_CM05836_chr08A_18315839	Dexi_CM05836_chr08A	18315839	NA	6.68679332093732e-05	5.72696203121344e-08
Dexi_CM05836_chr08A_18315898	Dexi_CM05836_chr08A	18315898	NA	6.68679332093732e-05	5.72696203121344e-08
Dexi_CM05836_chr08A_18315924	Dexi_CM05836_chr08A	18315924	NA	6.68679332093732e-05	5.72696203121344e-08
Dexi_CM05836_chr08A_18315961	Dexi_CM05836_chr08A	18315961	NA	6.68679332093732e-05	5.72696203121344e-08
Dexi_CM05836_chr08A_18316294	Dexi_CM05836_chr08A	18316294	NA	6.68679332093732e-05	5.72696203121344e-08
Dexi_CM05836_chr08A_18316304	Dexi_CM05836_chr08A	18316304	NA	6.68679332093732e-05	5.72696203121344e-08
Dexi_CM05836_chr08A_18316507	Dexi_CM05836_chr08A	18316507	NA	6.68679332093732e-05	5.72696203121344e-08
Dexi_CM05836_chr08A_18316581	Dexi_CM05836_chr08A	18316581	NA	6.68679332093732e-05	5.72696203121344e-08
Dexi_CM05836_chr08A_18316623	Dexi_CM05836_chr08A	18316623	NA	6.68679332093732e-05	5.72696203121344e-08
Dexi_CM05836_chr08A_18316654	Dexi_CM05836_chr08A	18316654	NA	6.68679332093732e-05	5.72696203121344e-08
Dexi_CM05836_chr08A_18316678	Dexi_CM05836_chr08A	18316678	NA	6.68679332093732e-05	5.72696203121344e-08
Dexi_CM05836_chr08A_18316730	Dexi_CM05836_chr08A	18316730	NA	6.68679332093732e-05	5.72696203121344e-08
Dexi_CM05836_chr08A_18316846	Dexi_CM05836_chr08A	18316846	NA	6.68679332093732e-05	5.72696203121344e-08
Dexi_CM05836_chr08A_18316921	Dexi_CM05836_chr08A	18316921	NA	6.68679332093732e-05	5.72696203121344e-08
Dexi_CM05836_chr08A_18316938	Dexi_CM05836_chr08A	18316938	NA	6.68679332093732e-05	5.72696203121344e-08
Dexi_CM05836_chr08A_18316967	Dexi_CM05836_chr08A	18316967	NA	6.68679332093732e-05	5.72696203121344e-08
Dexi_CM05836_chr08A_18317162	Dexi_CM05836_chr08A	18317162	NA	6.68679332093732e-05	5.72696203121344e-08
Dexi_CM05836_chr08A_18317286	Dexi_CM05836_chr08A	18317286	NA	6.68679332093732e-05	5.72696203121344e-08
Dexi_CM05836_chr08A_18317292	Dexi_CM05836_chr08A	18317292	NA	6.68679332093732e-05	5.72696203121344e-08
Dexi_CM05836_chr08A_18317341	Dexi_CM05836_chr08A	18317341	NA	6.68679332093732e-05	5.72696203121344e-08
Dexi_CM05836_chr08A_18317449	Dexi_CM05836_chr08A	18317449	NA	6.68679332093732e-05	5.72696203121344e-08
Dexi_CM05836_chr08A_18317746	Dexi_CM05836_chr08A	18317746	NA	6.68679332093732e-05	5.72696203121344e-08
Dexi_CM05836_chr08A_18317779	Dexi_CM05836_chr08A	18317779	NA	6.68679332093732e-05	5.72696203121344e-08
Dexi_CM05836_chr08A_18317911	Dexi_CM05836_chr08A	18317911	NA	6.68679332093732e-05	5.72696203121344e-08
Dexi_CM05836_chr08A_18318138	Dexi_CM05836_chr08A	18318138	NA	6.68679332093732e-05	5.72696203121344e-08
Dexi_CM05836_chr08A_18318215	Dexi_CM05836_chr08A	18318215	NA	6.68679332093732e-05	5.72696203121344e-08
Dexi_CM05836_chr08A_18318254	Dexi_CM05836_chr08A	18318254	NA	6.68679332093732e-05	5.72696203121344e-08
Dexi_CM05836_chr08A_18318892	Dexi_CM05836_chr08A	18318892	NA	6.68679332093732e-05	5.72696203121344e-08
Dexi_CM05836_chr08A_18319483	Dexi_CM05836_chr08A	18319483	NA	NA	1.43751807638091e-06
Dexi_CM05836_chr08A_18319513	Dexi_CM05836_chr08A	18319513	NA	NA	1.43751807638091e-06
Dexi_CM05836_chr08A_18319520	Dexi_CM05836_chr08A	18319520	NA	NA	1.43751807638091e-06
Dexi_CM05836_chr08A_18319862	Dexi_CM05836_chr08A	18319862	NA	6.68679332093732e-05	5.72696203121344e-08
Dexi_CM05836_chr08A_18320329	Dexi_CM05836_chr08A	18320329	NA	6.68679332093732e-05	5.72696203121344e-08
Dexi_CM05836_chr08A_18320521	Dexi_CM05836_chr08A	18320521	NA	6.68679332093732e-05	5.72696203121344e-08
Dexi_CM05836_chr08A_18320599	Dexi_CM05836_chr08A	18320599	NA	NA	1.43751807638091e-06
Dexi_CM05836_chr08A_18320622	Dexi_CM05836_chr08A	18320622	NA	NA	1.43751807638091e-06
Dexi_CM05836_chr08A_18321065	Dexi_CM05836_chr08A	18321065	NA	6.68679332093732e-05	5.72696203121344e-08
Dexi_CM05836_chr08A_18321283	Dexi_CM05836_chr08A	18321283	NA	NA	1.43751807638091e-06
Dexi_CM05836_chr08A_18321371	Dexi_CM05836_chr08A	18321371	NA	NA	1.43751807638091e-06
Dexi_CM05836_chr08A_18321403	Dexi_CM05836_chr08A	18321403	NA	6.68679332093732e-05	5.72696203121344e-08
Dexi_CM05836_chr08A_18321680	Dexi_CM05836_chr08A	18321680	NA	NA	1.43751807638091e-06
Dexi_CM05836_chr08A_18321867	Dexi_CM05836_chr08A	18321867	NA	6.68679332093732e-05	5.72696203121344e-08
Dexi_CM05836_chr08A_18323249	Dexi_CM05836_chr08A	18323249	NA	6.68679332093732e-05	5.72696203121344e-08
Dexi_CM05836_chr08A_18323331	Dexi_CM05836_chr08A	18323331	NA	NA	2.56947446483021e-06
Dexi_CM05836_chr08A_18323696	Dexi_CM05836_chr08A	18323696	NA	NA	9.79945288131096e-05
Dexi_CM05836_chr08A_18324271	Dexi_CM05836_chr08A	18324271	NA	6.68679332093732e-05	5.72696203121344e-08
Dexi_CM05836_chr08A_18324273	Dexi_CM05836_chr08A	18324273	NA	6.68679332093732e-05	5.72696203121344e-08
Dexi_CM05836_chr08A_18324318	Dexi_CM05836_chr08A	18324318	NA	6.68679332093732e-05	5.72696203121344e-08
Dexi_CM05836_chr08A_18326431	Dexi_CM05836_chr08A	18326431	NA	NA	7.27498254586335e-05
Dexi_CM05836_chr08A_18327485	Dexi_CM05836_chr08A	18327485	NA	6.68679332093732e-05	5.72696203121344e-08
Dexi_CM05836_chr08A_18327512	Dexi_CM05836_chr08A	18327512	NA	6.68679332093732e-05	5.72696203121344e-08
Dexi_CM05836_chr08A_18327536	Dexi_CM05836_chr08A	18327536	NA	6.68679332093732e-05	5.72696203121344e-08
Dexi_CM05836_chr08A_18327571	Dexi_CM05836_chr08A	18327571	NA	6.68679332093732e-05	5.72696203121344e-08
Dexi_CM05836_chr08A_18327615	Dexi_CM05836_chr08A	18327615	NA	6.68679332093732e-05	5.72696203121344e-08
Dexi_CM05836_chr08A_18327668	Dexi_CM05836_chr08A	18327668	NA	NA	1.43751807638091e-06
Dexi_CM05836_chr08A_18328015	Dexi_CM05836_chr08A	18328015	NA	NA	1.43751807638091e-06
Dexi_CM05836_chr08A_18328102	Dexi_CM05836_chr08A	18328102	NA	6.68679332093732e-05	5.72696203121344e-08
Dexi_CM05836_chr08A_18328116	Dexi_CM05836_chr08A	18328116	NA	6.68679332093732e-05	5.72696203121344e-08
Dexi_CM05836_chr08A_18328125	Dexi_CM05836_chr08A	18328125	NA	6.68679332093732e-05	5.72696203121344e-08
Dexi_CM05836_chr08A_18328191	Dexi_CM05836_chr08A	18328191	NA	6.68679332093732e-05	5.72696203121344e-08
Dexi_CM05836_chr08A_18328539	Dexi_CM05836_chr08A	18328539	NA	NA	1.43751807638091e-06
Dexi_CM05836_chr08A_18328557	Dexi_CM05836_chr08A	18328557	NA	NA	1.43751807638091e-06
Dexi_CM05836_chr08A_18328627	Dexi_CM05836_chr08A	18328627	NA	NA	1.43751807638091e-06
Dexi_CM05836_chr08A_18329089	Dexi_CM05836_chr08A	18329089	NA	6.68679332093732e-05	5.72696203121344e-08
Dexi_CM05836_chr08A_18329517	Dexi_CM05836_chr08A	18329517	NA	6.68679332093732e-05	5.72696203121344e-08
Dexi_CM05836_chr08A_18329964	Dexi_CM05836_chr08A	18329964	NA	NA	1.43751807638091e-06
Dexi_CM05836_chr08A_18329995	Dexi_CM05836_chr08A	18329995	NA	6.68679332093732e-05	5.72696203121344e-08
Dexi_CM05836_chr08A_18330217	Dexi_CM05836_chr08A	18330217	NA	6.68679332093732e-05	5.72696203121344e-08
Dexi_CM05836_chr08A_18330243	Dexi_CM05836_chr08A	18330243	NA	6.68679332093732e-05	5.72696203121344e-08
Dexi_CM05836_chr08A_18330863	Dexi_CM05836_chr08A	18330863	NA	6.68679332093732e-05	5.72696203121344e-08
Dexi_CM05836_chr08A_18331041	Dexi_CM05836_chr08A	18331041	NA	NA	1.43751807638091e-06
Dexi_CM05836_chr08A_18331202	Dexi_CM05836_chr08A	18331202	NA	NA	1.8701849745104e-05
Dexi_CM05836_chr08A_18331267	Dexi_CM05836_chr08A	18331267	NA	6.68679332093732e-05	5.72696203121344e-08
Dexi_CM05836_chr08A_18331288	Dexi_CM05836_chr08A	18331288	NA	6.68679332093732e-05	5.72696203121344e-08
Dexi_CM05836_chr08A_18331460	Dexi_CM05836_chr08A	18331460	NA	6.68679332093732e-05	5.72696203121344e-08
Dexi_CM05836_chr08A_18331464	Dexi_CM05836_chr08A	18331464	NA	6.68679332093732e-05	5.72696203121344e-08
Dexi_CM05836_chr08A_18331804	Dexi_CM05836_chr08A	18331804	NA	6.68679332093732e-05	5.72696203121344e-08
Dexi_CM05836_chr08A_18331839	Dexi_CM05836_chr08A	18331839	NA	6.68679332093732e-05	5.72696203121344e-08
Dexi_CM05836_chr08A_18331848	Dexi_CM05836_chr08A	18331848	NA	6.68679332093732e-05	5.72696203121344e-08
Dexi_CM05836_chr08A_18331875	Dexi_CM05836_chr08A	18331875	NA	6.68679332093732e-05	5.72696203121344e-08
Dexi_CM05836_chr08A_18331886	Dexi_CM05836_chr08A	18331886	NA	6.68679332093732e-05	5.72696203121344e-08
Dexi_CM05836_chr08A_18332011	Dexi_CM05836_chr08A	18332011	NA	6.68679332093732e-05	5.72696203121344e-08
Dexi_CM05836_chr08A_18332158	Dexi_CM05836_chr08A	18332158	NA	NA	8.58057848432878e-07
Dexi_CM05836_chr08A_18332198	Dexi_CM05836_chr08A	18332198	NA	6.68679332093732e-05	5.72696203121344e-08
Dexi_CM05836_chr08A_18332602	Dexi_CM05836_chr08A	18332602	NA	6.68679332093732e-05	5.72696203121344e-08
Dexi_CM05836_chr08A_18333208	Dexi_CM05836_chr08A	18333208	NA	6.68679332093732e-05	5.72696203121344e-08
Dexi_CM05836_chr08A_18333221	Dexi_CM05836_chr08A	18333221	NA	6.68679332093732e-05	5.72696203121344e-08
Dexi_CM05836_chr08A_18333284	Dexi_CM05836_chr08A	18333284	NA	6.68679332093732e-05	5.72696203121344e-08
Dexi_CM05836_chr08A_18333291	Dexi_CM05836_chr08A	18333291	NA	NA	1.43751807638091e-06
Dexi_CM05836_chr08A_18333372	Dexi_CM05836_chr08A	18333372	NA	NA	1.43751807638091e-06
Dexi_CM05836_chr08A_18333402	Dexi_CM05836_chr08A	18333402	NA	6.68679332093732e-05	5.72696203121344e-08
Dexi_CM05836_chr08A_18333476	Dexi_CM05836_chr08A	18333476	NA	NA	1.43751807638091e-06
Dexi_CM05836_chr08A_18333514	Dexi_CM05836_chr08A	18333514	NA	6.68679332093732e-05	5.72696203121344e-08
Dexi_CM05836_chr08A_18333811	Dexi_CM05836_chr08A	18333811	NA	NA	1.43751807638091e-06
Dexi_CM05836_chr08A_18333847	Dexi_CM05836_chr08A	18333847	NA	6.68679332093732e-05	5.72696203121344e-08
Dexi_CM05836_chr08A_18334027	Dexi_CM05836_chr08A	18334027	NA	NA	1.43751807638091e-06
Dexi_CM05836_chr08A_18334274	Dexi_CM05836_chr08A	18334274	NA	6.68679332093732e-05	5.72696203121344e-08
Dexi_CM05836_chr08A_18334300	Dexi_CM05836_chr08A	18334300	NA	6.68679332093732e-05	5.72696203121344e-08
Dexi_CM05836_chr08A_18334733	Dexi_CM05836_chr08A	18334733	NA	NA	1.43751807638091e-06
Dexi_CM05836_chr08A_18334773	Dexi_CM05836_chr08A	18334773	NA	NA	1.43751807638091e-06
Dexi_CM05836_chr08A_18336473	Dexi_CM05836_chr08A	18336473	NA	NA	1.43751807638091e-06
Dexi_CM05836_chr08A_18336721	Dexi_CM05836_chr08A	18336721	NA	6.68679332093732e-05	5.72696203121344e-08
Dexi_CM05836_chr08A_18337343	Dexi_CM05836_chr08A	18337343	NA	6.68679332093732e-05	5.72696203121344e-08
Dexi_CM05836_chr08A_18337344	Dexi_CM05836_chr08A	18337344	NA	6.68679332093732e-05	5.72696203121344e-08
Dexi_CM05836_chr08A_18337353	Dexi_CM05836_chr08A	18337353	NA	6.68679332093732e-05	5.72696203121344e-08
Dexi_CM05836_chr08A_18337407	Dexi_CM05836_chr08A	18337407	NA	6.68679332093732e-05	5.72696203121344e-08
Dexi_CM05836_chr08A_18337605	Dexi_CM05836_chr08A	18337605	NA	NA	1.43751807638091e-06
Dexi_CM05836_chr08A_18337689	Dexi_CM05836_chr08A	18337689	NA	6.68679332093732e-05	5.72696203121344e-08
Dexi_CM05836_chr08A_18337800	Dexi_CM05836_chr08A	18337800	NA	6.68679332093732e-05	5.72696203121344e-08
Dexi_CM05836_chr08A_18337932	Dexi_CM05836_chr08A	18337932	NA	6.68679332093732e-05	5.72696203121344e-08
Dexi_CM05836_chr08A_18337956	Dexi_CM05836_chr08A	18337956	NA	6.68679332093732e-05	5.72696203121344e-08
Dexi_CM05836_chr08A_18338126	Dexi_CM05836_chr08A	18338126	NA	6.68679332093732e-05	5.72696203121344e-08
Dexi_CM05836_chr08A_18338241	Dexi_CM05836_chr08A	18338241	NA	NA	3.62277622817156e-05
Dexi_CM05836_chr08A_18338493	Dexi_CM05836_chr08A	18338493	NA	6.68679332093732e-05	5.72696203121344e-08
Dexi_CM05836_chr08A_18338605	Dexi_CM05836_chr08A	18338605	NA	6.68679332093732e-05	5.72696203121344e-08
Dexi_CM05836_chr08A_18338742	Dexi_CM05836_chr08A	18338742	NA	6.68679332093732e-05	5.72696203121344e-08
Dexi_CM05836_chr08A_18338930	Dexi_CM05836_chr08A	18338930	NA	6.68679332093732e-05	5.72696203121344e-08
Dexi_CM05836_chr08A_18339564	Dexi_CM05836_chr08A	18339564	NA	6.68679332093732e-05	5.72696203121344e-08
Dexi_CM05836_chr08A_18339729	Dexi_CM05836_chr08A	18339729	NA	6.68679332093732e-05	5.72696203121344e-08
Dexi_CM05836_chr08A_18339772	Dexi_CM05836_chr08A	18339772	NA	6.68679332093732e-05	5.72696203121344e-08
Dexi_CM05836_chr08A_18339817	Dexi_CM05836_chr08A	18339817	NA	6.68679332093732e-05	5.72696203121344e-08
Dexi_CM05836_chr08A_18339847	Dexi_CM05836_chr08A	18339847	NA	6.68679332093732e-05	5.72696203121344e-08
Dexi_CM05836_chr08A_18339947	Dexi_CM05836_chr08A	18339947	NA	6.68679332093732e-05	5.72696203121344e-08
Dexi_CM05836_chr08A_18340122	Dexi_CM05836_chr08A	18340122	NA	6.68679332093732e-05	5.72696203121344e-08
Dexi_CM05836_chr08A_18340252	Dexi_CM05836_chr08A	18340252	NA	6.68679332093732e-05	5.72696203121344e-08
Dexi_CM05836_chr08A_18341066	Dexi_CM05836_chr08A	18341066	NA	6.68679332093732e-05	5.72696203121344e-08
Dexi_CM05836_chr08A_18341926	Dexi_CM05836_chr08A	18341926	NA	6.68679332093732e-05	5.72696203121344e-08
Dexi_CM05836_chr08A_18342042	Dexi_CM05836_chr08A	18342042	NA	6.68679332093732e-05	5.72696203121344e-08
Dexi_CM05836_chr08A_18342407	Dexi_CM05836_chr08A	18342407	NA	NA	1.43751807638091e-06
Dexi_CM05836_chr08A_18342432	Dexi_CM05836_chr08A	18342432	NA	6.68679332093732e-05	5.72696203121344e-08
Dexi_CM05836_chr08A_18342816	Dexi_CM05836_chr08A	18342816	NA	6.68679332093732e-05	5.72696203121344e-08
Dexi_CM05836_chr08A_18343244	Dexi_CM05836_chr08A	18343244	NA	NA	1.43751807638091e-06
Dexi_CM05836_chr08A_18343255	Dexi_CM05836_chr08A	18343255	NA	6.68679332093732e-05	5.72696203121344e-08
Dexi_CM05836_chr08A_18343640	Dexi_CM05836_chr08A	18343640	NA	NA	1.43751807638091e-06
Dexi_CM05836_chr08A_18343781	Dexi_CM05836_chr08A	18343781	NA	NA	1.43751807638091e-06
Dexi_CM05836_chr08A_18343856	Dexi_CM05836_chr08A	18343856	NA	NA	1.43751807638091e-06
Dexi_CM05836_chr08A_18344267	Dexi_CM05836_chr08A	18344267	NA	NA	1.43751807638091e-06
Dexi_CM05836_chr08A_18344307	Dexi_CM05836_chr08A	18344307	NA	6.68679332093732e-05	5.72696203121344e-08
Dexi_CM05836_chr08A_18344481	Dexi_CM05836_chr08A	18344481	NA	6.68679332093732e-05	5.72696203121344e-08
Dexi_CM05836_chr08A_18344516	Dexi_CM05836_chr08A	18344516	NA	6.68679332093732e-05	5.72696203121344e-08
Dexi_CM05836_chr08A_18344522	Dexi_CM05836_chr08A	18344522	NA	6.68679332093732e-05	5.72696203121344e-08
Dexi_CM05836_chr08A_18344574	Dexi_CM05836_chr08A	18344574	NA	6.68679332093732e-05	5.72696203121344e-08
Dexi_CM05836_chr08A_18344634	Dexi_CM05836_chr08A	18344634	NA	6.68679332093732e-05	5.72696203121344e-08
Dexi_CM05836_chr08A_18344638	Dexi_CM05836_chr08A	18344638	NA	6.68679332093732e-05	5.72696203121344e-08
Dexi_CM05836_chr08A_18344733	Dexi_CM05836_chr08A	18344733	NA	6.68679332093732e-05	5.72696203121344e-08
Dexi_CM05836_chr08A_18344846	Dexi_CM05836_chr08A	18344846	NA	6.68679332093732e-05	5.72696203121344e-08
Dexi_CM05836_chr08A_18344922	Dexi_CM05836_chr08A	18344922	NA	NA	1.43751807638091e-06
Dexi_CM05836_chr08A_18345298	Dexi_CM05836_chr08A	18345298	NA	NA	1.43751807638091e-06
Dexi_CM05836_chr08A_18345645	Dexi_CM05836_chr08A	18345645	NA	NA	1.43751807638091e-06
Dexi_CM05836_chr08A_18345693	Dexi_CM05836_chr08A	18345693	NA	6.68679332093732e-05	5.72696203121344e-08
Dexi_CM05836_chr08A_18346305	Dexi_CM05836_chr08A	18346305	NA	6.68679332093732e-05	5.72696203121344e-08
Dexi_CM05836_chr08A_18346885	Dexi_CM05836_chr08A	18346885	NA	6.68679332093732e-05	5.72696203121344e-08
Dexi_CM05836_chr08A_18346915	Dexi_CM05836_chr08A	18346915	NA	6.68679332093732e-05	5.72696203121344e-08
Dexi_CM05836_chr08A_18346982	Dexi_CM05836_chr08A	18346982	NA	6.68679332093732e-05	5.72696203121344e-08
Dexi_CM05836_chr08A_18347145	Dexi_CM05836_chr08A	18347145	NA	6.68679332093732e-05	5.72696203121344e-08
Dexi_CM05836_chr08A_18347160	Dexi_CM05836_chr08A	18347160	NA	6.68679332093732e-05	5.72696203121344e-08
Dexi_CM05836_chr08A_18347519	Dexi_CM05836_chr08A	18347519	NA	NA	1.43751807638091e-06
Dexi_CM05836_chr08A_18348537	Dexi_CM05836_chr08A	18348537	NA	6.68679332093732e-05	5.72696203121344e-08
Dexi_CM05836_chr08A_18350009	Dexi_CM05836_chr08A	18350009	NA	6.68679332093732e-05	5.72696203121344e-08
Dexi_CM05836_chr08A_18352239	Dexi_CM05836_chr08A	18352239	NA	NA	1.43751807638091e-06
Dexi_CM05836_chr08A_18352509	Dexi_CM05836_chr08A	18352509	NA	6.68679332093732e-05	5.72696203121344e-08
Dexi_CM05836_chr08A_18353054	Dexi_CM05836_chr08A	18353054	NA	6.68679332093732e-05	5.72696203121344e-08
Dexi_CM05836_chr08A_18353572	Dexi_CM05836_chr08A	18353572	NA	6.68679332093732e-05	5.72696203121344e-08
Dexi_CM05836_chr08A_18353923	Dexi_CM05836_chr08A	18353923	NA	6.68679332093732e-05	5.72696203121344e-08
Dexi_CM05836_chr08A_18353987	Dexi_CM05836_chr08A	18353987	NA	6.68679332093732e-05	5.72696203121344e-08
Dexi_CM05836_chr08A_18354006	Dexi_CM05836_chr08A	18354006	NA	6.68679332093732e-05	5.72696203121344e-08
Dexi_CM05836_chr08A_18354014	Dexi_CM05836_chr08A	18354014	NA	6.68679332093732e-05	5.72696203121344e-08
Dexi_CM05836_chr08A_18354210	Dexi_CM05836_chr08A	18354210	NA	6.68679332093732e-05	5.72696203121344e-08
Dexi_CM05836_chr08A_18354333	Dexi_CM05836_chr08A	18354333	NA	6.68679332093732e-05	5.72696203121344e-08
Dexi_CM05836_chr08A_18354383	Dexi_CM05836_chr08A	18354383	NA	6.68679332093732e-05	5.72696203121344e-08
Dexi_CM05836_chr08A_18354561	Dexi_CM05836_chr08A	18354561	NA	6.68679332093732e-05	5.72696203121344e-08
Dexi_CM05836_chr08A_18354681	Dexi_CM05836_chr08A	18354681	NA	6.68679332093732e-05	5.72696203121344e-08
Dexi_CM05836_chr08A_18354911	Dexi_CM05836_chr08A	18354911	NA	6.68679332093732e-05	5.72696203121344e-08
Dexi_CM05836_chr08A_18354993	Dexi_CM05836_chr08A	18354993	NA	6.68679332093732e-05	5.72696203121344e-08
Dexi_CM05836_chr08A_18355026	Dexi_CM05836_chr08A	18355026	NA	6.68679332093732e-05	5.72696203121344e-08
Dexi_CM05836_chr08A_18355063	Dexi_CM05836_chr08A	18355063	NA	6.68679332093732e-05	5.72696203121344e-08
Dexi_CM05836_chr08A_18355158	Dexi_CM05836_chr08A	18355158	NA	6.68679332093732e-05	5.72696203121344e-08
Dexi_CM05836_chr08A_18355206	Dexi_CM05836_chr08A	18355206	NA	6.68679332093732e-05	5.72696203121344e-08
Dexi_CM05836_chr08A_18355243	Dexi_CM05836_chr08A	18355243	NA	6.68679332093732e-05	5.72696203121344e-08
Dexi_CM05836_chr08A_18355253	Dexi_CM05836_chr08A	18355253	NA	6.68679332093732e-05	5.72696203121344e-08
Dexi_CM05836_chr08A_18355347	Dexi_CM05836_chr08A	18355347	NA	6.68679332093732e-05	5.72696203121344e-08
Dexi_CM05836_chr08A_18355354	Dexi_CM05836_chr08A	18355354	NA	6.68679332093732e-05	5.72696203121344e-08
Dexi_CM05836_chr08A_18355373	Dexi_CM05836_chr08A	18355373	NA	6.68679332093732e-05	5.72696203121344e-08
Dexi_CM05836_chr08A_18355380	Dexi_CM05836_chr08A	18355380	NA	6.68679332093732e-05	5.72696203121344e-08
Dexi_CM05836_chr08A_18355481	Dexi_CM05836_chr08A	18355481	NA	6.68679332093732e-05	5.72696203121344e-08
Dexi_CM05836_chr08A_18355520	Dexi_CM05836_chr08A	18355520	NA	6.68679332093732e-05	5.72696203121344e-08
Dexi_CM05836_chr08A_18355697	Dexi_CM05836_chr08A	18355697	NA	6.68679332093732e-05	5.72696203121344e-08
Dexi_CM05836_chr08A_18355777	Dexi_CM05836_chr08A	18355777	NA	6.68679332093732e-05	5.72696203121344e-08
Dexi_CM05836_chr08A_18355937	Dexi_CM05836_chr08A	18355937	NA	6.68679332093732e-05	5.72696203121344e-08
Dexi_CM05836_chr08A_18356027	Dexi_CM05836_chr08A	18356027	NA	6.68679332093732e-05	5.72696203121344e-08
Dexi_CM05836_chr08A_18356197	Dexi_CM05836_chr08A	18356197	NA	6.68679332093732e-05	5.72696203121344e-08
Dexi_CM05836_chr08A_18356220	Dexi_CM05836_chr08A	18356220	NA	6.68679332093732e-05	5.72696203121344e-08
Dexi_CM05836_chr08A_18356330	Dexi_CM05836_chr08A	18356330	NA	6.68679332093732e-05	5.72696203121344e-08
Dexi_CM05836_chr08A_18356358	Dexi_CM05836_chr08A	18356358	NA	6.68679332093732e-05	5.72696203121344e-08
Dexi_CM05836_chr08A_18356374	Dexi_CM05836_chr08A	18356374	NA	6.68679332093732e-05	5.72696203121344e-08
Dexi_CM05836_chr08A_18356491	Dexi_CM05836_chr08A	18356491	NA	6.68679332093732e-05	5.72696203121344e-08
Dexi_CM05836_chr08A_18356516	Dexi_CM05836_chr08A	18356516	NA	6.68679332093732e-05	5.72696203121344e-08
Dexi_CM05836_chr08A_18356568	Dexi_CM05836_chr08A	18356568	NA	6.68679332093732e-05	5.72696203121344e-08
Dexi_CM05836_chr08A_18356599	Dexi_CM05836_chr08A	18356599	NA	6.68679332093732e-05	5.72696203121344e-08
Dexi_CM05836_chr08A_18356725	Dexi_CM05836_chr08A	18356725	NA	6.68679332093732e-05	5.72696203121344e-08
Dexi_CM05836_chr08A_18356769	Dexi_CM05836_chr08A	18356769	NA	6.68679332093732e-05	5.72696203121344e-08
Dexi_CM05836_chr08A_18356794	Dexi_CM05836_chr08A	18356794	NA	6.68679332093732e-05	5.72696203121344e-08
Dexi_CM05836_chr08A_18356796	Dexi_CM05836_chr08A	18356796	NA	6.68679332093732e-05	5.72696203121344e-08
Dexi_CM05836_chr08A_18356821	Dexi_CM05836_chr08A	18356821	NA	6.68679332093732e-05	5.72696203121344e-08
Dexi_CM05836_chr08A_18356843	Dexi_CM05836_chr08A	18356843	NA	6.68679332093732e-05	5.72696203121344e-08
Dexi_CM05836_chr08A_18356938	Dexi_CM05836_chr08A	18356938	NA	6.68679332093732e-05	5.72696203121344e-08
Dexi_CM05836_chr08A_18356951	Dexi_CM05836_chr08A	18356951	NA	6.68679332093732e-05	5.72696203121344e-08
Dexi_CM05836_chr08A_18356998	Dexi_CM05836_chr08A	18356998	NA	6.68679332093732e-05	5.72696203121344e-08
Dexi_CM05836_chr08A_18357010	Dexi_CM05836_chr08A	18357010	NA	6.68679332093732e-05	5.72696203121344e-08
Dexi_CM05836_chr08A_18357082	Dexi_CM05836_chr08A	18357082	NA	6.68679332093732e-05	5.72696203121344e-08
Dexi_CM05836_chr08A_18357115	Dexi_CM05836_chr08A	18357115	NA	6.68679332093732e-05	5.72696203121344e-08
Dexi_CM05836_chr08A_18357175	Dexi_CM05836_chr08A	18357175	NA	6.68679332093732e-05	5.72696203121344e-08
Dexi_CM05836_chr08A_18357197	Dexi_CM05836_chr08A	18357197	NA	6.68679332093732e-05	5.72696203121344e-08
Dexi_CM05836_chr08A_18357254	Dexi_CM05836_chr08A	18357254	NA	6.68679332093732e-05	5.72696203121344e-08
Dexi_CM05836_chr08A_18357267	Dexi_CM05836_chr08A	18357267	NA	6.68679332093732e-05	5.72696203121344e-08
Dexi_CM05836_chr08A_18357364	Dexi_CM05836_chr08A	18357364	NA	6.68679332093732e-05	5.72696203121344e-08
Dexi_CM05836_chr08A_18357437	Dexi_CM05836_chr08A	18357437	NA	6.68679332093732e-05	5.72696203121344e-08
Dexi_CM05836_chr08A_18357458	Dexi_CM05836_chr08A	18357458	NA	6.68679332093732e-05	5.72696203121344e-08
Dexi_CM05836_chr08A_18357483	Dexi_CM05836_chr08A	18357483	NA	6.68679332093732e-05	5.72696203121344e-08
Dexi_CM05836_chr08A_18357553	Dexi_CM05836_chr08A	18357553	NA	6.68679332093732e-05	5.72696203121344e-08
Dexi_CM05836_chr08A_18358552	Dexi_CM05836_chr08A	18358552	NA	6.68679332093732e-05	5.72696203121344e-08
Dexi_CM05836_chr08A_18358634	Dexi_CM05836_chr08A	18358634	NA	6.68679332093732e-05	5.72696203121344e-08
Dexi_CM05836_chr08A_18358810	Dexi_CM05836_chr08A	18358810	NA	6.68679332093732e-05	5.72696203121344e-08
Dexi_CM05836_chr08A_18358911	Dexi_CM05836_chr08A	18358911	NA	6.68679332093732e-05	5.72696203121344e-08
Dexi_CM05836_chr08A_18359055	Dexi_CM05836_chr08A	18359055	NA	6.68679332093732e-05	5.72696203121344e-08
Dexi_CM05836_chr08A_18359059	Dexi_CM05836_chr08A	18359059	NA	6.68679332093732e-05	5.72696203121344e-08
Dexi_CM05836_chr08A_18359074	Dexi_CM05836_chr08A	18359074	NA	6.68679332093732e-05	5.72696203121344e-08
Dexi_CM05836_chr08A_18359240	Dexi_CM05836_chr08A	18359240	NA	6.68679332093732e-05	5.72696203121344e-08
Dexi_CM05836_chr08A_18359316	Dexi_CM05836_chr08A	18359316	NA	6.68679332093732e-05	5.72696203121344e-08
Dexi_CM05836_chr08A_18359512	Dexi_CM05836_chr08A	18359512	NA	6.68679332093732e-05	5.72696203121344e-08
Dexi_CM05836_chr08A_18359522	Dexi_CM05836_chr08A	18359522	NA	6.68679332093732e-05	5.72696203121344e-08
Dexi_CM05836_chr08A_18359529	Dexi_CM05836_chr08A	18359529	NA	6.68679332093732e-05	5.72696203121344e-08
Dexi_CM05836_chr08A_18359562	Dexi_CM05836_chr08A	18359562	NA	6.68679332093732e-05	5.72696203121344e-08
Dexi_CM05836_chr08A_18359599	Dexi_CM05836_chr08A	18359599	NA	6.68679332093732e-05	5.72696203121344e-08
Dexi_CM05836_chr08A_18359648	Dexi_CM05836_chr08A	18359648	NA	6.68679332093732e-05	5.72696203121344e-08
Dexi_CM05836_chr08A_18359798	Dexi_CM05836_chr08A	18359798	NA	6.68679332093732e-05	5.72696203121344e-08
Dexi_CM05836_chr08A_18359816	Dexi_CM05836_chr08A	18359816	NA	6.68679332093732e-05	5.72696203121344e-08
Dexi_CM05836_chr08A_18359985	Dexi_CM05836_chr08A	18359985	NA	6.68679332093732e-05	5.72696203121344e-08
Dexi_CM05836_chr08A_18360102	Dexi_CM05836_chr08A	18360102	NA	6.68679332093732e-05	5.72696203121344e-08
Dexi_CM05836_chr08A_18360134	Dexi_CM05836_chr08A	18360134	NA	6.68679332093732e-05	5.72696203121344e-08
Dexi_CM05836_chr08A_18360235	Dexi_CM05836_chr08A	18360235	NA	6.68679332093732e-05	5.72696203121344e-08
Dexi_CM05836_chr08A_18360319	Dexi_CM05836_chr08A	18360319	NA	6.68679332093732e-05	5.72696203121344e-08
Dexi_CM05836_chr08A_18360350	Dexi_CM05836_chr08A	18360350	NA	6.68679332093732e-05	5.72696203121344e-08
Dexi_CM05836_chr08A_18360487	Dexi_CM05836_chr08A	18360487	NA	6.68679332093732e-05	5.72696203121344e-08
Dexi_CM05836_chr08A_18361139	Dexi_CM05836_chr08A	18361139	NA	6.68679332093732e-05	5.72696203121344e-08
Dexi_CM05836_chr08A_18361213	Dexi_CM05836_chr08A	18361213	NA	6.68679332093732e-05	5.72696203121344e-08
Dexi_CM05836_chr08A_18361522	Dexi_CM05836_chr08A	18361522	NA	6.68679332093732e-05	5.72696203121344e-08
Dexi_CM05836_chr08A_18361609	Dexi_CM05836_chr08A	18361609	NA	6.68679332093732e-05	5.72696203121344e-08
Dexi_CM05836_chr08A_18361627	Dexi_CM05836_chr08A	18361627	NA	6.68679332093732e-05	5.72696203121344e-08
Dexi_CM05836_chr08A_18361639	Dexi_CM05836_chr08A	18361639	NA	6.68679332093732e-05	5.72696203121344e-08
Dexi_CM05836_chr08A_18361668	Dexi_CM05836_chr08A	18361668	NA	6.68679332093732e-05	5.72696203121344e-08
Dexi_CM05836_chr08A_18361684	Dexi_CM05836_chr08A	18361684	NA	6.68679332093732e-05	5.72696203121344e-08
Dexi_CM05836_chr08A_18361694	Dexi_CM05836_chr08A	18361694	NA	6.68679332093732e-05	5.72696203121344e-08
Dexi_CM05836_chr08A_18361856	Dexi_CM05836_chr08A	18361856	NA	6.68679332093732e-05	5.72696203121344e-08
Dexi_CM05836_chr08A_18361910	Dexi_CM05836_chr08A	18361910	NA	6.68679332093732e-05	5.72696203121344e-08
Dexi_CM05836_chr08A_18362184	Dexi_CM05836_chr08A	18362184	NA	6.68679332093732e-05	5.72696203121344e-08
Dexi_CM05836_chr08A_18362367	Dexi_CM05836_chr08A	18362367	NA	6.68679332093732e-05	5.72696203121344e-08
Dexi_CM05836_chr08A_18362374	Dexi_CM05836_chr08A	18362374	NA	6.68679332093732e-05	5.72696203121344e-08
Dexi_CM05836_chr08A_18362440	Dexi_CM05836_chr08A	18362440	NA	6.68679332093732e-05	5.72696203121344e-08
Dexi_CM05836_chr08A_18362483	Dexi_CM05836_chr08A	18362483	NA	6.68679332093732e-05	5.72696203121344e-08
Dexi_CM05836_chr08A_18362536	Dexi_CM05836_chr08A	18362536	NA	6.68679332093732e-05	5.72696203121344e-08
Dexi_CM05836_chr08A_18362698	Dexi_CM05836_chr08A	18362698	NA	6.68679332093732e-05	5.72696203121344e-08
Dexi_CM05836_chr08A_18362886	Dexi_CM05836_chr08A	18362886	NA	6.68679332093732e-05	5.72696203121344e-08
Dexi_CM05836_chr08A_18363196	Dexi_CM05836_chr08A	18363196	NA	6.68679332093732e-05	5.72696203121344e-08
Dexi_CM05836_chr08A_18363209	Dexi_CM05836_chr08A	18363209	NA	6.68679332093732e-05	5.72696203121344e-08
Dexi_CM05836_chr08A_18363453	Dexi_CM05836_chr08A	18363453	NA	6.68679332093732e-05	5.72696203121344e-08
Dexi_CM05836_chr08A_18363455	Dexi_CM05836_chr08A	18363455	NA	6.68679332093732e-05	5.72696203121344e-08
Dexi_CM05836_chr08A_18363463	Dexi_CM05836_chr08A	18363463	NA	6.68679332093732e-05	5.72696203121344e-08
Dexi_CM05836_chr08A_18363516	Dexi_CM05836_chr08A	18363516	NA	6.68679332093732e-05	5.72696203121344e-08
Dexi_CM05836_chr08A_18363592	Dexi_CM05836_chr08A	18363592	NA	6.68679332093732e-05	5.72696203121344e-08
Dexi_CM05836_chr08A_18363594	Dexi_CM05836_chr08A	18363594	NA	6.68679332093732e-05	5.72696203121344e-08
Dexi_CM05836_chr08A_18363694	Dexi_CM05836_chr08A	18363694	NA	6.68679332093732e-05	5.72696203121344e-08
Dexi_CM05836_chr08A_18363747	Dexi_CM05836_chr08A	18363747	NA	6.68679332093732e-05	5.72696203121344e-08
Dexi_CM05836_chr08A_18363801	Dexi_CM05836_chr08A	18363801	NA	6.68679332093732e-05	5.72696203121344e-08
Dexi_CM05836_chr08A_18363838	Dexi_CM05836_chr08A	18363838	NA	6.68679332093732e-05	5.72696203121344e-08
Dexi_CM05836_chr08A_18363859	Dexi_CM05836_chr08A	18363859	NA	6.68679332093732e-05	5.72696203121344e-08
Dexi_CM05836_chr08A_18363908	Dexi_CM05836_chr08A	18363908	NA	6.68679332093732e-05	5.72696203121344e-08
[truncated: 1,772 more rows]

## Sheet: QTLs_bio16
Candidate loci associated with the mean precipitation of wettest quarter (bio16)
QTL	Chr	Start	End	Nb methods
QTL_bio16-001	Dexi_CM05836_chr01A	7213646	7314290	1
QTL_bio16-002	Dexi_CM05836_chr01A	14327180	14504918	2
QTL_bio16-003	Dexi_CM05836_chr01A	21927729	22027729	2
QTL_bio16-004	Dexi_CM05836_chr01A	23774200	23874200	2
QTL_bio16-005	Dexi_CM05836_chr01A	23904408	24030319	1
QTL_bio16-006	Dexi_CM05836_chr01A	26178171	26300203	2
QTL_bio16-007	Dexi_CM05836_chr01A	27205137	27305137	2
QTL_bio16-008	Dexi_CM05836_chr01A	29034819	29178290	2
QTL_bio16-009	Dexi_CM05836_chr01A	29351325	29451325	1
QTL_bio16-010	Dexi_CM05836_chr01A	29650858	29750858	2
QTL_bio16-011	Dexi_CM05836_chr01A	29812156	29912156	2
QTL_bio16-012	Dexi_CM05836_chr01A	29945501	30045501	1
QTL_bio16-013	Dexi_CM05836_chr01B	716571	816571	1
QTL_bio16-014	Dexi_CM05836_chr01B	18046561	18146561	1
QTL_bio16-015	Dexi_CM05836_chr01B	26491616	26591616	2
QTL_bio16-016	Dexi_CM05836_chr01B	28820895	28994893	1
QTL_bio16-017	Dexi_CM05836_chr01B	31592328	31692328	1
QTL_bio16-018	Dexi_CM05836_chr01B	33580642	33680642	2
QTL_bio16-019	Dexi_CM05836_chr02A	3449366	3586621	2
QTL_bio16-020	Dexi_CM05836_chr02A	7669288	7769288	1
QTL_bio16-021	Dexi_CM05836_chr02A	9254562	9354562	1
QTL_bio16-022	Dexi_CM05836_chr02A	11660133	11760133	2
QTL_bio16-023	Dexi_CM05836_chr02A	14509122	14623889	1
QTL_bio16-024	Dexi_CM05836_chr02A	15124868	15224868	1
QTL_bio16-025	Dexi_CM05836_chr02A	16284955	16384955	2
QTL_bio16-026	Dexi_CM05836_chr02A	20712756	20812756	2
QTL_bio16-027	Dexi_CM05836_chr02A	23242998	23669419	1
QTL_bio16-028	Dexi_CM05836_chr02A	23848220	23948220	2
QTL_bio16-029	Dexi_CM05836_chr02A	24881703	24987345	2
QTL_bio16-030	Dexi_CM05836_chr02A	25004694	25140083	2
QTL_bio16-031	Dexi_CM05836_chr02A	25373984	25474896	2
QTL_bio16-032	Dexi_CM05836_chr02A	28411554	28568508	2
QTL_bio16-033	Dexi_CM05836_chr02A	30877075	30977075	1
QTL_bio16-034	Dexi_CM05836_chr02A	35088627	35311228	2
QTL_bio16-035	Dexi_CM05836_chr02A	37697229	37820883	1
QTL_bio16-036	Dexi_CM05836_chr02A	40362393	40523414	2
QTL_bio16-037	Dexi_CM05836_chr02A	41816412	41945922	2
QTL_bio16-038	Dexi_CM05836_chr02B	6359662	6459662	2
QTL_bio16-039	Dexi_CM05836_chr02B	6991033	7148624	2
QTL_bio16-040	Dexi_CM05836_chr02B	7173826	7273826	2
QTL_bio16-041	Dexi_CM05836_chr02B	7332355	7510049	2
QTL_bio16-042	Dexi_CM05836_chr02B	10555052	10655052	2
QTL_bio16-043	Dexi_CM05836_chr02B	11659635	11759635	2
QTL_bio16-044	Dexi_CM05836_chr02B	13463553	13563553	2
QTL_bio16-045	Dexi_CM05836_chr02B	14666939	14766939	1
QTL_bio16-046	Dexi_CM05836_chr02B	15201831	15301831	1
QTL_bio16-047	Dexi_CM05836_chr02B	16996024	17096024	1
QTL_bio16-048	Dexi_CM05836_chr02B	17105126	17205126	1
QTL_bio16-049	Dexi_CM05836_chr02B	17611551	17711551	2
QTL_bio16-050	Dexi_CM05836_chr02B	18327106	18516979	2
QTL_bio16-051	Dexi_CM05836_chr02B	19433205	19533205	1
QTL_bio16-052	Dexi_CM05836_chr02B	20519355	20741707	2
QTL_bio16-053	Dexi_CM05836_chr02B	20766469	20866469	2
QTL_bio16-054	Dexi_CM05836_chr02B	21807285	21914763	1
QTL_bio16-055	Dexi_CM05836_chr02B	22014865	22127499	2
QTL_bio16-056	Dexi_CM05836_chr02B	23212120	23312120	1
QTL_bio16-057	Dexi_CM05836_chr02B	26943739	27043739	2
QTL_bio16-058	Dexi_CM05836_chr02B	28551558	28651558	1
QTL_bio16-059	Dexi_CM05836_chr02B	28680293	28780293	1
QTL_bio16-060	Dexi_CM05836_chr02B	28985700	29085700	1
QTL_bio16-061	Dexi_CM05836_chr02B	34357597	34457597	2
QTL_bio16-062	Dexi_CM05836_chr03A	10121745	10248034	2
QTL_bio16-063	Dexi_CM05836_chr03A	11447849	11547849	2
QTL_bio16-064	Dexi_CM05836_chr03A	14563975	14663979	2
QTL_bio16-065	Dexi_CM05836_chr03A	20347346	20447378	2
QTL_bio16-066	Dexi_CM05836_chr03A	32103046	32340207	2
QTL_bio16-067	Dexi_CM05836_chr03A	32549729	32658143	2
QTL_bio16-068	Dexi_CM05836_chr03A	33882567	33982567	2
QTL_bio16-069	Dexi_CM05836_chr03A	36963227	37063227	1
QTL_bio16-070	Dexi_CM05836_chr03A	37950884	38050884	2
QTL_bio16-071	Dexi_CM05836_chr03A	40353747	40453747	1
QTL_bio16-072	Dexi_CM05836_chr03A	42051862	42403046	2
QTL_bio16-073	Dexi_CM05836_chr03B	2422878	2526797	1
QTL_bio16-074	Dexi_CM05836_chr03B	7748304	7889624	2
QTL_bio16-075	Dexi_CM05836_chr03B	10010859	10110859	2
QTL_bio16-076	Dexi_CM05836_chr03B	18795228	18895228	1
QTL_bio16-077	Dexi_CM05836_chr03B	20876689	20976689	1
QTL_bio16-078	Dexi_CM05836_chr03B	21624765	21739519	2
QTL_bio16-079	Dexi_CM05836_chr03B	21787478	21943986	2
QTL_bio16-080	Dexi_CM05836_chr03B	30308222	30408222	1
QTL_bio16-081	Dexi_CM05836_chr03B	34682389	34801705	2
QTL_bio16-082	Dexi_CM05836_chr03B	35673649	35773649	2
QTL_bio16-083	Dexi_CM05836_chr03B	36241295	36341295	1
QTL_bio16-084	Dexi_CM05836_chr03B	41311076	41470126	2
QTL_bio16-085	Dexi_CM05836_chr04A	7890599	7990599	1
QTL_bio16-086	Dexi_CM05836_chr04A	20917672	21073807	2
QTL_bio16-087	Dexi_CM05836_chr04A	21632745	21732745	1
QTL_bio16-088	Dexi_CM05836_chr04A	21757077	21857077	1
QTL_bio16-089	Dexi_CM05836_chr04A	22279694	22379735	1
QTL_bio16-090	Dexi_CM05836_chr04A	22523780	22641729	2
QTL_bio16-091	Dexi_CM05836_chr04B	2974612	3074612	2
QTL_bio16-092	Dexi_CM05836_chr04B	7166541	7339347	1
QTL_bio16-093	Dexi_CM05836_chr04B	9158485	9292144	2
QTL_bio16-094	Dexi_CM05836_chr04B	24573559	24677067	2
QTL_bio16-095	Dexi_CM05836_chr05A	64785	164785	2
QTL_bio16-096	Dexi_CM05836_chr05A	548219	648219	1
QTL_bio16-097	Dexi_CM05836_chr05A	7704690	7804902	1
QTL_bio16-098	Dexi_CM05836_chr05A	13925714	14025714	1
QTL_bio16-099	Dexi_CM05836_chr05A	19561944	19661944	2
QTL_bio16-100	Dexi_CM05836_chr05A	19746931	19942200	2
QTL_bio16-101	Dexi_CM05836_chr05A	26828880	26928880	1
QTL_bio16-102	Dexi_CM05836_chr05A	27242896	27342896	1
QTL_bio16-103	Dexi_CM05836_chr05A	29173783	29273783	2
QTL_bio16-104	Dexi_CM05836_chr05A	34061187	34161187	2
QTL_bio16-105	Dexi_CM05836_chr05B	4416471	4516471	1
QTL_bio16-106	Dexi_CM05836_chr05B	19451574	19705140	2
QTL_bio16-107	Dexi_CM05836_chr05B	21005706	21105706	2
QTL_bio16-108	Dexi_CM05836_chr05B	22383333	22483333	1
QTL_bio16-109	Dexi_CM05836_chr05B	22918562	23041340	2
QTL_bio16-110	Dexi_CM05836_chr05B	29268056	29368056	1
QTL_bio16-111	Dexi_CM05836_chr05B	30812086	30912086	2
QTL_bio16-112	Dexi_CM05836_chr06A	9183218	9283218	2
QTL_bio16-113	Dexi_CM05836_chr06A	10519487	10713760	2
QTL_bio16-114	Dexi_CM05836_chr06B	7454745	7601151	1
QTL_bio16-115	Dexi_CM05836_chr06B	7885846	7985847	1
QTL_bio16-116	Dexi_CM05836_chr06B	10381245	10481245	1
QTL_bio16-117	Dexi_CM05836_chr06B	10606565	10706565	1
QTL_bio16-118	Dexi_CM05836_chr06B	19932050	20032050	2
QTL_bio16-119	Dexi_CM05836_chr06B	23062193	23162193	1
QTL_bio16-120	Dexi_CM05836_chr06B	25082181	25182181	2
QTL_bio16-121	Dexi_CM05836_chr06B	25375773	25475773	2
QTL_bio16-122	Dexi_CM05836_chr06B	26367015	26472851	2
QTL_bio16-123	Dexi_CM05836_chr06B	26535653	26635653	1
QTL_bio16-124	Dexi_CM05836_chr07A	13078885	13178885	2
QTL_bio16-125	Dexi_CM05836_chr07A	13217896	13385468	2
QTL_bio16-126	Dexi_CM05836_chr07A	13747358	13847358	1
QTL_bio16-127	Dexi_CM05836_chr07A	13892952	13992952	2
QTL_bio16-128	Dexi_CM05836_chr07A	14781740	14881740	1
QTL_bio16-129	Dexi_CM05836_chr07A	15104706	15244869	1
QTL_bio16-130	Dexi_CM05836_chr07B	2383150	2523100	2
QTL_bio16-131	Dexi_CM05836_chr07B	2668866	2768866	2
QTL_bio16-132	Dexi_CM05836_chr07B	4672928	4772928	1
QTL_bio16-133	Dexi_CM05836_chr07B	5545546	5645546	2
QTL_bio16-134	Dexi_CM05836_chr07B	5973554	6073554	1
QTL_bio16-135	Dexi_CM05836_chr07B	8140709	8254421	2
QTL_bio16-136	Dexi_CM05836_chr07B	10514638	10663168	2
QTL_bio16-137	Dexi_CM05836_chr07B	13440047	13684209	3
QTL_bio16-138	Dexi_CM05836_chr07B	19623162	19723162	2
QTL_bio16-139	Dexi_CM05836_chr07B	23972519	24072519	2
QTL_bio16-140	Dexi_CM05836_chr07B	27977706	28130578	1
QTL_bio16-141	Dexi_CM05836_chr08A	1666127	1766127	2
QTL_bio16-142	Dexi_CM05836_chr08A	5184155	5319662	1
QTL_bio16-143	Dexi_CM05836_chr08A	5387429	5491120	1
QTL_bio16-144	Dexi_CM05836_chr08A	11282551	11382551	1
QTL_bio16-145	Dexi_CM05836_chr08A	16326116	16426116	1
QTL_bio16-146	Dexi_CM05836_chr08A	18265839	18627020	2
QTL_bio16-147	Dexi_CM05836_chr08A	18696372	18946120	2
QTL_bio16-148	Dexi_CM05836_chr08A	22754755	22911935	2
QTL_bio16-149	Dexi_CM05836_chr08B	1677422	1778162	2
QTL_bio16-150	Dexi_CM05836_chr08B	5755774	5878794	2
QTL_bio16-151	Dexi_CM05836_chr08B	7717744	7817744	2
QTL_bio16-152	Dexi_CM05836_chr08B	13336203	13436203	1
QTL_bio16-153	Dexi_CM05836_chr08B	18687716	18844562	2
QTL_bio16-154	Dexi_CM05836_chr08B	21767685	21867685	2
QTL_bio16-155	Dexi_CM05836_chr08B	25004178	25204761	2
QTL_bio16-156	Dexi_CM05836_chr08B	25245282	25442839	1
QTL_bio16-157	Dexi_CM05836_chr08B	26869317	27009307	1
QTL_bio16-158	Dexi_CM05836_chr09A	1185921	1285921	2
QTL_bio16-159	Dexi_CM05836_chr09A	6309165	6553701	1
QTL_bio16-160	Dexi_CM05836_chr09A	18831572	18931572	1
QTL_bio16-161	Dexi_CM05836_chr09A	29619874	29719874	1
QTL_bio16-162	Dexi_CM05836_chr09A	29727764	29935920	1
QTL_bio16-163	Dexi_CM05836_chr09A	36030952	36130952	2
QTL_bio16-164	Dexi_CM05836_chr09A	38085535	38185535	1
QTL_bio16-165	Dexi_CM05836_chr09A	44253581	44353581	2
QTL_bio16-166	Dexi_CM05836_chr09A	44782194	44887523	2
QTL_bio16-167	Dexi_CM05836_chr09A	45005550	45105550	1
QTL_bio16-168	Dexi_CM05836_chr09A	46938310	47038310	2
QTL_bio16-169	Dexi_CM05836_chr09A	47493275	47593275	1
QTL_bio16-170	Dexi_CM05836_chr09A	48247436	48347436	1
QTL_bio16-171	Dexi_CM05836_chr09A	48374451	48474451	1
QTL_bio16-172	Dexi_CM05836_chr09B	2009724	2143954	2
QTL_bio16-173	Dexi_CM05836_chr09B	10725147	10825147	1
QTL_bio16-174	Dexi_CM05836_chr09B	11717834	11817834	2
QTL_bio16-175	Dexi_CM05836_chr09B	29896721	30010927	1
QTL_bio16-176	Dexi_CM05836_chr09B	30445347	30670997	2
QTL_bio16-177	Dexi_CM05836_chr09B	42893687	42993687	2
QTL_bio16-178	Dexi_CM05836_chr09B	45194702	45318691	2
QTL_bio16-179	Dexi_CM05836_chr09B	46154106	46254106	1

## Sheet: annot_candidate_genes_bio16
Candidate genes associated with the mean precipitation of wettest quarter
Chr	Start	End	QTL	Gene	Function	snpEff_HIGH	snpEff-LOW	snpEff-MODERATE	snpEff-MODIFIER
Dexi_CM05836_chr01A	7253075	7255316	QTL_bio16-001	Dexi1A01G0009060	Protein of unknown function	0	2	1	330
Dexi_CM05836_chr01A	7276168	7276414	QTL_bio16-001	Dexi1A01G0009080	Protein of unknown function	0	1	7	211
Dexi_CM05836_chr01A	7291707	7293098	QTL_bio16-001	Dexi1A01G0009100	Similar to TRZ1: tRNase Z TRZ1 (Arabidopsis thaliana OX%3D3702)	0	17	12	156
Dexi_CM05836_chr01A	7294012	7295624	QTL_bio16-001	Dexi1A01G0009110	Similar to Pectate lyase (Lilium longiflorum OX%3D4690)	0	10	10	176
Dexi_CM05836_chr01A	7297684	7304485	QTL_bio16-001	Dexi1A01G0009120	Similar to Ylpm1: YLP motif-containing protein 1 (Rattus norvegicus OX%3D10116)	1	11	9	274
Dexi_CM05836_chr01A	7308535	7313043	QTL_bio16-001	Dexi1A01G0009130	Similar to Probable histone deacetylase 19 (Zea mays OX%3D4577)	1	13	5	293
Dexi_CM05836_chr01A	7280986	7290940	QTL_bio16-001	Dexi1A01G0009090	Similar to RHD3: Protein ROOT HAIR DEFECTIVE 3 (Oryza sativa subsp. japonica OX%3D39947)	0	16	11	315
Dexi_CM05836_chr01A	7255345	7269313	QTL_bio16-001	Dexi1A01G0009070	Protein of unknown function	0	14	22	473
Dexi_CM05836_chr01A	14496104	14496479	QTL_bio16-002	Dexi1A01G0012840	Protein of unknown function	1	2	10	248
Dexi_CM05836_chr01A	14482801	14483596	QTL_bio16-002	Dexi1A01G0012830	Similar to ZRP4: O-methyltransferase ZRP4 (Zea mays OX%3D4577)	0	2	4	215
Dexi_CM05836_chr01A	21927729	21928277	QTL_bio16-003	Dexi1A01G0015050	Protein of unknown function	0	7	15	234
Dexi_CM05836_chr01A	21930283	21931880	QTL_bio16-003	Dexi1A01G0015060	Similar to RAD5B: DNA repair protein RAD5B (Arabidopsis thaliana OX%3D3702)	0	10	9	213
Dexi_CM05836_chr01A	21946364	21949052	QTL_bio16-003	Dexi1A01G0015070	Similar to TY3B-G: Transposon Ty3-G Gag-Pol polyprotein (Saccharomyces cerevisiae (strain ATCC 204508 / S288c) OX%3D559292)	1	8	27	128
Dexi_CM05836_chr01A	21995882	21999927	QTL_bio16-003	Dexi1A01G0015080	Similar to PBS1: Serine/threonine-protein kinase PBS1 (Arabidopsis thaliana OX%3D3702)	0	13	1	215
Dexi_CM05836_chr01A	22003786	22004842	QTL_bio16-003	Dexi1A01G0015090	Similar to SWEET15: Bidirectional sugar transporter SWEET15 (Oryza sativa subsp. japonica OX%3D39947)	0	8	5	162
Dexi_CM05836_chr01A	22021851	22025016	QTL_bio16-003	Dexi1A01G0015100	Similar to GDPD1: Glycerophosphodiester phosphodiesterase GDPD1%2C chloroplastic (Arabidopsis thaliana OX%3D3702)	0	11	4	216
Dexi_CM05836_chr01A	23794302	23797622	QTL_bio16-004	Dexi1A01G0016550	Similar to CINV1: Cytosolic invertase 1 (Oryza sativa subsp. japonica OX%3D39947)	0	7	3	215
Dexi_CM05836_chr01A	23791492	23792651	QTL_bio16-004	Dexi1A01G0016540	Similar to Trappc12: Trafficking protein particle complex subunit 12 (Mus musculus OX%3D10090)	0	7	11	192
Dexi_CM05836_chr01A	23810250	23812967	QTL_bio16-004	Dexi1A01G0016570	Similar to AMT3-3: Ammonium transporter 3 member 3 (Oryza sativa subsp. japonica OX%3D39947)	0	9	2	134
Dexi_CM05836_chr01A	23815982	23816249	QTL_bio16-004	Dexi1A01G0016580	Protein of unknown function	1	0	2	194
Dexi_CM05836_chr01A	23829552	23831151	QTL_bio16-004	Dexi1A01G0016590	Similar to Annexin-like protein RJ4 (Fragaria ananassa OX%3D3747)	0	7	21	192
Dexi_CM05836_chr01A	23864871	23870038	QTL_bio16-004	Dexi1A01G0016620	Protein of unknown function	0	1	12	252
Dexi_CM05836_chr01A	23872509	23874200	QTL_bio16-004	Dexi1A01G0016630	Similar to PDIL5-3: Protein disulfide isomerase-like 5-3 (Oryza sativa subsp. japonica OX%3D39947)	2	13	10	198
Dexi_CM05836_chr01A	23804199	23808117	QTL_bio16-004	Dexi1A01G0016560	Similar to RRP45B: Exosome complex component RRP45B (Arabidopsis thaliana OX%3D3702)	0	10	6	195
Dexi_CM05836_chr01A	23833036	23839071	QTL_bio16-004	Dexi1A01G0016600	Similar to CLC-G: Putative chloride channel-like protein CLC-g (Arabidopsis thaliana OX%3D3702)	0	8	4	295
Dexi_CM05836_chr01A	23850080	23859892	QTL_bio16-004	Dexi1A01G0016610	Similar to SAPK7: Serine/threonine-protein kinase SAPK7 (Oryza sativa subsp. japonica OX%3D39947)	0	1	1	409
Dexi_CM05836_chr01A	23906418	23910233	QTL_bio16-005	Dexi1A01G0016640	Protein of unknown function	0	7	9	217
Dexi_CM05836_chr01A	23924150	23929290	QTL_bio16-005	Dexi1A01G0016660	Similar to Os02g0190300: Putative multidrug resistance protein (Oryza sativa subsp. japonica OX%3D39947)	1	31	18	227
Dexi_CM05836_chr01A	23937388	23941606	QTL_bio16-005	Dexi1A01G0016670	Similar to Os02g0190300: Putative multidrug resistance protein (Oryza sativa subsp. japonica OX%3D39947)	0	20	27	265
Dexi_CM05836_chr01A	23946714	23947760	QTL_bio16-005	Dexi1A01G0016680	Similar to ASAT1: Acyl-CoA--sterol O-acyltransferase 1 (Arabidopsis thaliana OX%3D3702)	0	6	6	287
Dexi_CM05836_chr01A	24007007	24013268	QTL_bio16-005	Dexi1A01G0016720	Similar to Os02g0190300: Putative multidrug resistance protein (Oryza sativa subsp. japonica OX%3D39947)	0	27	30	329
Dexi_CM05836_chr01A	24028661	24030024	QTL_bio16-005	Dexi1A01G0016740	Protein of unknown function	0	2	7	329
Dexi_CM05836_chr01A	23918201	23920859	QTL_bio16-005	Dexi1A01G0016650	Similar to YY1: Zinc finger transcription factor YY1 (Arabidopsis thaliana OX%3D3702)	0	3	3	297
Dexi_CM05836_chr01A	23952766	23953789	QTL_bio16-005	Dexi1A01G0016690	Similar to AT4: Probable long-chain-alcohol O-fatty-acyltransferase 4 (Arabidopsis thaliana OX%3D3702)	0	6	7	315
Dexi_CM05836_chr01A	24018557	24024474	QTL_bio16-005	Dexi1A01G0016730	Similar to NRPB3: DNA-directed RNA polymerases II%2C IV and V subunit 3 (Arabidopsis thaliana OX%3D3702)	2	8	8	416
Dexi_CM05836_chr01A	23986162	23987356	QTL_bio16-005	Dexi1A01G0016710	Protein of unknown function	1	7	5	139
Dexi_CM05836_chr01A	23985573	23992731	QTL_bio16-005	Dexi1A01G0016700	Similar to Os02g0190300: Putative multidrug resistance protein (Oryza sativa subsp. japonica OX%3D39947)	2	17	27	270
Dexi_CM05836_chr01A	26201382	26206510	QTL_bio16-006	Dexi1A01G0019020	Similar to phoD: Alkaline phosphatase D (Bacillus subtilis (strain 168) OX%3D224308)	0	3	3	182
Dexi_CM05836_chr01A	26219396	26219635	QTL_bio16-006	Dexi1A01G0019030	Protein of unknown function	0	0	1	127
Dexi_CM05836_chr01A	26226385	26227251	QTL_bio16-006	Dexi1A01G0019040	Similar to PMS1: DNA mismatch repair protein PMS1 (Arabidopsis thaliana OX%3D3702)	0	10	2	178
Dexi_CM05836_chr01A	26244796	26245290	QTL_bio16-006	Dexi1A01G0019060	Similar to FLZ5: FCS-Like Zinc finger 5 (Arabidopsis thaliana OX%3D3702)	0	3	2	145
Dexi_CM05836_chr01A	26247790	26249996	QTL_bio16-006	Dexi1A01G0019070	Similar to TOMM34: Mitochondrial import receptor subunit TOM34 (Homo sapiens OX%3D9606)	0	0	5	208
Dexi_CM05836_chr01A	26263981	26266739	QTL_bio16-006	Dexi1A01G0019080	Similar to PHT2-1: Inorganic phosphate transporter 2-1%2C chloroplastic (Arabidopsis thaliana OX%3D3702)	0	6	4	109
Dexi_CM05836_chr01A	26269951	26272072	QTL_bio16-006	Dexi1A01G0019100	Similar to IRL2: Plant intracellular Ras-group-related LRR protein 2 (Oryza sativa subsp. japonica OX%3D39947)	0	12	5	148
Dexi_CM05836_chr01A	26268434	26268832	QTL_bio16-006	Dexi1A01G0019090	Protein of unknown function	0	1	1	121
Dexi_CM05836_chr01A	26273366	26278711	QTL_bio16-006	Dexi1A01G0019110	Similar to NBR1: Protein NBR1 homolog (Arabidopsis thaliana OX%3D3702)	0	16	16	217
Dexi_CM05836_chr01A	26281177	26285272	QTL_bio16-006	Dexi1A01G0019120	Similar to At5g40530: Ribosomal RNA-processing protein 8 (Arabidopsis thaliana OX%3D3702)	0	6	7	242
Dexi_CM05836_chr01A	26291212	26294964	QTL_bio16-006	Dexi1A01G0019130	Similar to STY13: Serine/threonine-protein kinase STY13 (Arabidopsis thaliana OX%3D3702)	0	7	4	221
Dexi_CM05836_chr01A	26181226	26185286	QTL_bio16-006	Dexi1A01G0019010	Similar to DDB_G0276461: Probable serine/threonine-protein kinase DDB_G0276461 (Dictyostelium discoideum OX%3D44689)	0	6	6	175
Dexi_CM05836_chr01A	26230269	26232667	QTL_bio16-006	Dexi1A01G0019050	Protein of unknown function	0	3	3	258
Dexi_CM05836_chr01A	27225641	27227488	QTL_bio16-007	Dexi1A01G0020410	Similar to TRAPPC2: Trafficking protein particle complex subunit 2 (Pongo abelii OX%3D9601)	0	5	6	208
Dexi_CM05836_chr01A	27240381	27243026	QTL_bio16-007	Dexi1A01G0020420	Similar to APT3: Adenine phosphoribosyltransferase 3 (Arabidopsis thaliana OX%3D3702)	0	10	4	240
Dexi_CM05836_chr01A	27248159	27252634	QTL_bio16-007	Dexi1A01G0020440	Similar to UGNT1: UDP-N-acetylglucosamine transporter UGNT1 (Arabidopsis thaliana OX%3D3702)	0	3	2	210
Dexi_CM05836_chr01A	27247795	27248293	QTL_bio16-007	Dexi1A01G0020430	Protein of unknown function	0	3	3	174
Dexi_CM05836_chr01A	27253589	27255264	QTL_bio16-007	Dexi1A01G0020450	Protein of unknown function	0	4	4	135
Dexi_CM05836_chr01A	27281071	27284204	QTL_bio16-007	Dexi1A01G0020470	Similar to FPP7: Filament-like plant protein 7 (Arabidopsis thaliana OX%3D3702)	0	18	12	106
Dexi_CM05836_chr01A	27285039	27285437	QTL_bio16-007	Dexi1A01G0020480	Protein of unknown function	1	0	5	136
Dexi_CM05836_chr01A	27286917	27288551	QTL_bio16-007	Dexi1A01G0020490	Protein of unknown function	0	22	6	104
Dexi_CM05836_chr01A	27212116	27220434	QTL_bio16-007	Dexi1A01G0020400	Similar to UBP13: Ubiquitin carboxyl-terminal hydrolase 13 (Arabidopsis thaliana OX%3D3702)	0	25	43	308
Dexi_CM05836_chr01A	27260979	27265225	QTL_bio16-007	Dexi1A01G0020460	Similar to PLT2: AP2-like ethylene-responsive transcription factor PLT2 (Arabidopsis thaliana OX%3D3702)	0	29	11	186
Dexi_CM05836_chr01A	29035156	29036104	QTL_bio16-008	Dexi1A01G0022360	Similar to ERF034: Ethylene-responsive transcription factor ERF034 (Arabidopsis thaliana OX%3D3702)	0	1	6	144
Dexi_CM05836_chr01A	29044085	29044970	QTL_bio16-008	Dexi1A01G0022370	Similar to ERF043: Ethylene-responsive transcription factor ERF043 (Arabidopsis thaliana OX%3D3702)	0	6	5	145
Dexi_CM05836_chr01A	29056005	29057031	QTL_bio16-008	Dexi1A01G0022380	Protein of unknown function	1	3	7	172
Dexi_CM05836_chr01A	29057055	29057781	QTL_bio16-008	Dexi1A01G0022390	Similar to ERF034: Ethylene-responsive transcription factor ERF034 (Arabidopsis thaliana OX%3D3702)	0	6	4	158
Dexi_CM05836_chr01A	29065871	29066960	QTL_bio16-008	Dexi1A01G0022400	Protein of unknown function	0	2	7	165
Dexi_CM05836_chr01A	29091786	29092862	QTL_bio16-008	Dexi1A01G0022410	Similar to ALT3: Acyl-acyl carrier protein thioesterase ATL3%2C chloroplastic (Arabidopsis thaliana OX%3D3702)	0	5	5	140
Dexi_CM05836_chr01A	29100654	29101732	QTL_bio16-008	Dexi1A01G0022420	Similar to ALT4: Acyl-acyl carrier protein thioesterase ATL4%2C chloroplastic (Arabidopsis thaliana OX%3D3702)	1	6	6	100
Dexi_CM05836_chr01A	29103274	29105298	QTL_bio16-008	Dexi1A01G0022430	Similar to PEX19-1: Peroxisome biogenesis protein 19-1 (Arabidopsis thaliana OX%3D3702)	0	3	4	147
Dexi_CM05836_chr01A	29106420	29108409	QTL_bio16-008	Dexi1A01G0022440	Similar to TPP1: Probable trehalose-phosphate phosphatase 1 (Oryza sativa subsp. japonica OX%3D39947)	0	10	7	121
Dexi_CM05836_chr01A	29116769	29120330	QTL_bio16-008	Dexi1A01G0022450	Similar to INP1: Protein INAPERTURATE POLLEN1 (Arabidopsis thaliana OX%3D3702)	2	7	17	173
Dexi_CM05836_chr01A	29122601	29123425	QTL_bio16-008	Dexi1A01G0022460	Protein of unknown function	1	0	3	212
Dexi_CM05836_chr01A	29138989	29142985	QTL_bio16-008	Dexi1A01G0022480	Similar to PVA13: Vesicle-associated protein 1-3 (Arabidopsis thaliana OX%3D3702)	0	7	7	254
Dexi_CM05836_chr01A	29131635	29132484	QTL_bio16-008	Dexi1A01G0022470	Protein of unknown function	0	2	7	118
Dexi_CM05836_chr01A	29166043	29166436	QTL_bio16-008	Dexi1A01G0022490	Similar to At4g12500: pEARLI1-like lipid transfer protein 3 (Arabidopsis thaliana OX%3D3702)	0	1	3	206
Dexi_CM05836_chr01A	29170343	29173857	QTL_bio16-008	Dexi1A01G0022500	Protein of unknown function	0	4	5	225
Dexi_CM05836_chr01A	29174529	29175578	QTL_bio16-008	Dexi1A01G0022510	Protein of unknown function	0	3	3	191
Dexi_CM05836_chr01A	29351325	29351722	QTL_bio16-009	Dexi1A01G0022710	Similar to SBT1.2: Subtilisin-like protease SBT1.2 (Arabidopsis thaliana OX%3D3702)	0	37	21	179
Dexi_CM05836_chr01A	29356104	29356594	QTL_bio16-009	Dexi1A01G0022730	Protein of unknown function	1	1	6	185
Dexi_CM05836_chr01A	29354827	29355242	QTL_bio16-009	Dexi1A01G0022720	Protein of unknown function	0	1	2	193
Dexi_CM05836_chr01A	29368877	29374155	QTL_bio16-009	Dexi1A01G0022750	Similar to PUB70: U-box domain-containing protein 70 (Oryza sativa subsp. japonica OX%3D39947)	1	7	15	232
Dexi_CM05836_chr01A	29374349	29375972	QTL_bio16-009	Dexi1A01G0022760	Protein of unknown function	0	0	3	178
Dexi_CM05836_chr01A	29390657	29391142	QTL_bio16-009	Dexi1A01G0022780	Similar to PIP1-2: Probable aquaporin PIP1-2 (Oryza sativa subsp. japonica OX%3D39947)	0	3	0	116
Dexi_CM05836_chr01A	29377381	29380965	QTL_bio16-009	Dexi1A01G0022770	Similar to ZTP29: Zinc transporter ZTP29 (Arabidopsis thaliana OX%3D3702)	1	9	5	197
Dexi_CM05836_chr01A	29396026	29402115	QTL_bio16-009	Dexi1A01G0022800	Similar to YDA: Mitogen-activated protein kinase kinase kinase YODA (Arabidopsis thaliana OX%3D3702)	0	5	9	199
Dexi_CM05836_chr01A	29414706	29416329	QTL_bio16-009	Dexi1A01G0022810	Similar to NCS1: Purine-uracil permease NCS1 (Arabidopsis thaliana OX%3D3702)	0	9	3	163
Dexi_CM05836_chr01A	29420199	29420652	QTL_bio16-009	Dexi1A01G0022830	Similar to ATL73: RING-H2 finger protein ATL73 (Arabidopsis thaliana OX%3D3702)	0	0	4	141
Dexi_CM05836_chr01A	29417648	29418953	QTL_bio16-009	Dexi1A01G0022820	Similar to tmem208: Transmembrane protein 208 (Danio rerio OX%3D7955)	0	0	1	139
Dexi_CM05836_chr01A	29444257	29447012	QTL_bio16-009	Dexi1A01G0022840	Similar to Mfsd14b: Hippocampus abundant transcript-like protein 1 (Mus musculus OX%3D10090)	0	7	8	143
Dexi_CM05836_chr01A	29448836	29451325	QTL_bio16-009	Dexi1A01G0022850	Protein of unknown function	0	8	9	163
Dexi_CM05836_chr01A	29392310	29393662	QTL_bio16-009	Dexi1A01G0022790	Similar to PIP1-1: Aquaporin PIP1-1 (Oryza sativa subsp. japonica OX%3D39947)	0	7	0	112
Dexi_CM05836_chr01A	29358856	29363006	QTL_bio16-009	Dexi1A01G0022740	Similar to PUB33: U-box domain-containing protein 33 (Arabidopsis thaliana OX%3D3702)	0	14	20	223
Dexi_CM05836_chr01A	29655235	29658763	QTL_bio16-010	Dexi1A01G0023050	Similar to CSLH1: Cellulose synthase-like protein H1 (Oryza sativa subsp. japonica OX%3D39947)	1	13	19	230
Dexi_CM05836_chr01A	29680609	29684323	QTL_bio16-010	Dexi1A01G0023070	Similar to Os02g0672600: Probable N6-adenosine-methyltransferase MT-A70-like (Oryza sativa subsp. japonica OX%3D39947)	0	14	5	132
Dexi_CM05836_chr01A	29685617	29687237	QTL_bio16-010	Dexi1A01G0023080	Similar to POLR3K: DNA-directed RNA polymerase III subunit RPC10 (Homo sapiens OX%3D9606)	0	2	1	83
Dexi_CM05836_chr01A	29674209	29674500	QTL_bio16-010	Dexi1A01G0023060	Protein of unknown function	2	8	5	218
Dexi_CM05836_chr01A	29688602	29692270	QTL_bio16-010	Dexi1A01G0023090	Similar to WNK4: Probable serine/threonine-protein kinase WNK4 (Oryza sativa subsp. japonica OX%3D39947)	0	3	4	93
Dexi_CM05836_chr01A	29692301	29693193	QTL_bio16-010	Dexi1A01G0023100	Protein of unknown function	0	1	3	67
Dexi_CM05836_chr01A	29701235	29702957	QTL_bio16-010	Dexi1A01G0023110	Similar to ALMT10: Aluminum-activated malate transporter 10 (Arabidopsis thaliana OX%3D3702)	0	12	9	127
Dexi_CM05836_chr01A	29721158	29725888	QTL_bio16-010	Dexi1A01G0023120	Similar to LHW: Transcription factor LHW (Arabidopsis thaliana OX%3D3702)	0	4	12	165
Dexi_CM05836_chr01A	29727615	29727831	QTL_bio16-010	Dexi1A01G0023130	Protein of unknown function	0	3	1	106
Dexi_CM05836_chr01A	29737359	29738502	QTL_bio16-010	Dexi1A01G0023140	Similar to DOF2: Dof zinc finger protein 2 (Oryza sativa subsp. japonica OX%3D39947)	0	13	2	124
Dexi_CM05836_chr01A	29654563	29655053	QTL_bio16-010	Dexi1A01G0023040	Similar to CSLH1: Cellulose synthase-like protein H1 (Oryza sativa subsp. japonica OX%3D39947)	0	0	2	186
Dexi_CM05836_chr01A	29823760	29824124	QTL_bio16-011	Dexi1A01G0023200	Protein of unknown function	1	3	3	115
Dexi_CM05836_chr01A	29858412	29859417	QTL_bio16-011	Dexi1A01G0023210	Protein of unknown function	0	2	2	245
Dexi_CM05836_chr01A	29877843	29882021	QTL_bio16-011	Dexi1A01G0023220	Similar to Os02g0677700: Zinc finger CCCH domain-containing protein 17 (Oryza sativa subsp. japonica OX%3D39947)	0	15	5	327
Dexi_CM05836_chr01A	29880075	29880315	QTL_bio16-011	Dexi1A01G0023230	Protein of unknown function	2	1	6	221
Dexi_CM05836_chr01A	29888686	29892098	QTL_bio16-011	Dexi1A01G0023240	Similar to Os02g0678200: SPX domain-containing membrane protein Os02g45520 (Oryza sativa subsp. japonica OX%3D39947)	0	16	3	224
Dexi_CM05836_chr01A	29904090	29907202	QTL_bio16-011	Dexi1A01G0023260	Similar to NRS/ER: Bifunctional dTDP-4-dehydrorhamnose 3%2C5-epimerase/dTDP-4-dehydrorhamnose reductase (Arabidopsis thaliana OX%3D3702)	0	11	4	168
Dexi_CM05836_chr01A	29909366	29910274	QTL_bio16-011	Dexi1A01G0023270	Similar to GRF10: Growth-regulating factor 10 (Oryza sativa subsp. japonica OX%3D39947)	0	3	2	148
Dexi_CM05836_chr01A	29899712	29902108	QTL_bio16-011	Dexi1A01G0023250	Similar to HTH: Protein HOTHEAD (Arabidopsis thaliana OX%3D3702)	1	19	7	187
Dexi_CM05836_chr01A	29952395	29952953	QTL_bio16-012	Dexi1A01G0023300	Similar to ISPF: 2-C-methyl-D-erythritol 2%2C4-cyclodiphosphate synthase%2C chloroplastic (Oryza sativa subsp. japonica OX%3D39947)	0	6	2	89
Dexi_CM05836_chr01A	29955377	29959038	QTL_bio16-012	Dexi1A01G0023310	Similar to RVE6: Protein REVEILLE 6 (Arabidopsis thaliana OX%3D3702)	0	2	1	172
Dexi_CM05836_chr01A	29971506	29973225	QTL_bio16-012	Dexi1A01G0023330	Protein of unknown function	0	19	8	99
Dexi_CM05836_chr01A	29985562	29988072	QTL_bio16-012	Dexi1A01G0023340	Similar to NFP: Serine/threonine receptor-like kinase NFP (Medicago truncatula OX%3D3880)	0	11	2	136
Dexi_CM05836_chr01A	30027874	30030524	QTL_bio16-012	Dexi1A01G0023350	Similar to MADS6: MADS-box transcription factor 6 (Oryza sativa subsp. japonica OX%3D39947)	0	4	1	148
Dexi_CM05836_chr01A	30037122	30038211	QTL_bio16-012	Dexi1A01G0023360	Similar to TTG1: Protein TRANSPARENT TESTA GLABRA 1 (Arabidopsis thaliana OX%3D3702)	0	8	4	101
Dexi_CM05836_chr01A	30039349	30042164	QTL_bio16-012	Dexi1A01G0023370	Similar to TIM13: Mitochondrial import inner membrane translocase subunit Tim13 (Oryza sativa subsp. japonica OX%3D39947)	0	0	2	176
Dexi_CM05836_chr01A	29945501	29950668	QTL_bio16-012	Dexi1A01G0023290	Similar to FACE1: CAAX prenyl protease 1 homolog (Oryza sativa subsp. japonica OX%3D39947)	0	15	22	156
Dexi_CM05836_chr01A	29965223	29971309	QTL_bio16-012	Dexi1A01G0023320	Similar to MSL1: Mechanosensitive ion channel protein 1%2C mitochondrial (Arabidopsis thaliana OX%3D3702)	0	3	1	218
Dexi_CM05836_chr01B	716571	719809	QTL_bio16-013	Dexi1B01G0000840	Protein of unknown function	2	12	15	238
Dexi_CM05836_chr01B	733036	735062	QTL_bio16-013	Dexi1B01G0000850	Similar to PIG-B: GPI mannosyltransferase 3 (Drosophila melanogaster OX%3D7227)	1	3	4	200
Dexi_CM05836_chr01B	750336	752213	QTL_bio16-013	Dexi1B01G0000870	Similar to RPL37A: 60S ribosomal protein L37-1 (Arabidopsis thaliana OX%3D3702)	0	3	1	177
Dexi_CM05836_chr01B	740747	741752	QTL_bio16-013	Dexi1B01G0000860	Protein of unknown function	0	8	18	235
Dexi_CM05836_chr01B	753056	753403	QTL_bio16-013	Dexi1B01G0000880	Protein of unknown function	0	1	1	129
Dexi_CM05836_chr01B	753921	757158	QTL_bio16-013	Dexi1B01G0000890	Similar to MIK1: MDIS1-interacting receptor like kinase 1 (Arabidopsis thaliana OX%3D3702)	0	24	10	138
Dexi_CM05836_chr01B	766379	768993	QTL_bio16-013	Dexi1B01G0000900	Similar to HRQ1: ATP-dependent helicase HRQ1 (Saccharomyces cerevisiae (strain ATCC 204508 / S288c) OX%3D559292)	1	11	20	246
Dexi_CM05836_chr01B	776655	778254	QTL_bio16-013	Dexi1B01G0000910	Similar to NRT2.2: High-affinity nitrate transporter 2.2 (Oryza sativa subsp. japonica OX%3D39947)	0	9	3	185
Dexi_CM05836_chr01B	789554	793879	QTL_bio16-013	Dexi1B01G0000930	Similar to GEK1: D-aminoacyl-tRNA deacylase (Arabidopsis thaliana OX%3D3702)	0	10	2	179
Dexi_CM05836_chr01B	798269	800184	QTL_bio16-013	Dexi1B01G0000950	Similar to NRT2.2: High-affinity nitrate transporter 2.2 (Oryza sativa subsp. japonica OX%3D39947)	0	6	3	179
Dexi_CM05836_chr01B	794168	795317	QTL_bio16-013	Dexi1B01G0000940	Protein of unknown function	0	2	2	147
Dexi_CM05836_chr01B	788171	788602	QTL_bio16-013	Dexi1B01G0000920	Protein of unknown function	0	1	1	106
Dexi_CM05836_chr01B	808424	810137	QTL_bio16-013	Dexi1B01G0000960	Similar to NRT2.2: High-affinity nitrate transporter 2.2 (Oryza sativa subsp. japonica OX%3D39947)	0	19	4	145
Dexi_CM05836_chr01B	816411	816571	QTL_bio16-013	Dexi1B01G0000970	Similar to BRM: ATP-dependent helicase BRM (Arabidopsis thaliana OX%3D3702)	0	24	11	159
Dexi_CM05836_chr01B	18124070	18124367	QTL_bio16-014	Dexi1B01G0013040	Protein of unknown function	0	4	2	193
Dexi_CM05836_chr01B	26494031	26496535	QTL_bio16-015	Dexi1B01G0020420	Similar to YAB4: Protein YABBY 4 (Oryza sativa subsp. japonica OX%3D39947)	0	5	2	201
Dexi_CM05836_chr01B	26526423	26526753	QTL_bio16-015	Dexi1B01G0020430	Similar to TL20.3: Thylakoid lumenal protein TL20.3%2C chloroplastic (Arabidopsis thaliana OX%3D3702)	0	1	3	120
Dexi_CM05836_chr01B	26526916	26530390	QTL_bio16-015	Dexi1B01G0020440	Similar to TL20.3: Thylakoid lumenal protein TL20.3%2C chloroplastic (Arabidopsis thaliana OX%3D3702)	0	8	0	151
Dexi_CM05836_chr01B	26531089	26532391	QTL_bio16-015	Dexi1B01G0020450	Similar to NAC007: NAC domain-containing protein 7 (Arabidopsis thaliana OX%3D3702)	1	7	4	101
Dexi_CM05836_chr01B	26561326	26563277	QTL_bio16-015	Dexi1B01G0020460	Similar to PDLP8: Plasmodesmata-located protein 8 (Arabidopsis thaliana OX%3D3702)	0	3	3	161
Dexi_CM05836_chr01B	28839971	28843285	QTL_bio16-016	Dexi1B01G0023170	Similar to SCAMP6: Secretory carrier-associated membrane protein 6 (Oryza sativa subsp. japonica OX%3D39947)	0	3	5	108
Dexi_CM05836_chr01B	28845342	28847191	QTL_bio16-016	Dexi1B01G0023180	Similar to Phosphoribulokinase%2C chloroplastic (Triticum aestivum OX%3D4565)	0	10	1	134
Dexi_CM05836_chr01B	28855384	28858817	QTL_bio16-016	Dexi1B01G0023190	Similar to WRKY14: Probable WRKY transcription factor 14 (Arabidopsis thaliana OX%3D3702)	1	1	1	157
Dexi_CM05836_chr01B	28872367	28874237	QTL_bio16-016	Dexi1B01G0023200	Similar to NPF8.3: Protein NRT1/ PTR FAMILY 8.3 (Arabidopsis thaliana OX%3D3702)	0	10	10	160
Dexi_CM05836_chr01B	28875640	28878172	QTL_bio16-016	Dexi1B01G0023210	Similar to ADP-ribosylation factor (Dugesia japonica OX%3D6161)	1	10	4	177
Dexi_CM05836_chr01B	28889578	28890493	QTL_bio16-016	Dexi1B01G0023230	Protein of unknown function	0	7	7	129
Dexi_CM05836_chr01B	28910714	28911620	QTL_bio16-016	Dexi1B01G0023250	Similar to TAF8: Transcription initiation factor TFIID subunit 8 (Arabidopsis thaliana OX%3D3702)	1	8	11	158
Dexi_CM05836_chr01B	28911942	28912512	QTL_bio16-016	Dexi1B01G0023260	Protein of unknown function	0	1	6	132
Dexi_CM05836_chr01B	28919261	28919480	QTL_bio16-016	Dexi1B01G0023270	Similar to At1g51745: Uncharacterized protein At1g51745 (Arabidopsis thaliana OX%3D3702)	0	2	0	116
Dexi_CM05836_chr01B	28922306	28924718	QTL_bio16-016	Dexi1B01G0023280	Similar to EAT1: Transcription factor EAT1 (Oryza sativa subsp. japonica OX%3D39947)	0	4	7	215
Dexi_CM05836_chr01B	28928452	28930294	QTL_bio16-016	Dexi1B01G0023290	Protein of unknown function	0	3	5	237
Dexi_CM05836_chr01B	28939580	28941817	QTL_bio16-016	Dexi1B01G0023310	Similar to PHL11: Myb family transcription factor PHL11 (Arabidopsis thaliana OX%3D3702)	0	2	1	116
Dexi_CM05836_chr01B	28942893	28944231	QTL_bio16-016	Dexi1B01G0023320	Similar to AOX1C: Ubiquinol oxidase 1c%2C mitochondrial (Oryza sativa subsp. japonica OX%3D39947)	0	2	4	118
Dexi_CM05836_chr01B	28945445	28948074	QTL_bio16-016	Dexi1B01G0023330	Similar to PUT1: Polyamine transporter PUT1 (Oryza sativa subsp. japonica OX%3D39947)	0	10	8	165
Dexi_CM05836_chr01B	28954551	28958395	QTL_bio16-016	Dexi1B01G0023350	Similar to CDKF-4: Cyclin-dependent kinase F-4 (Oryza sativa subsp. japonica OX%3D39947)	1	6	2	188
Dexi_CM05836_chr01B	28961248	28962419	QTL_bio16-016	Dexi1B01G0023370	Protein of unknown function	1	2	2	159
Dexi_CM05836_chr01B	28952344	28952650	QTL_bio16-016	Dexi1B01G0023340	Protein of unknown function	0	0	2	159
Dexi_CM05836_chr01B	28959183	28963014	QTL_bio16-016	Dexi1B01G0023360	Similar to BRXL2: Protein Brevis radix-like 2 (Oryza sativa subsp. japonica OX%3D39947)	0	12	7	168
Dexi_CM05836_chr01B	28973587	28976962	QTL_bio16-016	Dexi1B01G0023380	Similar to GRF4: Growth-regulating factor 4 (Oryza sativa subsp. japonica OX%3D39947)	0	7	7	176
Dexi_CM05836_chr01B	28993492	28994893	QTL_bio16-016	Dexi1B01G0023390	Similar to VTE4: Probable tocopherol O-methyltransferase%2C chloroplastic (Oryza sativa subsp. japonica OX%3D39947)	0	6	6	249
Dexi_CM05836_chr01B	28879151	28887610	QTL_bio16-016	Dexi1B01G0023220	Similar to RSH1: Putative GTP diphosphokinase RSH1%2C chloroplastic (Oryza sativa subsp. japonica OX%3D39947)	1	7	7	238
Dexi_CM05836_chr01B	28933276	28935155	QTL_bio16-016	Dexi1B01G0023300	Similar to CDC20-1: Cell division cycle 20.1%2C cofactor of APC complex (Arabidopsis thaliana OX%3D3702)	0	12	5	203
Dexi_CM05836_chr01B	28897925	28904896	QTL_bio16-016	Dexi1B01G0023240	Similar to TOP2: DNA topoisomerase 2 (Pisum sativum OX%3D3888)	0	21	14	254
Dexi_CM05836_chr01B	31613831	31614134	QTL_bio16-017	Dexi1B01G0026810	Protein of unknown function	0	2	2	151
Dexi_CM05836_chr01B	31632078	31633053	QTL_bio16-017	Dexi1B01G0026830	Similar to EXO: Protein EXORDIUM (Arabidopsis thaliana OX%3D3702)	0	7	9	218
Dexi_CM05836_chr01B	31617657	31622243	QTL_bio16-017	Dexi1B01G0026820	Similar to EXO: Protein EXORDIUM (Arabidopsis thaliana OX%3D3702)	0	18	9	181
Dexi_CM05836_chr01B	33580642	33586663	QTL_bio16-018	Dexi1B01G0029210	Protein of unknown function	0	14	8	221
Dexi_CM05836_chr01B	33598876	33600395	QTL_bio16-018	Dexi1B01G0029220	Similar to Os02g0799000: Probable protein phosphatase 2C 27 (Oryza sativa subsp. japonica OX%3D39947)	0	4	4	144
Dexi_CM05836_chr01B	33602092	33602504	QTL_bio16-018	Dexi1B01G0029230	Protein of unknown function	0	2	3	134
Dexi_CM05836_chr01B	33613991	33618524	QTL_bio16-018	Dexi1B01G0029240	Protein of unknown function	0	0	1	186
Dexi_CM05836_chr01B	33623847	33624204	QTL_bio16-018	Dexi1B01G0029250	Protein of unknown function	0	2	3	162
Dexi_CM05836_chr01B	33629054	33629615	QTL_bio16-018	Dexi1B01G0029260	Protein of unknown function	0	5	3	168
Dexi_CM05836_chr01B	33640104	33641965	QTL_bio16-018	Dexi1B01G0029280	Similar to CYCB1-2: Cyclin-B1-2 (Oryza sativa subsp. japonica OX%3D39947)	0	0	1	162
Dexi_CM05836_chr01B	33647767	33651106	QTL_bio16-018	Dexi1B01G0029290	Similar to At5g34940: Heparanase-like protein 3 (Arabidopsis thaliana OX%3D3702)	0	1	3	140
Dexi_CM05836_chr01B	33655516	33658539	QTL_bio16-018	Dexi1B01G0029310	Similar to Pyrophosphate-energized vacuolar membrane proton pump (Hordeum vulgare OX%3D4513)	0	11	9	181
Dexi_CM05836_chr01B	33676571	33678598	QTL_bio16-018	Dexi1B01G0029330	Similar to rpsO: 30S ribosomal protein S15 (Thermosipho africanus (strain TCF52B) OX%3D484019)	0	8	10	89
Dexi_CM05836_chr01B	33676587	33677020	QTL_bio16-018	Dexi1B01G0029340	Protein of unknown function	2	3	6	82
Dexi_CM05836_chr01B	33679091	33679400	QTL_bio16-018	Dexi1B01G0029350	Protein of unknown function	0	0	1	94
Dexi_CM05836_chr01B	33635455	33639425	QTL_bio16-018	Dexi1B01G0029270	Similar to CBWD1: COBW domain-containing protein 1 (Homo sapiens OX%3D9606)	0	4	7	175
Dexi_CM05836_chr01B	33668750	33672822	QTL_bio16-018	Dexi1B01G0029320	Similar to MGD3: Probable monogalactosyldiacylglycerol synthase 3%2C chloroplastic (Oryza sativa subsp. japonica OX%3D39947)	0	5	3	193
Dexi_CM05836_chr01B	33652250	33654692	QTL_bio16-018	Dexi1B01G0029300	Similar to CNB1: Calcineurin subunit B (Naegleria gruberi OX%3D5762)	0	2	2	114
Dexi_CM05836_chr01B	33679341	33680642	QTL_bio16-018	Dexi1B01G0029360	Similar to NAA35: N-alpha-acetyltransferase 35%2C NatC auxiliary subunit (Pongo abelii OX%3D9601)	0	8	7	177
Dexi_CM05836_chr02A	3450948	3451152	QTL_bio16-019	Dexi2A01G0003900	Protein of unknown function	0	0	0	1
Dexi_CM05836_chr02A	3465537	3468521	QTL_bio16-019	Dexi2A01G0003910	Similar to At3g03770: Probable inactive leucine-rich repeat receptor-like protein kinase At3g03770 (Arabidopsis thaliana OX%3D3702)	0	19	14	243
Dexi_CM05836_chr02A	3477840	3479975	QTL_bio16-019	Dexi2A01G0003930	Similar to BPM4: BTB/POZ and MATH domain-containing protein 4 (Arabidopsis thaliana OX%3D3702)	0	7	4	300
Dexi_CM05836_chr02A	3480635	3482105	QTL_bio16-019	Dexi2A01G0003940	Similar to BPM5: BTB/POZ and MATH domain-containing protein 5 (Arabidopsis thaliana OX%3D3702)	1	2	2	287
Dexi_CM05836_chr02A	3493714	3498449	QTL_bio16-019	Dexi2A01G0003950	Similar to SLK2: Probable transcriptional regulator SLK2 (Arabidopsis thaliana OX%3D3702)	0	8	10	222
Dexi_CM05836_chr02A	3508836	3518956	QTL_bio16-019	Dexi2A01G0003960	Similar to PNP1: Probable polyribonucleotide nucleotidyltransferase 1%2C chloroplastic (Oryza sativa subsp. japonica OX%3D39947)	1	36	11	446
Dexi_CM05836_chr02A	3526187	3529427	QTL_bio16-019	Dexi2A01G0003970	Similar to At1g64760: Glucan endo-1%2C3-beta-glucosidase 8 (Arabidopsis thaliana OX%3D3702)	0	19	10	375
Dexi_CM05836_chr02A	3537157	3538453	QTL_bio16-019	Dexi2A01G0003990	Similar to IDS3: 2'-deoxymugineic-acid 2'-dioxygenase (Hordeum vulgare OX%3D4513)	0	10	3	253
Dexi_CM05836_chr02A	3533189	3533684	QTL_bio16-019	Dexi2A01G0003980	Similar to SAP9: Zinc finger A20 and AN1 domain-containing stress-associated protein 9 (Oryza sativa subsp. japonica OX%3D39947)	0	8	5	232
Dexi_CM05836_chr02A	3540591	3542069	QTL_bio16-019	Dexi2A01G0004000	Similar to GA20OX3: Gibberellin 20 oxidase 3 (Oryza sativa subsp. japonica OX%3D39947)	0	17	10	257
Dexi_CM05836_chr02A	3547228	3548632	QTL_bio16-019	Dexi2A01G0004010	Similar to CAF1-11: Probable CCR4-associated factor 1 homolog 11 (Arabidopsis thaliana OX%3D3702)	0	20	15	291
Dexi_CM05836_chr02A	3565686	3567568	QTL_bio16-019	Dexi2A01G0004040	Protein of unknown function	0	9	2	201
Dexi_CM05836_chr02A	3557481	3558303	QTL_bio16-019	Dexi2A01G0004020	Similar to At3g03980: NADPH-dependent aldehyde reductase-like protein%2C chloroplastic (Arabidopsis thaliana OX%3D3702)	0	5	2	177
Dexi_CM05836_chr02A	3559461	3563062	QTL_bio16-019	Dexi2A01G0004030	Similar to BCDH BETA1: 2-oxoisovalerate dehydrogenase subunit beta 1%2C mitochondrial (Arabidopsis thaliana OX%3D3702)	1	6	3	214
Dexi_CM05836_chr02A	3469898	3476325	QTL_bio16-019	Dexi2A01G0003920	Similar to UBC2: Ubiquitin-conjugating enzyme E2 2 (Triticum aestivum OX%3D4565)	0	0	0	373
Dexi_CM05836_chr02A	3570812	3572214	QTL_bio16-019	Dexi2A01G0004060	Protein of unknown function	0	2	8	213
Dexi_CM05836_chr02A	3568488	3572121	QTL_bio16-019	Dexi2A01G0004050	Similar to ECT3: YTH domain-containing protein ECT3 (Arabidopsis thaliana OX%3D3702)	0	12	9	263
Dexi_CM05836_chr02A	7709667	7711956	QTL_bio16-020	Dexi2A01G0007690	Protein of unknown function	0	13	11	184
Dexi_CM05836_chr02A	7701298	7701927	QTL_bio16-020	Dexi2A01G0007680	Similar to RPL24: 60S ribosomal protein L24 (Hordeum vulgare OX%3D4513)	NA
Dexi_CM05836_chr02A	7724732	7725071	QTL_bio16-020	Dexi2A01G0007700	Protein of unknown function	0	0	0	52
Dexi_CM05836_chr02A	9261776	9262233	QTL_bio16-021	Dexi2A01G0009160	Protein of unknown function	0	1	3	235
Dexi_CM05836_chr02A	11682656	11683687	QTL_bio16-022	Dexi2A01G0010500	Protein of unknown function	1	4	10	170
Dexi_CM05836_chr02A	11685915	11689245	QTL_bio16-022	Dexi2A01G0010510	Similar to AAK6: Adenylate kinase isoenzyme 6 homolog (Arabidopsis thaliana OX%3D3702)	0	6	2	220
Dexi_CM05836_chr02A	11691929	11695195	QTL_bio16-022	Dexi2A01G0010520	Similar to PARP1: Poly [ADP-ribose] polymerase 1 (Zea mays OX%3D4577)	1	4	5	187
Dexi_CM05836_chr02A	11703631	11706893	QTL_bio16-022	Dexi2A01G0010540	Similar to metl: Methyltransferase-like protein (Drosophila melanogaster OX%3D7227)	0	7	5	218
Dexi_CM05836_chr02A	11713454	11714163	QTL_bio16-022	Dexi2A01G0010550	Similar to APX1: L-ascorbate peroxidase 1%2C cytosolic (Oryza sativa subsp. japonica OX%3D39947)	2	4	4	218
Dexi_CM05836_chr02A	11722766	11724339	QTL_bio16-022	Dexi2A01G0010560	Similar to TL1: Thaumatin-like protein 1 (Pyrus pyrifolia OX%3D3767)	0	2	1	171
Dexi_CM05836_chr02A	11726475	11727569	QTL_bio16-022	Dexi2A01G0010570	Similar to PR5K: PR5-like receptor kinase (Arabidopsis thaliana OX%3D3702)	1	2	1	139
Dexi_CM05836_chr02A	11728836	11729855	QTL_bio16-022	Dexi2A01G0010580	Protein of unknown function	0	1	6	152
Dexi_CM05836_chr02A	11740294	11740840	QTL_bio16-022	Dexi2A01G0010600	Similar to SPAP32A8.03c: Uncharacterized RING finger protein P32A8.03c (Schizosaccharomyces pombe (strain 972 / ATCC 24843) OX%3D284812)	0	3	3	190
Dexi_CM05836_chr02A	11697178	11702537	QTL_bio16-022	Dexi2A01G0010530	Similar to PARP1: Poly [ADP-ribose] polymerase 1 (Zea mays OX%3D4577)	1	13	7	177
Dexi_CM05836_chr02A	11730521	11733774	QTL_bio16-022	Dexi2A01G0010590	Protein of unknown function	0	10	6	170
Dexi_CM05836_chr02A	11660508	11665984	QTL_bio16-022	Dexi2A01G0010490	Similar to Granule-bound starch synthase 1b%2C chloroplastic/amyloplastic (Fragment) (Hordeum vulgare OX%3D4513)	1	7	5	175
Dexi_CM05836_chr02A	14511891	14514945	QTL_bio16-023	Dexi2A01G0012530	Similar to DLO1: Protein DMR6-LIKE OXYGENASE 1 (Arabidopsis thaliana OX%3D3702)	0	7	7	300
Dexi_CM05836_chr02A	14590853	14596531	QTL_bio16-023	Dexi2A01G0012540	Similar to HSP70-15: Heat shock 70 kDa protein 15 (Arabidopsis thaliana OX%3D3702)	0	0	6	286
Dexi_CM05836_chr02A	14602208	14603145	QTL_bio16-023	Dexi2A01G0012560	Similar to DLO1: Protein DMR6-LIKE OXYGENASE 1 (Arabidopsis thaliana OX%3D3702)	0	3	9	186
Dexi_CM05836_chr02A	14606355	14610621	QTL_bio16-023	Dexi2A01G0012580	Similar to UFC: Protein UPSTREAM OF FLC (Arabidopsis thaliana OX%3D3702)	1	9	11	173
Dexi_CM05836_chr02A	14602084	14603002	QTL_bio16-023	Dexi2A01G0012550	Protein of unknown function	0	5	7	186
Dexi_CM05836_chr02A	14603493	14605735	QTL_bio16-023	Dexi2A01G0012570	Similar to ACR10: ACT domain-containing protein ACR10 (Arabidopsis thaliana OX%3D3702)	0	6	5	166
Dexi_CM05836_chr02A	14613655	14614253	QTL_bio16-023	Dexi2A01G0012590	Protein of unknown function	1	5	4	150
Dexi_CM05836_chr02A	14616832	14623222	QTL_bio16-023	Dexi2A01G0012600	Similar to Malate dehydrogenase [NADP] 2%2C chloroplastic (Sorghum bicolor OX%3D4558)	2	9	5	258
Dexi_CM05836_chr02A	15142433	15143495	QTL_bio16-024	Dexi2A01G0012880	Similar to MYB44: Transcription factor MYB44 (Arabidopsis thaliana OX%3D3702)	0	14	3	206
Dexi_CM05836_chr02A	15181158	15181377	QTL_bio16-024	Dexi2A01G0012890	Protein of unknown function	0	1	2	153
Dexi_CM05836_chr02A	15184332	15184672	QTL_bio16-024	Dexi2A01G0012900	Protein of unknown function	0	2	0	257
Dexi_CM05836_chr02A	15210816	15217092	QTL_bio16-024	Dexi2A01G0012910	Similar to NHD1: Sodium/proton antiporter 1 (Arabidopsis thaliana OX%3D3702)	0	17	6	353
Dexi_CM05836_chr02A	15223884	15224868	QTL_bio16-024	Dexi2A01G0012920	Similar to Os01g0234100: B3 domain-containing protein Os01g0234100 (Oryza sativa subsp. japonica OX%3D39947)	0	4	6	259
Dexi_CM05836_chr02A	23273466	23276857	QTL_bio16-027	Dexi2A01G0014230	Similar to FKBP43: Peptidyl-prolyl cis-trans isomerase FKBP43 (Arabidopsis thaliana OX%3D3702)	1	5	10	254
Dexi_CM05836_chr02A	23303762	23308950	QTL_bio16-027	Dexi2A01G0014250	Protein of unknown function	0	11	13	298
Dexi_CM05836_chr02A	23342908	23343907	QTL_bio16-027	Dexi2A01G0014260	Similar to At4g15970: Uncharacterized protein At4g15970 (Arabidopsis thaliana OX%3D3702)	0	10	7	330
Dexi_CM05836_chr02A	23446735	23447403	QTL_bio16-027	Dexi2A01G0014270	Protein of unknown function	0	3	7	264
Dexi_CM05836_chr02A	23462792	23464708	QTL_bio16-027	Dexi2A01G0014280	Similar to At5g64700: WAT1-related protein At5g64700 (Arabidopsis thaliana OX%3D3702)	0	6	3	241
Dexi_CM05836_chr02A	23466993	23476789	QTL_bio16-027	Dexi2A01G0014290	Similar to At5g64700: WAT1-related protein At5g64700 (Arabidopsis thaliana OX%3D3702)	1	16	15	249
Dexi_CM05836_chr02A	23485553	23488442	QTL_bio16-027	Dexi2A01G0014300	Similar to LHCB7: Chlorophyll a-b binding protein 7%2C chloroplastic (Arabidopsis thaliana OX%3D3702)	0	10	8	190
Dexi_CM05836_chr02A	23490118	23494317	QTL_bio16-027	Dexi2A01G0014310	Similar to AMBRA1: Activating molecule in BECN1-regulated autophagy protein 1 (Homo sapiens OX%3D9606)	1	11	10	261
Dexi_CM05836_chr02A	23579086	23580106	QTL_bio16-027	Dexi2A01G0014330	Similar to UEV1C: Ubiquitin-conjugating enzyme E2 variant 1C (Arabidopsis thaliana OX%3D3702)	0	4	0	287
Dexi_CM05836_chr02A	23620930	23624644	QTL_bio16-027	Dexi2A01G0014340	Similar to PPT1: Phosphoenolpyruvate/phosphate translocator 1%2C chloroplastic (Oryza sativa subsp. japonica OX%3D39947)	0	5	5	161
Dexi_CM05836_chr02A	23637954	23639575	QTL_bio16-027	Dexi2A01G0014350	Similar to At5g44950: Putative F-box/FBD/LRR-repeat protein At5g44950 (Arabidopsis thaliana OX%3D3702)	1	7	24	91
Dexi_CM05836_chr02A	23281638	23292115	QTL_bio16-027	Dexi2A01G0014240	Similar to AKHSDH2: Bifunctional aspartokinase/homoserine dehydrogenase 2%2C chloroplastic (Zea mays OX%3D4577)	0	9	5	385
Dexi_CM05836_chr02A	23508312	23513362	QTL_bio16-027	Dexi2A01G0014320	Similar to Os09g0297000: Ferrochelatase-1%2C chloroplastic (Oryza sativa subsp. japonica OX%3D39947)	0	10	8	157
Dexi_CM05836_chr02A	23640599	23642985	QTL_bio16-027	Dexi2A01G0014360	Similar to fes1: Hsp70 nucleotide exchange factor fes1 (Neosartorya fischeri (strain ATCC 1020 / DSM 3700 / CBS 544.65 / FGSC A1164 / JCM 1740 / NRRL 181 / WB 181) OX%3D331117)	1	4	6	171
Dexi_CM05836_chr02A	23877910	23881721	QTL_bio16-028	Dexi2A01G0014440	Similar to BAG6: BAG family molecular chaperone regulator 6 (Arabidopsis thaliana OX%3D3702)	1	4	16	325
Dexi_CM05836_chr02A	23873963	23875197	QTL_bio16-028	Dexi2A01G0014430	Protein of unknown function	0	4	6	407
Dexi_CM05836_chr02A	23916630	23916900	QTL_bio16-028	Dexi2A01G0014450	Similar to PVA12: Vesicle-associated protein 1-2 (Arabidopsis thaliana OX%3D3702)	0	3	3	270
Dexi_CM05836_chr02A	24918659	24918942	QTL_bio16-029	Dexi2A01G0014790	Similar to PEX3-2: Peroxisome biogenesis protein 3-2 (Arabidopsis thaliana OX%3D3702)	0	1	0	141
Dexi_CM05836_chr02A	24920825	24921146	QTL_bio16-029	Dexi2A01G0014800	Protein of unknown function	0	5	6	205
Dexi_CM05836_chr02A	24937271	24937679	QTL_bio16-029	Dexi2A01G0014820	Protein of unknown function	0	3	17	256
Dexi_CM05836_chr02A	24944436	24946891	QTL_bio16-029	Dexi2A01G0014830	Similar to CID9: Polyadenylate-binding protein-interacting protein 9 (Arabidopsis thaliana OX%3D3702)	0	6	8	314
Dexi_CM05836_chr02A	24971947	24975574	QTL_bio16-029	Dexi2A01G0014840	Similar to UBC36: Ubiquitin-conjugating enzyme E2 36 (Arabidopsis thaliana OX%3D3702)	1	4	0	304
Dexi_CM05836_chr02A	24978597	24983845	QTL_bio16-029	Dexi2A01G0014850	Similar to Phosphoenolpyruvate carboxylase 2 (Sorghum bicolor OX%3D4558)	0	14	6	240
Dexi_CM05836_chr02A	24932087	24936742	QTL_bio16-029	Dexi2A01G0014810	Similar to Os09g0314400: Probable protein phosphatase 2C 67 (Oryza sativa subsp. japonica OX%3D39947)	0	10	10	357
Dexi_CM05836_chr02A	25023315	25028017	QTL_bio16-030	Dexi2A01G0014860	Similar to CDS3: Phosphatidate cytidylyltransferase 3 (Arabidopsis thaliana OX%3D3702)	0	9	3	258
Dexi_CM05836_chr02A	25029795	25030225	QTL_bio16-030	Dexi2A01G0014870	Protein of unknown function	0	2	3	140
Dexi_CM05836_chr02A	25036151	25037264	QTL_bio16-030	Dexi2A01G0014880	Protein of unknown function	0	4	0	204
Dexi_CM05836_chr02A	25039687	25041152	QTL_bio16-030	Dexi2A01G0014890	Similar to PCO5: Plant cysteine oxidase 5 (Arabidopsis thaliana OX%3D3702)	0	3	2	226
Dexi_CM05836_chr02A	25058486	25060146	QTL_bio16-030	Dexi2A01G0014900	Protein of unknown function	0	5	16	214
Dexi_CM05836_chr02A	25110868	25115722	QTL_bio16-030	Dexi2A01G0014910	Similar to PIKS-2: Disease resistance protein Piks-2 (Oryza sativa subsp. japonica OX%3D39947)	0	0	0	5
Dexi_CM05836_chr02A	25464084	25464915	QTL_bio16-031	Dexi2A01G0014990	Similar to STP14: Sugar transport protein 14 (Arabidopsis thaliana OX%3D3702)	1	4	2	294
Dexi_CM05836_chr02A	25465158	25466637	QTL_bio16-031	Dexi2A01G0015000	Similar to STP14: Sugar transport protein 14 (Arabidopsis thaliana OX%3D3702)	0	8	1	309
Dexi_CM05836_chr02A	25461066	25463974	QTL_bio16-031	Dexi2A01G0014980	Protein of unknown function	2	3	10	299
Dexi_CM05836_chr02A	28429401	28430200	QTL_bio16-032	Dexi2A01G0016700	Similar to At4g18930: Cyclic phosphodiesterase (Arabidopsis thaliana OX%3D3702)	0	7	6	278
Dexi_CM05836_chr02A	28465412	28466118	QTL_bio16-032	Dexi2A01G0016720	Similar to EBS: Chromatin remodeling protein EBS (Arabidopsis thaliana OX%3D3702)	0	0	0	197
Dexi_CM05836_chr02A	28470462	28471515	QTL_bio16-032	Dexi2A01G0016730	Similar to bioH: Pimeloyl-[acyl-carrier protein] methyl ester esterase (Aeromonas hydrophila subsp. hydrophila (strain ATCC 7966 / DSM 30187 / JCM 1027 / KCTC 2358 / NCIMB 9240) OX%3D380703)	1	4	8	137
Dexi_CM05836_chr02A	28478620	28479028	QTL_bio16-032	Dexi2A01G0016740	Protein of unknown function	0	4	2	260
Dexi_CM05836_chr02A	28487295	28488189	QTL_bio16-032	Dexi2A01G0016750	Protein of unknown function	0	0	1	180
Dexi_CM05836_chr02A	28506238	28507835	QTL_bio16-032	Dexi2A01G0016770	Similar to EFL2: Protein ELF4-LIKE 2 (Arabidopsis thaliana OX%3D3702)	3	5	11	252
Dexi_CM05836_chr02A	28492173	28498331	QTL_bio16-032	Dexi2A01G0016760	Similar to AUG5: AUGMIN subunit 5 (Arabidopsis thaliana OX%3D3702)	0	17	10	300
Dexi_CM05836_chr02A	28509705	28513367	QTL_bio16-032	Dexi2A01G0016780	Protein of unknown function	0	7	7	277
Dexi_CM05836_chr02A	28526364	28530882	QTL_bio16-032	Dexi2A01G0016790	Similar to JMJ25: Lysine-specific demethylase JMJ25 (Arabidopsis thaliana OX%3D3702)	1	10	19	210
Dexi_CM05836_chr02A	28534630	28537814	QTL_bio16-032	Dexi2A01G0016800	Similar to EDS1: Protein EDS1L (Arabidopsis thaliana OX%3D3702)	0	13	5	147
Dexi_CM05836_chr02A	28543508	28550211	QTL_bio16-032	Dexi2A01G0016820	Similar to GLU11: Endoglucanase 22 (Oryza sativa subsp. japonica OX%3D39947)	0	4	2	212
Dexi_CM05836_chr02A	28457726	28461243	QTL_bio16-032	Dexi2A01G0016710	Similar to EER5: Enhanced ethylene response protein 5 (Arabidopsis thaliana OX%3D3702)	0	6	2	213
Dexi_CM05836_chr02A	28538964	28542395	QTL_bio16-032	Dexi2A01G0016810	Similar to MLYCD: Malonyl-CoA decarboxylase%2C mitochondrial (Anser anser anser OX%3D8844)	0	2	6	148
Dexi_CM05836_chr02A	30889149	30892738	QTL_bio16-033	Dexi2A01G0018700	Similar to Heat shock 70 kDa protein%2C mitochondrial (Phaseolus vulgaris OX%3D3885)	1	10	14	137
Dexi_CM05836_chr02A	30884718	30887551	QTL_bio16-033	Dexi2A01G0018690	Similar to tmem87a: Transmembrane protein 87A (Xenopus tropicalis OX%3D8364)	0	7	2	231
Dexi_CM05836_chr02A	30893953	30895843	QTL_bio16-033	Dexi2A01G0018710	Protein of unknown function	0	3	4	146
Dexi_CM05836_chr02A	30904240	30904702	QTL_bio16-033	Dexi2A01G0018720	Protein of unknown function	0	6	1	143
Dexi_CM05836_chr02A	30908925	30913912	QTL_bio16-033	Dexi2A01G0018730	Similar to Aldehyde dehydrogenase family 7 member A1 (Malus domestica OX%3D3750)	0	11	2	192
Dexi_CM05836_chr02A	30919122	30919593	QTL_bio16-033	Dexi2A01G0018740	Similar to COPT5.1: Copper transporter 5.1 (Oryza sativa subsp. japonica OX%3D39947)	0	1	0	210
Dexi_CM05836_chr02A	30926906	30929503	QTL_bio16-033	Dexi2A01G0018750	Similar to SBT1.8: Subtilisin-like protease SBT1.8 (Arabidopsis thaliana OX%3D3702)	0	22	9	235
Dexi_CM05836_chr02A	30954041	30956269	QTL_bio16-033	Dexi2A01G0018770	Similar to CYP71A1: Cytochrome P450 71A1 (Persea americana OX%3D3435)	1	5	1	215
Dexi_CM05836_chr02A	30956316	30956754	QTL_bio16-033	Dexi2A01G0018780	Similar to CYP71D10: Cytochrome P450 71D10 (Glycine max OX%3D3847)	1	2	5	213
Dexi_CM05836_chr02A	30958799	30960588	QTL_bio16-033	Dexi2A01G0018790	Similar to CYP75B1: Flavonoid 3'-monooxygenase (Arabidopsis thaliana OX%3D3702)	0	17	7	166
Dexi_CM05836_chr02A	30966756	30970384	QTL_bio16-033	Dexi2A01G0018810	Similar to CYP71A2: Cytochrome P450 71A2 (Solanum melongena OX%3D4111)	1	7	9	297
Dexi_CM05836_chr02A	30947124	30951018	QTL_bio16-033	Dexi2A01G0018760	Similar to PBL8: Probable serine/threonine-protein kinase PBL8 (Arabidopsis thaliana OX%3D3702)	0	7	4	220
Dexi_CM05836_chr02A	30962069	30966131	QTL_bio16-033	Dexi2A01G0018800	Similar to CYP75B1: Flavonoid 3'-monooxygenase (Arabidopsis thaliana OX%3D3702)	0	23	15	253
Dexi_CM05836_chr02A	35104415	35105792	QTL_bio16-034	Dexi2A01G0023370	Protein of unknown function	2	5	7	145
Dexi_CM05836_chr02A	35105895	35106837	QTL_bio16-034	Dexi2A01G0023380	Protein of unknown function	2	4	5	146
Dexi_CM05836_chr02A	35132347	35135690	QTL_bio16-034	Dexi2A01G0023400	Protein of unknown function	3	21	42	223
Dexi_CM05836_chr02A	35158589	35158961	QTL_bio16-034	Dexi2A01G0023420	Protein of unknown function	0	0	0	186
Dexi_CM05836_chr02A	35149750	35149978	QTL_bio16-034	Dexi2A01G0023410	Protein of unknown function	1	2	7	320
Dexi_CM05836_chr02A	35165569	35166899	QTL_bio16-034	Dexi2A01G0023440	Similar to UDP-glucosyltransferase UGT13248 (Hordeum vulgare subsp. vulgare OX%3D112509)	1	2	6	165
Dexi_CM05836_chr02A	35172555	35174061	QTL_bio16-034	Dexi2A01G0023460	Similar to UDP-glucosyltransferase UGT13248 (Hordeum vulgare subsp. vulgare OX%3D112509)	0	3	6	166
Dexi_CM05836_chr02A	35165452	35166468	QTL_bio16-034	Dexi2A01G0023430	Protein of unknown function	0	3	1	161
Dexi_CM05836_chr02A	35169607	35169817	QTL_bio16-034	Dexi2A01G0023450	Protein of unknown function	1	1	2	168
Dexi_CM05836_chr02A	35192878	35195730	QTL_bio16-034	Dexi2A01G0023480	Similar to At5g02620: Ankyrin repeat-containing protein At5g02620 (Arabidopsis thaliana OX%3D3702)	1	2	4	184
Dexi_CM05836_chr02A	35197288	35198883	QTL_bio16-034	Dexi2A01G0023490	Protein of unknown function	0	3	10	97
Dexi_CM05836_chr02A	35201226	35205675	QTL_bio16-034	Dexi2A01G0023500	Similar to ITPK6: Inositol-tetrakisphosphate 1-kinase 6 (Oryza sativa subsp. indica OX%3D39946)	0	4	6	183
Dexi_CM05836_chr02A	35208643	35209003	QTL_bio16-034	Dexi2A01G0023510	Protein of unknown function	0	1	0	193
Dexi_CM05836_chr02A	35210594	35211032	QTL_bio16-034	Dexi2A01G0023520	Protein of unknown function	0	2	2	189
Dexi_CM05836_chr02A	35229782	35230236	QTL_bio16-034	Dexi2A01G0023530	Protein of unknown function	0	3	2	137
Dexi_CM05836_chr02A	35238678	35239725	QTL_bio16-034	Dexi2A01G0023540	Protein of unknown function	0	6	3	175
Dexi_CM05836_chr02A	35279623	35284603	QTL_bio16-034	Dexi2A01G0023560	Similar to Os09g0520200: Probable 1-acylglycerol-3-phosphate O-acyltransferase (Oryza sativa subsp. japonica OX%3D39947)	0	6	5	235
Dexi_CM05836_chr02A	35285296	35287970	QTL_bio16-034	Dexi2A01G0023570	Similar to PCMP-E73: Pentatricopeptide repeat-containing protein At2g36980%2C mitochondrial (Arabidopsis thaliana OX%3D3702)	0	13	17	157
Dexi_CM05836_chr02A	35277226	35277778	QTL_bio16-034	Dexi2A01G0023550	Similar to POLD4: DNA polymerase delta subunit 4 (Bos taurus OX%3D9913)	0	0	0	186
Dexi_CM05836_chr02A	35300759	35303624	QTL_bio16-034	Dexi2A01G0023580	Similar to VIP1: Transcription factor VIP1 (Arabidopsis thaliana OX%3D3702)	0	9	9	169
Dexi_CM05836_chr02A	35304742	35305222	QTL_bio16-034	Dexi2A01G0023590	Protein of unknown function	0	0	3	132
Dexi_CM05836_chr02A	35309365	35311228	QTL_bio16-034	Dexi2A01G0023610	Similar to Secoisolariciresinol dehydrogenase (Fragment) (Forsythia intermedia OX%3D55183)	1	15	8	240
Dexi_CM05836_chr02A	35109020	35112220	QTL_bio16-034	Dexi2A01G0023390	Protein of unknown function	1	4	5	198
Dexi_CM05836_chr02A	35174686	35187866	QTL_bio16-034	Dexi2A01G0023470	Similar to PATROL1: Protein unc-13 homolog (Arabidopsis thaliana OX%3D3702)	0	12	10	251
Dexi_CM05836_chr02A	35307236	35308387	QTL_bio16-034	Dexi2A01G0023600	Similar to sll0608: Ycf49-like protein (Synechocystis sp. (strain PCC 6803 / Kazusa) OX%3D1111708)	0	2	4	193
Dexi_CM05836_chr02A	37700864	37706088	QTL_bio16-035	Dexi2A01G0026130	Protein of unknown function	0	5	8	89
Dexi_CM05836_chr02A	37727294	37729849	QTL_bio16-035	Dexi2A01G0026140	Similar to MARC2: Mitochondrial amidoxime reducing component 2 (Bos taurus OX%3D9913)	0	6	6	183
Dexi_CM05836_chr02A	37730636	37730861	QTL_bio16-035	Dexi2A01G0026150	Similar to PDCB2: PLASMODESMATA CALLOSE-BINDING PROTEIN 2 (Arabidopsis thaliana OX%3D3702)	0	0	0	151
Dexi_CM05836_chr02A	37732561	37734859	QTL_bio16-035	Dexi2A01G0026160	Similar to MARC2: Mitochondrial amidoxime reducing component 2 (Bos taurus OX%3D9913)	0	6	4	116
Dexi_CM05836_chr02A	37735658	37735961	QTL_bio16-035	Dexi2A01G0026180	Protein of unknown function	0	1	0	92
Dexi_CM05836_chr02A	37736027	37736438	QTL_bio16-035	Dexi2A01G0026190	Protein of unknown function	0	2	1	88
Dexi_CM05836_chr02A	37735292	37736500	QTL_bio16-035	Dexi2A01G0026170	Protein of unknown function	0	7	1	89
Dexi_CM05836_chr02A	37737955	37741577	QTL_bio16-035	Dexi2A01G0026200	Similar to SUF4: Protein SUPPRESSOR OF FRI 4 (Arabidopsis thaliana OX%3D3702)	0	4	4	111
Dexi_CM05836_chr02A	37743772	37744655	QTL_bio16-035	Dexi2A01G0026210	Similar to CURT1B: Protein CURVATURE THYLAKOID 1B%2C chloroplastic (Arabidopsis thaliana OX%3D3702)	0	3	4	102
Dexi_CM05836_chr02A	37745864	37746824	QTL_bio16-035	Dexi2A01G0026220	Similar to PYG7: Tetratricopeptide repeat domain-containing protein PYG7%2C chloroplastic (Zea mays OX%3D4577)	0	0	1	117
Dexi_CM05836_chr02A	37750225	37755700	QTL_bio16-035	Dexi2A01G0026230	Similar to PRIMPOL: DNA-directed primase/polymerase protein (Bos taurus OX%3D9913)	0	2	6	129
Dexi_CM05836_chr02A	37756434	37760025	QTL_bio16-035	Dexi2A01G0026240	Similar to PAT12: Probable protein S-acyltransferase 12 (Arabidopsis thaliana OX%3D3702)	1	3	5	84
Dexi_CM05836_chr02A	37777959	37779913	QTL_bio16-035	Dexi2A01G0026260	Similar to GRF10: GRF-interacting factor 10 (Zea mays OX%3D4577)	0	6	1	120
Dexi_CM05836_chr02A	37775727	37776559	QTL_bio16-035	Dexi2A01G0026250	Protein of unknown function	0	3	3	151
Dexi_CM05836_chr02A	37790618	37792208	QTL_bio16-035	Dexi2A01G0026280	Similar to NEET: CDGSH iron-sulfur domain-containing protein NEET (Arabidopsis thaliana OX%3D3702)	0	0	0	175
Dexi_CM05836_chr02A	37793580	37795478	QTL_bio16-035	Dexi2A01G0026290	Similar to URM1: Ubiquitin-related modifier 1 homolog (Zea mays OX%3D4577)	0	4	3	198
Dexi_CM05836_chr02A	37788604	37789012	QTL_bio16-035	Dexi2A01G0026270	Protein of unknown function	0	0	3	114
Dexi_CM05836_chr02A	37815766	37820245	QTL_bio16-035	Dexi2A01G0026310	Similar to GL1-6: Very-long-chain aldehyde decarbonylase GL1-6 (Oryza sativa subsp. indica OX%3D39946)	0	20	12	232
Dexi_CM05836_chr02A	37796857	37802065	QTL_bio16-035	Dexi2A01G0026300	Similar to FAR1: Fatty acyl-CoA reductase 1 (Arabidopsis thaliana OX%3D3702)	0	7	5	349
Dexi_CM05836_chr02A	40365187	40366720	QTL_bio16-036	Dexi2A01G0029330	Similar to IPI1: Isopentenyl-diphosphate Delta-isomerase I (Camptotheca acuminata OX%3D16922)	0	7	6	117
Dexi_CM05836_chr02A	40374157	40377981	QTL_bio16-036	Dexi2A01G0029340	Protein of unknown function	0	8	7	80
Dexi_CM05836_chr02A	40394980	40399246	QTL_bio16-036	Dexi2A01G0029350	Similar to At5g56400: Putative FBD-associated F-box protein At5g56400 (Arabidopsis thaliana OX%3D3702)	1	13	25	215
Dexi_CM05836_chr02A	40407683	40408394	QTL_bio16-036	Dexi2A01G0029370	Protein of unknown function	1	11	15	228
Dexi_CM05836_chr02A	40419364	40421943	QTL_bio16-036	Dexi2A01G0029380	Similar to At3g22104: BTB/POZ domain-containing protein At3g22104 (Arabidopsis thaliana OX%3D3702)	2	10	6	113
Dexi_CM05836_chr02A	40481481	40483047	QTL_bio16-036	Dexi2A01G0029400	Protein of unknown function	1	7	18	179
Dexi_CM05836_chr02A	40500124	40501073	QTL_bio16-036	Dexi2A01G0029450	Protein of unknown function	0	6	4	155
Dexi_CM05836_chr02A	40485167	40486650	QTL_bio16-036	Dexi2A01G0029410	Similar to FBL25: F-box/LRR-repeat protein 25 (Arabidopsis thaliana OX%3D3702)	0	6	12	149
Dexi_CM05836_chr02A	40487894	40492236	QTL_bio16-036	Dexi2A01G0029420	Similar to AAE18: Probable acyl-activating enzyme 18%2C peroxisomal (Arabidopsis thaliana OX%3D3702)	0	14	9	115
Dexi_CM05836_chr02A	40497657	40498526	QTL_bio16-036	Dexi2A01G0029430	Protein of unknown function	1	8	12	97
Dexi_CM05836_chr02A	40498556	40499207	QTL_bio16-036	Dexi2A01G0029440	Similar to At5g56410: Putative FBD-associated F-box protein At5g56410 (Arabidopsis thaliana OX%3D3702)	1	6	10	108
Dexi_CM05836_chr02A	40502135	40505072	QTL_bio16-036	Dexi2A01G0029460	Similar to CRP1: Pentatricopeptide repeat-containing protein CRP1%2C chloroplastic (Zea mays OX%3D4577)	0	19	6	193
Dexi_CM05836_chr02A	40512380	40512850	QTL_bio16-036	Dexi2A01G0029470	Protein of unknown function	0	2	4	110
Dexi_CM05836_chr02A	40400884	40404548	QTL_bio16-036	Dexi2A01G0029360	Similar to At5g56420: F-box/FBD/LRR-repeat protein At5g56420 (Arabidopsis thaliana OX%3D3702)	1	20	34	289
Dexi_CM05836_chr02A	40451168	40454203	QTL_bio16-036	Dexi2A01G0029390	Similar to PRFB1: Peptide chain release factor PrfB1%2C chloroplastic (Arabidopsis thaliana OX%3D3702)	0	9	4	185
Dexi_CM05836_chr02A	41824587	41825930	QTL_bio16-037	Dexi2A01G0031000	Similar to At5g03610: GDSL esterase/lipase At5g03610 (Arabidopsis thaliana OX%3D3702)	0	7	7	347
Dexi_CM05836_chr02A	41832667	41836482	QTL_bio16-037	Dexi2A01G0031010	Similar to TOC75: Protein TOC75%2C chloroplastic (Oryza sativa subsp. japonica OX%3D39947)	0	12	21	237
Dexi_CM05836_chr02A	41837276	41837639	QTL_bio16-037	Dexi2A01G0031020	Similar to SUMO8: Putative small ubiquitin-related modifier 8 (Arabidopsis thaliana OX%3D3702)	0	0	1	143
Dexi_CM05836_chr02A	41838276	41838830	QTL_bio16-037	Dexi2A01G0031030	Protein of unknown function	0	1	2	150
Dexi_CM05836_chr02A	41840302	41840707	QTL_bio16-037	Dexi2A01G0031040	Protein of unknown function	0	1	2	152
Dexi_CM05836_chr02A	41850562	41853538	QTL_bio16-037	Dexi2A01G0031060	Similar to TUBA3: Tubulin alpha-3 chain (Eleusine indica OX%3D29674)	0	8	0	166
Dexi_CM05836_chr02A	41871906	41873810	QTL_bio16-037	Dexi2A01G0031080	Similar to HEXO2: Beta-hexosaminidase 2 (Arabidopsis thaliana OX%3D3702)	0	12	6	87
Dexi_CM05836_chr02A	41896677	41897250	QTL_bio16-037	Dexi2A01G0031090	Protein of unknown function	0	7	6	175
Dexi_CM05836_chr02A	41903925	41905833	QTL_bio16-037	Dexi2A01G0031140	Protein of unknown function	2	10	13	150
Dexi_CM05836_chr02A	41898793	41899741	QTL_bio16-037	Dexi2A01G0031110	Protein of unknown function	0	2	3	175
Dexi_CM05836_chr02A	41902460	41902943	QTL_bio16-037	Dexi2A01G0031130	Protein of unknown function	0	3	3	137
Dexi_CM05836_chr02A	41897698	41898126	QTL_bio16-037	Dexi2A01G0031100	Protein of unknown function	0	0	2	167
Dexi_CM05836_chr02A	41901040	41901600	QTL_bio16-037	Dexi2A01G0031120	Protein of unknown function	0	0	1	152
Dexi_CM05836_chr02A	41914007	41916498	QTL_bio16-037	Dexi2A01G0031160	Protein of unknown function	1	5	6	181
Dexi_CM05836_chr02A	41916933	41919779	QTL_bio16-037	Dexi2A01G0031170	Similar to RGGB: RGG repeats nuclear RNA binding protein B (Arabidopsis thaliana OX%3D3702)	1	14	20	168
Dexi_CM05836_chr02A	41841880	41845738	QTL_bio16-037	Dexi2A01G0031050	Similar to At3g52120: SURP and G-patch domain-containing protein 1-like protein (Arabidopsis thaliana OX%3D3702)	1	4	5	228
Dexi_CM05836_chr02A	41908258	41911808	QTL_bio16-037	Dexi2A01G0031150	Similar to PPH: Pheophytinase%2C chloroplastic (Arabidopsis thaliana OX%3D3702)	1	13	11	155
Dexi_CM05836_chr02A	41860434	41868423	QTL_bio16-037	Dexi2A01G0031070	Similar to Ipo5: Importin-5 (Mus musculus OX%3D10090)	0	6	5	178
Dexi_CM05836_chr02A	41941572	41945922	QTL_bio16-037	Dexi2A01G0031180	Similar to HPT2: Probable homogentisate phytyltransferase 2%2C chloroplastic (Oryza sativa subsp. japonica OX%3D39947)	0	3	3	205
Dexi_CM05836_chr02B	6359662	6362698	QTL_bio16-038	Dexi2B01G0006460	Similar to CYP71AV8: Cytochrome P450 71AV8 (Cichorium intybus OX%3D13427)	3	11	9	265
Dexi_CM05836_chr02B	6363278	6364672	QTL_bio16-038	Dexi2B01G0006470	Similar to ephA: Epoxide hydrolase A (Mycobacterium tuberculosis (strain ATCC 25618 / H37Rv) OX%3D83332)	1	15	17	185
Dexi_CM05836_chr02B	6401059	6402047	QTL_bio16-038	Dexi2B01G0006500	Similar to Quinone-oxidoreductase QR2 (Triphysaria versicolor OX%3D64093)	0	17	5	323
Dexi_CM05836_chr02B	6390753	6394414	QTL_bio16-038	Dexi2B01G0006490	Similar to PIKS-2: Disease resistance protein Piks-2 (Oryza sativa subsp. japonica OX%3D39947)	1	23	19	354
Dexi_CM05836_chr02B	6434633	6436117	QTL_bio16-038	Dexi2B01G0006510	Similar to EREBP1: Ethylene-responsive transcription factor 1 (Oryza sativa subsp. japonica OX%3D39947)	0	14	11	290
Dexi_CM05836_chr02B	6447660	6449355	QTL_bio16-038	Dexi2B01G0006520	Similar to EREBP1: Ethylene-responsive transcription factor 1 (Oryza sativa subsp. japonica OX%3D39947)	0	8	9	270
Dexi_CM05836_chr02B	6372883	6374582	QTL_bio16-038	Dexi2B01G0006480	Similar to EREBP1: Ethylene-responsive transcription factor 1 (Oryza sativa subsp. japonica OX%3D39947)	0	11	11	348
Dexi_CM05836_chr02B	6453763	6455322	QTL_bio16-038	Dexi2B01G0006530	Similar to ADPG1: Polygalacturonase ADPG1 (Arabidopsis thaliana OX%3D3702)	2	13	18	254
Dexi_CM05836_chr02B	7013379	7014227	QTL_bio16-039	Dexi2B01G0007010	Similar to ROMT: Trans-resveratrol di-O-methyltransferase (Vitis vinifera OX%3D29760)	0	12	20	303
Dexi_CM05836_chr02B	7089853	7091871	QTL_bio16-039	Dexi2B01G0007020	Similar to SRG1: Protein SRG1 (Arabidopsis thaliana OX%3D3702)	0	2	6	331
Dexi_CM05836_chr02B	7102950	7104558	QTL_bio16-039	Dexi2B01G0007030	Similar to SWA1: Protein SLOW WALKER 1 (Arabidopsis thaliana OX%3D3702)	2	9	12	207
Dexi_CM05836_chr02B	7132543	7133818	QTL_bio16-039	Dexi2B01G0007040	Similar to BURP10: BURP domain-containing protein 10 (Oryza sativa subsp. japonica OX%3D39947)	0	9	8	214
Dexi_CM05836_chr02B	7190155	7190575	QTL_bio16-040	Dexi2B01G0007050	Similar to GNK2: Antifungal protein ginkbilobin-2 (Ginkgo biloba OX%3D3311)	0	3	4	314
Dexi_CM05836_chr02B	7240511	7241011	QTL_bio16-040	Dexi2B01G0007070	Protein of unknown function	0	6	4	307
Dexi_CM05836_chr02B	7226107	7226761	QTL_bio16-040	Dexi2B01G0007060	Similar to EER5: Enhanced ethylene response protein 5 (Arabidopsis thaliana OX%3D3702)	1	0	7	323
Dexi_CM05836_chr02B	7252156	7252576	QTL_bio16-040	Dexi2B01G0007080	Similar to EAP: Antifungal protein ginkbilobin-like protein (Pinus pinaster OX%3D71647)	0	5	7	346
Dexi_CM05836_chr02B	7494831	7495625	QTL_bio16-041	Dexi2B01G0007130	Similar to SPIN1: KH domain-containing protein SPIN1 (Oryza sativa subsp. japonica OX%3D39947)	NA
Dexi_CM05836_chr02B	7506137	7507499	QTL_bio16-041	Dexi2B01G0007140	Protein of unknown function	NA
Dexi_CM05836_chr02B	10573488	10578929	QTL_bio16-042	Dexi2B01G0009840	Similar to Granule-bound starch synthase 1b%2C chloroplastic/amyloplastic (Fragment) (Hordeum vulgare OX%3D4513)	0	8	1	132
Dexi_CM05836_chr02B	10594380	10597718	QTL_bio16-042	Dexi2B01G0009860	Similar to AAK6: Adenylate kinase isoenzyme 6 homolog (Arabidopsis thaliana OX%3D3702)	0	3	3	375
Dexi_CM05836_chr02B	10609480	10612925	QTL_bio16-042	Dexi2B01G0009870	Similar to PARP1: Poly [ADP-ribose] polymerase 1 (Zea mays OX%3D4577)	0	3	5	331
Dexi_CM05836_chr02B	10631311	10631629	QTL_bio16-042	Dexi2B01G0009900	Similar to TAC1: Transcriptional regulator TAC1 (Arabidopsis thaliana OX%3D3702)	0	3	2	179
Dexi_CM05836_chr02B	10621812	10624458	QTL_bio16-042	Dexi2B01G0009890	Similar to metl: Methyltransferase-like protein (Drosophila melanogaster OX%3D7227)	0	6	4	277
Dexi_CM05836_chr02B	10634577	10643113	QTL_bio16-042	Dexi2B01G0009910	Similar to TL1: Thaumatin-like protein 1a (Malus domestica OX%3D3750)	0	19	8	250
Dexi_CM05836_chr02B	10645083	10645733	QTL_bio16-042	Dexi2B01G0009920	Protein of unknown function	0	3	4	196
Dexi_CM05836_chr02B	10582448	10584101	QTL_bio16-042	Dexi2B01G0009850	Similar to PHT1-4: Probable inorganic phosphate transporter 1-4 (Oryza sativa subsp. indica OX%3D39946)	0	14	8	106
Dexi_CM05836_chr02B	10646371	10649617	QTL_bio16-042	Dexi2B01G0009930	Protein of unknown function	0	5	1	207
Dexi_CM05836_chr02B	10615179	10620618	QTL_bio16-042	Dexi2B01G0009880	Similar to PARP1: Poly [ADP-ribose] polymerase 1 (Zea mays OX%3D4577)	1	14	4	247
Dexi_CM05836_chr02B	11666667	11669531	QTL_bio16-043	Dexi2B01G0010400	Protein of unknown function	0	22	22	263
Dexi_CM05836_chr02B	11674818	11678080	QTL_bio16-043	Dexi2B01G0010410	Similar to SIS8: Probable serine/threonine-protein kinase SIS8 (Arabidopsis thaliana OX%3D3702)	0	9	1	275
Dexi_CM05836_chr02B	11691109	11691640	QTL_bio16-043	Dexi2B01G0010430	Protein of unknown function	0	0	1	300
Dexi_CM05836_chr02B	11717065	11719649	QTL_bio16-043	Dexi2B01G0010440	Protein of unknown function	0	3	1	310
Dexi_CM05836_chr02B	11721431	11723515	QTL_bio16-043	Dexi2B01G0010450	Similar to SCPL16: Serine carboxypeptidase-like 16 (Arabidopsis thaliana OX%3D3702)	1	1	3	257
Dexi_CM05836_chr02B	11723623	11725530	QTL_bio16-043	Dexi2B01G0010460	Similar to SCPL18: Serine carboxypeptidase-like 18 (Arabidopsis thaliana OX%3D3702)	0	9	23	199
Dexi_CM05836_chr02B	11726595	11729919	QTL_bio16-043	Dexi2B01G0010470	Similar to SCPL19: Serine carboxypeptidase-like 19 (Arabidopsis thaliana OX%3D3702)	2	7	15	297
Dexi_CM05836_chr02B	11749055	11750320	QTL_bio16-043	Dexi2B01G0010480	Similar to WAK2: Wall-associated receptor kinase 2 (Arabidopsis thaliana OX%3D3702)	0	0	0	77
Dexi_CM05836_chr02B	11681668	11682960	QTL_bio16-043	Dexi2B01G0010420	Similar to SBT3.1: Subtilisin-like protease SBT3.1 (Arabidopsis thaliana OX%3D3702)	0	8	2	233
Dexi_CM05836_chr02B	13469308	13469596	QTL_bio16-044	Dexi2B01G0011820	Protein of unknown function	0	0	1	225
Dexi_CM05836_chr02B	13469648	13470780	QTL_bio16-044	Dexi2B01G0011830	Similar to At1g76660: Uncharacterized protein At1g76660 (Arabidopsis thaliana OX%3D3702)	0	3	6	231
Dexi_CM05836_chr02B	13517468	13518440	QTL_bio16-044	Dexi2B01G0011840	Similar to AHL20: AT-hook motif nuclear-localized protein 20 (Arabidopsis thaliana OX%3D3702)	0	8	3	236
Dexi_CM05836_chr02B	13538051	13541373	QTL_bio16-044	Dexi2B01G0011870	Protein of unknown function	0	6	6	284
Dexi_CM05836_chr02B	13536990	13537263	QTL_bio16-044	Dexi2B01G0011860	Protein of unknown function	0	2	2	145
Dexi_CM05836_chr02B	13532625	13533343	QTL_bio16-044	Dexi2B01G0011850	Similar to CRL1: LOB domain-containing protein CRL1 (Oryza sativa subsp. japonica OX%3D39947)	0	0	1	206
Dexi_CM05836_chr02B	14707957	14712607	QTL_bio16-045	Dexi2B01G0012230	Similar to PAB8: Polyadenylate-binding protein 8 (Arabidopsis thaliana OX%3D3702)	0	7	5	347
Dexi_CM05836_chr02B	14739268	14741265	QTL_bio16-045	Dexi2B01G0012240	Similar to CBSX1: CBS domain-containing protein CBSX1%2C chloroplastic (Arabidopsis thaliana OX%3D3702)	0	1	1	167
Dexi_CM05836_chr02B	14676599	14682359	QTL_bio16-045	Dexi2B01G0012220	Protein of unknown function	0	4	2	505
Dexi_CM05836_chr02B	17033769	17034142	QTL_bio16-047	Dexi2B01G0012350	Protein of unknown function	0	1	3	222
Dexi_CM05836_chr02B	17174741	17180452	QTL_bio16-048	Dexi2B01G0012370	Similar to RPOT2-TOM: DNA-directed RNA polymerase 2B%2C chloroplastic/mitochondrial (Nicotiana tabacum OX%3D4097)	0	6	4	333
Dexi_CM05836_chr02B	17190203	17191177	QTL_bio16-048	Dexi2B01G0012380	Similar to RPOT1-SYL: DNA-directed RNA polymerase 1A (Fragment) (Nicotiana tabacum OX%3D4097)	1	1	2	228
Dexi_CM05836_chr02B	17113084	17126062	QTL_bio16-048	Dexi2B01G0012360	Similar to FCA: Flowering time control protein FCA (Arabidopsis thaliana OX%3D3702)	0	7	8	419
Dexi_CM05836_chr02B	17635100	17635913	QTL_bio16-049	Dexi2B01G0012410	Similar to Os09g0247700: Auxin transport protein BIG (Oryza sativa subsp. japonica OX%3D39947)	0	3	3	204
Dexi_CM05836_chr02B	17652574	17655639	QTL_bio16-049	Dexi2B01G0012420	Protein of unknown function	0	0	3	227
Dexi_CM05836_chr02B	18452287	18458743	QTL_bio16-050	Dexi2B01G0012470	Protein of unknown function	3	7	14	467
Dexi_CM05836_chr02B	18497629	18503658	QTL_bio16-050	Dexi2B01G0012480	Similar to CAR11: Protein C2-DOMAIN ABA-RELATED 11 (Arabidopsis thaliana OX%3D3702)	0	1	1	264
Dexi_CM05836_chr02B	20521581	20523886	QTL_bio16-052	Dexi2B01G0013130	Similar to At3g52155: Uncharacterized protein At3g52155%2C chloroplastic (Arabidopsis thaliana OX%3D3702)	0	6	1	189
Dexi_CM05836_chr02B	20525645	20526948	QTL_bio16-052	Dexi2B01G0013140	Similar to At1g65420: Ycf20-like protein (Arabidopsis thaliana OX%3D3702)	0	1	2	154
Dexi_CM05836_chr02B	20519355	20520107	QTL_bio16-052	Dexi2B01G0013120	Similar to NHX6: Sodium/hydrogen exchanger 6 (Arabidopsis thaliana OX%3D3702)	0	1	0	220
Dexi_CM05836_chr02B	20532648	20534217	QTL_bio16-052	Dexi2B01G0013150	Similar to At1g65420: Ycf20-like protein (Arabidopsis thaliana OX%3D3702)	0	0	0	213
Dexi_CM05836_chr02B	20603426	20604932	QTL_bio16-052	Dexi2B01G0013160	Similar to At3g50280: Uncharacterized acetyltransferase At3g50280 (Arabidopsis thaliana OX%3D3702)	0	18	22	321
Dexi_CM05836_chr02B	20606694	20607420	QTL_bio16-052	Dexi2B01G0013170	Similar to IDS3: 2'-deoxymugineic-acid 2'-dioxygenase (Hordeum vulgare OX%3D4513)	1	4	8	261
Dexi_CM05836_chr02B	20696933	20708629	QTL_bio16-052	Dexi2B01G0013180	Similar to ZIFL1: Protein ZINC INDUCED FACILITATOR-LIKE 1 (Arabidopsis thaliana OX%3D3702)	1	7	7	591
Dexi_CM05836_chr02B	20730877	20732221	QTL_bio16-052	Dexi2B01G0013190	Similar to At5g55050: GDSL esterase/lipase At5g55050 (Arabidopsis thaliana OX%3D3702)	0	8	6	271
Dexi_CM05836_chr02B	20775706	20779022	QTL_bio16-053	Dexi2B01G0013210	Similar to FKBP43: Peptidyl-prolyl cis-trans isomerase FKBP43 (Arabidopsis thaliana OX%3D3702)	0	6	6	218
Dexi_CM05836_chr02B	20848988	20849984	QTL_bio16-053	Dexi2B01G0013240	Similar to At4g15970: Uncharacterized protein At4g15970 (Arabidopsis thaliana OX%3D3702)	0	4	2	214
Dexi_CM05836_chr02B	20823519	20828796	QTL_bio16-053	Dexi2B01G0013230	Protein of unknown function	0	10	5	352
Dexi_CM05836_chr02B	20780975	20791996	QTL_bio16-053	Dexi2B01G0013220	Similar to AKHSDH2: Bifunctional aspartokinase/homoserine dehydrogenase 2%2C chloroplastic (Zea mays OX%3D4577)	0	7	7	265
Dexi_CM05836_chr02B	21810100	21812943	QTL_bio16-054	Dexi2B01G0013380	Protein of unknown function	0	3	6	358
Dexi_CM05836_chr02B	21809607	21809888	QTL_bio16-054	Dexi2B01G0013370	Protein of unknown function	0	4	1	284
Dexi_CM05836_chr02B	21889378	21892197	QTL_bio16-054	Dexi2B01G0013390	Similar to Spout1: Putative methyltransferase C9orf114 homolog (Mus musculus OX%3D10090)	0	0	0	60
Dexi_CM05836_chr02B	23241209	23242083	QTL_bio16-056	Dexi2B01G0013990	Similar to DIVARICATA: Transcription factor DIVARICATA (Antirrhinum majus OX%3D4151)	0	5	7	272
Dexi_CM05836_chr02B	23270739	23276980	QTL_bio16-056	Dexi2B01G0014000	Protein of unknown function	3	12	24	437
Dexi_CM05836_chr02B	23215277	23218989	QTL_bio16-056	Dexi2B01G0013970	Similar to NAT2: Nucleobase-ascorbate transporter 2 (Arabidopsis thaliana OX%3D3702)	1	16	3	262
Dexi_CM05836_chr02B	23231540	23233427	QTL_bio16-056	Dexi2B01G0013980	Similar to NCED9: 9-cis-epoxycarotenoid dioxygenase NCED9%2C chloroplastic (Arabidopsis thaliana OX%3D3702)	0	5	4	226
Dexi_CM05836_chr02B	26943739	26944749	QTL_bio16-057	Dexi2B01G0016650	Similar to CYP716B1: Cytochrome P450 716B1 (Picea sitchensis OX%3D3332)	1	9	20	220
Dexi_CM05836_chr02B	26959969	26960256	QTL_bio16-057	Dexi2B01G0016670	Similar to Rnf144b: E3 ubiquitin-protein ligase RNF144B (Mus musculus OX%3D10090)	1	3	3	213
Dexi_CM05836_chr02B	27004132	27008046	QTL_bio16-057	Dexi2B01G0016680	Similar to tag: DNA-3-methyladenine glycosylase 1 (Escherichia coli (strain K12) OX%3D83333)	0	5	7	234
Dexi_CM05836_chr02B	27014044	27016229	QTL_bio16-057	Dexi2B01G0016690	Protein of unknown function	0	1	2	256
Dexi_CM05836_chr02B	27022697	27023177	QTL_bio16-057	Dexi2B01G0016700	Similar to NPY1: BTB/POZ domain-containing protein NPY1 (Arabidopsis thaliana OX%3D3702)	0	9	4	140
Dexi_CM05836_chr02B	26947504	26954328	QTL_bio16-057	Dexi2B01G0016660	Similar to rnf144ab: Probable E3 ubiquitin-protein ligase RNF144A-B (Danio rerio OX%3D7955)	0	11	25	287
Dexi_CM05836_chr02B	27042086	27043739	QTL_bio16-057	Dexi2B01G0016710	Similar to KIN7I: Kinesin-like protein KIN-7I (Oryza sativa subsp. japonica OX%3D39947)	0	30	22	354
Dexi_CM05836_chr02B	28551558	28552312	QTL_bio16-058	Dexi2B01G0018230	Similar to MPT3: Mitochondrial phosphate carrier protein 3%2C mitochondrial (Arabidopsis thaliana OX%3D3702)	0	8	4	215
Dexi_CM05836_chr02B	28560749	28561976	QTL_bio16-058	Dexi2B01G0018240	Similar to NAC068: NAC domain-containing protein 68 (Oryza sativa subsp. japonica OX%3D39947)	0	10	5	219
Dexi_CM05836_chr02B	28570345	28571325	QTL_bio16-058	Dexi2B01G0018250	Similar to HSFB4C: Heat stress transcription factor B-4c (Oryza sativa subsp. japonica OX%3D39947)	0	8	6	209
Dexi_CM05836_chr02B	28601795	28603797	QTL_bio16-058	Dexi2B01G0018300	Protein of unknown function	0	4	8	112
Dexi_CM05836_chr02B	28592217	28592781	QTL_bio16-058	Dexi2B01G0018270	Similar to HIDM: 2-hydroxyisoflavanone dehydratase (Glycyrrhiza echinata OX%3D46348)	0	8	5	224
Dexi_CM05836_chr02B	28596471	28597416	QTL_bio16-058	Dexi2B01G0018280	Similar to TCEA-B2: Tuliposide A-converting enzyme b2%2C amyloplastic (Tulipa gesneriana OX%3D13306)	0	7	2	199
Dexi_CM05836_chr02B	28598131	28598678	QTL_bio16-058	Dexi2B01G0018290	Similar to HIDM: 2-hydroxyisoflavanone dehydratase (Glycyrrhiza echinata OX%3D46348)	0	4	4	174
Dexi_CM05836_chr02B	28614296	28615739	QTL_bio16-058	Dexi2B01G0018310	Similar to TRAB1: bZIP transcription factor TRAB1 (Oryza sativa subsp. japonica OX%3D39947)	NA
Dexi_CM05836_chr02B	28649582	28651121	QTL_bio16-058	Dexi2B01G0018330	Similar to AMY1.2: Alpha-amylase isozyme 3A (Oryza sativa subsp. japonica OX%3D39947)	0	11	7	151
Dexi_CM05836_chr02B	28645027	28645675	QTL_bio16-058	Dexi2B01G0018320	Protein of unknown function	0	4	2	130
Dexi_CM05836_chr02B	28588891	28590439	QTL_bio16-058	Dexi2B01G0018260	Similar to Nkapl: NKAP-like protein (Mus musculus OX%3D10090)	0	14	11	198
Dexi_CM05836_chr02B	28680293	28684014	QTL_bio16-059	Dexi2B01G0018360	Similar to Zadh2: Prostaglandin reductase-3 (Mus musculus OX%3D10090)	0	11	9	314
Dexi_CM05836_chr02B	28686444	28687997	QTL_bio16-059	Dexi2B01G0018370	Similar to AMY1.7: Alpha-amylase isozyme 3C (Oryza sativa subsp. japonica OX%3D39947)	0	11	12	202
Dexi_CM05836_chr02B	28697242	28699671	QTL_bio16-059	Dexi2B01G0018380	Similar to WEL2: Protein WEAK CHLOROPLAST MOVEMENT UNDER BLUE LIGHT-like 2 (Arabidopsis thaliana OX%3D3702)	1	9	7	124
Dexi_CM05836_chr02B	28700080	28701846	QTL_bio16-059	Dexi2B01G0018390	Similar to FUT1: Galactoside 2-alpha-L-fucosyltransferase (Arabidopsis thaliana OX%3D3702)	0	11	12	102
Dexi_CM05836_chr02B	28707199	28711071	QTL_bio16-059	Dexi2B01G0018410	Similar to SCO2: Protein disulfide-isomerase SCO2 (Arabidopsis thaliana OX%3D3702)	0	4	1	180
Dexi_CM05836_chr02B	28711608	28712166	QTL_bio16-059	Dexi2B01G0018420	Similar to CML30: Calmodulin-like protein 30 (Arabidopsis thaliana OX%3D3702)	0	2	1	173
Dexi_CM05836_chr02B	28747476	28751364	QTL_bio16-059	Dexi2B01G0018440	Similar to Os09g0459600: Probable protein phosphatase 2C 69 (Oryza sativa subsp. japonica OX%3D39947)	0	3	3	157
Dexi_CM05836_chr02B	28738068	28738722	QTL_bio16-059	Dexi2B01G0018430	Protein of unknown function	0	0	8	189
Dexi_CM05836_chr02B	28756215	28764947	QTL_bio16-059	Dexi2B01G0018450	Similar to Zadh2: Prostaglandin reductase-3 (Mus musculus OX%3D10090)	0	4	5	260
Dexi_CM05836_chr02B	28766505	28766808	QTL_bio16-059	Dexi2B01G0018460	Similar to KRP6: Cyclin-dependent kinase inhibitor 6 (Oryza sativa subsp. japonica OX%3D39947)	0	2	1	204
Dexi_CM05836_chr02B	28775154	28776025	QTL_bio16-059	Dexi2B01G0018470	Protein of unknown function	0	0	0	183
Dexi_CM05836_chr02B	28703626	28706022	QTL_bio16-059	Dexi2B01G0018400	Similar to At1g67720: Probable LRR receptor-like serine/threonine-protein kinase At1g67720 (Arabidopsis thaliana OX%3D3702)	0	11	4	139
Dexi_CM05836_chr02B	28991729	28992315	QTL_bio16-060	Dexi2B01G0018790	Protein of unknown function	0	5	5	191
Dexi_CM05836_chr02B	28991458	28991675	QTL_bio16-060	Dexi2B01G0018780	Protein of unknown function	0	1	0	193
Dexi_CM05836_chr02B	29007918	29013990	QTL_bio16-060	Dexi2B01G0018800	Similar to UBP15: Ubiquitin carboxyl-terminal hydrolase 15 (Arabidopsis thaliana OX%3D3702)	0	3	5	174
Dexi_CM05836_chr02B	29024294	29026361	QTL_bio16-060	Dexi2B01G0018820	Protein of unknown function	0	6	6	162
Dexi_CM05836_chr02B	29016369	29016892	QTL_bio16-060	Dexi2B01G0018810	Protein of unknown function	0	1	1	171
Dexi_CM05836_chr02B	29027033	29031129	QTL_bio16-060	Dexi2B01G0018830	Similar to PGI1: Glucose-6-phosphate isomerase 1%2C chloroplastic (Arabidopsis thaliana OX%3D3702)	0	14	1	153
Dexi_CM05836_chr02B	29046490	29046709	QTL_bio16-060	Dexi2B01G0018840	Protein of unknown function	1	1	1	128
Dexi_CM05836_chr02B	29058625	29059064	QTL_bio16-060	Dexi2B01G0018850	Protein of unknown function	1	0	1	170
Dexi_CM05836_chr02B	29061370	29062145	QTL_bio16-060	Dexi2B01G0018860	Protein of unknown function	0	3	3	129
Dexi_CM05836_chr02B	29064584	29066478	QTL_bio16-060	Dexi2B01G0018870	Similar to WAKL16: Putative wall-associated receptor kinase-like 16 (Arabidopsis thaliana OX%3D3702)	0	1	4	106
Dexi_CM05836_chr02B	34395764	34398095	QTL_bio16-061	Dexi2B01G0025120	Similar to rpc25: DNA-directed RNA polymerase III subunit rpc8 (Schizosaccharomyces pombe (strain 972 / ATCC 24843) OX%3D284812)	0	4	0	167
Dexi_CM05836_chr02B	34390894	34391176	QTL_bio16-061	Dexi2B01G0025110	Protein of unknown function	1	0	2	162
Dexi_CM05836_chr02B	34457301	34457597	QTL_bio16-061	Dexi2B01G0025130	Similar to NIP2: NEP1-interacting protein 2 (Arabidopsis thaliana OX%3D3702)	0	4	0	188
Dexi_CM05836_chr02B	34357597	34362971	QTL_bio16-061	Dexi2B01G0025100	Similar to STY17: Serine/threonine-protein kinase STY17 (Arabidopsis thaliana OX%3D3702)	0	1	1	159
Dexi_CM05836_chr03A	10121745	10122901	QTL_bio16-062	Dexi3A01G0013850	Similar to DGAT1-1: Diacylglycerol O-acyltransferase 1-1 (Oryza sativa subsp. japonica OX%3D39947)	1	10	5	183
Dexi_CM05836_chr03A	10123504	10124661	QTL_bio16-062	Dexi3A01G0013860	Similar to DGAT1-1: Diacylglycerol O-acyltransferase 1-1 (Oryza sativa subsp. japonica OX%3D39947)	0	2	0	126
Dexi_CM05836_chr03A	10125846	10126607	QTL_bio16-062	Dexi3A01G0013870	Similar to Os05g0197200: Germin-like protein 5-1 (Oryza sativa subsp. japonica OX%3D39947)	0	0	1	88
Dexi_CM05836_chr03A	10128039	10130518	QTL_bio16-062	Dexi3A01G0013880	Similar to IQM5: IQ domain-containing protein IQM5 (Arabidopsis thaliana OX%3D3702)	0	13	7	107
Dexi_CM05836_chr03A	10156961	10157393	QTL_bio16-062	Dexi3A01G0013890	Similar to GRXC7: Glutaredoxin-C7 (Oryza sativa subsp. japonica OX%3D39947)	0	2	1	197
Dexi_CM05836_chr03A	10162951	10165382	QTL_bio16-062	Dexi3A01G0013900	Similar to ZIP7: Zinc transporter 7 (Oryza sativa subsp. japonica OX%3D39947)	0	9	3	261
Dexi_CM05836_chr03A	10168281	10168725	QTL_bio16-062	Dexi3A01G0013910	Protein of unknown function	0	1	3	193
Dexi_CM05836_chr03A	10171620	10172487	QTL_bio16-062	Dexi3A01G0013920	Similar to NHL13: NDR1/HIN1-like protein 13 (Arabidopsis thaliana OX%3D3702)	0	3	1	245
Dexi_CM05836_chr03A	10179392	10182484	QTL_bio16-062	Dexi3A01G0013930	Similar to B3GALT12: Probable beta-1%2C3-galactosyltransferase 12 (Arabidopsis thaliana OX%3D3702)	1	3	2	276
Dexi_CM05836_chr03A	10214743	10219296	QTL_bio16-062	Dexi3A01G0013950	Protein of unknown function	0	9	5	276
Dexi_CM05836_chr03A	10226727	10227276	QTL_bio16-062	Dexi3A01G0013970	Similar to PRA1F4: PRA1 family protein F4 (Arabidopsis thaliana OX%3D3702)	1	2	1	227
Dexi_CM05836_chr03A	10229492	10230038	QTL_bio16-062	Dexi3A01G0013980	Similar to PRA1F4: PRA1 family protein F4 (Arabidopsis thaliana OX%3D3702)	0	2	4	215
Dexi_CM05836_chr03A	10205743	10207352	QTL_bio16-062	Dexi3A01G0013940	Similar to BHLH41: Putative transcription factor bHLH041 (Arabidopsis thaliana OX%3D3702)	0	4	3	302
Dexi_CM05836_chr03A	10237630	10240955	QTL_bio16-062	Dexi3A01G0013990	Similar to CYP90D2: Cytochrome P450 90D2 (Oryza sativa subsp. japonica OX%3D39947)	0	14	11	235
Dexi_CM05836_chr03A	10223065	10223662	QTL_bio16-062	Dexi3A01G0013960	Similar to PRA1F2: PRA1 family protein F2 (Arabidopsis thaliana OX%3D3702)	0	5	4	237
Dexi_CM05836_chr03A	11472151	11472858	QTL_bio16-063	Dexi3A01G0015420	Protein of unknown function	0	3	1	144
Dexi_CM05836_chr03A	11475590	11476541	QTL_bio16-063	Dexi3A01G0015430	Protein of unknown function	0	5	3	174
Dexi_CM05836_chr03A	11485340	11486683	QTL_bio16-063	Dexi3A01G0015440	Similar to PDCB5: PLASMODESMATA CALLOSE-BINDING PROTEIN 5 (Arabidopsis thaliana OX%3D3702)	0	9	7	167
Dexi_CM05836_chr03A	11488617	11495087	QTL_bio16-063	Dexi3A01G0015450	Protein of unknown function	0	8	10	182
Dexi_CM05836_chr03A	11509517	11511804	QTL_bio16-063	Dexi3A01G0015470	Similar to PCMP-E43: Putative pentatricopeptide repeat-containing protein At3g47840 (Arabidopsis thaliana OX%3D3702)	1	12	15	148
Dexi_CM05836_chr03A	11516372	11517130	QTL_bio16-063	Dexi3A01G0015480	Similar to NTL8: NAC domain-containing protein 40 (Arabidopsis thaliana OX%3D3702)	0	3	1	165
Dexi_CM05836_chr03A	11530707	11532420	QTL_bio16-063	Dexi3A01G0015500	Similar to GLYI-11: Lactoylglutathione lyase (Oryza sativa subsp. japonica OX%3D39947)	0	2	6	123
Dexi_CM05836_chr03A	11518155	11523559	QTL_bio16-063	Dexi3A01G0015490	Similar to SYN1: Sister chromatid cohesion 1 protein 1 (Arabidopsis thaliana OX%3D3702)	2	9	13	226
Dexi_CM05836_chr03A	11543015	11547681	QTL_bio16-063	Dexi3A01G0015520	Similar to AGPL3: Glucose-1-phosphate adenylyltransferase large subunit 3%2C chloroplastic/amyloplastic (Oryza sativa subsp. japonica OX%3D39947)	0	14	5	177
Dexi_CM05836_chr03A	11450846	11458681	QTL_bio16-063	Dexi3A01G0015400	Similar to At1g10490: RNA cytidine acetyltransferase 1 (Arabidopsis thaliana OX%3D3702)	0	9	2	297
Dexi_CM05836_chr03A	11464086	11469481	QTL_bio16-063	Dexi3A01G0015410	Similar to RWA3: Protein REDUCED WALL ACETYLATION 3 (Arabidopsis thaliana OX%3D3702)	0	14	15	253
Dexi_CM05836_chr03A	11501197	11502176	QTL_bio16-063	Dexi3A01G0015460	Protein of unknown function	0	0	5	137
Dexi_CM05836_chr03A	11533752	11537677	QTL_bio16-063	Dexi3A01G0015510	Protein of unknown function	1	7	5	125
Dexi_CM05836_chr03A	14640487	14641953	QTL_bio16-064	Dexi3A01G0018790	Protein of unknown function	0	5	6	89
Dexi_CM05836_chr03A	14643648	14644475	QTL_bio16-064	Dexi3A01G0018800	Protein of unknown function	0	0	0	114
Dexi_CM05836_chr03A	14648974	14652111	QTL_bio16-064	Dexi3A01G0018810	Similar to HT1: Serine/threonine/tyrosine-protein kinase HT1 (Arabidopsis thaliana OX%3D3702)	0	7	7	127
Dexi_CM05836_chr03A	20366355	20374294	QTL_bio16-065	Dexi3A01G0024750	Similar to ARIA: ARM REPEAT PROTEIN INTERACTING WITH ABF2 (Arabidopsis thaliana OX%3D3702)	0	15	14	159
Dexi_CM05836_chr03A	20375678	20376074	QTL_bio16-065	Dexi3A01G0024760	Protein of unknown function	0	1	2	114
Dexi_CM05836_chr03A	20393108	20394351	QTL_bio16-065	Dexi3A01G0024780	Similar to KIN14J: Kinesin-like protein KIN-14J (Oryza sativa subsp. japonica OX%3D39947)	0	0	0	166
Dexi_CM05836_chr03A	20395284	20397680	QTL_bio16-065	Dexi3A01G0024790	Similar to KIN14J: Kinesin-like protein KIN-14J (Oryza sativa subsp. japonica OX%3D39947)	1	10	8	216
Dexi_CM05836_chr03A	20392259	20392814	QTL_bio16-065	Dexi3A01G0024770	Similar to CYCP3-1: Cyclin-P3-1 (Oryza sativa subsp. japonica OX%3D39947)	0	1	2	154
Dexi_CM05836_chr03A	20410984	20411218	QTL_bio16-065	Dexi3A01G0024810	Protein of unknown function	0	0	0	108
Dexi_CM05836_chr03A	20403508	20408368	QTL_bio16-065	Dexi3A01G0024800	Similar to MYB3R4: Transcription factor MYB3R-4 (Arabidopsis thaliana OX%3D3702)	0	7	12	250
Dexi_CM05836_chr03A	20428582	20429250	QTL_bio16-065	Dexi3A01G0024830	Similar to SCY2: Preprotein translocase subunit SCY2%2C chloroplastic (Arabidopsis thaliana OX%3D3702)	0	1	8	212
Dexi_CM05836_chr03A	20417838	20418638	QTL_bio16-065	Dexi3A01G0024820	Protein of unknown function	0	1	3	189
Dexi_CM05836_chr03A	20435766	20436371	QTL_bio16-065	Dexi3A01G0024840	Similar to LUL4: Probable E3 ubiquitin-protein ligase LUL4 (Arabidopsis thaliana OX%3D3702)	1	4	2	143
Dexi_CM05836_chr03A	20442181	20444581	QTL_bio16-065	Dexi3A01G0024850	Protein of unknown function	0	2	4	161
Dexi_CM05836_chr03A	20348210	20352049	QTL_bio16-065	Dexi3A01G0024740	Similar to PBL7: Probable serine/threonine-protein kinase PBL7 (Arabidopsis thaliana OX%3D3702)	0	10	7	186
Dexi_CM05836_chr03A	32121548	32122998	QTL_bio16-066	Dexi3A01G0029780	Similar to At3g47200: UPF0481 protein At3g47200 (Arabidopsis thaliana OX%3D3702)	0	15	5	208
Dexi_CM05836_chr03A	32219606	32219882	QTL_bio16-066	Dexi3A01G0029810	Protein of unknown function	0	4	5	268
Dexi_CM05836_chr03A	32219936	32220368	QTL_bio16-066	Dexi3A01G0029820	Protein of unknown function	0	5	18	250
Dexi_CM05836_chr03A	32220787	32222907	QTL_bio16-066	Dexi3A01G0029830	Protein of unknown function	0	9	17	265
Dexi_CM05836_chr03A	32234370	32235969	QTL_bio16-066	Dexi3A01G0029840	Similar to LCV3: Protein LIKE COV 3 (Arabidopsis thaliana OX%3D3702)	0	7	8	245
Dexi_CM05836_chr03A	32241804	32242677	QTL_bio16-066	Dexi3A01G0029860	Protein of unknown function	0	4	10	259
Dexi_CM05836_chr03A	32236618	32242303	QTL_bio16-066	Dexi3A01G0029850	Similar to LGALDH: L-galactose dehydrogenase (Arabidopsis thaliana OX%3D3702)	0	10	5	326
Dexi_CM05836_chr03A	32299493	32299868	QTL_bio16-066	Dexi3A01G0029870	Protein of unknown function	0	0	0	1
Dexi_CM05836_chr03A	32123635	32133975	QTL_bio16-066	Dexi3A01G0029790	Similar to Os12g0481100: DEAD-box ATP-dependent RNA helicase 28 (Oryza sativa subsp. japonica OX%3D39947)	1	24	17	344
Dexi_CM05836_chr03A	32206611	32212296	QTL_bio16-066	Dexi3A01G0029800	Protein of unknown function	0	6	9	502
Dexi_CM05836_chr03A	32571068	32571678	QTL_bio16-067	Dexi3A01G0029920	Similar to CRK14: Cysteine-rich receptor-like protein kinase 14 (Arabidopsis thaliana OX%3D3702)	NA
Dexi_CM05836_chr03A	32652732	32653522	QTL_bio16-067	Dexi3A01G0029930	Similar to At4g27745: Protein yippee-like At4g27745 (Arabidopsis thaliana OX%3D3702)	0	3	2	107
Dexi_CM05836_chr03A	36971546	36972193	QTL_bio16-069	Dexi3A01G0032200	Protein of unknown function	0	7	4	209
Dexi_CM05836_chr03A	36980170	36983676	QTL_bio16-069	Dexi3A01G0032220	Similar to tmem205: Transmembrane protein 205 (Xenopus laevis OX%3D8355)	0	5	2	181
Dexi_CM05836_chr03A	36992922	36993909	QTL_bio16-069	Dexi3A01G0032240	Similar to tmem205: Transmembrane protein 205 (Xenopus laevis OX%3D8355)	0	0	0	51
Dexi_CM05836_chr03A	36989992	36990654	QTL_bio16-069	Dexi3A01G0032230	Similar to Tmem97: Sigma intracellular receptor 2 (Macaca fascicularis OX%3D9541)	0	0	0	69
Dexi_CM05836_chr03A	36998822	37000245	QTL_bio16-069	Dexi3A01G0032250	Similar to BPM3: BTB/POZ and MATH domain-containing protein 3 (Arabidopsis thaliana OX%3D3702)	0	14	9	211
Dexi_CM05836_chr03A	37017055	37018872	QTL_bio16-069	Dexi3A01G0032260	Similar to BPM3: BTB/POZ and MATH domain-containing protein 3 (Arabidopsis thaliana OX%3D3702)	1	10	8	255
Dexi_CM05836_chr03A	37019025	37019778	QTL_bio16-069	Dexi3A01G0032270	Protein of unknown function	0	9	11	219
Dexi_CM05836_chr03A	37052111	37055350	QTL_bio16-069	Dexi3A01G0032290	Similar to SAR1A: GTP-binding protein SAR1A (Arabidopsis thaliana OX%3D3702)	0	10	3	154
Dexi_CM05836_chr03A	37061845	37063227	QTL_bio16-069	Dexi3A01G0032300	Similar to Os12g0560500: RNA pseudouridine synthase 1 (Oryza sativa subsp. japonica OX%3D39947)	0	10	2	153
Dexi_CM05836_chr03A	36977529	36979274	QTL_bio16-069	Dexi3A01G0032210	Similar to CYP71E1: 4-hydroxyphenylacetaldehyde oxime monooxygenase (Sorghum bicolor OX%3D4558)	0	17	10	180
Dexi_CM05836_chr03A	37043999	37046474	QTL_bio16-069	Dexi3A01G0032280	Similar to BPM2: BTB/POZ and MATH domain-containing protein 2 (Arabidopsis thaliana OX%3D3702)	1	12	8	307
Dexi_CM05836_chr03A	37983033	37989714	QTL_bio16-070	Dexi3A01G0033200	Similar to TRM32: Protein TRM32 (Arabidopsis thaliana OX%3D3702)	0	16	14	264
Dexi_CM05836_chr03A	37993438	37994060	QTL_bio16-070	Dexi3A01G0033210	Similar to MT4A: Metallothionein-like protein 4A (Oryza sativa subsp. japonica OX%3D39947)	0	2	1	110
Dexi_CM05836_chr03A	37994816	37996616	QTL_bio16-070	Dexi3A01G0033230	Similar to TIM9: Mitochondrial import inner membrane translocase subunit Tim9 (Oryza sativa subsp. japonica OX%3D39947)	0	2	0	150
Dexi_CM05836_chr03A	38005128	38005488	QTL_bio16-070	Dexi3A01G0033240	Protein of unknown function	0	2	5	239
Dexi_CM05836_chr03A	37994768	37995660	QTL_bio16-070	Dexi3A01G0033220	Protein of unknown function	0	0	0	115
Dexi_CM05836_chr03A	38032797	38038797	QTL_bio16-070	Dexi3A01G0033250	Similar to SCL30: Serine/arginine-rich SC35-like splicing factor SCL30 (Arabidopsis thaliana OX%3D3702)	1	5	6	294
Dexi_CM05836_chr03A	37960178	37962202	QTL_bio16-070	Dexi3A01G0033190	Protein of unknown function	0	5	18	251
Dexi_CM05836_chr03A	40356136	40358921	QTL_bio16-071	Dexi3A01G0035110	Similar to LOL2: Protein LOL2 (Oryza sativa subsp. japonica OX%3D39947)	1	2	1	98
Dexi_CM05836_chr03A	40364027	40366289	QTL_bio16-071	Dexi3A01G0035130	Similar to CRPK1: Cold-responsive protein kinase 1 (Arabidopsis thaliana OX%3D3702)	1	4	4	91
Dexi_CM05836_chr03A	40359972	40360461	QTL_bio16-071	Dexi3A01G0035120	Protein of unknown function	0	3	1	74
Dexi_CM05836_chr03A	40370243	40373727	QTL_bio16-071	Dexi3A01G0035140	Similar to Os12g0611200: DEAD-box ATP-dependent RNA helicase 9 (Oryza sativa subsp. japonica OX%3D39947)	0	4	5	154
Dexi_CM05836_chr03A	40426869	40429560	QTL_bio16-071	Dexi3A01G0035160	Similar to Os03g0733400: Zinc finger BED domain-containing protein RICESLEEPER 2 (Oryza sativa subsp. japonica OX%3D39947)	2	10	22	191
Dexi_CM05836_chr03A	40447395	40450372	QTL_bio16-071	Dexi3A01G0035170	Similar to Os05g0239150: Zinc finger BED domain-containing protein RICESLEEPER 1 (Oryza sativa subsp. japonica OX%3D39947)	2	3	13	129
Dexi_CM05836_chr03A	40353747	40354655	QTL_bio16-071	Dexi3A01G0035100	Similar to Os12g0610800: CASP-like protein 1B1 (Oryza sativa subsp. japonica OX%3D39947)	0	3	2	114
Dexi_CM05836_chr03A	40385665	40387387	QTL_bio16-071	Dexi3A01G0035150	Similar to PLP3: Patatin-like protein 3 (Oryza sativa subsp. japonica OX%3D39947)	0	16	12	121
Dexi_CM05836_chr03A	42065765	42066599	QTL_bio16-072	Dexi3A01G0036510	Similar to BC10: Glycosyltransferase BC10 (Oryza sativa subsp. japonica OX%3D39947)	0	1	0	229
Dexi_CM05836_chr03A	42072041	42073189	QTL_bio16-072	Dexi3A01G0036530	Similar to BC10: Glycosyltransferase BC10 (Oryza sativa subsp. japonica OX%3D39947)	0	4	4	205
Dexi_CM05836_chr03A	42068348	42069639	QTL_bio16-072	Dexi3A01G0036520	Similar to BC10: Glycosyltransferase BC10 (Oryza sativa subsp. japonica OX%3D39947)	0	7	19	198
Dexi_CM05836_chr03A	42083656	42088598	QTL_bio16-072	Dexi3A01G0036540	Similar to ANK1: Ankyrin-1 (Homo sapiens OX%3D9606)	1	2	8	120
Dexi_CM05836_chr03A	42108715	42110026	QTL_bio16-072	Dexi3A01G0036570	Similar to ephA: Epoxide hydrolase A (Mycobacterium tuberculosis (strain ATCC 25618 / H37Rv) OX%3D83332)	0	0	0	44
Dexi_CM05836_chr03A	42145435	42147443	QTL_bio16-072	Dexi3A01G0036580	Similar to PAP2: Purple acid phosphatase 2 (Ipomoea batatas OX%3D4120)	0	14	5	304
Dexi_CM05836_chr03A	42158012	42159464	QTL_bio16-072	Dexi3A01G0036600	Similar to PAP2: Purple acid phosphatase 2 (Ipomoea batatas OX%3D4120)	1	9	5	180
Dexi_CM05836_chr03A	42156269	42157721	QTL_bio16-072	Dexi3A01G0036590	Protein of unknown function	0	14	16	207
Dexi_CM05836_chr03A	42173063	42176595	QTL_bio16-072	Dexi3A01G0036610	Similar to FEI1: LRR receptor-like serine/threonine-protein kinase FEI 1 (Arabidopsis thaliana OX%3D3702)	0	6	4	236
Dexi_CM05836_chr03A	42226823	42237713	QTL_bio16-072	Dexi3A01G0036630	Similar to AHA11: ATPase 11%2C plasma membrane-type (Arabidopsis thaliana OX%3D3702)	1	10	7	186
Dexi_CM05836_chr03A	42239630	42243350	QTL_bio16-072	Dexi3A01G0036640	Similar to ytfP: Uncharacterized protein YtfP (Bacillus subtilis (strain 168) OX%3D224308)	0	4	7	135
Dexi_CM05836_chr03A	42243997	42246574	QTL_bio16-072	Dexi3A01G0036650	Similar to At1g18900: Pentatricopeptide repeat-containing protein At1g18900 (Arabidopsis thaliana OX%3D3702)	0	3	7	116
Dexi_CM05836_chr03A	42250172	42251548	QTL_bio16-072	Dexi3A01G0036660	Similar to DHNAT1: 1%2C4-dihydroxy-2-naphthoyl-CoA thioesterase 1 (Arabidopsis thaliana OX%3D3702)	0	4	0	168
Dexi_CM05836_chr03A	42264589	42265111	QTL_bio16-072	Dexi3A01G0036700	Similar to HIPL2: HIPL2 protein (Arabidopsis thaliana OX%3D3702)	0	3	8	137
Dexi_CM05836_chr03A	42266422	42268801	QTL_bio16-072	Dexi3A01G0036710	Similar to GLCAT14B: Beta-glucuronosyltransferase GlcAT14B (Arabidopsis thaliana OX%3D3702)	0	2	1	173
Dexi_CM05836_chr03A	42256577	42258137	QTL_bio16-072	Dexi3A01G0036680	Similar to AATP1: AAA-ATPase ASD%2C mitochondrial (Arabidopsis thaliana OX%3D3702)	0	3	2	186
Dexi_CM05836_chr03A	42261668	42263174	QTL_bio16-072	Dexi3A01G0036690	Similar to HIPL1: HIPL1 protein (Arabidopsis thaliana OX%3D3702)	0	2	5	170
Dexi_CM05836_chr03A	42298446	42299003	QTL_bio16-072	Dexi3A01G0036750	Similar to At3g08990: Protein yippee-like At3g08990 (Arabidopsis thaliana OX%3D3702)	0	2	6	158
Dexi_CM05836_chr03A	42299558	42300112	QTL_bio16-072	Dexi3A01G0036760	Protein of unknown function	0	4	2	160
Dexi_CM05836_chr03A	42303955	42309344	QTL_bio16-072	Dexi3A01G0036770	Similar to CCD: Carotenoid 9%2C10(9'%2C10')-cleavage dioxygenase (Crocus sativus OX%3D82528)	0	8	2	169
Dexi_CM05836_chr03A	42312083	42314759	QTL_bio16-072	Dexi3A01G0036790	Similar to At5g35370: G-type lectin S-receptor-like serine/threonine-protein kinase At5g35370 (Arabidopsis thaliana OX%3D3702)	0	8	5	140
Dexi_CM05836_chr03A	42309700	42310757	QTL_bio16-072	Dexi3A01G0036780	Protein of unknown function	0	0	1	94
Dexi_CM05836_chr03A	42327908	42331544	QTL_bio16-072	Dexi3A01G0036810	Similar to MAP70.1: Microtubule-associated protein 70-1 (Oryza sativa subsp. japonica OX%3D39947)	0	1	0	48
Dexi_CM05836_chr03A	42321225	42325448	QTL_bio16-072	Dexi3A01G0036800	Similar to PRPF4B: Serine/threonine-protein kinase PRP4 homolog (Bos taurus OX%3D9913)	0	11	4	115
Dexi_CM05836_chr03A	42351078	42352182	QTL_bio16-072	Dexi3A01G0036840	Protein of unknown function	0	0	0	134
Dexi_CM05836_chr03A	42339803	42340933	QTL_bio16-072	Dexi3A01G0036830	Similar to NHX7: Sodium/hydrogen exchanger 7 (Arabidopsis thaliana OX%3D3702)	0	1	1	58
Dexi_CM05836_chr03A	42089739	42092293	QTL_bio16-072	Dexi3A01G0036550	Similar to BLH7: BEL1-like homeodomain protein 7 (Arabidopsis thaliana OX%3D3702)	0	3	2	49
Dexi_CM05836_chr03A	42106415	42108167	QTL_bio16-072	Dexi3A01G0036560	Similar to ephA: Epoxide hydrolase A (Mycobacterium tuberculosis (strain ATCC 25618 / H37Rv) OX%3D83332)	0	5	2	44
Dexi_CM05836_chr03A	42215433	42222000	QTL_bio16-072	Dexi3A01G0036620	Similar to UKL3: Uridine kinase-like protein 3 (Arabidopsis thaliana OX%3D3702)	0	0	0	223
Dexi_CM05836_chr03A	42254330	42256398	QTL_bio16-072	Dexi3A01G0036670	Similar to NFD4: Protein NUCLEAR FUSION DEFECTIVE 4 (Arabidopsis thaliana OX%3D3702)	1	12	10	190
Dexi_CM05836_chr03A	42269662	42271253	QTL_bio16-072	Dexi3A01G0036720	Similar to VAMP726: Putative vesicle-associated membrane protein 726 (Arabidopsis thaliana OX%3D3702)	0	2	4	199
Dexi_CM05836_chr03A	42279573	42287757	QTL_bio16-072	Dexi3A01G0036740	Protein of unknown function	1	1	3	270
Dexi_CM05836_chr03A	42278549	42287377	QTL_bio16-072	Dexi3A01G0036730	Similar to CYP71D55: Premnaspirodiene oxygenase (Hyoscyamus muticus OX%3D35626)	0	8	9	268
Dexi_CM05836_chr03A	42352589	42356193	QTL_bio16-072	Dexi3A01G0036850	Similar to SUT2: Sucrose transport protein SUT2 (Oryza sativa subsp. japonica OX%3D39947)	0	1	0	228
Dexi_CM05836_chr03A	42332442	42336533	QTL_bio16-072	Dexi3A01G0036820	Similar to HD16: Casein kinase 1-like protein HD16 (Oryza sativa subsp. japonica OX%3D39947)	0	2	0	29
Dexi_CM05836_chr03B	2443463	2444081	QTL_bio16-073	Dexi3B01G0003610	Similar to NHL3: NDR1/HIN1-like protein 3 (Arabidopsis thaliana OX%3D3702)	0	3	1	185
Dexi_CM05836_chr03B	2445389	2446010	QTL_bio16-073	Dexi3B01G0003620	Similar to NHL3: NDR1/HIN1-like protein 3 (Arabidopsis thaliana OX%3D3702)	0	4	3	154
Dexi_CM05836_chr03B	2453166	2453820	QTL_bio16-073	Dexi3B01G0003630	Similar to NHL2: NDR1/HIN1-like protein 2 (Arabidopsis thaliana OX%3D3702)	0	2	1	186
Dexi_CM05836_chr03B	2459661	2460291	QTL_bio16-073	Dexi3B01G0003640	Similar to NHL1: NDR1/HIN1-like protein 1 (Arabidopsis thaliana OX%3D3702)	0	8	0	196
Dexi_CM05836_chr03B	2467005	2472237	QTL_bio16-073	Dexi3B01G0003650	Similar to EXO70A1: Exocyst complex component EXO70A1 (Arabidopsis thaliana OX%3D3702)	0	0	8	273
Dexi_CM05836_chr03B	2477275	2477665	QTL_bio16-073	Dexi3B01G0003660	Protein of unknown function	0	3	3	283
Dexi_CM05836_chr03B	2481789	2483452	QTL_bio16-073	Dexi3B01G0003670	Protein of unknown function	0	1	1	137
Dexi_CM05836_chr03B	2501640	2506358	QTL_bio16-073	Dexi3B01G0003680	Similar to LHW: Transcription factor LHW (Arabidopsis thaliana OX%3D3702)	0	2	3	181
Dexi_CM05836_chr03B	2509372	2511856	QTL_bio16-073	Dexi3B01G0003690	Protein of unknown function	0	1	3	210
Dexi_CM05836_chr03B	2517235	2518587	QTL_bio16-073	Dexi3B01G0003700	Similar to PUB23: E3 ubiquitin-protein ligase PUB23 (Arabidopsis thaliana OX%3D3702)	0	10	9	171
Dexi_CM05836_chr03B	2433439	2441747	QTL_bio16-073	Dexi3B01G0003600	Similar to SMXL3: Protein SMAX1-LIKE 3 (Arabidopsis thaliana OX%3D3702)	3	22	28	331
Dexi_CM05836_chr03B	7758051	7758309	QTL_bio16-074	Dexi3B01G0011020	Protein of unknown function	0	1	1	273
Dexi_CM05836_chr03B	7764706	7765072	QTL_bio16-074	Dexi3B01G0011030	Protein of unknown function	0	2	3	221
Dexi_CM05836_chr03B	7774845	7779374	QTL_bio16-074	Dexi3B01G0011060	Similar to DDB_G0277003: Putative uncharacterized protein DDB_G0277003 (Dictyostelium discoideum OX%3D44689)	1	6	5	244
Dexi_CM05836_chr03B	7767995	7768226	QTL_bio16-074	Dexi3B01G0011040	Protein of unknown function	0	1	2	186
Dexi_CM05836_chr03B	7773579	7773838	QTL_bio16-074	Dexi3B01G0011050	Protein of unknown function	0	2	3	179
Dexi_CM05836_chr03B	7791000	7796493	QTL_bio16-074	Dexi3B01G0011080	Similar to MPK14: Mitogen-activated protein kinase 14 (Oryza sativa subsp. japonica OX%3D39947)	0	3	1	220
Dexi_CM05836_chr03B	7782515	7783972	QTL_bio16-074	Dexi3B01G0011070	Protein of unknown function	0	6	4	230
Dexi_CM05836_chr03B	7826879	7827392	QTL_bio16-074	Dexi3B01G0011110	Similar to SALT: Salt stress-induced protein (Oryza sativa subsp. japonica OX%3D39947)	0	0	5	200
Dexi_CM05836_chr03B	7829655	7830449	QTL_bio16-074	Dexi3B01G0011120	Similar to SRM1: Transcription factor SRM1 (Arabidopsis thaliana OX%3D3702)	0	1	4	267
Dexi_CM05836_chr03B	7821694	7823430	QTL_bio16-074	Dexi3B01G0011100	Similar to SRM1: Transcription factor SRM1 (Arabidopsis thaliana OX%3D3702)	0	5	4	230
Dexi_CM05836_chr03B	7835962	7843947	QTL_bio16-074	Dexi3B01G0011140	Similar to CCR1: Cinnamoyl-CoA reductase 1 (Oryza sativa subsp. japonica OX%3D39947)	0	3	4	391
Dexi_CM05836_chr03B	7845841	7846591	QTL_bio16-074	Dexi3B01G0011150	Similar to DIVARICATA: Transcription factor DIVARICATA (Antirrhinum majus OX%3D4151)	2	2	8	252
Dexi_CM05836_chr03B	7833027	7833259	QTL_bio16-074	Dexi3B01G0011130	Similar to SALT: Salt stress-induced protein (Oryza sativa subsp. japonica OX%3D39947)	0	0	0	257
Dexi_CM05836_chr03B	7851685	7856430	QTL_bio16-074	Dexi3B01G0011160	Similar to GUP1: Glycerol uptake protein 1 (Saccharomyces cerevisiae (strain ATCC 204508 / S288c) OX%3D559292)	0	4	6	272
Dexi_CM05836_chr03B	7857282	7857937	QTL_bio16-074	Dexi3B01G0011170	Protein of unknown function	0	2	0	169
Dexi_CM05836_chr03B	7865891	7869271	QTL_bio16-074	Dexi3B01G0011190	Similar to At2g40430: Ribosome biogenesis protein NOP53 (Arabidopsis thaliana OX%3D3702)	0	6	6	206
Dexi_CM05836_chr03B	7871558	7879979	QTL_bio16-074	Dexi3B01G0011200	Similar to CHR12: Probable ATP-dependent DNA helicase CHR12 (Arabidopsis thaliana OX%3D3702)	0	16	13	211
Dexi_CM05836_chr03B	7882944	7889624	QTL_bio16-074	Dexi3B01G0011210	Similar to BSL1: Serine/threonine-protein phosphatase BSL1 homolog (Oryza sativa subsp. japonica OX%3D39947)	0	11	2	170
Dexi_CM05836_chr03B	7797747	7798885	QTL_bio16-074	Dexi3B01G0011090	Similar to At5g61620: Probable transcription factor At5g61620 (Arabidopsis thaliana OX%3D3702)	0	2	0	137
Dexi_CM05836_chr03B	7859950	7864670	QTL_bio16-074	Dexi3B01G0011180	Similar to LEC14B protein (Lithospermum erythrorhizon OX%3D34254)	0	8	4	252
Dexi_CM05836_chr03B	10012074	10013047	QTL_bio16-075	Dexi3B01G0013960	Similar to APS1: Acid phosphatase 1 (Solanum lycopersicum OX%3D4081)	0	12	9	295
Dexi_CM05836_chr03B	10019087	10020204	QTL_bio16-075	Dexi3B01G0013970	Similar to APS1: Acid phosphatase 1 (Solanum lycopersicum OX%3D4081)	1	8	5	278
Dexi_CM05836_chr03B	10021630	10023375	QTL_bio16-075	Dexi3B01G0013980	Similar to VSPA: Stem 28 kDa glycoprotein (Glycine max OX%3D3847)	0	6	4	288
Dexi_CM05836_chr03B	10024914	10026061	QTL_bio16-075	Dexi3B01G0013990	Similar to VSPA: Stem 28 kDa glycoprotein (Glycine max OX%3D3847)	0	3	1	348
Dexi_CM05836_chr03B	10033371	10034867	QTL_bio16-075	Dexi3B01G0014000	Similar to APS1: Acid phosphatase 1 (Solanum lycopersicum OX%3D4081)	0	3	10	380
Dexi_CM05836_chr03B	10057284	10059206	QTL_bio16-075	Dexi3B01G0014030	Similar to PFK3: ATP-dependent 6-phosphofructokinase 3 (Arabidopsis thaliana OX%3D3702)	0	17	6	209
Dexi_CM05836_chr03B	10049872	10050738	QTL_bio16-075	Dexi3B01G0014020	Similar to KAE1: tRNA N6-adenosine threonylcarbamoyltransferase (Gibberella zeae (strain PH-1 / ATCC MYA-4620 / FGSC 9075 / NRRL 31084) OX%3D229533)	1	6	3	153
Dexi_CM05836_chr03B	10071835	10074625	QTL_bio16-075	Dexi3B01G0014040	Similar to PUR5: Phosphoribosylformylglycinamidine cyclo-ligase%2C chloroplastic/mitochondrial (Vigna unguiculata OX%3D3917)	0	5	2	272
Dexi_CM05836_chr03B	10088763	10089984	QTL_bio16-075	Dexi3B01G0014050	Similar to Os05g0195200: Zinc finger CCCH domain-containing protein 35 (Oryza sativa subsp. japonica OX%3D39947)	0	17	3	190
Dexi_CM05836_chr03B	10105115	10106336	QTL_bio16-075	Dexi3B01G0014060	Similar to KUA1: Transcription factor KUA1 (Arabidopsis thaliana OX%3D3702)	0	6	3	290
Dexi_CM05836_chr03B	10041743	10043417	QTL_bio16-075	Dexi3B01G0014010	Similar to NAC075: NAC domain-containing protein 75 (Arabidopsis thaliana OX%3D3702)	0	4	5	223
Dexi_CM05836_chr03B	18795917	18796858	QTL_bio16-076	Dexi3B01G0024110	Similar to SWEET1B: Bidirectional sugar transporter SWEET1b (Oryza sativa subsp. indica OX%3D39946)	0	8	2	279
Dexi_CM05836_chr03B	18798541	18800526	QTL_bio16-076	Dexi3B01G0024120	Similar to SCL1: Scarecrow-like protein 1 (Arabidopsis thaliana OX%3D3702)	0	4	7	269
Dexi_CM05836_chr03B	18803846	18806804	QTL_bio16-076	Dexi3B01G0024130	Similar to SKP2A: F-box protein SKP2A (Arabidopsis thaliana OX%3D3702)	0	17	5	147
Dexi_CM05836_chr03B	18866111	18868421	QTL_bio16-076	Dexi3B01G0024160	Protein of unknown function	0	6	4	295
Dexi_CM05836_chr03B	18881217	18883043	QTL_bio16-076	Dexi3B01G0024180	Similar to AAP2: Amino acid permease 2 (Arabidopsis thaliana OX%3D3702)	0	11	6	189
Dexi_CM05836_chr03B	18840403	18844514	QTL_bio16-076	Dexi3B01G0024140	Protein of unknown function	0	13	14	204
Dexi_CM05836_chr03B	18848548	18859708	QTL_bio16-076	Dexi3B01G0024150	Similar to At1g71900: Probable magnesium transporter NIPA4 (Arabidopsis thaliana OX%3D3702)	1	21	10	280
Dexi_CM05836_chr03B	18874026	18875261	QTL_bio16-076	Dexi3B01G0024170	Protein of unknown function	0	2	12	202
Dexi_CM05836_chr03B	20881427	20882137	QTL_bio16-077	Dexi3B01G0025920	Protein of unknown function	0	2	9	86
Dexi_CM05836_chr03B	20894147	20899603	QTL_bio16-077	Dexi3B01G0025940	Similar to RER4: Protein RETICULATA-RELATED 4%2C chloroplastic (Arabidopsis thaliana OX%3D3702)	0	6	8	197
Dexi_CM05836_chr03B	20926214	20926574	QTL_bio16-077	Dexi3B01G0025970	Protein of unknown function	0	0	1	227
Dexi_CM05836_chr03B	20926585	20931797	QTL_bio16-077	Dexi3B01G0025980	Protein of unknown function	0	2	15	307
Dexi_CM05836_chr03B	20933392	20936809	QTL_bio16-077	Dexi3B01G0025990	Similar to Os05g0388400: Putative NAD kinase 3 (Oryza sativa subsp. japonica OX%3D39947)	0	3	3	216
Dexi_CM05836_chr03B	20956850	20957699	QTL_bio16-077	Dexi3B01G0026010	Similar to BRR2A: DExH-box ATP-dependent RNA helicase DExH12 (Arabidopsis thaliana OX%3D3702)	0	12	7	174
Dexi_CM05836_chr03B	20958338	20970632	QTL_bio16-077	Dexi3B01G0026020	Similar to BRR2A: DExH-box ATP-dependent RNA helicase DExH12 (Arabidopsis thaliana OX%3D3702)	0	27	44	346
Dexi_CM05836_chr03B	20975752	20976689	QTL_bio16-077	Dexi3B01G0026030	Similar to SQD1: UDP-sulfoquinovose synthase%2C chloroplastic (Spinacia oleracea OX%3D3562)	0	5	3	225
Dexi_CM05836_chr03B	20884946	20889965	QTL_bio16-077	Dexi3B01G0025930	Similar to At2g41710: AP2-like ethylene-responsive transcription factor At2g41710 (Arabidopsis thaliana OX%3D3702)	0	1	2	198
Dexi_CM05836_chr03B	20902682	20906088	QTL_bio16-077	Dexi3B01G0025950	Similar to RPL1: 50S ribosomal protein L1%2C chloroplastic (Arabidopsis thaliana OX%3D3702)	0	4	3	149
Dexi_CM05836_chr03B	20938194	20941881	QTL_bio16-077	Dexi3B01G0026000	Similar to OsI_19806: Protein N-terminal glutamine amidohydrolase (Oryza sativa subsp. indica OX%3D39946)	0	0	2	172
Dexi_CM05836_chr03B	20922358	20925457	QTL_bio16-077	Dexi3B01G0025960	Similar to Os05g0388400: Putative NAD kinase 3 (Oryza sativa subsp. japonica OX%3D39947)	0	5	1	279
Dexi_CM05836_chr03B	21627327	21629483	QTL_bio16-078	Dexi3B01G0026480	Similar to REFA1: Elongation factor 1-alpha (Oryza sativa subsp. japonica OX%3D39947)	0	12	0	234
Dexi_CM05836_chr03B	21688514	21690505	QTL_bio16-078	Dexi3B01G0026490	Similar to REFA1: Elongation factor 1-alpha (Oryza sativa subsp. japonica OX%3D39947)	0	18	0	366
Dexi_CM05836_chr03B	21703965	21705366	QTL_bio16-078	Dexi3B01G0026500	Similar to LOC109345795: Gamma conglutin 1 (Lupinus angustifolius OX%3D3871)	1	9	4	194
Dexi_CM05836_chr03B	21719052	21724376	QTL_bio16-078	Dexi3B01G0026520	Similar to PVA22: Vesicle-associated protein 2-2 (Arabidopsis thaliana OX%3D3702)	0	5	2	208
Dexi_CM05836_chr03B	21725334	21726213	QTL_bio16-078	Dexi3B01G0026530	Protein of unknown function	0	3	8	104
Dexi_CM05836_chr03B	21707247	21709365	QTL_bio16-078	Dexi3B01G0026510	Similar to REFA1: Elongation factor 1-alpha (Oryza sativa subsp. japonica OX%3D39947)	0	2	0	152
Dexi_CM05836_chr03B	21876934	21881209	QTL_bio16-079	Dexi3B01G0026560	Similar to RLCK185: Receptor-like cytoplasmic kinase 185 (Oryza sativa subsp. japonica OX%3D39947)	0	3	2	178
Dexi_CM05836_chr03B	21914769	21917585	QTL_bio16-079	Dexi3B01G0026570	Similar to SDH4: Succinate dehydrogenase subunit 4%2C mitochondrial (Oryza sativa subsp. japonica OX%3D39947)	0	2	4	361
Dexi_CM05836_chr03B	21929997	21932621	QTL_bio16-079	Dexi3B01G0026580	Similar to PBL22: Probable serine/threonine-protein kinase PBL22 (Arabidopsis thaliana OX%3D3702)	0	14	8	94
Dexi_CM05836_chr03B	21872185	21874906	QTL_bio16-079	Dexi3B01G0026550	Similar to Lipase (Rhizomucor miehei OX%3D4839)	1	1	2	236
Dexi_CM05836_chr03B	30391423	30393543	QTL_bio16-080	Dexi3B01G0030560	Similar to LECRK91: L-type lectin-domain containing receptor kinase IX.1 (Arabidopsis thaliana OX%3D3702)	3	27	38	347
Dexi_CM05836_chr03B	34692491	34693597	QTL_bio16-081	Dexi3B01G0032320	Similar to IDS3: 2'-deoxymugineic-acid 2'-dioxygenase (Hordeum vulgare OX%3D4513)	0	8	9	291
Dexi_CM05836_chr03B	34697633	34698681	QTL_bio16-081	Dexi3B01G0032330	Similar to IDS3: 2'-deoxymugineic-acid 2'-dioxygenase (Hordeum vulgare OX%3D4513)	0	3	10	304
Dexi_CM05836_chr03B	34703743	34704306	QTL_bio16-081	Dexi3B01G0032340	Similar to IDS3: 2'-deoxymugineic-acid 2'-dioxygenase (Hordeum vulgare OX%3D4513)	1	1	1	232
Dexi_CM05836_chr03B	34707712	34712368	QTL_bio16-081	Dexi3B01G0032350	Similar to NAL1: Protein NARROW LEAF 1 (Oryza sativa subsp. japonica OX%3D39947)	0	20	1	280
Dexi_CM05836_chr03B	34716111	34717409	QTL_bio16-081	Dexi3B01G0032360	Protein of unknown function	0	2	2	311
Dexi_CM05836_chr03B	34745943	34747597	QTL_bio16-081	Dexi3B01G0032370	Similar to WLIM1: LIM domain-containing protein WLIM1 (Arabidopsis thaliana OX%3D3702)	0	7	3	174
Dexi_CM05836_chr03B	34761333	34764383	QTL_bio16-081	Dexi3B01G0032390	Similar to ADIPOR3: Heptahelical transmembrane protein ADIPOR3 (Oryza sativa subsp. japonica OX%3D39947)	0	11	9	290
Dexi_CM05836_chr03B	34752213	34753315	QTL_bio16-081	Dexi3B01G0032380	Similar to At3g12350: F-box protein At3g12350 (Arabidopsis thaliana OX%3D3702)	0	1	5	252
Dexi_CM05836_chr03B	34768569	34769087	QTL_bio16-081	Dexi3B01G0032400	Protein of unknown function	0	1	2	270
Dexi_CM05836_chr03B	34769121	34772165	QTL_bio16-081	Dexi3B01G0032410	Similar to CLT2: Protein CLT2%2C chloroplastic (Arabidopsis thaliana OX%3D3702)	0	7	5	323
Dexi_CM05836_chr03B	34783392	34788914	QTL_bio16-081	Dexi3B01G0032420	Similar to YUC2: Indole-3-pyruvate monooxygenase YUCCA2 (Arabidopsis thaliana OX%3D3702)	0	10	4	251
Dexi_CM05836_chr03B	35699501	35699795	QTL_bio16-082	Dexi3B01G0033270	Protein of unknown function	0	0	0	270
Dexi_CM05836_chr03B	36277327	36277743	QTL_bio16-083	Dexi3B01G0033530	Similar to GSVIVT00026920001: Probable polygalacturonase (Vitis vinifera OX%3D29760)	0	2	3	209
Dexi_CM05836_chr03B	36278743	36280443	QTL_bio16-083	Dexi3B01G0033540	Similar to GSVIVT00026920001: Probable polygalacturonase (Vitis vinifera OX%3D29760)	0	2	2	265
Dexi_CM05836_chr03B	36296621	36297229	QTL_bio16-083	Dexi3B01G0033550	Similar to BETVIA: Major pollen allergen Bet v 1-A (Betula pendula OX%3D3505)	0	12	7	312
Dexi_CM05836_chr03B	36317891	36318504	QTL_bio16-083	Dexi3B01G0033560	Similar to BETV1B: Major pollen allergen Bet v 1-B (Betula pendula OX%3D3505)	0	4	6	279
Dexi_CM05836_chr03B	36256082	36260869	QTL_bio16-083	Dexi3B01G0033520	Protein of unknown function	0	10	3	263
Dexi_CM05836_chr03B	36334804	36339890	QTL_bio16-083	Dexi3B01G0033580	Similar to DI19-2: Protein DEHYDRATION-INDUCED 19 homolog 2 (Oryza sativa subsp. japonica OX%3D39947)	1	3	4	290
Dexi_CM05836_chr03B	36319689	36323611	QTL_bio16-083	Dexi3B01G0033570	Similar to CSLD4: Cellulose synthase-like protein D4 (Oryza sativa subsp. japonica OX%3D39947)	0	53	22	273
Dexi_CM05836_chr03B	41311663	41312318	QTL_bio16-084	Dexi3B01G0038520	Similar to DHNAT1: 1%2C4-dihydroxy-2-naphthoyl-CoA thioesterase 1 (Arabidopsis thaliana OX%3D3702)	0	3	1	236
Dexi_CM05836_chr03B	41320585	41322569	QTL_bio16-084	Dexi3B01G0038530	Similar to NFD4: Protein NUCLEAR FUSION DEFECTIVE 4 (Arabidopsis thaliana OX%3D3702)	0	8	6	304
Dexi_CM05836_chr03B	41328135	41331762	QTL_bio16-084	Dexi3B01G0038550	Similar to HIPL1: HIPL1 protein (Arabidopsis thaliana OX%3D3702)	0	11	12	194
Dexi_CM05836_chr03B	41322763	41324311	QTL_bio16-084	Dexi3B01G0038540	Similar to AATP1: AAA-ATPase ASD%2C mitochondrial (Arabidopsis thaliana OX%3D3702)	0	7	6	240
Dexi_CM05836_chr03B	41361851	41363647	QTL_bio16-084	Dexi3B01G0038570	Similar to CYP71D55: Premnaspirodiene oxygenase (Hyoscyamus muticus OX%3D35626)	0	13	11	86
Dexi_CM05836_chr03B	41389467	41392008	QTL_bio16-084	Dexi3B01G0038580	Similar to CHX28: Cation/H(+) antiporter 28 (Arabidopsis thaliana OX%3D3702)	0	8	4	314
Dexi_CM05836_chr03B	41392715	41393271	QTL_bio16-084	Dexi3B01G0038590	Similar to At3g08990: Protein yippee-like At3g08990 (Arabidopsis thaliana OX%3D3702)	0	4	2	209
Dexi_CM05836_chr03B	41393886	41394393	QTL_bio16-084	Dexi3B01G0038600	Protein of unknown function	0	2	4	197
Dexi_CM05836_chr03B	41402946	41409010	QTL_bio16-084	Dexi3B01G0038610	Similar to CCD: Carotenoid 9%2C10(9'%2C10')-cleavage dioxygenase (Crocus sativus OX%3D82528)	1	7	1	230
Dexi_CM05836_chr03B	41410842	41411082	QTL_bio16-084	Dexi3B01G0038630	Protein of unknown function	1	4	4	107
Dexi_CM05836_chr03B	41412436	41415133	QTL_bio16-084	Dexi3B01G0038640	Similar to At5g35370: G-type lectin S-receptor-like serine/threonine-protein kinase At5g35370 (Arabidopsis thaliana OX%3D3702)	0	8	9	204
Dexi_CM05836_chr03B	41409222	41409721	QTL_bio16-084	Dexi3B01G0038620	Protein of unknown function	0	1	1	120
Dexi_CM05836_chr03B	41427521	41430675	QTL_bio16-084	Dexi3B01G0038660	Similar to MAP70.1: Microtubule-associated protein 70-1 (Oryza sativa subsp. japonica OX%3D39947)	0	1	2	84
Dexi_CM05836_chr03B	41422085	41426302	QTL_bio16-084	Dexi3B01G0038650	Similar to prp4: Serine/threonine-protein kinase prp4 (Schizosaccharomyces pombe (strain 972 / ATCC 24843) OX%3D284812)	0	7	2	161
Dexi_CM05836_chr03B	41439851	41440310	QTL_bio16-084	Dexi3B01G0038690	Protein of unknown function	2	5	12	107
Dexi_CM05836_chr03B	41436072	41448655	QTL_bio16-084	Dexi3B01G0038680	Similar to NHX7: Sodium/hydrogen exchanger 7 (Arabidopsis thaliana OX%3D3702)	1	21	11	255
Dexi_CM05836_chr03B	41451597	41452701	QTL_bio16-084	Dexi3B01G0038700	Protein of unknown function	0	0	2	173
Dexi_CM05836_chr03B	41453100	41456706	QTL_bio16-084	Dexi3B01G0038710	Similar to SUT2: Sucrose transport protein SUT2 (Oryza sativa subsp. japonica OX%3D39947)	0	3	1	230
Dexi_CM05836_chr03B	41460698	41460929	QTL_bio16-084	Dexi3B01G0038720	Protein of unknown function	0	3	1	106
Dexi_CM05836_chr03B	41332428	41337253	QTL_bio16-084	Dexi3B01G0038560	Similar to GLCAT14B: Beta-glucuronosyltransferase GlcAT14B (Arabidopsis thaliana OX%3D3702)	0	10	4	180
Dexi_CM05836_chr03B	41431573	41435663	QTL_bio16-084	Dexi3B01G0038670	Similar to HD16: Casein kinase 1-like protein HD16 (Oryza sativa subsp. japonica OX%3D39947)	0	0	2	115
Dexi_CM05836_chr04A	7901714	7905931	QTL_bio16-085	Dexi4A01G0010550	Similar to At1g14780: MACPF domain-containing protein At1g14780 (Arabidopsis thaliana OX%3D3702)	0	15	5	175
Dexi_CM05836_chr04A	7916887	7923583	QTL_bio16-085	Dexi4A01G0010560	Similar to MEE40: Pentatricopeptide repeat-containing protein At3g53700%2C chloroplastic (Arabidopsis thaliana OX%3D3702)	0	2	1	222
Dexi_CM05836_chr04A	7918611	7927121	QTL_bio16-085	Dexi4A01G0010570	Similar to MAP70.3: Microtubule-associated protein 70-3 (Oryza sativa subsp. japonica OX%3D39947)	1	4	1	241
Dexi_CM05836_chr04A	7932340	7934857	QTL_bio16-085	Dexi4A01G0010580	Similar to AAMT1: Anthranilate O-methyltransferase 1 (Zea mays OX%3D4577)	0	21	11	315
Dexi_CM05836_chr04A	7946691	7947246	QTL_bio16-085	Dexi4A01G0010590	Protein of unknown function	0	15	2	173
Dexi_CM05836_chr04A	7950415	7954881	QTL_bio16-085	Dexi4A01G0010600	Similar to At3g18200: WAT1-related protein At3g18200 (Arabidopsis thaliana OX%3D3702)	0	1	4	171
Dexi_CM05836_chr04A	7966290	7969698	QTL_bio16-085	Dexi4A01G0010610	Similar to NFXL1: NF-X1-type zinc finger protein NFXL1 (Arabidopsis thaliana OX%3D3702)	0	2	3	169
Dexi_CM05836_chr04A	7979814	7980267	QTL_bio16-085	Dexi4A01G0010620	Similar to HSP16.0: 16.0 kDa heat shock protein%2C peroxisomal (Oryza sativa subsp. japonica OX%3D39947)	0	1	1	191
Dexi_CM05836_chr04A	20932726	20934638	QTL_bio16-086	Dexi4A01G0018590	Similar to GSTT3: Glutathione S-transferase T3 (Arabidopsis thaliana OX%3D3702)	0	3	0	151
Dexi_CM05836_chr04A	20971573	20973902	QTL_bio16-086	Dexi4A01G0018610	Similar to guaA: Probable GMP synthase [glutamine-hydrolyzing] (Helicobacter hepaticus (strain ATCC 51449 / 3B1) OX%3D235279)	0	8	3	170
Dexi_CM05836_chr04A	20977148	20981001	QTL_bio16-086	Dexi4A01G0018620	Similar to pldZ: Phospholipase D Z (Dictyostelium discoideum OX%3D44689)	0	10	5	180
Dexi_CM05836_chr04A	21000311	21002213	QTL_bio16-086	Dexi4A01G0018630	Similar to HLS1: Probable N-acetyltransferase HLS1 (Arabidopsis thaliana OX%3D3702)	0	10	2	216
Dexi_CM05836_chr04A	21023627	21027315	QTL_bio16-086	Dexi4A01G0018650	Similar to MRS2-B: Magnesium transporter MRS2-B (Oryza sativa subsp. japonica OX%3D39947)	0	1	0	66
Dexi_CM05836_chr04A	21029582	21030379	QTL_bio16-086	Dexi4A01G0018660	Similar to ATJ8: Chaperone protein dnaJ 8%2C chloroplastic (Arabidopsis thaliana OX%3D3702)	0	4	1	106
Dexi_CM05836_chr04A	21040564	21041602	QTL_bio16-086	Dexi4A01G0018680	Similar to AT4: Probable long-chain-alcohol O-fatty-acyltransferase 4 (Arabidopsis thaliana OX%3D3702)	0	0	0	116
Dexi_CM05836_chr04A	21042455	21044022	QTL_bio16-086	Dexi4A01G0018690	Similar to Putative anthocyanidin reductase (Ginkgo biloba OX%3D3311)	0	1	4	68
Dexi_CM05836_chr04A	21048205	21048452	QTL_bio16-086	Dexi4A01G0018700	Protein of unknown function	0	2	3	185
Dexi_CM05836_chr04A	21059868	21062967	QTL_bio16-086	Dexi4A01G0018730	Similar to xpo7-b: Exportin-7-B (Xenopus laevis OX%3D8355)	0	6	15	82
Dexi_CM05836_chr04A	21065865	21066228	QTL_bio16-086	Dexi4A01G0018750	Protein of unknown function	0	12	13	190
Dexi_CM05836_chr04A	21057623	21057744	QTL_bio16-086	Dexi4A01G0018720	Protein of unknown function	0	4	6	66
Dexi_CM05836_chr04A	21064369	21065392	QTL_bio16-086	Dexi4A01G0018740	Protein of unknown function	0	16	13	107
Dexi_CM05836_chr04A	21071496	21073718	QTL_bio16-086	Dexi4A01G0018780	Similar to Os06g0651600: Probable protein phosphatase 2C 58 (Oryza sativa subsp. japonica OX%3D39947)	NA
Dexi_CM05836_chr04A	20936540	20943423	QTL_bio16-086	Dexi4A01G0018600	Similar to TAF5: Transcription initiation factor TFIID subunit 5 (Arabidopsis thaliana OX%3D3702)	0	0	5	224
Dexi_CM05836_chr04A	21018817	21021452	QTL_bio16-086	Dexi4A01G0018640	Similar to TMN8: Transmembrane 9 superfamily member 8 (Arabidopsis thaliana OX%3D3702)	0	3	2	128
Dexi_CM05836_chr04A	21049753	21059680	QTL_bio16-086	Dexi4A01G0018710	Similar to XPO7: Exportin-7 (Gallus gallus OX%3D9031)	1	19	12	200
Dexi_CM05836_chr04A	21069758	21070314	QTL_bio16-086	Dexi4A01G0018760	Protein of unknown function	NA
Dexi_CM05836_chr04A	21035593	21038042	QTL_bio16-086	Dexi4A01G0018670	Similar to Putative anthocyanidin reductase (Ginkgo biloba OX%3D3311)	0	14	9	286
Dexi_CM05836_chr04A	21069788	21070474	QTL_bio16-086	Dexi4A01G0018770	Protein of unknown function	NA
Dexi_CM05836_chr04A	21633373	21634901	QTL_bio16-087	Dexi4A01G0019440	Similar to ENDOV: Endonuclease V (Homo sapiens OX%3D9606)	0	22	8	224
Dexi_CM05836_chr04A	21638298	21639250	QTL_bio16-087	Dexi4A01G0019460	Similar to FKBP13: Peptidyl-prolyl cis-trans isomerase FKBP13%2C chloroplastic (Arabidopsis thaliana OX%3D3702)	0	2	0	81
Dexi_CM05836_chr04A	21636306	21637076	QTL_bio16-087	Dexi4A01G0019450	Protein of unknown function	0	6	5	194
Dexi_CM05836_chr04A	21651762	21655567	QTL_bio16-087	Dexi4A01G0019470	Similar to RBK1: Receptor-like cytosolic serine/threonine-protein kinase RBK1 (Arabidopsis thaliana OX%3D3702)	0	3	8	195
Dexi_CM05836_chr04A	21665477	21669956	QTL_bio16-087	Dexi4A01G0019490	Similar to VSR6: Vacuolar-sorting receptor 6 (Arabidopsis thaliana OX%3D3702)	2	6	11	142
Dexi_CM05836_chr04A	21670963	21674378	QTL_bio16-087	Dexi4A01G0019500	Protein of unknown function	0	8	3	167
Dexi_CM05836_chr04A	21682542	21684729	QTL_bio16-087	Dexi4A01G0019510	Similar to APL: Myb family transcription factor APL (Arabidopsis thaliana OX%3D3702)	0	5	5	218
Dexi_CM05836_chr04A	21688489	21691383	QTL_bio16-087	Dexi4A01G0019520	Similar to ALIS3: ALA-interacting subunit 3 (Arabidopsis thaliana OX%3D3702)	0	11	2	265
Dexi_CM05836_chr04A	21692957	21694167	QTL_bio16-087	Dexi4A01G0019530	Similar to HDHD3: Haloacid dehalogenase-like hydrolase domain-containing protein 3 (Bos taurus OX%3D9913)	0	16	8	162
Dexi_CM05836_chr04A	21697534	21698507	QTL_bio16-087	Dexi4A01G0019540	Similar to PDCB3: PLASMODESMATA CALLOSE-BINDING PROTEIN 3 (Arabidopsis thaliana OX%3D3702)	0	7	4	202
Dexi_CM05836_chr04A	21710048	21714234	QTL_bio16-087	Dexi4A01G0019550	Similar to AAH: Probable allantoate deiminase (Oryza sativa subsp. japonica OX%3D39947)	0	11	20	326
Dexi_CM05836_chr04A	21718319	21724888	QTL_bio16-087	Dexi4A01G0019560	Similar to HMA9: Cation-transporting ATPase HMA5 (Oryza sativa subsp. japonica OX%3D39947)	0	18	6	183
Dexi_CM05836_chr04A	21731652	21732745	QTL_bio16-087	Dexi4A01G0019570	Similar to ALMT12: Aluminum-activated malate transporter 12 (Arabidopsis thaliana OX%3D3702)	0	7	13	174
Dexi_CM05836_chr04A	21659403	21661387	QTL_bio16-087	Dexi4A01G0019480	Similar to Fructose-1%2C6-bisphosphatase%2C chloroplastic (Spinacia oleracea OX%3D3562)	0	6	4	153
Dexi_CM05836_chr04A	21757077	21757118	QTL_bio16-088	Dexi4A01G0019580	Protein of unknown function	0	8	15	184
Dexi_CM05836_chr04A	21799578	21800860	QTL_bio16-088	Dexi4A01G0019610	Similar to VQ22: VQ motif-containing protein 22 (Arabidopsis thaliana OX%3D3702)	0	10	2	211
Dexi_CM05836_chr04A	21809100	21813298	QTL_bio16-088	Dexi4A01G0019620	Similar to GAPCP2: Glyceraldehyde-3-phosphate dehydrogenase GAPCP2%2C chloroplastic (Arabidopsis thaliana OX%3D3702)	0	15	12	228
Dexi_CM05836_chr04A	21843754	21844716	QTL_bio16-088	Dexi4A01G0019630	Similar to MADS30: MADS-box transcription factor 30 (Oryza sativa subsp. japonica OX%3D39947)	0	18	7	401
Dexi_CM05836_chr04A	21848755	21850413	QTL_bio16-088	Dexi4A01G0019640	Similar to ZBP14: 14 kDa zinc-binding protein (Zea mays OX%3D4577)	0	13	17	170
Dexi_CM05836_chr04A	21853274	21855928	QTL_bio16-088	Dexi4A01G0019650	Similar to Phosphoglycerate kinase%2C cytosolic (Triticum aestivum OX%3D4565)	0	26	31	440
Dexi_CM05836_chr04A	21772153	21775322	QTL_bio16-088	Dexi4A01G0019600	Protein of unknown function	0	3	4	120
Dexi_CM05836_chr04A	21757548	21759750	QTL_bio16-088	Dexi4A01G0019590	Similar to Os06g0665900: Thioredoxin O%2C mitochondrial (Oryza sativa subsp. japonica OX%3D39947)	0	11	4	131
Dexi_CM05836_chr04A	22279694	22280285	QTL_bio16-089	Dexi4A01G0020040	Similar to Os06g0675700: Probable alpha-glucosidase Os06g0675700 (Oryza sativa subsp. japonica OX%3D39947)	0	1	2	208
Dexi_CM05836_chr04A	22283554	22287057	QTL_bio16-089	Dexi4A01G0020050	Similar to NAC021: NAC domain-containing protein 21/22 (Arabidopsis thaliana OX%3D3702)	0	17	7	250
Dexi_CM05836_chr04A	22309154	22313332	QTL_bio16-089	Dexi4A01G0020070	Similar to At1g04390: BTB/POZ domain-containing protein At1g04390 (Arabidopsis thaliana OX%3D3702)	0	3	1	246
Dexi_CM05836_chr04A	22304668	22306012	QTL_bio16-089	Dexi4A01G0020060	Protein of unknown function	0	2	2	187
Dexi_CM05836_chr04A	22318919	22319652	QTL_bio16-089	Dexi4A01G0020090	Similar to NRAMP3: Metal transporter Nramp3 (Oryza sativa subsp. japonica OX%3D39947)	0	0	0	193
Dexi_CM05836_chr04A	22320049	22322971	QTL_bio16-089	Dexi4A01G0020100	Similar to NRAMP3: Metal transporter Nramp3 (Oryza sativa subsp. japonica OX%3D39947)	0	11	10	199
Dexi_CM05836_chr04A	22316748	22317027	QTL_bio16-089	Dexi4A01G0020080	Protein of unknown function	0	6	4	141
Dexi_CM05836_chr04A	22341309	22345882	QTL_bio16-089	Dexi4A01G0020110	Protein of unknown function	2	8	11	120
Dexi_CM05836_chr04A	22341448	22343382	QTL_bio16-089	Dexi4A01G0020120	Similar to CRPK1: Cold-responsive protein kinase 1 (Arabidopsis thaliana OX%3D3702)	0	1	3	144
Dexi_CM05836_chr04A	22350407	22351819	QTL_bio16-089	Dexi4A01G0020130	Similar to PLP3: Patatin-like protein 3 (Oryza sativa subsp. japonica OX%3D39947)	0	4	4	111
Dexi_CM05836_chr04A	22375582	22379735	QTL_bio16-089	Dexi4A01G0020140	Protein of unknown function	0	7	3	127
Dexi_CM05836_chr04A	22524366	22525281	QTL_bio16-090	Dexi4A01G0020320	Protein of unknown function	0	2	4	183
Dexi_CM05836_chr04A	22532819	22536662	QTL_bio16-090	Dexi4A01G0020350	Similar to B3GALT2: Probable beta-1%2C3-galactosyltransferase 2 (Arabidopsis thaliana OX%3D3702)	0	5	8	187
Dexi_CM05836_chr04A	22539360	22542507	QTL_bio16-090	Dexi4A01G0020360	Protein of unknown function	2	6	23	145
Dexi_CM05836_chr04A	22545200	22551305	QTL_bio16-090	Dexi4A01G0020370	Similar to HSP70-16: Heat shock 70 kDa protein 16 (Arabidopsis thaliana OX%3D3702)	0	14	14	260
Dexi_CM05836_chr04A	22579327	22581822	QTL_bio16-090	Dexi4A01G0020380	Protein of unknown function	0	0	1	84
Dexi_CM05836_chr04A	22598484	22602062	QTL_bio16-090	Dexi4A01G0020390	Protein of unknown function	0	13	1	86
Dexi_CM05836_chr04A	22617197	22621831	QTL_bio16-090	Dexi4A01G0020410	Similar to GLR3.5: Glutamate receptor 3.5 (Arabidopsis thaliana OX%3D3702)	0	15	13	197
Dexi_CM05836_chr04A	22636663	22640155	QTL_bio16-090	Dexi4A01G0020430	Protein of unknown function	0	3	1	184
Dexi_CM05836_chr04A	22640793	22641585	QTL_bio16-090	Dexi4A01G0020450	Protein of unknown function	0	4	4	187
Dexi_CM05836_chr04A	22639329	22640928	QTL_bio16-090	Dexi4A01G0020440	Protein of unknown function	1	9	14	131
Dexi_CM05836_chr04A	22527382	22528620	QTL_bio16-090	Dexi4A01G0020340	Protein of unknown function	1	13	12	173
Dexi_CM05836_chr04A	22526427	22528030	QTL_bio16-090	Dexi4A01G0020330	Similar to GAM1: Transcription factor GAMYB (Oryza sativa subsp. indica OX%3D39946)	0	1	4	172
Dexi_CM05836_chr04A	22609302	22614087	QTL_bio16-090	Dexi4A01G0020400	Similar to GLR3.4: Glutamate receptor 3.4 (Arabidopsis thaliana OX%3D3702)	0	1	1	126
Dexi_CM05836_chr04A	22624099	22626428	QTL_bio16-090	Dexi4A01G0020420	Similar to CYP77A3: Cytochrome P450 77A3 (Glycine max OX%3D3847)	0	3	4	228
Dexi_CM05836_chr04B	2974612	2977769	QTL_bio16-091	Dexi4B01G0004150	Similar to LACS4: Long chain acyl-CoA synthetase 4 (Arabidopsis thaliana OX%3D3702)	NA
Dexi_CM05836_chr04B	2978441	2980614	QTL_bio16-091	Dexi4B01G0004160	Similar to DRT111: DNA-damage-repair/toleration protein DRT111%2C chloroplastic (Arabidopsis thaliana OX%3D3702)	NA
Dexi_CM05836_chr04B	2984216	2986792	QTL_bio16-091	Dexi4B01G0004180	Similar to WRKY30: Probable WRKY transcription factor 30 (Arabidopsis thaliana OX%3D3702)	0	0	0	121
Dexi_CM05836_chr04B	2983898	2984192	QTL_bio16-091	Dexi4B01G0004170	Protein of unknown function	NA
Dexi_CM05836_chr04B	2989520	2995723	QTL_bio16-091	Dexi4B01G0004190	Similar to TPST: Protein-tyrosine sulfotransferase (Arabidopsis thaliana OX%3D3702)	0	0	1	139
Dexi_CM05836_chr04B	3000906	3001880	QTL_bio16-091	Dexi4B01G0004200	Similar to BPM1: BTB/POZ and MATH domain-containing protein 1 (Arabidopsis thaliana OX%3D3702)	0	0	0	8
Dexi_CM05836_chr04B	3011333	3012057	QTL_bio16-091	Dexi4B01G0004210	Similar to BPM1: BTB/POZ and MATH domain-containing protein 1 (Arabidopsis thaliana OX%3D3702)	0	0	0	1
[truncated: 906 more rows]

## Sheet: GO-terms enrichment_climate
GO-term enrichment test for candidate loci assicated with climate: the mean temperature of the wettest quarter and mean precipitation of wettest quarter ( bio8 and bio16, respectively)
[truncated: 82 more rows]

[truncated: 2 more sheets: candidateSNPs_ethnic, annot_candidateGenes_ethnic]
