# Supplementary material for: Fonio millet genome unlocks African orphan crop diversity for agriculture in a changing climate
Source: Nat Commun. 2020 Sep 8;11:4488. doi: 10.1038/s41467-020-18329-4 (PMC7479619; doi:10.1038/s41467-020-18329-4)
Supplement: Supplementary file 12 — Supplementary Dataset 8 [file 41467_2020_18329_MOESM12_ESM.xlsx]

## Sheet: list_orthologs
List of orthologs obtained from BLAST and alignment results against the fonio assembly
Domestication gene	Crop	Reference	Ortholog	Chromsome	Start	End	Gene ID	Hit percentage	Average sequence identity (%)
D18	Rice	Qiao et al., 2007	D18_rice_1	Dexi_CM05836_chr05A	3433520	3435166	Dexi5A01G0004540	0.95	83.506
			D18_rice_2	Dexi_CM05836_chr05B	3159544	3160992	Dexi5B01G0004680	0.93	85.276
GIF1	Rice	Wang et al., 2008	GIF1_rice_1	Dexi_CM05836_chr07A	17244111	17247888	Dexi7A01G0005950	0.961603	82.934
			GIF1_rice_2	Dexi_CM05836_chr07A	17235975	17238842	Dexi7A01G0005940	0.948247	78.889
			GIF1_rice_3	Dexi_CM05836_chr07A	17254497	17258024	Dexi7A01G0005970	0.996661	77.669
			GIF1_rice_4	Dexi_CM05836_chr07B	14583400	14587095	Dexi7B01G0006840	0.964942	83.152
			GIF1_rice_5	Dexi_CM05836_chr07B	14572366	14575355	Dexi7B01G0006830	0.974958	79.408
GRF4	Maize	Zhang et al., 2008	GRF4_maize_1	Dexi_CM05836_chr02A	37777960	37779913	Dexi2A01G0026260	0.970803	82.671
			GRF4_maize_2	Dexi_CM05836_chr02B	34151334	34153458	Dexi2B01G0024900	0.970803	82.07
GS5	Rice	Li et al., 2011	GS5_rice_1	Dexi_CM05836_chr03A	8943431	8947038	Dexi3A01G0012320	0.912682	81.244
			GS5_rice_2	Dexi_CM05836_chr03B	8703406	8707238	Dexi3B01G0012430	0.912682	81.485
lg1	Maize	Lewis et al., 2014	lg1_maize_1	Dexi_CM05836_chr07A	30119922	30123181	Dexi7A01G0021520	0.914989	83.821
			lg1_maize_2	Dexi_CM05836_chr07B	27201027	27204354	Dexi7B01G0022200	0.927602	84.271
lg2	Maize	Lewis et al., 2014	lg2_maize_1	Dexi_CM05836_chr05A	35549658	35556059	Dexi5A01G0033170	0.709859	91.138
			lg2_maize_2	Dexi_CM05836_chr05B	33774801	33780689	Dexi5B01G0033350	0.744468	89.597
SBI	Rice	Liu et al., 2018	SBI_1	Dexi_CM05836_chr03A	14889510	14890738	Dexi3A01G0019040	0.981221	73.019
			SBI_2	Dexi_CM05836_chr03B	14539171	14540415	Dexi3B01G0019480	0.995305	74.833
qSH1	Rice	Konishi et al., 2005	SH1_rice_1	Dexi_CM05836_chr05A	35006181	35010604	Dexi5A01G0032490	0.96	77.182
			SH1_rice_2	Dexi_CM05836_chr05B	33219887	33223961	Dexi5B01G0032660	1	75.522
SH4	Rice	Li et al., 2006	SH4_2	Dexi_CM05836_chr07A	30779713	30781803	Dexi7A01G0022580	1	76.229
			SH4_1	Dexi_CM05836_chr07B	27892444	27894545	Dexi7B01G0023280	1	76.248
SPL16	Rice	wang et al., 2012	SPL16_rice_1	Dexi_CM05836_chr06A	27024307	27029058	Dexi6A01G0019400	0.805423	74.257
			SPL16_rice_2	Dexi_CM05836_chr06B	25389988	25394633	Dexi6B01G0018430	0.800638	74.602
			Bh4_rice_Oryza_sativa_2	Dexi_CM05836_chr05A	3172863	3174433	Dexi5A01G0004230	1	76.988
			Bh4_rice_Oryza_sativa_3	Dexi_CM05836_chr05B	2897343	2898909	Dexi5B01G0004280	1	77.523
GRAS2(DLT)	Rice	Tong et al., 2012	GRAS2(DLT)_rice_Oryza_sativa_1	Dexi_CM05836_chr04A	1042682	1044580	Dexi4A01G0001610	1	82.09
			GRAS2(DLT)_rice_Oryza_sativa_2	Dexi_CM05836_chr04B	1053257	1055158	Dexi4B01G0001730	1	81.912
GSE5	Rice	Duan et al., 2017	GSE5_rice_1	Dexi_CM05836_chr03A	9929461	9931147	Putative ortholog on chr03A	1	74.531
			GSE5_rice_2	Dexi_CM05836_chr03B	9966657	9968344	Putative ortholog on chr03B	1	75.968
GW2	Rice	Song et al., 2007	GW2_rice_1	Dexi_CM05836_chr01A	9216939	9221422	Dexi1A01G0010680	1	83.784
			GW2_rice_2	Dexi_CM05836_chr01B	9391458	9396296	Dexi1B01G0010000	1	83.898
Nud	Barely	Taketa et al., 2008	Nud_barely_1	Dexi_CM05836_chr04A	20535995	20536979	Dexi4A01G0016790	1	78.904
			Nud_barely_2	Dexi_CM05836_chr04B	18680761	18681735	Dexi4B01G0016590	1	79.498
Q	Wheat	Simons et al, 2006	Q_wheat	Dexi_CM05836_chr09A	1792785	1796280	Dexi9A01G0003400	0.747768	80.896
			Q_wheat	Dexi_CM05836_chr09B	1817003	1820357	Dexi9B01G0003180	0.840774	80.442
rht1-B1b	Wheat	Perace et al., 2011	rht1-B1b_wheat_Triticum_aestivum	Dexi_CM05836_chr09A	7392605	7394512	Dexi9A01G0011770	1	84.091
			rht1-B1b_wheat_Triticum_aestivum	Dexi_CM05836_chr09B	11384222	11386111	Dexi9B01G0016520	1	84.005
SD1	Rice	Asano et al., 2011	SD1_rice_1	Dexi_CM05836_chr05A	36566861	36569251	Dexi5A01G0034530	0.905983	88.585
			SD1_rice_2	Dexi_CM05836_chr05B	34838851	34841395	Dexi5B01G0034620	0.905983	88.679
Sdr4_rice	Rice	Sugimoto et al., 2010	Sdr4_rice_1	Dexi_CM05836_chr02A	42323350	42324372	Dexi2A01G0031570	1	73.126
			Sdr4_rice_2	Dexi_CM05836_chr02B	38744231	38745220	Dexi2B01G0030470	1	73.567
TAC1	Rice	Yu et al., 2007	TAC1_rice_1	Dexi_CM05836_chr02A	35630033	35630591	Dexi2A01G0023950	0.711538	72.072
		Yu et al., 2007	TAC1_rice_2	Dexi_CM05836_chr02B	32210585	32212231	Dexi2B01G0022580	0.912821	78.792
tb1	Maize	Studer et al., 2017	tb1_maize	Dexi_CM05836_chr09A	7449528	7450619	Dexi9A01G0011820	1	76.724
			tb1_maize	Dexi_CM05836_chr09B	11329839	11330942	Putative ortholog on chr09B	1	76.515
tga1	Maize	Wang et al., 2005	tga1_Maize	Dexi_CM05836_chr06A	27024307	27029058	Dexi6A01G0019400	1	76.362
			tga1_Maize	Dexi_CM05836_chr06B	25389988	25394633	Dexi6B01G0018430	1	76.116
Sh1	Sorghum / Rice	Lin et al., 2012	Sh1_1	Dexi_CM05836_chr09A	10001343	10007770	Dexi9A01G0015055	0.87	82.55
			Sh1_2	Dexi_CM05836_chr09B	9068490	9075177	Dexi9B01G0013485	0.87	82.777
ZmSh1-1	Maize	Lin et al., 2012	ZmSh1-1_shattering_maize	same hit as OsSh1
SvSh1	Sorghum virgatum	Lin et al., 2012	SvSh1_Sorghum virgatum	same hit as OsSh1
SiSh1_Yugu1	Foxtail_millet	Lin et al., 2012	SiSh1_Yugu1_foxtail_millet	same hit as OsSh1
ObSH3	Rice	Lv et al., 2018	ObSH3_rice	same hit as OsSh1
Dt1	Soybean	Tian et al., 2010	Dt1_soybean_glycineM	Dexi_CM05836_chr03A	2059982	2060825	Dexi3A01G0003160	0.97318	74.409
				Dexi_CM05836_chr03B	2094389	2095232	Dexi3B01G0003200	0.97318	74.409
TFL1y	Common bean	Repinski et al., 2012	TFL1y_common bean_vulgaris	Dexi_CM05836_chr03A	2059982	2060825	Dexi3A01G0003160	0.969349	74.704
				Dexi_CM05836_chr03B	2094389	2095232	Dexi3B01G0003200	0.969349	74.704
HaFT1	Sunflower	Blackman et al., 2011	HaFT1_sunflower	Dexi_CM05836_chr04A	2905040	2906245	Dexi4A01G0004080	0.935238	72.505
				Dexi_CM05836_chr04B	2996521	2997732	Dexi4B01G0004160	0.935238	72.505
qSW5	Rice	Shomura et al., 2008	qSW5_rice	no_hit
style2-1	Tomato	Chen et al., 2007	style2-1_tomato	no_hit
BS1	Soybean	Ge et al, 2016	BS1_soybean_Glycine_max	no_hit
SUN	Tomato	Xiao et al., 2008	SUN_tomato	no_hit
fasciated	Tomato	Cong et al., 2008	fasciated_tomato	no_hit
PROG1	Rice	Tan et al., 2008	PROG1_Os-rufipogon	no_hit
fw2.2 also known as ORFX	Tomato	Frary et al., 2000	fw2.2 also known as "ORFX"_tomato	no_hit
Rc	Rice	Sweeney et al., 2006	Rc_rice	no_hit

## Sheet: Regions_FST_0.01_treshold
List of candidate genomic regions under selection using FST method (threshold =0.1 highest value)
Chromsome	Start	End	Mean FST
Dexi_CM05836_chr01A	8570001	8620000	0.572758
Dexi_CM05836_chr01A	8590001	8640000	0.578165
Dexi_CM05836_chr01A	8600001	8650000	0.576157
Dexi_CM05836_chr01A	17050001	17100000	0.754064
Dexi_CM05836_chr01A	21480001	21530000	0.622957
Dexi_CM05836_chr01A	21490001	21540000	0.597741
Dexi_CM05836_chr01A	21500001	21550000	0.588604
Dexi_CM05836_chr01A	21510001	21560000	0.579134
Dexi_CM05836_chr01A	21520001	21570000	0.571601
Dexi_CM05836_chr01A	21570001	21620000	0.591506
Dexi_CM05836_chr01A	21580001	21630000	0.591369
Dexi_CM05836_chr01A	21590001	21640000	0.607018
Dexi_CM05836_chr01A	21600001	21650000	0.578382
Dexi_CM05836_chr01A	21990001	22040000	0.574713
Dexi_CM05836_chr01A	22010001	22060000	0.573821
Dexi_CM05836_chr01A	22350001	22400000	0.577116
Dexi_CM05836_chr01A	23020001	23070000	0.574049
Dexi_CM05836_chr01A	23030001	23080000	0.582618
Dexi_CM05836_chr01A	23040001	23090000	0.585711
Dexi_CM05836_chr01A	23050001	23100000	0.57266
Dexi_CM05836_chr01A	23230001	23280000	0.574451
Dexi_CM05836_chr01A	23330001	23380000	0.582959
Dexi_CM05836_chr01A	30770001	30820000	0.571637
Dexi_CM05836_chr01A	30780001	30830000	0.579884
Dexi_CM05836_chr01A	33980001	34030000	0.593609
Dexi_CM05836_chr01A	34200001	34250000	0.681477
Dexi_CM05836_chr01A	34330001	34380000	0.590362
Dexi_CM05836_chr01A	34340001	34390000	0.590362
Dexi_CM05836_chr01A	34350001	34400000	0.590362
Dexi_CM05836_chr01A	34360001	34410000	0.590362
Dexi_CM05836_chr01A	34370001	34420000	0.590362
Dexi_CM05836_chr01A	35610001	35660000	0.612782
Dexi_CM05836_chr01A	35620001	35670000	0.625523
Dexi_CM05836_chr01A	35630001	35680000	0.637186
Dexi_CM05836_chr01A	35640001	35690000	0.621685
Dexi_CM05836_chr01A	35650001	35700000	0.583039
Dexi_CM05836_chr01B	1230001	1280000	0.613735
Dexi_CM05836_chr01B	1650001	1700000	0.577883
Dexi_CM05836_chr01B	1660001	1710000	0.583491
Dexi_CM05836_chr01B	1670001	1720000	0.571554
Dexi_CM05836_chr01B	1680001	1730000	0.573058
Dexi_CM05836_chr01B	3590001	3640000	0.661087
Dexi_CM05836_chr01B	3600001	3650000	0.661087
Dexi_CM05836_chr01B	3610001	3660000	0.638545
Dexi_CM05836_chr01B	5550001	5600000	0.593556
Dexi_CM05836_chr01B	5560001	5610000	0.626187
Dexi_CM05836_chr01B	5570001	5620000	0.609411
Dexi_CM05836_chr01B	7340001	7390000	0.599185
Dexi_CM05836_chr01B	7350001	7400000	0.607345
Dexi_CM05836_chr01B	7360001	7410000	0.606129
Dexi_CM05836_chr01B	10290001	10340000	0.579258
Dexi_CM05836_chr01B	10300001	10350000	0.590056
Dexi_CM05836_chr01B	13490001	13540000	0.605259
Dexi_CM05836_chr01B	19210001	19260000	0.586573
Dexi_CM05836_chr01B	19220001	19270000	0.589013
Dexi_CM05836_chr01B	19230001	19280000	0.606011
Dexi_CM05836_chr01B	19240001	19290000	0.605545
Dexi_CM05836_chr01B	19250001	19300000	0.59892
Dexi_CM05836_chr01B	19260001	19310000	0.613735
Dexi_CM05836_chr01B	19270001	19320000	0.624214
Dexi_CM05836_chr01B	19280001	19330000	0.611967
Dexi_CM05836_chr01B	19290001	19340000	0.622268
Dexi_CM05836_chr01B	19300001	19350000	0.611034
Dexi_CM05836_chr01B	19310001	19360000	0.596883
Dexi_CM05836_chr01B	19320001	19370000	0.587056
Dexi_CM05836_chr01B	22590001	22640000	0.596065
Dexi_CM05836_chr01B	22600001	22650000	0.61848
Dexi_CM05836_chr01B	22610001	22660000	0.599942
Dexi_CM05836_chr01B	22620001	22670000	0.598833
Dexi_CM05836_chr01B	22630001	22680000	0.581573
Dexi_CM05836_chr02A	8020001	8070000	0.79908
Dexi_CM05836_chr02A	8030001	8080000	0.652247
Dexi_CM05836_chr02A	9210001	9260000	0.58302
Dexi_CM05836_chr02A	9220001	9270000	0.582804
Dexi_CM05836_chr02A	10560001	10610000	0.575802
Dexi_CM05836_chr02A	11020001	11070000	0.577818
Dexi_CM05836_chr02A	11030001	11080000	0.598853
Dexi_CM05836_chr02A	11040001	11090000	0.621428
Dexi_CM05836_chr02A	11050001	11100000	0.641367
Dexi_CM05836_chr02A	11060001	11110000	0.62693
Dexi_CM05836_chr02A	11070001	11120000	0.602425
Dexi_CM05836_chr02A	22710001	22760000	0.584741
Dexi_CM05836_chr02A	22720001	22770000	0.607135
Dexi_CM05836_chr02A	22730001	22780000	0.614058
Dexi_CM05836_chr02A	22740001	22790000	0.646407
Dexi_CM05836_chr02A	22750001	22800000	0.665454
Dexi_CM05836_chr02A	22760001	22810000	0.65898
Dexi_CM05836_chr02A	22770001	22820000	0.626878
Dexi_CM05836_chr02A	22780001	22830000	0.60669
Dexi_CM05836_chr02A	22790001	22840000	0.590786
Dexi_CM05836_chr02A	22830001	22880000	0.584996
Dexi_CM05836_chr02A	30580001	30630000	0.589358
Dexi_CM05836_chr02A	30640001	30690000	0.574008
Dexi_CM05836_chr02A	32710001	32760000	0.577709
Dexi_CM05836_chr02A	32720001	32770000	0.587268
Dexi_CM05836_chr02A	35030001	35080000	0.582164
Dexi_CM05836_chr02A	35040001	35090000	0.598393
Dexi_CM05836_chr02A	35050001	35100000	0.598501
Dexi_CM05836_chr02A	35060001	35110000	0.638356
Dexi_CM05836_chr02A	35070001	35120000	0.608212
Dexi_CM05836_chr02A	35380001	35430000	0.581576
Dexi_CM05836_chr02A	35690001	35740000	0.572667
Dexi_CM05836_chr02A	35700001	35750000	0.57908
Dexi_CM05836_chr02A	37350001	37400000	0.582896
Dexi_CM05836_chr02A	37360001	37410000	0.584735
Dexi_CM05836_chr02A	39670001	39720000	0.589407
Dexi_CM05836_chr02A	40670001	40720000	0.580883
Dexi_CM05836_chr02A	43470001	43520000	0.579842
Dexi_CM05836_chr02A	43480001	43530000	0.575103
Dexi_CM05836_chr02B	2460001	2510000	0.616592
Dexi_CM05836_chr02B	3920001	3970000	0.577412
Dexi_CM05836_chr02B	4850001	4900000	0.579547
Dexi_CM05836_chr02B	5440001	5490000	0.612451
Dexi_CM05836_chr02B	5450001	5500000	0.626342
Dexi_CM05836_chr02B	5460001	5510000	0.605944
Dexi_CM05836_chr02B	5470001	5520000	0.578838
Dexi_CM05836_chr02B	5480001	5530000	0.589974
Dexi_CM05836_chr02B	5660001	5710000	0.590505
Dexi_CM05836_chr02B	34570001	34620000	0.586136
Dexi_CM05836_chr02B	34690001	34740000	0.571852
Dexi_CM05836_chr02B	34700001	34750000	0.594103
Dexi_CM05836_chr02B	34710001	34760000	0.607411
Dexi_CM05836_chr02B	43120001	43170000	0.601115
Dexi_CM05836_chr03A	2580001	2630000	0.590171
Dexi_CM05836_chr03A	2590001	2640000	0.575588
Dexi_CM05836_chr03A	8220001	8270000	0.576688
Dexi_CM05836_chr03A	8230001	8280000	0.611068
Dexi_CM05836_chr03A	8920001	8970000	0.580683
Dexi_CM05836_chr03A	11470001	11520000	0.598768
Dexi_CM05836_chr03A	11480001	11530000	0.591979
Dexi_CM05836_chr03A	11490001	11540000	0.586453
Dexi_CM05836_chr03A	11500001	11550000	0.586623
Dexi_CM05836_chr03A	11580001	11630000	0.57328
Dexi_CM05836_chr03A	11590001	11640000	0.582247
Dexi_CM05836_chr03A	11660001	11710000	0.578573
Dexi_CM05836_chr03A	11810001	11860000	0.575903
Dexi_CM05836_chr03A	11820001	11870000	0.580245
Dexi_CM05836_chr03A	11830001	11880000	0.595238
Dexi_CM05836_chr03A	11840001	11890000	0.60021
Dexi_CM05836_chr03A	11850001	11900000	0.60666
Dexi_CM05836_chr03A	11860001	11910000	0.602552
Dexi_CM05836_chr03A	11870001	11920000	0.598783
Dexi_CM05836_chr03A	11880001	11930000	0.582649
Dexi_CM05836_chr03A	11890001	11940000	0.574105
Dexi_CM05836_chr03A	12160001	12210000	0.586077
Dexi_CM05836_chr03A	12170001	12220000	0.592693
Dexi_CM05836_chr03A	12180001	12230000	0.619873
Dexi_CM05836_chr03A	12190001	12240000	0.635102
Dexi_CM05836_chr03A	12200001	12250000	0.639427
Dexi_CM05836_chr03A	12210001	12260000	0.632791
Dexi_CM05836_chr03A	12220001	12270000	0.615867
Dexi_CM05836_chr03A	12230001	12280000	0.582098
Dexi_CM05836_chr03A	12250001	12300000	0.590799
Dexi_CM05836_chr03A	12850001	12900000	0.588699
Dexi_CM05836_chr03A	12860001	12910000	0.575956
Dexi_CM05836_chr03A	13650001	13700000	0.576334
Dexi_CM05836_chr03A	14660001	14710000	0.581339
Dexi_CM05836_chr03A	14680001	14730000	0.585657
Dexi_CM05836_chr03A	14690001	14740000	0.592444
Dexi_CM05836_chr03A	14700001	14750000	0.591014
Dexi_CM05836_chr03A	14710001	14760000	0.577427
Dexi_CM05836_chr03A	14720001	14770000	0.617255
Dexi_CM05836_chr03A	14730001	14780000	0.614265
Dexi_CM05836_chr03A	14740001	14790000	0.59948
Dexi_CM05836_chr03A	14750001	14800000	0.594539
Dexi_CM05836_chr03A	14760001	14810000	0.586163
Dexi_CM05836_chr03A	14830001	14880000	0.585262
Dexi_CM05836_chr03A	14840001	14890000	0.574022
Dexi_CM05836_chr03A	17120001	17170000	0.57215
Dexi_CM05836_chr03A	17130001	17180000	0.584302
Dexi_CM05836_chr03A	17140001	17190000	0.583688
Dexi_CM05836_chr03A	17200001	17250000	0.572231
Dexi_CM05836_chr03A	19870001	19920000	0.589786
Dexi_CM05836_chr03A	19880001	19930000	0.607294
Dexi_CM05836_chr03A	19890001	19940000	0.619263
Dexi_CM05836_chr03A	19900001	19950000	0.618684
Dexi_CM05836_chr03A	19910001	19960000	0.617745
Dexi_CM05836_chr03A	19920001	19970000	0.589369
Dexi_CM05836_chr03A	24210001	24260000	0.573558
Dexi_CM05836_chr03A	33980001	34030000	0.588643
Dexi_CM05836_chr03A	34080001	34130000	0.573678
Dexi_CM05836_chr03A	34090001	34140000	0.579499
Dexi_CM05836_chr03A	34100001	34150000	0.587614
Dexi_CM05836_chr03A	34110001	34160000	0.571729
Dexi_CM05836_chr03A	38590001	38640000	0.589504
Dexi_CM05836_chr03A	38600001	38650000	0.585786
Dexi_CM05836_chr03A	38610001	38660000	0.582683
Dexi_CM05836_chr03A	39230001	39280000	0.590034
Dexi_CM05836_chr03A	39240001	39290000	0.613073
Dexi_CM05836_chr03A	39250001	39300000	0.596428
Dexi_CM05836_chr03A	39260001	39310000	0.595147
Dexi_CM05836_chr03A	39270001	39320000	0.595167
Dexi_CM05836_chr03A	39520001	39570000	0.587734
Dexi_CM05836_chr03A	40260001	40310000	0.584579
Dexi_CM05836_chr03A	40270001	40320000	0.599562
Dexi_CM05836_chr03A	40280001	40330000	0.584966
Dexi_CM05836_chr03B	8150001	8200000	0.575428
Dexi_CM05836_chr03B	8160001	8210000	0.572998
Dexi_CM05836_chr03B	14780001	14830000	0.580666
Dexi_CM05836_chr03B	14790001	14840000	0.645767
Dexi_CM05836_chr03B	14800001	14850000	0.582919
Dexi_CM05836_chr03B	16760001	16810000	0.582627
Dexi_CM05836_chr03B	16770001	16820000	0.608346
Dexi_CM05836_chr03B	16780001	16830000	0.614715
Dexi_CM05836_chr03B	16790001	16840000	0.605994
Dexi_CM05836_chr03B	16800001	16850000	0.572827
Dexi_CM05836_chr03B	30330001	30380000	0.57745
Dexi_CM05836_chr03B	30340001	30390000	0.614834
Dexi_CM05836_chr03B	30350001	30400000	0.611284
Dexi_CM05836_chr03B	30360001	30410000	0.594199
Dexi_CM05836_chr03B	31870001	31920000	0.582354
Dexi_CM05836_chr03B	31880001	31930000	0.5832
Dexi_CM05836_chr03B	41470001	41520000	0.662998
Dexi_CM05836_chr04A	2930001	2980000	0.576318
Dexi_CM05836_chr04A	2940001	2990000	0.586722
Dexi_CM05836_chr04A	3060001	3110000	0.579843
Dexi_CM05836_chr04A	3070001	3120000	0.574681
Dexi_CM05836_chr04A	3690001	3740000	0.583646
Dexi_CM05836_chr04A	9430001	9480000	0.579729
Dexi_CM05836_chr04A	9440001	9490000	0.579888
Dexi_CM05836_chr04A	12700001	12750000	0.580749
Dexi_CM05836_chr04A	19670001	19720000	0.571939
Dexi_CM05836_chr04A	20040001	20090000	0.57329
Dexi_CM05836_chr04A	20690001	20740000	0.59255
Dexi_CM05836_chr04A	20700001	20750000	0.608012
Dexi_CM05836_chr04A	20710001	20760000	0.61592
Dexi_CM05836_chr04A	20720001	20770000	0.605863
Dexi_CM05836_chr04A	20730001	20780000	0.574885
Dexi_CM05836_chr04A	21340001	21390000	0.578387
Dexi_CM05836_chr04A	21350001	21400000	0.625929
Dexi_CM05836_chr04A	21360001	21410000	0.620525
Dexi_CM05836_chr04A	21370001	21420000	0.579651
Dexi_CM05836_chr04A	24260001	24310000	0.577398
Dexi_CM05836_chr04A	25100001	25150000	0.580246
Dexi_CM05836_chr04A	25120001	25170000	0.574371
Dexi_CM05836_chr04B	5340001	5390000	0.579918
Dexi_CM05836_chr05A	5490001	5540000	0.58876
Dexi_CM05836_chr05A	5500001	5550000	0.625604
Dexi_CM05836_chr05A	5510001	5560000	0.611713
Dexi_CM05836_chr05A	5520001	5570000	0.585646
Dexi_CM05836_chr05A	5530001	5580000	0.572144
Dexi_CM05836_chr05A	9380001	9430000	0.591885
Dexi_CM05836_chr05A	9390001	9440000	0.591041
Dexi_CM05836_chr05A	9400001	9450000	0.586723
Dexi_CM05836_chr05A	9410001	9460000	0.579467
Dexi_CM05836_chr05A	11610001	11660000	0.615673
Dexi_CM05836_chr05A	11620001	11670000	0.645721
Dexi_CM05836_chr05A	11630001	11680000	0.693858
Dexi_CM05836_chr05A	11640001	11690000	0.706148
Dexi_CM05836_chr05A	11650001	11700000	0.671625
Dexi_CM05836_chr05A	11660001	11710000	0.652757
Dexi_CM05836_chr05A	11670001	11720000	0.641185
Dexi_CM05836_chr05A	11680001	11730000	0.617516
Dexi_CM05836_chr05A	11690001	11740000	0.581275
Dexi_CM05836_chr05A	11700001	11750000	0.618562
Dexi_CM05836_chr05A	11710001	11760000	0.599336
Dexi_CM05836_chr05A	11720001	11770000	0.579334
Dexi_CM05836_chr05A	13400001	13450000	0.580566
Dexi_CM05836_chr05A	13410001	13460000	0.573947
Dexi_CM05836_chr05A	14350001	14400000	0.613355
Dexi_CM05836_chr05A	14360001	14410000	0.617104
Dexi_CM05836_chr05A	14370001	14420000	0.604484
Dexi_CM05836_chr05A	14380001	14430000	0.616635
Dexi_CM05836_chr05A	14390001	14440000	0.640177
Dexi_CM05836_chr05A	14400001	14450000	0.663281
Dexi_CM05836_chr05A	14410001	14460000	0.687721
Dexi_CM05836_chr05A	14420001	14470000	0.673125
Dexi_CM05836_chr05A	14430001	14480000	0.656833
Dexi_CM05836_chr05A	14440001	14490000	0.628309
Dexi_CM05836_chr05A	14450001	14500000	0.592683
Dexi_CM05836_chr05A	14470001	14520000	0.598445
Dexi_CM05836_chr05A	14480001	14530000	0.643078
Dexi_CM05836_chr05A	14490001	14540000	0.650803
Dexi_CM05836_chr05A	14500001	14550000	0.662734
Dexi_CM05836_chr05A	14510001	14560000	0.659899
Dexi_CM05836_chr05A	14520001	14570000	0.650255
Dexi_CM05836_chr05A	14530001	14580000	0.606531
Dexi_CM05836_chr05A	14540001	14590000	0.579243
Dexi_CM05836_chr05A	18600001	18650000	0.575385
Dexi_CM05836_chr05A	20180001	20230000	0.577196
Dexi_CM05836_chr05A	21350001	21400000	0.574388
Dexi_CM05836_chr05A	21360001	21410000	0.58596
Dexi_CM05836_chr05A	21370001	21420000	0.572463
Dexi_CM05836_chr05A	25450001	25500000	0.576043
Dexi_CM05836_chr05A	25460001	25510000	0.578789
Dexi_CM05836_chr05A	25470001	25520000	0.593968
Dexi_CM05836_chr05A	25480001	25530000	0.574756
Dexi_CM05836_chr05A	26080001	26130000	0.583521
Dexi_CM05836_chr05A	26110001	26160000	0.571719
Dexi_CM05836_chr05A	26450001	26500000	0.575755
Dexi_CM05836_chr05A	28640001	28690000	0.5884
Dexi_CM05836_chr05A	28650001	28700000	0.602218
Dexi_CM05836_chr05A	28660001	28710000	0.604934
Dexi_CM05836_chr05A	28670001	28720000	0.57833
Dexi_CM05836_chr05A	29590001	29640000	0.578245
Dexi_CM05836_chr05A	31140001	31190000	0.572455
Dexi_CM05836_chr05A	31150001	31200000	0.571755
Dexi_CM05836_chr05A	38450001	38500000	0.57841
Dexi_CM05836_chr05A	39550001	39600000	0.575317
Dexi_CM05836_chr05A	39560001	39610000	0.577203
Dexi_CM05836_chr05A	39940001	39990000	0.591396
Dexi_CM05836_chr05A	39950001	40000000	0.574345
Dexi_CM05836_chr05A	40390001	40440000	0.590235
Dexi_CM05836_chr05B	9740001	9790000	0.594637
Dexi_CM05836_chr05B	9750001	9800000	0.576016
Dexi_CM05836_chr05B	13990001	14040000	0.573072
Dexi_CM05836_chr05B	14000001	14050000	0.581695
Dexi_CM05836_chr05B	14010001	14060000	0.614982
Dexi_CM05836_chr05B	14020001	14070000	0.592558
Dexi_CM05836_chr05B	18630001	18680000	0.595822
Dexi_CM05836_chr05B	18640001	18690000	0.615587
Dexi_CM05836_chr05B	18650001	18700000	0.580078
Dexi_CM05836_chr05B	18670001	18720000	0.572573
Dexi_CM05836_chr05B	18710001	18760000	0.574848
Dexi_CM05836_chr06A	2940001	2990000	0.604407
Dexi_CM05836_chr06A	3260001	3310000	0.584914
Dexi_CM05836_chr06A	6510001	6560000	0.591463
Dexi_CM05836_chr06A	6530001	6580000	0.580281
Dexi_CM05836_chr06A	6570001	6620000	0.594579
Dexi_CM05836_chr06A	6900001	6950000	0.587778
Dexi_CM05836_chr06A	6990001	7040000	0.589384
Dexi_CM05836_chr06A	7000001	7050000	0.601795
Dexi_CM05836_chr06A	7010001	7060000	0.590107
Dexi_CM05836_chr06A	7020001	7070000	0.593517
Dexi_CM05836_chr06A	7030001	7080000	0.595293
Dexi_CM05836_chr06A	8460001	8510000	0.573241
Dexi_CM05836_chr06A	8470001	8520000	0.598632
Dexi_CM05836_chr06A	8480001	8530000	0.592255
Dexi_CM05836_chr06A	8490001	8540000	0.609485
Dexi_CM05836_chr06A	8500001	8550000	0.609148
Dexi_CM05836_chr06A	8510001	8560000	0.575105
Dexi_CM05836_chr06A	8550001	8600000	0.576252
Dexi_CM05836_chr06A	8560001	8610000	0.608476
Dexi_CM05836_chr06A	8570001	8620000	0.611255
Dexi_CM05836_chr06A	8580001	8630000	0.601936
Dexi_CM05836_chr06A	8590001	8640000	0.641956
Dexi_CM05836_chr06A	8600001	8650000	0.675973
Dexi_CM05836_chr06A	8610001	8660000	0.680405
Dexi_CM05836_chr06A	8620001	8670000	0.6934
Dexi_CM05836_chr06A	8630001	8680000	0.685442
Dexi_CM05836_chr06A	8640001	8690000	0.634446
Dexi_CM05836_chr06A	11110001	11160000	0.576176
Dexi_CM05836_chr06A	11140001	11190000	0.572191
Dexi_CM05836_chr06A	11890001	11940000	0.576298
Dexi_CM05836_chr06A	13590001	13640000	0.637223
Dexi_CM05836_chr06A	15000001	15050000	0.590063
Dexi_CM05836_chr06A	15010001	15060000	0.586326
Dexi_CM05836_chr06A	16630001	16680000	0.578919
Dexi_CM05836_chr06A	16640001	16690000	0.590211
Dexi_CM05836_chr06A	16650001	16700000	0.595396
Dexi_CM05836_chr06A	16660001	16710000	0.587468
Dexi_CM05836_chr06A	16670001	16720000	0.5744
Dexi_CM05836_chr06A	16690001	16740000	0.577052
Dexi_CM05836_chr06A	16700001	16750000	0.580529
Dexi_CM05836_chr06A	16800001	16850000	0.591003
Dexi_CM05836_chr06A	16810001	16860000	0.584534
Dexi_CM05836_chr06A	16820001	16870000	0.588411
Dexi_CM05836_chr06A	16830001	16880000	0.607418
Dexi_CM05836_chr06A	16840001	16890000	0.621618
Dexi_CM05836_chr06A	16970001	17020000	0.797134
Dexi_CM05836_chr06A	17030001	17080000	0.766137
Dexi_CM05836_chr06A	17040001	17090000	0.766122
Dexi_CM05836_chr06A	17050001	17100000	0.761506
Dexi_CM05836_chr06A	17060001	17110000	0.672639
Dexi_CM05836_chr06A	17070001	17120000	0.6688
Dexi_CM05836_chr06A	17080001	17130000	0.633027
Dexi_CM05836_chr06A	17140001	17190000	0.575931
Dexi_CM05836_chr06A	17150001	17200000	0.583704
Dexi_CM05836_chr06A	17160001	17210000	0.601702
Dexi_CM05836_chr06A	17170001	17220000	0.594013
Dexi_CM05836_chr06A	17180001	17230000	0.580288
Dexi_CM05836_chr06A	17190001	17240000	0.577086
Dexi_CM05836_chr06A	17250001	17300000	0.609071
Dexi_CM05836_chr06A	17260001	17310000	0.740508
Dexi_CM05836_chr06A	17270001	17320000	0.669314
Dexi_CM05836_chr06A	17280001	17330000	0.639958
Dexi_CM05836_chr06A	17290001	17340000	0.628454
Dexi_CM05836_chr06A	17300001	17350000	0.615741
Dexi_CM05836_chr06A	17310001	17360000	0.579743
Dexi_CM05836_chr06A	17330001	17380000	0.574407
Dexi_CM05836_chr06A	17340001	17390000	0.57733
Dexi_CM05836_chr06A	17350001	17400000	0.58395
Dexi_CM05836_chr06A	17360001	17410000	0.577688
Dexi_CM05836_chr06A	17370001	17420000	0.598433
Dexi_CM05836_chr06A	17380001	17430000	0.599591
Dexi_CM05836_chr06A	17390001	17440000	0.613495
Dexi_CM05836_chr06A	17430001	17480000	0.852681
Dexi_CM05836_chr06A	17440001	17490000	0.598883
Dexi_CM05836_chr06A	17450001	17500000	0.575266
Dexi_CM05836_chr06A	17460001	17510000	0.596653
Dexi_CM05836_chr06A	17470001	17520000	0.579606
Dexi_CM05836_chr06A	19950001	20000000	0.610405
Dexi_CM05836_chr06A	20680001	20730000	0.580453
Dexi_CM05836_chr06A	21470001	21520000	0.591316
Dexi_CM05836_chr06A	22830001	22880000	0.57291
Dexi_CM05836_chr06A	22840001	22890000	0.57291
Dexi_CM05836_chr06A	22850001	22900000	0.57291
Dexi_CM05836_chr06A	22860001	22910000	0.57291
Dexi_CM05836_chr06A	23030001	23080000	0.599489
Dexi_CM05836_chr06A	23040001	23090000	0.633035
Dexi_CM05836_chr06A	23050001	23100000	0.691249
Dexi_CM05836_chr06A	23060001	23110000	0.666537
Dexi_CM05836_chr06A	23070001	23120000	0.645743
Dexi_CM05836_chr06A	23080001	23130000	0.654114
Dexi_CM05836_chr06A	23090001	23140000	0.586881
Dexi_CM05836_chr06A	23320001	23370000	0.581533
Dexi_CM05836_chr06A	23530001	23580000	0.582225
Dexi_CM05836_chr06A	23540001	23590000	0.592465
Dexi_CM05836_chr06A	23550001	23600000	0.579772
Dexi_CM05836_chr06A	23560001	23610000	0.586944
Dexi_CM05836_chr06A	23570001	23620000	0.589042
Dexi_CM05836_chr06A	23580001	23630000	0.575065
Dexi_CM05836_chr06A	24370001	24420000	0.573263
Dexi_CM05836_chr06A	24380001	24430000	0.582518
Dexi_CM05836_chr06A	24390001	24440000	0.584396
Dexi_CM05836_chr06A	24400001	24450000	0.577249
Dexi_CM05836_chr06A	24410001	24460000	0.577039
Dexi_CM05836_chr06A	24480001	24530000	0.574228
Dexi_CM05836_chr06A	24490001	24540000	0.584168
Dexi_CM05836_chr06A	24500001	24550000	0.584648
Dexi_CM05836_chr06A	24510001	24560000	0.587275
Dexi_CM05836_chr06A	24610001	24660000	0.5742
Dexi_CM05836_chr06A	24620001	24670000	0.571566
Dexi_CM05836_chr06A	25560001	25610000	0.57425
Dexi_CM05836_chr06A	25570001	25620000	0.579898
Dexi_CM05836_chr06A	26490001	26540000	0.600259
Dexi_CM05836_chr06A	26500001	26550000	0.606511
Dexi_CM05836_chr06A	26510001	26560000	0.618638
Dexi_CM05836_chr06A	27250001	27300000	0.571878
Dexi_CM05836_chr06A	28730001	28780000	0.581185
Dexi_CM05836_chr06A	28740001	28790000	0.587398
Dexi_CM05836_chr06A	28750001	28800000	0.597771
Dexi_CM05836_chr06A	28760001	28810000	0.604939
Dexi_CM05836_chr06A	28770001	28820000	0.582898
Dexi_CM05836_chr06B	3910001	3960000	0.602617
Dexi_CM05836_chr06B	3920001	3970000	0.578743
Dexi_CM05836_chr06B	3930001	3980000	0.590541
Dexi_CM05836_chr06B	3940001	3990000	0.594047
Dexi_CM05836_chr06B	7720001	7770000	0.572662
Dexi_CM05836_chr06B	7730001	7780000	0.604908
Dexi_CM05836_chr06B	7740001	7790000	0.607624
Dexi_CM05836_chr06B	7750001	7800000	0.609055
Dexi_CM05836_chr06B	7760001	7810000	0.574538
Dexi_CM05836_chr06B	9830001	9880000	0.585439
Dexi_CM05836_chr06B	9840001	9890000	0.58154
Dexi_CM05836_chr06B	19300001	19350000	0.610314
Dexi_CM05836_chr06B	19310001	19360000	0.610314
Dexi_CM05836_chr06B	25140001	25190000	0.584665
Dexi_CM05836_chr06B	25150001	25200000	0.591976
Dexi_CM05836_chr06B	25170001	25220000	0.578194
Dexi_CM05836_chr06B	25180001	25230000	0.578194
Dexi_CM05836_chr06B	26320001	26370000	0.585008
Dexi_CM05836_chr06B	27190001	27240000	0.609692
Dexi_CM05836_chr07A	3020001	3070000	0.593134
Dexi_CM05836_chr07A	3030001	3080000	0.588661
Dexi_CM05836_chr07A	3040001	3090000	0.584655
Dexi_CM05836_chr07A	11010001	11060000	0.603266
Dexi_CM05836_chr07A	18340001	18390000	0.577452
Dexi_CM05836_chr07A	18350001	18400000	0.585492
Dexi_CM05836_chr07A	18740001	18790000	0.574264
Dexi_CM05836_chr07A	19760001	19810000	0.578692
Dexi_CM05836_chr07A	19770001	19820000	0.584678
Dexi_CM05836_chr07A	19780001	19830000	0.5844
Dexi_CM05836_chr07A	19790001	19840000	0.574417
Dexi_CM05836_chr07A	21480001	21530000	0.593405
Dexi_CM05836_chr07A	21490001	21540000	0.622186
Dexi_CM05836_chr07A	21500001	21550000	0.633831
Dexi_CM05836_chr07A	21510001	21560000	0.596409
Dexi_CM05836_chr07A	22680001	22730000	0.575016
Dexi_CM05836_chr07A	22690001	22740000	0.585166
Dexi_CM05836_chr07A	22780001	22830000	0.574462
Dexi_CM05836_chr07A	22790001	22840000	0.577587
Dexi_CM05836_chr07A	26210001	26260000	0.578
Dexi_CM05836_chr07A	26220001	26270000	0.580255
Dexi_CM05836_chr07A	26300001	26350000	0.574902
Dexi_CM05836_chr07A	31140001	31190000	0.579988
Dexi_CM05836_chr07A	31160001	31210000	0.575502
Dexi_CM05836_chr07A	31170001	31220000	0.572785
Dexi_CM05836_chr07A	31180001	31230000	0.576925
Dexi_CM05836_chr07A	32060001	32110000	0.60157
Dexi_CM05836_chr07B	170001	220000	0.584931
Dexi_CM05836_chr07B	180001	230000	0.617438
Dexi_CM05836_chr07B	190001	240000	0.618399
Dexi_CM05836_chr07B	200001	250000	0.583822
Dexi_CM05836_chr07B	10210001	10260000	0.602426
Dexi_CM05836_chr07B	11440001	11490000	0.598389
Dexi_CM05836_chr07B	11450001	11500000	0.614303
Dexi_CM05836_chr07B	23680001	23730000	0.573547
Dexi_CM05836_chr07B	25940001	25990000	0.584596
Dexi_CM05836_chr07B	25950001	26000000	0.615963
Dexi_CM05836_chr07B	25960001	26010000	0.647287
Dexi_CM05836_chr07B	25970001	26020000	0.643622
Dexi_CM05836_chr08A	8190001	8240000	0.580309
Dexi_CM05836_chr08A	11440001	11490000	0.586688
Dexi_CM05836_chr08A	11450001	11500000	0.578897
Dexi_CM05836_chr08A	12750001	12800000	0.573603
Dexi_CM05836_chr08A	12760001	12810000	0.578253
Dexi_CM05836_chr08A	14550001	14600000	0.572547
Dexi_CM05836_chr08A	14560001	14610000	0.597364
Dexi_CM05836_chr08A	14570001	14620000	0.653909
Dexi_CM05836_chr08A	17610001	17660000	0.6105
Dexi_CM05836_chr08A	20630001	20680000	0.595439
Dexi_CM05836_chr08A	21230001	21280000	0.604793
Dexi_CM05836_chr08A	21240001	21290000	0.619272
Dexi_CM05836_chr08A	21250001	21300000	0.61659
Dexi_CM05836_chr08A	21260001	21310000	0.585791
Dexi_CM05836_chr08A	26200001	26250000	0.591687
Dexi_CM05836_chr08B	22380001	22430000	0.586427
Dexi_CM05836_chr09A	1720001	1770000	0.574123
Dexi_CM05836_chr09A	1730001	1780000	0.593675
Dexi_CM05836_chr09A	1740001	1790000	0.584305
Dexi_CM05836_chr09A	2210001	2260000	0.574052
Dexi_CM05836_chr09A	2220001	2270000	0.604594
Dexi_CM05836_chr09A	2230001	2280000	0.605473
Dexi_CM05836_chr09A	2240001	2290000	0.615339
Dexi_CM05836_chr09A	2250001	2300000	0.606035
Dexi_CM05836_chr09A	2260001	2310000	0.592853
Dexi_CM05836_chr09A	2350001	2400000	0.573517
Dexi_CM05836_chr09A	2360001	2410000	0.602448
Dexi_CM05836_chr09A	2990001	3040000	0.596284
Dexi_CM05836_chr09A	3000001	3050000	0.586932
Dexi_CM05836_chr09A	3010001	3060000	0.571704
Dexi_CM05836_chr09A	6510001	6560000	0.586669
Dexi_CM05836_chr09A	8280001	8330000	0.571676
Dexi_CM05836_chr09A	8460001	8510000	0.57762
Dexi_CM05836_chr09A	8810001	8860000	0.575555
Dexi_CM05836_chr09A	8820001	8870000	0.574565
Dexi_CM05836_chr09A	8830001	8880000	0.586319
Dexi_CM05836_chr09A	8840001	8890000	0.580612
Dexi_CM05836_chr09A	8850001	8900000	0.575162
Dexi_CM05836_chr09A	8900001	8950000	0.572186
Dexi_CM05836_chr09A	9990001	10040000	0.576959
Dexi_CM05836_chr09A	10010001	10060000	0.608736
Dexi_CM05836_chr09A	10020001	10070000	0.604102
Dexi_CM05836_chr09A	10030001	10080000	0.59954
Dexi_CM05836_chr09A	10040001	10090000	0.590332
Dexi_CM05836_chr09A	11410001	11460000	0.596575
Dexi_CM05836_chr09A	11450001	11500000	0.573768
Dexi_CM05836_chr09A	17430001	17480000	0.575361
Dexi_CM05836_chr09A	17450001	17500000	0.578704
Dexi_CM05836_chr09A	17460001	17510000	0.573128
Dexi_CM05836_chr09A	17470001	17520000	0.579139
Dexi_CM05836_chr09A	18010001	18060000	0.579183
Dexi_CM05836_chr09A	18040001	18090000	0.586441
Dexi_CM05836_chr09A	18050001	18100000	0.580597
Dexi_CM05836_chr09A	18060001	18110000	0.579312
Dexi_CM05836_chr09A	18070001	18120000	0.610075
Dexi_CM05836_chr09A	18080001	18130000	0.602031
Dexi_CM05836_chr09A	18280001	18330000	0.572333
Dexi_CM05836_chr09A	18290001	18340000	0.580646
Dexi_CM05836_chr09A	18300001	18350000	0.586662
Dexi_CM05836_chr09A	19340001	19390000	0.572777
Dexi_CM05836_chr09A	19350001	19400000	0.57507
Dexi_CM05836_chr09A	19790001	19840000	0.592576
Dexi_CM05836_chr09A	19840001	19890000	0.58168
Dexi_CM05836_chr09A	19850001	19900000	0.585905
Dexi_CM05836_chr09A	19920001	19970000	0.57595
Dexi_CM05836_chr09A	20010001	20060000	0.577742
Dexi_CM05836_chr09A	20020001	20070000	0.626923
Dexi_CM05836_chr09A	20030001	20080000	0.62314
Dexi_CM05836_chr09A	20040001	20090000	0.632806
Dexi_CM05836_chr09A	20050001	20100000	0.609299
Dexi_CM05836_chr09A	21300001	21350000	0.591066
Dexi_CM05836_chr09A	22830001	22880000	0.657267
Dexi_CM05836_chr09A	30290001	30340000	0.602247
Dexi_CM05836_chr09A	30300001	30350000	0.627706
Dexi_CM05836_chr09A	30310001	30360000	0.609673
Dexi_CM05836_chr09A	30320001	30370000	0.583307
Dexi_CM05836_chr09A	30950001	31000000	0.574936
Dexi_CM05836_chr09A	30960001	31010000	0.579571
Dexi_CM05836_chr09A	33610001	33660000	0.583021
Dexi_CM05836_chr09A	34530001	34580000	0.574703
Dexi_CM05836_chr09A	34550001	34600000	0.588447
Dexi_CM05836_chr09A	34560001	34610000	0.578639
Dexi_CM05836_chr09A	38330001	38380000	0.572441
Dexi_CM05836_chr09A	39490001	39540000	0.593312
Dexi_CM05836_chr09A	39500001	39550000	0.591735
Dexi_CM05836_chr09A	40340001	40390000	0.57216
Dexi_CM05836_chr09A	40350001	40400000	0.573497
Dexi_CM05836_chr09A	40570001	40620000	0.57337
Dexi_CM05836_chr09A	40580001	40630000	0.576123
Dexi_CM05836_chr09A	40590001	40640000	0.579078
Dexi_CM05836_chr09A	40600001	40650000	0.579472
Dexi_CM05836_chr09A	41360001	41410000	0.682636
Dexi_CM05836_chr09A	41370001	41420000	0.682636
Dexi_CM05836_chr09A	41380001	41430000	0.682636
Dexi_CM05836_chr09A	42640001	42690000	0.573813
Dexi_CM05836_chr09A	42650001	42700000	0.585582
Dexi_CM05836_chr09A	42760001	42810000	0.584289
Dexi_CM05836_chr09A	42770001	42820000	0.597929
Dexi_CM05836_chr09A	42780001	42830000	0.592145
Dexi_CM05836_chr09A	42790001	42840000	0.58523
Dexi_CM05836_chr09A	42800001	42850000	0.575838
Dexi_CM05836_chr09A	42830001	42880000	0.609424
Dexi_CM05836_chr09A	42840001	42890000	0.637609
Dexi_CM05836_chr09A	42850001	42900000	0.640555
Dexi_CM05836_chr09A	42860001	42910000	0.709985
Dexi_CM05836_chr09A	42870001	42920000	0.713056
Dexi_CM05836_chr09A	42880001	42930000	0.636402
Dexi_CM05836_chr09A	42890001	42940000	0.623016
Dexi_CM05836_chr09A	42900001	42950000	0.665252
Dexi_CM05836_chr09A	42910001	42960000	0.658615
Dexi_CM05836_chr09A	42920001	42970000	0.676041
Dexi_CM05836_chr09A	42930001	42980000	0.66253
Dexi_CM05836_chr09A	42940001	42990000	0.666572
Dexi_CM05836_chr09A	42950001	43000000	0.660896
Dexi_CM05836_chr09A	42960001	43010000	0.662949
Dexi_CM05836_chr09A	42970001	43020000	0.646848
Dexi_CM05836_chr09A	42980001	43030000	0.629189
Dexi_CM05836_chr09A	42990001	43040000	0.59134
Dexi_CM05836_chr09A	43000001	43050000	0.580898
Dexi_CM05836_chr09A	43020001	43070000	0.583773
Dexi_CM05836_chr09A	43030001	43080000	0.587698
Dexi_CM05836_chr09A	43040001	43090000	0.590539
Dexi_CM05836_chr09A	43050001	43100000	0.589104
Dexi_CM05836_chr09A	43060001	43110000	0.583858
Dexi_CM05836_chr09A	43070001	43120000	0.582156
Dexi_CM05836_chr09A	45030001	45080000	0.583918
Dexi_CM05836_chr09A	45040001	45090000	0.587369
Dexi_CM05836_chr09A	45050001	45100000	0.590497
Dexi_CM05836_chr09A	45060001	45110000	0.578296
Dexi_CM05836_chr09A	45070001	45120000	0.573607
Dexi_CM05836_chr09A	50200001	50250000	0.603481
Dexi_CM05836_chr09B	7340001	7390000	0.575616
Dexi_CM05836_chr09B	13080001	13130000	0.586364
Dexi_CM05836_chr09B	13090001	13140000	0.6067
Dexi_CM05836_chr09B	13100001	13150000	0.571687
Dexi_CM05836_chr09B	19880001	19930000	0.573941
Dexi_CM05836_chr09B	39040001	39090000	0.573726
Dexi_CM05836_chr09B	39060001	39110000	0.595435
Dexi_CM05836_chr09B	39070001	39120000	0.585063
Dexi_CM05836_chr09B	39080001	39130000	0.579832
Dexi_CM05836_chr09B	39090001	39140000	0.574055
Dexi_CM05836_chr09B	39100001	39150000	0.573702

## Sheet: grouped_intervals_FST
List of candidate genomic regions under selection using FST method after grouping overlapping genomic windows
Chromsome	Start	End
Dexi_CM05836_chr01A	8570001	8650000
Dexi_CM05836_chr01A	17050001	17100000
Dexi_CM05836_chr01A	21480001	21570000
Dexi_CM05836_chr01A	21570001	21650000
Dexi_CM05836_chr01A	21990001	22060000
Dexi_CM05836_chr01A	22350001	22400000
Dexi_CM05836_chr01A	23020001	23100000
Dexi_CM05836_chr01A	23230001	23280000
Dexi_CM05836_chr01A	23330001	23380000
Dexi_CM05836_chr01A	30770001	30830000
Dexi_CM05836_chr01A	33980001	34030000
Dexi_CM05836_chr01A	34200001	34250000
Dexi_CM05836_chr01A	34330001	34420000
Dexi_CM05836_chr01A	35610001	35700000
Dexi_CM05836_chr01B	1230001	1280000
Dexi_CM05836_chr01B	1650001	1730000
Dexi_CM05836_chr01B	3590001	3660000
Dexi_CM05836_chr01B	5550001	5620000
Dexi_CM05836_chr01B	7340001	7410000
Dexi_CM05836_chr01B	10290001	10350000
Dexi_CM05836_chr01B	13490001	13540000
Dexi_CM05836_chr01B	19210001	19370000
Dexi_CM05836_chr01B	22590001	22680000
Dexi_CM05836_chr02A	8020001	8080000
Dexi_CM05836_chr02A	9210001	9270000
Dexi_CM05836_chr02A	10560001	10610000
Dexi_CM05836_chr02A	11020001	11120000
Dexi_CM05836_chr02A	22710001	22880000
Dexi_CM05836_chr02A	30580001	30630000
Dexi_CM05836_chr02A	30640001	30690000
Dexi_CM05836_chr02A	32710001	32770000
Dexi_CM05836_chr02A	35030001	35120000
Dexi_CM05836_chr02A	35380001	35430000
Dexi_CM05836_chr02A	35690001	35750000
Dexi_CM05836_chr02A	37350001	37410000
Dexi_CM05836_chr02A	39670001	39720000
Dexi_CM05836_chr02A	40670001	40720000
Dexi_CM05836_chr02A	43470001	43530000
Dexi_CM05836_chr02B	2460001	2510000
Dexi_CM05836_chr02B	3920001	3970000
Dexi_CM05836_chr02B	4850001	4900000
Dexi_CM05836_chr02B	5440001	5530000
Dexi_CM05836_chr02B	5660001	5710000
Dexi_CM05836_chr02B	34570001	34620000
Dexi_CM05836_chr02B	34690001	34760000
Dexi_CM05836_chr02B	43120001	43170000
Dexi_CM05836_chr03A	2580001	2640000
Dexi_CM05836_chr03A	8220001	8280000
Dexi_CM05836_chr03A	8920001	8970000
Dexi_CM05836_chr03A	11470001	11550000
Dexi_CM05836_chr03A	11580001	11640000
Dexi_CM05836_chr03A	11660001	11710000
Dexi_CM05836_chr03A	11810001	11940000
Dexi_CM05836_chr03A	12160001	12300000
Dexi_CM05836_chr03A	12850001	12910000
Dexi_CM05836_chr03A	13650001	13700000
Dexi_CM05836_chr03A	14660001	14810000
Dexi_CM05836_chr03A	14830001	14890000
Dexi_CM05836_chr03A	17120001	17190000
Dexi_CM05836_chr03A	17200001	17250000
Dexi_CM05836_chr03A	19870001	19970000
Dexi_CM05836_chr03A	24210001	24260000
Dexi_CM05836_chr03A	33980001	34030000
Dexi_CM05836_chr03A	34080001	34160000
Dexi_CM05836_chr03A	38590001	38660000
Dexi_CM05836_chr03A	39230001	39320000
Dexi_CM05836_chr03A	39520001	39570000
Dexi_CM05836_chr03A	40260001	40330000
Dexi_CM05836_chr03B	8150001	8210000
Dexi_CM05836_chr03B	14780001	14850000
Dexi_CM05836_chr03B	16760001	16850000
Dexi_CM05836_chr03B	30330001	30410000
Dexi_CM05836_chr03B	31870001	31930000
Dexi_CM05836_chr03B	41470001	41520000
Dexi_CM05836_chr04A	2930001	2990000
Dexi_CM05836_chr04A	3060001	3120000
Dexi_CM05836_chr04A	3690001	3740000
Dexi_CM05836_chr04A	9430001	9490000
Dexi_CM05836_chr04A	12700001	12750000
Dexi_CM05836_chr04A	19670001	19720000
Dexi_CM05836_chr04A	20040001	20090000
Dexi_CM05836_chr04A	20690001	20780000
Dexi_CM05836_chr04A	21340001	21420000
Dexi_CM05836_chr04A	24260001	24310000
Dexi_CM05836_chr04A	25100001	25170000
Dexi_CM05836_chr04B	5340001	5390000
Dexi_CM05836_chr05A	5490001	5580000
Dexi_CM05836_chr05A	9380001	9460000
Dexi_CM05836_chr05A	11610001	11770000
Dexi_CM05836_chr05A	13400001	13460000
Dexi_CM05836_chr05A	14350001	14590000
Dexi_CM05836_chr05A	18600001	18650000
Dexi_CM05836_chr05A	20180001	20230000
Dexi_CM05836_chr05A	21350001	21420000
Dexi_CM05836_chr05A	25450001	25530000
Dexi_CM05836_chr05A	26080001	26160000
Dexi_CM05836_chr05A	26450001	26500000
Dexi_CM05836_chr05A	28640001	28720000
Dexi_CM05836_chr05A	29590001	29640000
Dexi_CM05836_chr05A	31140001	31200000
Dexi_CM05836_chr05A	38450001	38500000
Dexi_CM05836_chr05A	39550001	39610000
Dexi_CM05836_chr05A	39940001	40000000
Dexi_CM05836_chr05A	40390001	40440000
Dexi_CM05836_chr05B	9740001	9800000
Dexi_CM05836_chr05B	13990001	14070000
Dexi_CM05836_chr05B	18630001	18760000
Dexi_CM05836_chr06A	2940001	2990000
Dexi_CM05836_chr06A	3260001	3310000
Dexi_CM05836_chr06A	6510001	6620000
Dexi_CM05836_chr06A	6900001	6950000
Dexi_CM05836_chr06A	6990001	7080000
Dexi_CM05836_chr06A	8460001	8690000
Dexi_CM05836_chr06A	11110001	11190000
Dexi_CM05836_chr06A	11890001	11940000
Dexi_CM05836_chr06A	13590001	13640000
Dexi_CM05836_chr06A	15000001	15060000
Dexi_CM05836_chr06A	16630001	16750000
Dexi_CM05836_chr06A	16800001	16890000
Dexi_CM05836_chr06A	16970001	17020000
Dexi_CM05836_chr06A	17030001	17130000
Dexi_CM05836_chr06A	17140001	17240000
Dexi_CM05836_chr06A	17250001	17520000
Dexi_CM05836_chr06A	19950001	20000000
Dexi_CM05836_chr06A	20680001	20730000
Dexi_CM05836_chr06A	21470001	21520000
Dexi_CM05836_chr06A	22830001	22910000
Dexi_CM05836_chr06A	23030001	23140000
Dexi_CM05836_chr06A	23320001	23370000
Dexi_CM05836_chr06A	23530001	23630000
Dexi_CM05836_chr06A	24370001	24460000
Dexi_CM05836_chr06A	24480001	24560000
Dexi_CM05836_chr06A	24610001	24670000
Dexi_CM05836_chr06A	25560001	25620000
Dexi_CM05836_chr06A	26490001	26560000
Dexi_CM05836_chr06A	27250001	27300000
Dexi_CM05836_chr06A	28730001	28820000
Dexi_CM05836_chr06B	3910001	3990000
Dexi_CM05836_chr06B	7720001	7810000
Dexi_CM05836_chr06B	9830001	9890000
Dexi_CM05836_chr06B	19300001	19360000
Dexi_CM05836_chr06B	25140001	25230000
Dexi_CM05836_chr06B	26320001	26370000
Dexi_CM05836_chr06B	27190001	27240000
Dexi_CM05836_chr07A	3020001	3090000
Dexi_CM05836_chr07A	11010001	11060000
Dexi_CM05836_chr07A	18340001	18400000
Dexi_CM05836_chr07A	18740001	18790000
Dexi_CM05836_chr07A	19760001	19840000
Dexi_CM05836_chr07A	21480001	21560000
Dexi_CM05836_chr07A	22680001	22740000
Dexi_CM05836_chr07A	22780001	22840000
Dexi_CM05836_chr07A	26210001	26270000
Dexi_CM05836_chr07A	26300001	26350000
Dexi_CM05836_chr07A	31140001	31230000
Dexi_CM05836_chr07A	32060001	32110000
Dexi_CM05836_chr07B	170001	250000
Dexi_CM05836_chr07B	10210001	10260000
Dexi_CM05836_chr07B	11440001	11500000
Dexi_CM05836_chr07B	23680001	23730000
Dexi_CM05836_chr07B	25940001	26020000
Dexi_CM05836_chr08A	8190001	8240000
Dexi_CM05836_chr08A	11440001	11500000
Dexi_CM05836_chr08A	12750001	12810000
Dexi_CM05836_chr08A	14550001	14620000
Dexi_CM05836_chr08A	17610001	17660000
Dexi_CM05836_chr08A	20630001	20680000
Dexi_CM05836_chr08A	21230001	21310000
Dexi_CM05836_chr08A	26200001	26250000
Dexi_CM05836_chr08B	22380001	22430000
Dexi_CM05836_chr09A	1720001	1790000
Dexi_CM05836_chr09A	2210001	2310000
Dexi_CM05836_chr09A	2350001	2410000
Dexi_CM05836_chr09A	2990001	3060000
Dexi_CM05836_chr09A	6510001	6560000
Dexi_CM05836_chr09A	8280001	8330000
Dexi_CM05836_chr09A	8460001	8510000
Dexi_CM05836_chr09A	8810001	8900000
Dexi_CM05836_chr09A	8900001	8950000
Dexi_CM05836_chr09A	9990001	10090000
Dexi_CM05836_chr09A	11410001	11500000
Dexi_CM05836_chr09A	17430001	17520000
Dexi_CM05836_chr09A	18010001	18130000
Dexi_CM05836_chr09A	18280001	18350000
Dexi_CM05836_chr09A	19340001	19400000
Dexi_CM05836_chr09A	19790001	19840000
Dexi_CM05836_chr09A	19840001	19900000
Dexi_CM05836_chr09A	19920001	19970000
Dexi_CM05836_chr09A	20010001	20100000
Dexi_CM05836_chr09A	21300001	21350000
Dexi_CM05836_chr09A	22830001	22880000
Dexi_CM05836_chr09A	30290001	30370000
Dexi_CM05836_chr09A	30950001	31010000
Dexi_CM05836_chr09A	33610001	33660000
Dexi_CM05836_chr09A	34530001	34610000
Dexi_CM05836_chr09A	38330001	38380000
Dexi_CM05836_chr09A	39490001	39550000
Dexi_CM05836_chr09A	40340001	40400000
Dexi_CM05836_chr09A	40570001	40650000
Dexi_CM05836_chr09A	41360001	41430000
Dexi_CM05836_chr09A	42640001	42700000
Dexi_CM05836_chr09A	42760001	43120000
Dexi_CM05836_chr09A	45030001	45120000
Dexi_CM05836_chr09A	50200001	50250000
Dexi_CM05836_chr09B	7340001	7390000
Dexi_CM05836_chr09B	13080001	13150000
Dexi_CM05836_chr09B	19880001	19930000
Dexi_CM05836_chr09B	39040001	39150000

## Sheet: Candidate_genes_FST
List of candidate orthologs using FST
Chromosome	Region start	Region end	Ortholog name	Ortholog start	Ortholog end	Gene ID
Dexi_CM05836_chr03A	8920001	8970000	GS5_rice_2	8943431	8947038	Dexi3A01G0012320
Dexi_CM05836_chr03A	14830001	14890000	SBI_1	14889510	14890738	Dexi3A01G0019040
Dexi_CM05836_chr09A	9990001	10090000	OsSh1_1	10001343	10007770	Dexi9A01G0015055

## Sheet: FST_annot
The resuls of crossing the candidate genomic regions obtained from FST with the fonio annotaion
Chromosome	Region start	Region end	Gene start	Gene end	strand	Annotation
Dexi_CM05836_chr01A	8570001	8650000	8604210	8605262	+	ID=Dexi1A01G0010080;Name=Dexi1A01G0010080;Alias=maker-Dexi_CM05836_chr01A-snap-gene-8.61;Note=Similar to BHLH162: Transcription factor bHLH162 (Arabidopsis thaliana OX%3D3702);
Dexi_CM05836_chr01A	8570001	8650000	8626593	8627117	+	ID=Dexi1A01G0010100;Name=Dexi1A01G0010100;Alias=maker-Dexi_CM05836_chr01A-snap-gene-8.63;Note=Protein of unknown function;
Dexi_CM05836_chr01A	8570001	8650000	8636076	8637206	+	ID=Dexi1A01G0010140;Name=Dexi1A01G0010140;Alias=augustus_masked-Dexi_CM05836_chr01A-processed-gene-8.334;Note=Similar to RHM2: Trifunctional UDP-glucose 4%2C6-dehydratase/UDP-4-keto-6-deoxy-D-glucose 3%2C5-epimerase/UDP-4-keto-L-rhamnose-reductase RHM2 (Arabidopsis thaliana OX%3D3702);
Dexi_CM05836_chr01A	8570001	8650000	8579038	8579775	-	ID=Dexi1A01G0010070;Name=Dexi1A01G0010070;Alias=augustus_masked-Dexi_CM05836_chr01A-processed-gene-8.373;Note=Similar to DREB3: Dehydration-responsive element-binding protein 3 (Arabidopsis thaliana OX%3D3702);
Dexi_CM05836_chr01A	8570001	8650000	8607517	8608002	-	ID=Dexi1A01G0010090;Name=Dexi1A01G0010090;Alias=augustus_masked-Dexi_CM05836_chr01A-processed-gene-8.374;Note=Similar to At1g50720: Stigma-specific STIG1-like protein 3 (Arabidopsis thaliana OX%3D3702);
Dexi_CM05836_chr01A	8570001	8650000	8629500	8630552	-	ID=Dexi1A01G0010120;Name=Dexi1A01G0010120;Alias=genemark-Dexi_CM05836_chr01A-processed-gene-8.266;Note=Protein of unknown function;
Dexi_CM05836_chr01A	8570001	8650000	8634749	8635424	-	ID=Dexi1A01G0010130;Name=Dexi1A01G0010130;Alias=genemark-Dexi_CM05836_chr01A-processed-gene-8.267;Note=Protein of unknown function;
Dexi_CM05836_chr01A	8570001	8650000	8646091	8650430	-	ID=Dexi1A01G0010160;Name=Dexi1A01G0010160;Alias=maker-Dexi_CM05836_chr01A-augustus-gene-8.33;Note=Similar to Citrate synthase%2C glyoxysomal (Cucurbita maxima OX%3D3661);
Dexi_CM05836_chr01A	8570001	8650000	8627262	8627561	+	ID=Dexi1A01G0010110;Name=Dexi1A01G0010110;Alias=maker-Dexi_CM05836_chr01A-snap-gene-8.64;Note=Similar to PDF1: Protodermal factor 1 (Arabidopsis thaliana OX%3D3702);
Dexi_CM05836_chr01A	21480001	21570000	21520236	21522805	+	ID=Dexi1A01G0014810;Name=Dexi1A01G0014810;Alias=genemark-Dexi_CM05836_chr01A-processed-gene-21.331;Note=Protein of unknown function;
Dexi_CM05836_chr01A	21480001	21570000	21523915	21527486	+	ID=Dexi1A01G0014820;Name=Dexi1A01G0014820;Alias=augustus_masked-Dexi_CM05836_chr01A-processed-gene-21.200;Note=Protein of unknown function;
Dexi_CM05836_chr01A	21480001	21570000	21543944	21544225	-	ID=Dexi1A01G0014840;Name=Dexi1A01G0014840;Alias=augustus_masked-Dexi_CM05836_chr01A-processed-gene-21.248;Note=Protein of unknown function;
Dexi_CM05836_chr01A	21480001	21570000	21527943	21528265	+	ID=Dexi1A01G0014830;Name=Dexi1A01G0014830;Alias=maker-Dexi_CM05836_chr01A-snap-gene-21.24;Note=Similar to SIRP1: E3 ubiquitin-protein ligase SIRP1 (Oryza sativa subsp. japonica OX%3D39947);
Dexi_CM05836_chr01A	21480001	21570000	21519117	21519404	+	ID=Dexi1A01G0014800;Name=Dexi1A01G0014800;Alias=maker-Dexi_CM05836_chr01A-snap-gene-21.23;Note=Similar to CG7694: E3 ubiquitin-protein ligase RNF181 homolog (Drosophila melanogaster OX%3D7227);
Dexi_CM05836_chr01A	21990001	22060000	21995883	21999927	+	ID=Dexi1A01G0015080;Name=Dexi1A01G0015080;Alias=augustus_masked-Dexi_CM05836_chr01A-processed-gene-22.257;Note=Similar to PBS1: Serine/threonine-protein kinase PBS1 (Arabidopsis thaliana OX%3D3702);
Dexi_CM05836_chr01A	21990001	22060000	22021852	22025016	+	ID=Dexi1A01G0015100;Name=Dexi1A01G0015100;Alias=maker-Dexi_CM05836_chr01A-snap-gene-22.417;Note=Similar to GDPD1: Glycerophosphodiester phosphodiesterase GDPD1%2C chloroplastic (Arabidopsis thaliana OX%3D3702);
Dexi_CM05836_chr01A	21990001	22060000	22027966	22034929	+	ID=Dexi1A01G0015110;Name=Dexi1A01G0015110;Alias=maker-Dexi_CM05836_chr01A-augustus-gene-22.360;Note=Similar to utp7: Probable U3 small nucleolar RNA-associated protein 7 (Schizosaccharomyces pombe (strain 972 / ATCC 24843) OX%3D284812);
Dexi_CM05836_chr01A	21990001	22060000	22037838	22044549	+	ID=Dexi1A01G0015120;Name=Dexi1A01G0015120;Alias=maker-Dexi_CM05836_chr01A-augustus-gene-22.361;Note=Similar to VPS45: Vacuolar protein sorting-associated protein 45 homolog (Arabidopsis thaliana OX%3D3702);
Dexi_CM05836_chr01A	21990001	22060000	22059891	22063865	+	ID=Dexi1A01G0015150;Name=Dexi1A01G0015150;Alias=maker-Dexi_CM05836_chr01A-augustus-gene-22.362;Note=Similar to SKIP19: F-box protein SKIP19 (Arabidopsis thaliana OX%3D3702);
Dexi_CM05836_chr01A	22350001	22400000	22387205	22397461	+	ID=Dexi1A01G0015350;Name=Dexi1A01G0015350;Alias=genemark-Dexi_CM05836_chr01A-processed-gene-22.115;Note=Similar to FDX5: Ferredoxin-5%2C chloroplastic (Zea mays OX%3D4577);
Dexi_CM05836_chr01A	21990001	22060000	22003787	22004842	-	ID=Dexi1A01G0015090;Name=Dexi1A01G0015090;Alias=maker-Dexi_CM05836_chr01A-snap-gene-22.460;Note=Similar to SWEET15: Bidirectional sugar transporter SWEET15 (Oryza sativa subsp. japonica OX%3D39947);
Dexi_CM05836_chr01A	21990001	22060000	22046949	22047327	-	ID=Dexi1A01G0015130;Name=Dexi1A01G0015130;Alias=maker-Dexi_CM05836_chr01A-snap-gene-22.461;Note=Similar to Polr3d: DNA-directed RNA polymerase III subunit RPC4 (Mus musculus OX%3D10090);
Dexi_CM05836_chr01A	21990001	22060000	22051996	22059811	-	ID=Dexi1A01G0015140;Name=Dexi1A01G0015140;Alias=genemark-Dexi_CM05836_chr01A-processed-gene-22.174;Note=Protein of unknown function;
Dexi_CM05836_chr01A	22350001	22400000	22362769	22365729	-	ID=Dexi1A01G0015340;Name=Dexi1A01G0015340;Alias=maker-Dexi_CM05836_chr01A-augustus-gene-22.396;Note=Similar to LOS1: Elongation factor 2 (Arabidopsis thaliana OX%3D3702);
Dexi_CM05836_chr01A	23020001	23100000	23027476	23028237	+	ID=Dexi1A01G0016040;Name=Dexi1A01G0016040;Alias=maker-Dexi_CM05836_chr01A-snap-gene-23.385;Note=Protein of unknown function;
Dexi_CM05836_chr01A	23020001	23100000	23035092	23038807	+	ID=Dexi1A01G0016060;Name=Dexi1A01G0016060;Alias=maker-Dexi_CM05836_chr01A-augustus-gene-23.465;Note=Similar to ELM1: Mitochondrial fission protein ELM1 (Arabidopsis thaliana OX%3D3702);
Dexi_CM05836_chr01A	23020001	23100000	23067335	23067775	+	ID=Dexi1A01G0016070;Name=Dexi1A01G0016070;Alias=augustus_masked-Dexi_CM05836_chr01A-processed-gene-23.6;Note=Protein of unknown function;
Dexi_CM05836_chr01A	23020001	23100000	23093969	23094149	+	ID=Dexi1A01G0016090;Name=Dexi1A01G0016090;Alias=genemark-Dexi_CM05836_chr01A-processed-gene-23.129;Note=Protein of unknown function;
Dexi_CM05836_chr01A	23020001	23100000	23094441	23095007	+	ID=Dexi1A01G0016100;Name=Dexi1A01G0016100;Alias=augustus_masked-Dexi_CM05836_chr01A-processed-gene-23.8;Note=Similar to PMEI8: Pectinesterase inhibitor 8 (Oryza sativa subsp. japonica OX%3D39947);
Dexi_CM05836_chr01A	23020001	23100000	23096903	23097343	+	ID=Dexi1A01G0016110;Name=Dexi1A01G0016110;Alias=augustus_masked-Dexi_CM05836_chr01A-processed-gene-23.9;Note=Similar to PMEI8: Pectinesterase inhibitor 8 (Oryza sativa subsp. japonica OX%3D39947);
Dexi_CM05836_chr01A	23230001	23280000	23222213	23231222	+	ID=Dexi1A01G0016230;Name=Dexi1A01G0016230;Alias=maker-Dexi_CM05836_chr01A-augustus-gene-23.470;Note=Similar to CLPB1: Chaperone protein ClpB1 (Oryza sativa subsp. japonica OX%3D39947);
Dexi_CM05836_chr01A	23230001	23280000	23266771	23270169	+	ID=Dexi1A01G0016250;Name=Dexi1A01G0016250;Alias=maker-Dexi_CM05836_chr01A-snap-gene-23.398;Note=Similar to BAS1: 2-Cys peroxiredoxin BAS1%2C chloroplastic (Oryza sativa subsp. japonica OX%3D39947);
Dexi_CM05836_chr01A	23330001	23380000	23362582	23364591	+	ID=Dexi1A01G0016330;Name=Dexi1A01G0016330;Alias=maker-Dexi_CM05836_chr01A-augustus-gene-23.473;Note=Similar to XAX1: Beta-1%2C2-xylosyltransferease XAX1 (Oryza sativa subsp. japonica OX%3D39947);
Dexi_CM05836_chr01A	23330001	23380000	23367432	23380162	+	ID=Dexi1A01G0016340;Name=Dexi1A01G0016340;Alias=maker-Dexi_CM05836_chr01A-augustus-gene-23.474;Note=Similar to RNJ: Ribonuclease J (Arabidopsis thaliana OX%3D3702);
Dexi_CM05836_chr01A	23020001	23100000	23017637	23019880	-	ID=Dexi1A01G0016030;Name=Dexi1A01G0016030;Alias=maker-Dexi_CM05836_chr01A-augustus-gene-23.491;Note=Similar to ORLIKE: Protein ORANGE-LIKE%2C chloroplastic (Arabidopsis thaliana OX%3D3702);
Dexi_CM05836_chr01A	23020001	23100000	23029160	23033071	-	ID=Dexi1A01G0016050;Name=Dexi1A01G0016050;Alias=maker-Dexi_CM05836_chr01A-augustus-gene-23.492;Note=Similar to RAR1: Cysteine and histidine-rich domain-containing protein RAR1 (Oryza sativa subsp. japonica OX%3D39947);
Dexi_CM05836_chr01A	23020001	23100000	23087584	23091876	-	ID=Dexi1A01G0016080;Name=Dexi1A01G0016080;Alias=augustus_masked-Dexi_CM05836_chr01A-processed-gene-23.67;Note=Protein of unknown function;
Dexi_CM05836_chr01A	23020001	23100000	23097912	23103420	-	ID=Dexi1A01G0016120;Name=Dexi1A01G0016120;Alias=augustus_masked-Dexi_CM05836_chr01A-processed-gene-23.68;Note=Similar to Beta-fructofuranosidase%2C cell wall isozyme (Zea mays OX%3D4577);
Dexi_CM05836_chr01A	23230001	23280000	23233883	23237919	-	ID=Dexi1A01G0016240;Name=Dexi1A01G0016240;Alias=maker-Dexi_CM05836_chr01A-augustus-gene-23.497;Note=Similar to E2FA: Transcription factor E2FA (Arabidopsis thaliana OX%3D3702);
Dexi_CM05836_chr01A	23230001	23280000	23275543	23276728	-	ID=Dexi1A01G0016260;Name=Dexi1A01G0016260;Alias=maker-Dexi_CM05836_chr01A-snap-gene-23.435;Note=Similar to SAG39: Senescence-specific cysteine protease SAG39 (Oryza sativa subsp. japonica OX%3D39947);
Dexi_CM05836_chr01A	23230001	23280000	23279093	23284182	-	ID=Dexi1A01G0016270;Name=Dexi1A01G0016270;Alias=maker-Dexi_CM05836_chr01A-augustus-gene-23.499;Note=Similar to ELM1: Mitochondrial fission protein ELM1 (Arabidopsis thaliana OX%3D3702);
Dexi_CM05836_chr01A	30770001	30830000	30768149	30769997	+	ID=Dexi1A01G0024140;Name=Dexi1A01G0024140;Alias=maker-Dexi_CM05836_chr01A-augustus-gene-30.484;Note=Similar to Phosphoribulokinase%2C chloroplastic (Triticum aestivum OX%3D4565);
Dexi_CM05836_chr01A	30770001	30830000	30780573	30784469	+	ID=Dexi1A01G0024150;Name=Dexi1A01G0024150;Alias=maker-Dexi_CM05836_chr01A-augustus-gene-30.485;Note=Similar to WRKY14: Probable WRKY transcription factor 14 (Arabidopsis thaliana OX%3D3702);
Dexi_CM05836_chr01A	30770001	30830000	30793932	30796913	+	ID=Dexi1A01G0024160;Name=Dexi1A01G0024160;Alias=maker-Dexi_CM05836_chr01A-snap-gene-30.589;Note=Similar to NPF8.3: Protein NRT1/ PTR FAMILY 8.3 (Arabidopsis thaliana OX%3D3702);
Dexi_CM05836_chr01A	30770001	30830000	30798342	30800867	+	ID=Dexi1A01G0024170;Name=Dexi1A01G0024170;Alias=maker-Dexi_CM05836_chr01A-augustus-gene-30.487;Note=Similar to ADP-ribosylation factor (Dugesia japonica OX%3D6161);
Dexi_CM05836_chr01A	30770001	30830000	30802054	30810051	+	ID=Dexi1A01G0024180;Name=Dexi1A01G0024180;Alias=maker-Dexi_CM05836_chr01A-augustus-gene-30.488;Note=Similar to RSH1: Putative GTP diphosphokinase RSH1%2C chloroplastic (Oryza sativa subsp. japonica OX%3D39947);
Dexi_CM05836_chr01A	30770001	30830000	30811644	30814547	+	ID=Dexi1A01G0024190;Name=Dexi1A01G0024190;Alias=maker-Dexi_CM05836_chr01A-augustus-gene-30.489;Note=Protein of unknown function;
Dexi_CM05836_chr01A	30770001	30830000	30819835	30826823	-	ID=Dexi1A01G0024200;Name=Dexi1A01G0024200;Alias=maker-Dexi_CM05836_chr01A-augustus-gene-30.533;Note=Similar to TOP2: DNA topoisomerase 2 (Pisum sativum OX%3D3888);
Dexi_CM05836_chr01A	33980001	34030000	34002589	34005482	+	ID=Dexi1A01G0028320;Name=Dexi1A01G0028320;Alias=maker-Dexi_CM05836_chr01A-augustus-gene-34.155;Note=Similar to NCS6: Cytoplasmic tRNA 2-thiolation protein 1 (Oryza sativa subsp. japonica OX%3D39947);
Dexi_CM05836_chr01A	33980001	34030000	34011304	34014923	+	ID=Dexi1A01G0028340;Name=Dexi1A01G0028340;Alias=augustus_masked-Dexi_CM05836_chr01A-processed-gene-34.254;Note=Similar to MAP1D: Methionine aminopeptidase 1D%2C chloroplastic/mitochondrial (Arabidopsis thaliana OX%3D3702);
Dexi_CM05836_chr01A	33980001	34030000	34016577	34019818	+	ID=Dexi1A01G0028350;Name=Dexi1A01G0028350;Alias=maker-Dexi_CM05836_chr01A-augustus-gene-34.157;Note=Protein of unknown function;
Dexi_CM05836_chr01A	33980001	34030000	34020322	34020780	+	ID=Dexi1A01G0028360;Name=Dexi1A01G0028360;Alias=augustus_masked-Dexi_CM05836_chr01A-processed-gene-34.256;Note=Protein of unknown function;
Dexi_CM05836_chr01A	34200001	34250000	34205999	34206686	+	ID=Dexi1A01G0028550;Name=Dexi1A01G0028550;Alias=maker-Dexi_CM05836_chr01A-snap-gene-34.15;Note=Protein of unknown function;
Dexi_CM05836_chr01A	34200001	34250000	34223054	34227488	+	ID=Dexi1A01G0028580;Name=Dexi1A01G0028580;Alias=maker-Dexi_CM05836_chr01A-augustus-gene-34.166;Note=Similar to PABN3: Polyadenylate-binding protein 3 (Arabidopsis thaliana OX%3D3702);
Dexi_CM05836_chr01A	34330001	34420000	34344140	34348448	+	ID=Dexi1A01G0028730;Name=Dexi1A01G0028730;Alias=maker-Dexi_CM05836_chr01A-augustus-gene-34.169;Note=Similar to QUA2: Probable pectin methyltransferase QUA2 (Arabidopsis thaliana OX%3D3702);
Dexi_CM05836_chr01A	34330001	34420000	34350776	34352382	+	ID=Dexi1A01G0028750;Name=Dexi1A01G0028750;Alias=maker-Dexi_CM05836_chr01A-augustus-gene-34.170;Note=Similar to APRL3: 5'-adenylylsulfate reductase-like 3 (Oryza sativa subsp. japonica OX%3D39947);
Dexi_CM05836_chr01A	34330001	34420000	34376841	34378002	+	ID=Dexi1A01G0028780;Name=Dexi1A01G0028780;Alias=maker-Dexi_CM05836_chr01A-snap-gene-34.31;Note=Similar to MYB93: Transcription factor MYB93 (Arabidopsis thaliana OX%3D3702);
Dexi_CM05836_chr01A	34330001	34420000	34385174	34389613	+	ID=Dexi1A01G0028810;Name=Dexi1A01G0028810;Alias=maker-Dexi_CM05836_chr01A-augustus-gene-34.172;Note=Similar to SOV: DIS3-like exonuclease 2 (Arabidopsis thaliana OX%3D3702);
Dexi_CM05836_chr01A	34330001	34420000	34405572	34408062	+	ID=Dexi1A01G0028840;Name=Dexi1A01G0028840;Alias=maker-Dexi_CM05836_chr01A-snap-gene-34.34;Note=Similar to ANNAT7: Annexin D7 (Arabidopsis thaliana OX%3D3702);
Dexi_CM05836_chr01A	34330001	34420000	34414731	34417933	+	ID=Dexi1A01G0028850;Name=Dexi1A01G0028850;Alias=maker-Dexi_CM05836_chr01A-snap-gene-34.35;Note=Similar to TTL3: Inactive TPR repeat-containing thioredoxin TTL3 (Arabidopsis thaliana OX%3D3702);
Dexi_CM05836_chr01A	33980001	34030000	33984342	33984848	-	ID=Dexi1A01G0028300;Name=Dexi1A01G0028300;Alias=maker-Dexi_CM05836_chr01A-snap-gene-34.74;Note=Similar to LRP1: Protein LATERAL ROOT PRIMORDIUM 1 (Arabidopsis thaliana OX%3D3702);
Dexi_CM05836_chr01A	33980001	34030000	33990501	33991662	-	ID=Dexi1A01G0028310;Name=Dexi1A01G0028310;Alias=maker-Dexi_CM05836_chr01A-snap-gene-34.75;Note=Similar to KRP1: Cyclin-dependent kinase inhibitor 1 (Oryza sativa subsp. indica OX%3D39946);
Dexi_CM05836_chr01A	33980001	34030000	34008791	34010892	-	ID=Dexi1A01G0028330;Name=Dexi1A01G0028330;Alias=maker-Dexi_CM05836_chr01A-snap-gene-34.76;Note=Similar to At4g39280: Phenylalanine--tRNA ligase alpha subunit%2C cytoplasmic (Arabidopsis thaliana OX%3D3702);
Dexi_CM05836_chr01A	33980001	34030000	34023326	34030852	-	ID=Dexi1A01G0028370;Name=Dexi1A01G0028370;Alias=maker-Dexi_CM05836_chr01A-augustus-gene-34.205;Note=Similar to PREP1: Presequence protease 1%2C chloroplastic/mitochondrial (Arabidopsis thaliana OX%3D3702);
Dexi_CM05836_chr01A	34200001	34250000	34218911	34219197	-	ID=Dexi1A01G0028560;Name=Dexi1A01G0028560;Alias=maker-Dexi_CM05836_chr01A-snap-gene-34.88;Note=Protein of unknown function;
Dexi_CM05836_chr01A	34200001	34250000	34221804	34227768	-	ID=Dexi1A01G0028570;Name=Dexi1A01G0028570;Alias=genemark-Dexi_CM05836_chr01A-processed-gene-34.538;Note=Similar to HSP24.1: 24.1 kDa heat shock protein%2C mitochondrial (Oryza sativa subsp. japonica OX%3D39947);
Dexi_CM05836_chr01A	34200001	34250000	34231750	34233647	-	ID=Dexi1A01G0028590;Name=Dexi1A01G0028590;Alias=maker-Dexi_CM05836_chr01A-snap-gene-34.90;Note=Similar to FBW2: F-box protein FBW2 (Arabidopsis thaliana OX%3D3702);
Dexi_CM05836_chr01A	34330001	34420000	34325114	34330235	-	ID=Dexi1A01G0028720;Name=Dexi1A01G0028720;Alias=maker-Dexi_CM05836_chr01A-augustus-gene-34.217;Note=Similar to ARP1: Probable RNA-binding protein ARP1 (Arabidopsis thaliana OX%3D3702);
Dexi_CM05836_chr01A	34330001	34420000	34350396	34350963	-	ID=Dexi1A01G0028740;Name=Dexi1A01G0028740;Alias=maker-Dexi_CM05836_chr01A-snap-gene-34.101;Note=Protein of unknown function;
Dexi_CM05836_chr01A	34330001	34420000	34352870	34355598	-	ID=Dexi1A01G0028760;Name=Dexi1A01G0028760;Alias=maker-Dexi_CM05836_chr01A-augustus-gene-34.218;Note=Protein of unknown function;
Dexi_CM05836_chr01A	34330001	34420000	34366097	34367397	-	ID=Dexi1A01G0028770;Name=Dexi1A01G0028770;Alias=maker-Dexi_CM05836_chr01A-snap-gene-34.103;Note=Similar to OM64: Outer envelope protein 64%2C mitochondrial (Arabidopsis thaliana OX%3D3702);
Dexi_CM05836_chr01A	34330001	34420000	34381656	34383025	-	ID=Dexi1A01G0028790;Name=Dexi1A01G0028790;Alias=maker-Dexi_CM05836_chr01A-augustus-gene-34.220;Note=Similar to RPL29: 50S ribosomal protein L29%2C chloroplastic (Zea mays OX%3D4577);
Dexi_CM05836_chr01A	34330001	34420000	34384996	34385400	-	ID=Dexi1A01G0028800;Name=Dexi1A01G0028800;Alias=augustus_masked-Dexi_CM05836_chr01A-processed-gene-34.358;Note=Protein of unknown function;
Dexi_CM05836_chr01A	34330001	34420000	34393877	34396688	-	ID=Dexi1A01G0028820;Name=Dexi1A01G0028820;Alias=maker-Dexi_CM05836_chr01A-augustus-gene-34.221;Note=Similar to OXR1: Oxidation resistance protein 1 (Ashbya gossypii (strain ATCC 10895 / CBS 109.51 / FGSC 9923 / NRRL Y-1056) OX%3D284811);
Dexi_CM05836_chr01A	34330001	34420000	34398072	34399834	-	ID=Dexi1A01G0028830;Name=Dexi1A01G0028830;Alias=maker-Dexi_CM05836_chr01A-augustus-gene-34.222;Note=Similar to LNK1: Protein LNK1 (Arabidopsis thaliana OX%3D3702);
Dexi_CM05836_chr01A	35610001	35700000	35637761	35653018	+	ID=Dexi1A01G0030310;Name=Dexi1A01G0030310;Alias=maker-Dexi_CM05836_chr01A-augustus-gene-35.623;Note=Similar to ANK3: Ankyrin-3 (Homo sapiens OX%3D9606);
Dexi_CM05836_chr01A	35610001	35700000	35693940	35694230	+	ID=Dexi1A01G0030320;Name=Dexi1A01G0030320;Alias=augustus_masked-Dexi_CM05836_chr01A-processed-gene-35.54;Note=Protein of unknown function;
Dexi_CM05836_chr01A	35610001	35700000	35695152	35700463	+	ID=Dexi1A01G0030330;Name=Dexi1A01G0030330;Alias=maker-Dexi_CM05836_chr01A-augustus-gene-35.624;Note=Similar to ncdn: Neurochondrin (Xenopus laevis OX%3D8355);
Dexi_CM05836_chr01A	35610001	35700000	35608943	35609619	-	ID=Dexi1A01G0030290;Name=Dexi1A01G0030290;Alias=maker-Dexi_CM05836_chr01A-augustus-gene-35.674;Note=Similar to ULP1B: Putative ubiquitin-like-specific protease 1B (Arabidopsis thaliana OX%3D3702);
Dexi_CM05836_chr01A	35610001	35700000	35614480	35617051	-	ID=Dexi1A01G0030300;Name=Dexi1A01G0030300;Alias=maker-Dexi_CM05836_chr01A-augustus-gene-35.675;Note=Protein of unknown function;
Dexi_CM05836_chr01B	1230001	1280000	1244722	1248028	+	ID=Dexi1B01G0001530;Name=Dexi1B01G0001530;Alias=maker-Dexi_CM05836_chr01B-snap-gene-1.340;Note=Similar to PLDDELTA: Phospholipase D delta (Arabidopsis thaliana OX%3D3702);
Dexi_CM05836_chr01B	1230001	1280000	1248471	1250025	+	ID=Dexi1B01G0001540;Name=Dexi1B01G0001540;Alias=augustus_masked-Dexi_CM05836_chr01B-processed-gene-1.19;Note=Similar to mettl23: Methyltransferase-like protein 23 (Xenopus laevis OX%3D8355);
Dexi_CM05836_chr01B	1230001	1280000	1270689	1271377	+	ID=Dexi1B01G0001580;Name=Dexi1B01G0001580;Alias=maker-Dexi_CM05836_chr01B-augustus-gene-1.167;Note=Similar to UBC28: Ubiquitin-conjugating enzyme E2 28 (Arabidopsis thaliana OX%3D3702);
Dexi_CM05836_chr01B	1650001	1730000	1677674	1677997	+	ID=Dexi1B01G0002000;Name=Dexi1B01G0002000;Alias=augustus_masked-Dexi_CM05836_chr01B-processed-gene-1.41;Note=Protein of unknown function;
Dexi_CM05836_chr01B	1650001	1730000	1719518	1722748	+	ID=Dexi1B01G0002030;Name=Dexi1B01G0002030;Alias=augustus_masked-Dexi_CM05836_chr01B-processed-gene-1.43;Note=Similar to CDKA-2: Cyclin-dependent kinase A-2 (Oryza sativa subsp. japonica OX%3D39947);
Dexi_CM05836_chr01B	1230001	1280000	1227226	1232152	-	ID=Dexi1B01G0001520;Name=Dexi1B01G0001520;Alias=maker-Dexi_CM05836_chr01B-augustus-gene-1.196;Note=Similar to STY8: Serine/threonine-protein kinase STY8 (Arabidopsis thaliana OX%3D3702);
Dexi_CM05836_chr01B	1230001	1280000	1252390	1253078	-	ID=Dexi1B01G0001550;Name=Dexi1B01G0001550;Alias=snap_masked-Dexi_CM05836_chr01B-processed-gene-1.283;Note=Protein of unknown function;
Dexi_CM05836_chr01B	1230001	1280000	1254488	1257167	-	ID=Dexi1B01G0001560;Name=Dexi1B01G0001560;Alias=snap_masked-Dexi_CM05836_chr01B-processed-gene-1.284;Note=Similar to TDR: Transcription factor TDR (Oryza sativa subsp. japonica OX%3D39947);
Dexi_CM05836_chr01B	1230001	1280000	1261101	1262867	-	ID=Dexi1B01G0001570;Name=Dexi1B01G0001570;Alias=augustus_masked-Dexi_CM05836_chr01B-processed-gene-1.94;Note=Similar to TPS8: Probable alpha%2Calpha-trehalose-phosphate synthase [UDP-forming] 8 (Arabidopsis thaliana OX%3D3702);
Dexi_CM05836_chr01B	1230001	1280000	1272936	1275738	-	ID=Dexi1B01G0001590;Name=Dexi1B01G0001590;Alias=augustus_masked-Dexi_CM05836_chr01B-processed-gene-1.95;Note=Similar to RAC6: Rac-like GTP-binding protein 6 (Oryza sativa subsp. japonica OX%3D39947);
Dexi_CM05836_chr01B	1230001	1280000	1278213	1281093	-	ID=Dexi1B01G0001600;Name=Dexi1B01G0001600;Alias=augustus_masked-Dexi_CM05836_chr01B-processed-gene-1.96;Note=Similar to FOLD4: Bifunctional protein FolD 4%2C chloroplastic (Arabidopsis thaliana OX%3D3702);
Dexi_CM05836_chr01B	1650001	1730000	1659614	1660717	-	ID=Dexi1B01G0001990;Name=Dexi1B01G0001990;Alias=augustus_masked-Dexi_CM05836_chr01B-processed-gene-1.128;Note=Protein of unknown function;
Dexi_CM05836_chr01B	1650001	1730000	1710856	1718636	-	ID=Dexi1B01G0002020;Name=Dexi1B01G0002020;Alias=augustus_masked-Dexi_CM05836_chr01B-processed-gene-1.133;Note=Similar to RS40: Serine/arginine-rich splicing factor RS40 (Arabidopsis thaliana OX%3D3702);
Dexi_CM05836_chr01B	1650001	1730000	1700940	1701770	-	ID=Dexi1B01G0002010;Name=Dexi1B01G0002010;Alias=maker-Dexi_CM05836_chr01B-snap-gene-1.398;Note=Protein of unknown function;
Dexi_CM05836_chr01B	1650001	1730000	1727322	1728038	+	ID=Dexi1B01G0002040;Name=Dexi1B01G0002040;Alias=maker-Dexi_CM05836_chr01B-augustus-gene-1.178;Note=Similar to MOM1: Helicase protein MOM1 (Arabidopsis thaliana OX%3D3702);
Dexi_CM05836_chr01B	3590001	3660000	3599484	3600188	+	ID=Dexi1B01G0004440;Name=Dexi1B01G0004440;Alias=augustus_masked-Dexi_CM05836_chr01B-processed-gene-3.314;Note=Similar to RLP3: Receptor-like protein 3 (Arabidopsis thaliana OX%3D3702);
Dexi_CM05836_chr01B	3590001	3660000	3648972	3654527	+	ID=Dexi1B01G0004520;Name=Dexi1B01G0004520;Alias=maker-Dexi_CM05836_chr01B-augustus-gene-3.151;Note=Protein of unknown function;
Dexi_CM05836_chr01B	3590001	3660000	3655620	3657747	+	ID=Dexi1B01G0004530;Name=Dexi1B01G0004530;Alias=maker-Dexi_CM05836_chr01B-augustus-gene-3.152;Note=Protein of unknown function;
Dexi_CM05836_chr01B	3590001	3660000	3658879	3659659	+	ID=Dexi1B01G0004540;Name=Dexi1B01G0004540;Alias=maker-Dexi_CM05836_chr01B-augustus-gene-3.153;Note=Similar to EHD1: EH domain-containing protein 1 (Arabidopsis thaliana OX%3D3702);
Dexi_CM05836_chr01B	3590001	3660000	3660662	3661687	+	ID=Dexi1B01G0004550;Name=Dexi1B01G0004550;Alias=snap_masked-Dexi_CM05836_chr01B-processed-gene-3.226;Note=Similar to ERF12: Ethylene-responsive transcription factor 12 (Arabidopsis thaliana OX%3D3702);
Dexi_CM05836_chr01B	3590001	3660000	3634779	3635628	-	ID=Dexi1B01G0004490;Name=Dexi1B01G0004490;Alias=maker-Dexi_CM05836_chr01B-snap-gene-3.98;Note=Similar to PSY1R: Tyrosine-sulfated glycopeptide receptor 1 (Arabidopsis thaliana OX%3D3702);
Dexi_CM05836_chr01B	3590001	3660000	3638734	3639778	-	ID=Dexi1B01G0004500;Name=Dexi1B01G0004500;Alias=maker-Dexi_CM05836_chr01B-snap-gene-3.99;Note=Protein of unknown function;
Dexi_CM05836_chr01B	3590001	3660000	3623791	3624371	-	ID=Dexi1B01G0004450;Name=Dexi1B01G0004450;Alias=maker-Dexi_CM05836_chr01B-snap-gene-3.94;Note=Similar to PSY1R: Tyrosine-sulfated glycopeptide receptor 1 (Arabidopsis thaliana OX%3D3702);
Dexi_CM05836_chr01B	3590001	3660000	3627163	3628214	-	ID=Dexi1B01G0004460;Name=Dexi1B01G0004460;Alias=maker-Dexi_CM05836_chr01B-snap-gene-3.95;Note=Protein of unknown function;
Dexi_CM05836_chr01B	3590001	3660000	3629233	3629737	-	ID=Dexi1B01G0004470;Name=Dexi1B01G0004470;Alias=maker-Dexi_CM05836_chr01B-snap-gene-3.96;Note=Protein of unknown function;
Dexi_CM05836_chr01B	3590001	3660000	3644490	3644947	-	ID=Dexi1B01G0004510;Name=Dexi1B01G0004510;Alias=maker-Dexi_CM05836_chr01B-snap-gene-3.100;Note=Protein of unknown function;
Dexi_CM05836_chr01B	3590001	3660000	3630899	3631566	-	ID=Dexi1B01G0004480;Name=Dexi1B01G0004480;Alias=maker-Dexi_CM05836_chr01B-snap-gene-3.97;Note=Protein of unknown function;
Dexi_CM05836_chr01B	10290001	10350000	10295269	10295781	+	ID=Dexi1B01G0010610;Name=Dexi1B01G0010610;Alias=augustus_masked-Dexi_CM05836_chr01B-processed-gene-10.14;Note=Protein of unknown function;
Dexi_CM05836_chr01B	10290001	10350000	10333760	10334932	+	ID=Dexi1B01G0010640;Name=Dexi1B01G0010640;Alias=maker-Dexi_CM05836_chr01B-snap-gene-10.201;Note=Protein of unknown function;
Dexi_CM05836_chr01B	10290001	10350000	10337041	10337558	+	ID=Dexi1B01G0010650;Name=Dexi1B01G0010650;Alias=maker-Dexi_CM05836_chr01B-snap-gene-10.202;Note=Similar to Basic blue protein (Cucumis sativus OX%3D3659);
Dexi_CM05836_chr01B	10290001	10350000	10349662	10353645	+	ID=Dexi1B01G0010660;Name=Dexi1B01G0010660;Alias=maker-Dexi_CM05836_chr01B-augustus-gene-10.149;Note=Similar to TROL: Protein THYLAKOID RHODANESE-LIKE%2C chloroplastic (Oryza sativa subsp. japonica OX%3D39947);
Dexi_CM05836_chr01B	10290001	10350000	10308444	10308794	-	ID=Dexi1B01G0010620;Name=Dexi1B01G0010620;Alias=maker-Dexi_CM05836_chr01B-snap-gene-10.233;Note=Similar to Basic blue protein (Cucumis sativus OX%3D3659);
Dexi_CM05836_chr01B	10290001	10350000	10330704	10331135	+	ID=Dexi1B01G0010630;Name=Dexi1B01G0010630;Alias=maker-Dexi_CM05836_chr01B-augustus-gene-10.146;Note=Protein of unknown function;
Dexi_CM05836_chr01B	19210001	19370000	19235273	19235473	+	ID=Dexi1B01G0013480;Name=Dexi1B01G0013480;Alias=augustus_masked-Dexi_CM05836_chr01B-processed-gene-19.150;Note=Protein of unknown function;
Dexi_CM05836_chr01B	19210001	19370000	19280427	19287627	-	ID=Dexi1B01G0013490;Name=Dexi1B01G0013490;Alias=maker-Dexi_CM05836_chr01B-augustus-gene-19.76;Note=Similar to HOP: Hsp70-Hsp90 organizing protein (Triticum aestivum OX%3D4565);
Dexi_CM05836_chr01B	19210001	19370000	19290667	19296754	-	ID=Dexi1B01G0013510;Name=Dexi1B01G0013510;Alias=augustus_masked-Dexi_CM05836_chr01B-processed-gene-19.189;Note=Similar to secG: Ankyrin repeat%2C PH and SEC7 domain containing protein secG (Dictyostelium discoideum OX%3D44689);
Dexi_CM05836_chr01B	19210001	19370000	19337237	19344798	-	ID=Dexi1B01G0013530;Name=Dexi1B01G0013530;Alias=augustus_masked-Dexi_CM05836_chr01B-processed-gene-19.191;Note=Similar to HOP1: Hsp70-Hsp90 organizing protein 1 (Glycine max OX%3D3847);
Dexi_CM05836_chr01B	19210001	19370000	19349460	19350089	-	ID=Dexi1B01G0013540;Name=Dexi1B01G0013540;Alias=augustus_masked-Dexi_CM05836_chr01B-processed-gene-19.192;Note=Protein of unknown function;
Dexi_CM05836_chr01B	19210001	19370000	19313298	19317684	-	ID=Dexi1B01G0013520;Name=Dexi1B01G0013520;Alias=maker-Dexi_CM05836_chr01B-augustus-gene-19.79;Note=Similar to ASB3: Ankyrin repeat and SOCS box protein 3 (Bos taurus OX%3D9913);
Dexi_CM05836_chr01B	19210001	19370000	19288534	19289696	-	ID=Dexi1B01G0013500;Name=Dexi1B01G0013500;Alias=maker-Dexi_CM05836_chr01B-augustus-gene-19.77;Note=Similar to HOP3: Hsp70-Hsp90 organizing protein 3 (Arabidopsis thaliana OX%3D3702);
Dexi_CM05836_chr01B	22590001	22680000	22650489	22650806	+	ID=Dexi1B01G0016060;Name=Dexi1B01G0016060;Alias=augustus_masked-Dexi_CM05836_chr01B-processed-gene-22.156;Note=Protein of unknown function;
Dexi_CM05836_chr01B	22590001	22680000	22653556	22655371	+	ID=Dexi1B01G0016070;Name=Dexi1B01G0016070;Alias=genemark-Dexi_CM05836_chr01B-processed-gene-22.311;Note=Protein of unknown function;
Dexi_CM05836_chr01B	22590001	22680000	22664517	22669317	-	ID=Dexi1B01G0016080;Name=Dexi1B01G0016080;Alias=augustus_masked-Dexi_CM05836_chr01B-processed-gene-22.224;Note=Similar to CLC-C: Chloride channel protein CLC-c (Arabidopsis thaliana OX%3D3702);
Dexi_CM05836_chr01B	22590001	22680000	22674759	22679474	-	ID=Dexi1B01G0016090;Name=Dexi1B01G0016090;Alias=maker-Dexi_CM05836_chr01B-augustus-gene-22.640;Note=Similar to HEMH: Ferrochelatase-2%2C chloroplastic (Oryza sativa subsp. indica OX%3D39946);
Dexi_CM05836_chr02A	8020001	8080000	8074664	8075175	+	ID=Dexi2A01G0007820;Name=Dexi2A01G0007820;Alias=maker-Dexi_CM05836_chr02A-augustus-gene-8.397;Note=Protein of unknown function;
Dexi_CM05836_chr02A	8020001	8080000	8023890	8025249	-	ID=Dexi2A01G0007810;Name=Dexi2A01G0007810;Alias=maker-Dexi_CM05836_chr02A-augustus-gene-8.434;Note=Protein of unknown function;
Dexi_CM05836_chr02A	9210001	9270000	9261777	9262233	-	ID=Dexi2A01G0009160;Name=Dexi2A01G0009160;Alias=maker-Dexi_CM05836_chr02A-augustus-gene-9.78;Note=Protein of unknown function;
Dexi_CM05836_chr02A	11020001	11120000	11080734	11082190	+	ID=Dexi2A01G0009960;Name=Dexi2A01G0009960;Alias=maker-Dexi_CM05836_chr02A-augustus-gene-11.255;Note=Similar to CYP71B25: Cytochrome P450 71B25 (Arabidopsis thaliana OX%3D3702);
Dexi_CM05836_chr02A	22710001	22880000	22712540	22714768	+	ID=Dexi2A01G0013920;Name=Dexi2A01G0013920;Alias=maker-Dexi_CM05836_chr02A-augustus-gene-22.157;Note=Similar to EDM2: Protein ENHANCED DOWNY MILDEW 2 (Arabidopsis thaliana OX%3D3702);
Dexi_CM05836_chr02A	22710001	22880000	22719570	22725879	+	ID=Dexi2A01G0013930;Name=Dexi2A01G0013930;Alias=maker-Dexi_CM05836_chr02A-augustus-gene-22.158;Note=Similar to EDM2: Protein ENHANCED DOWNY MILDEW 2 (Arabidopsis thaliana OX%3D3702);
Dexi_CM05836_chr02A	22710001	22880000	22727487	22739671	-	ID=Dexi2A01G0013940;Name=Dexi2A01G0013940;Alias=maker-Dexi_CM05836_chr02A-augustus-gene-22.173;Note=Similar to ABCG45: ABC transporter G family member 45 (Oryza sativa subsp. japonica OX%3D39947);
Dexi_CM05836_chr02A	22710001	22880000	22800159	22800428	-	ID=Dexi2A01G0013960;Name=Dexi2A01G0013960;Alias=augustus_masked-Dexi_CM05836_chr02A-processed-gene-22.72;Note=Protein of unknown function;
Dexi_CM05836_chr02A	22710001	22880000	22771574	22772939	-	ID=Dexi2A01G0013950;Name=Dexi2A01G0013950;Alias=maker-Dexi_CM05836_chr02A-augustus-gene-22.174;Note=Similar to HST1: Protein HASTY 1 (Arabidopsis thaliana OX%3D3702);
Dexi_CM05836_chr02A	30640001	30690000	30663171	30672092	+	ID=Dexi2A01G0018480;Name=Dexi2A01G0018480;Alias=maker-Dexi_CM05836_chr02A-augustus-gene-30.392;Note=Similar to EMB8: Embryogenesis-associated protein EMB8 (Picea glauca OX%3D3330);
Dexi_CM05836_chr02A	30640001	30690000	30685032	30686126	+	ID=Dexi2A01G0018490;Name=Dexi2A01G0018490;Alias=maker-Dexi_CM05836_chr02A-snap-gene-30.458;Note=Protein of unknown function;
Dexi_CM05836_chr02A	30580001	30630000	30594455	30599897	+	ID=Dexi2A01G0018470;Name=Dexi2A01G0018470;Alias=maker-Dexi_CM05836_chr02A-augustus-gene-30.391;Note=Protein of unknown function;
Dexi_CM05836_chr02A	32710001	32770000	32742083	32742885	+	ID=Dexi2A01G0020510;Name=Dexi2A01G0020510;Alias=genemark-Dexi_CM05836_chr02A-processed-gene-32.77;Note=Similar to At3g11320: Probable sugar phosphate/phosphate translocator At3g11320 (Arabidopsis thaliana OX%3D3702);
Dexi_CM05836_chr02A	32710001	32770000	32743000	32745491	+	ID=Dexi2A01G0020520;Name=Dexi2A01G0020520;Alias=genemark-Dexi_CM05836_chr02A-processed-gene-32.78;Note=Protein of unknown function;
Dexi_CM05836_chr02A	32710001	32770000	32750493	32752616	-	ID=Dexi2A01G0020530;Name=Dexi2A01G0020530;Alias=genemark-Dexi_CM05836_chr02A-processed-gene-32.174;Note=Protein of unknown function;
Dexi_CM05836_chr02A	32710001	32770000	32755616	32755867	-	ID=Dexi2A01G0020540;Name=Dexi2A01G0020540;Alias=augustus_masked-Dexi_CM05836_chr02A-processed-gene-32.306;Note=Protein of unknown function;
Dexi_CM05836_chr02A	32710001	32770000	32756399	32756769	-	ID=Dexi2A01G0020550;Name=Dexi2A01G0020550;Alias=maker-Dexi_CM05836_chr02A-snap-gene-32.577;Note=Protein of unknown function;
Dexi_CM05836_chr02A	32710001	32770000	32757515	32757917	-	ID=Dexi2A01G0020560;Name=Dexi2A01G0020560;Alias=maker-Dexi_CM05836_chr02A-snap-gene-32.578;Note=Protein of unknown function;
Dexi_CM05836_chr02A	32710001	32770000	32758997	32759417	-	ID=Dexi2A01G0020570;Name=Dexi2A01G0020570;Alias=maker-Dexi_CM05836_chr02A-snap-gene-32.579;Note=Protein of unknown function;
Dexi_CM05836_chr02A	32710001	32770000	32763478	32771928	-	ID=Dexi2A01G0020580;Name=Dexi2A01G0020580;Alias=genemark-Dexi_CM05836_chr02A-processed-gene-32.175;Note=Protein of unknown function;
Dexi_CM05836_chr02A	35030001	35120000	35034001	35035819	+	ID=Dexi2A01G0023310;Name=Dexi2A01G0023310;Alias=maker-Dexi_CM05836_chr02A-snap-gene-35.530;Note=Similar to UGT79: UDP-glycosyltransferase 79 (Oryza sativa subsp. japonica OX%3D39947);
Dexi_CM05836_chr02A	35030001	35120000	35057791	35059285	+	ID=Dexi2A01G0023350;Name=Dexi2A01G0023350;Alias=maker-Dexi_CM05836_chr02A-snap-gene-35.534;Note=Similar to UDP-glucosyltransferase UGT13248 (Hordeum vulgare subsp. vulgare OX%3D112509);
Dexi_CM05836_chr02A	35030001	35120000	35104416	35105792	+	ID=Dexi2A01G0023370;Name=Dexi2A01G0023370;Alias=genemark-Dexi_CM05836_chr02A-processed-gene-35.16;Note=Protein of unknown function;
Dexi_CM05836_chr02A	35380001	35430000	35409373	35412668	+	ID=Dexi2A01G0023750;Name=Dexi2A01G0023750;Alias=genemark-Dexi_CM05836_chr02A-processed-gene-35.44;Note=Protein of unknown function;
Dexi_CM05836_chr02A	35690001	35750000	35702218	35702943	+	ID=Dexi2A01G0024020;Name=Dexi2A01G0024020;Alias=maker-Dexi_CM05836_chr02A-augustus-gene-35.478;Note=Similar to IAA26: Auxin-responsive protein IAA26 (Oryza sativa subsp. japonica OX%3D39947);
Dexi_CM05836_chr02A	35690001	35750000	35706910	35709699	+	ID=Dexi2A01G0024030;Name=Dexi2A01G0024030;Alias=maker-Dexi_CM05836_chr02A-augustus-gene-35.479;Note=Similar to GLU12: Endoglucanase 23 (Oryza sativa subsp. japonica OX%3D39947);
Dexi_CM05836_chr02A	35690001	35750000	35711063	35712688	+	ID=Dexi2A01G0024040;Name=Dexi2A01G0024040;Alias=maker-Dexi_CM05836_chr02A-augustus-gene-35.480;Note=Similar to CYP71A9: Cytochrome P450 71A9 (Glycine max OX%3D3847);
Dexi_CM05836_chr02A	35690001	35750000	35713614	35715098	+	ID=Dexi2A01G0024050;Name=Dexi2A01G0024050;Alias=maker-Dexi_CM05836_chr02A-snap-gene-35.566;Note=Protein of unknown function;
Dexi_CM05836_chr02A	35690001	35750000	35719445	35722904	+	ID=Dexi2A01G0024060;Name=Dexi2A01G0024060;Alias=maker-Dexi_CM05836_chr02A-augustus-gene-35.482;Note=Similar to SBT3.6: Subtilisin-like protease SBT3.6 (Arabidopsis thaliana OX%3D3702);
Dexi_CM05836_chr02A	35030001	35120000	35029910	35032809	-	ID=Dexi2A01G0023290;Name=Dexi2A01G0023290;Alias=maker-Dexi_CM05836_chr02A-snap-gene-35.580;Note=Protein of unknown function;
Dexi_CM05836_chr02A	35030001	35120000	35033511	35033960	-	ID=Dexi2A01G0023300;Name=Dexi2A01G0023300;Alias=genemark-Dexi_CM05836_chr02A-processed-gene-35.102;Note=Protein of unknown function;
Dexi_CM05836_chr02A	35030001	35120000	35038950	35047592	-	ID=Dexi2A01G0023320;Name=Dexi2A01G0023320;Alias=augustus_masked-Dexi_CM05836_chr02A-processed-gene-35.276;Note=Similar to UGT79: UDP-glycosyltransferase 79 (Oryza sativa subsp. japonica OX%3D39947);
Dexi_CM05836_chr02A	35030001	35120000	35049286	35052891	-	ID=Dexi2A01G0023330;Name=Dexi2A01G0023330;Alias=maker-Dexi_CM05836_chr02A-augustus-gene-35.491;Note=Protein of unknown function;
Dexi_CM05836_chr02A	35380001	35430000	35378354	35379091	-	ID=Dexi2A01G0023720;Name=Dexi2A01G0023720;Alias=augustus_masked-Dexi_CM05836_chr02A-processed-gene-35.301;Note=Similar to DREB1A: Dehydration-responsive element-binding protein 1A (Oryza sativa subsp. indica OX%3D39946);
Dexi_CM05836_chr02A	35380001	35430000	35381210	35381902	-	ID=Dexi2A01G0023730;Name=Dexi2A01G0023730;Alias=augustus_masked-Dexi_CM05836_chr02A-processed-gene-35.302;Note=Similar to DREB1A: Dehydration-responsive element-binding protein 1A (Oryza sativa subsp. japonica OX%3D39947);
Dexi_CM05836_chr02A	35380001	35430000	35384172	35384876	-	ID=Dexi2A01G0023740;Name=Dexi2A01G0023740;Alias=augustus_masked-Dexi_CM05836_chr02A-processed-gene-35.303;Note=Similar to DREB1A: Dehydration-responsive element-binding protein 1A (Oryza sativa subsp. japonica OX%3D39947);
Dexi_CM05836_chr02A	35690001	35750000	35723032	35723415	-	ID=Dexi2A01G0024070;Name=Dexi2A01G0024070;Alias=augustus_masked-Dexi_CM05836_chr02A-processed-gene-35.327;Note=Protein of unknown function;
Dexi_CM05836_chr02A	35690001	35750000	35740985	35742712	-	ID=Dexi2A01G0024080;Name=Dexi2A01G0024080;Alias=maker-Dexi_CM05836_chr02A-snap-gene-35.626;Note=Similar to ML6: Protein MEI2-like 6 (Oryza sativa subsp. japonica OX%3D39947);
Dexi_CM05836_chr02A	35030001	35120000	35109021	35112220	-	ID=Dexi2A01G0023390;Name=Dexi2A01G0023390;Alias=maker-Dexi_CM05836_chr02A-augustus-gene-35.492;Note=Protein of unknown function;
Dexi_CM05836_chr02A	35690001	35750000	35696164	35699826	+	ID=Dexi2A01G0024010;Name=Dexi2A01G0024010;Alias=maker-Dexi_CM05836_chr02A-augustus-gene-35.477;Note=Similar to BBX19: B-box zinc finger protein 19 (Arabidopsis thaliana OX%3D3702);
Dexi_CM05836_chr02A	35030001	35120000	35062434	35063108	-	ID=Dexi2A01G0023360;Name=Dexi2A01G0023360;Alias=maker-Dexi_CM05836_chr02A-snap-gene-35.587;Note=Protein of unknown function;
Dexi_CM05836_chr02A	35030001	35120000	35105896	35106837	+	ID=Dexi2A01G0023380;Name=Dexi2A01G0023380;Alias=maker-Dexi_CM05836_chr02A-augustus-gene-35.456;Note=Protein of unknown function;
Dexi_CM05836_chr02A	35030001	35120000	35054543	35055221	+	ID=Dexi2A01G0023340;Name=Dexi2A01G0023340;Alias=maker-Dexi_CM05836_chr02A-augustus-gene-35.454;Note=Protein of unknown function;
Dexi_CM05836_chr02A	37350001	37410000	37381040	37387320	-	ID=Dexi2A01G0025700;Name=Dexi2A01G0025700;Alias=augustus_masked-Dexi_CM05836_chr02A-processed-gene-37.378;Note=Similar to ANTR6: Probable anion transporter 6%2C chloroplastic (Arabidopsis thaliana OX%3D3702);
Dexi_CM05836_chr02A	37350001	37410000	37388216	37393917	-	ID=Dexi2A01G0025710;Name=Dexi2A01G0025710;Alias=augustus_masked-Dexi_CM05836_chr02A-processed-gene-37.379;Note=Similar to CPS1: Cysteine--tRNA ligase CPS1%2C chloroplastic/mitochondrial (Zea mays OX%3D4577);
Dexi_CM05836_chr02A	37350001	37410000	37395006	37398130	-	ID=Dexi2A01G0025720;Name=Dexi2A01G0025720;Alias=maker-Dexi_CM05836_chr02A-augustus-gene-37.158;Note=Similar to MIS12: Protein MIS12 homolog (Arabidopsis thaliana OX%3D3702);
Dexi_CM05836_chr02A	37350001	37410000	37401142	37401358	-	ID=Dexi2A01G0025730;Name=Dexi2A01G0025730;Alias=snap_masked-Dexi_CM05836_chr02A-processed-gene-37.259;Note=Protein of unknown function;
Dexi_CM05836_chr02A	39670001	39720000	39670152	39671655	+	ID=Dexi2A01G0028380;Name=Dexi2A01G0028380;Alias=maker-Dexi_CM05836_chr02A-augustus-gene-39.323;Note=Similar to RPL44: 60S ribosomal protein L44 (Gossypium hirsutum OX%3D3635);
Dexi_CM05836_chr02A	39670001	39720000	39673368	39674210	+	ID=Dexi2A01G0028390;Name=Dexi2A01G0028390;Alias=augustus_masked-Dexi_CM05836_chr02A-processed-gene-39.54;Note=Similar to ASMT2: Acetylserotonin O-methyltransferase 2 (Oryza sativa subsp. japonica OX%3D39947);
Dexi_CM05836_chr02A	39670001	39720000	39676639	39677886	+	ID=Dexi2A01G0028400;Name=Dexi2A01G0028400;Alias=augustus_masked-Dexi_CM05836_chr02A-processed-gene-39.55;Note=Protein of unknown function;
Dexi_CM05836_chr02A	39670001	39720000	39694904	39695793	+	ID=Dexi2A01G0028420;Name=Dexi2A01G0028420;Alias=maker-Dexi_CM05836_chr02A-augustus-gene-39.324;Note=Similar to VUP1: Vascular-related unknown protein 1 (Arabidopsis thaliana OX%3D3702);
Dexi_CM05836_chr02A	39670001	39720000	39701994	39706777	+	ID=Dexi2A01G0028430;Name=Dexi2A01G0028430;Alias=maker-Dexi_CM05836_chr02A-augustus-gene-39.325;Note=Similar to PDIL5-4: Protein disulfide isomerase-like 5-4 (Oryza sativa subsp. japonica OX%3D39947);
Dexi_CM05836_chr02A	39670001	39720000	39679828	39681941	-	ID=Dexi2A01G0028410;Name=Dexi2A01G0028410;Alias=maker-Dexi_CM05836_chr02A-augustus-gene-39.365;Note=Similar to GPT2: Glucose-6-phosphate/phosphate translocator 2%2C chloroplastic (Arabidopsis thaliana OX%3D3702);
Dexi_CM05836_chr02A	40670001	40720000	40668054	40669062	+	ID=Dexi2A01G0029610;Name=Dexi2A01G0029610;Alias=maker-Dexi_CM05836_chr02A-augustus-gene-40.35;Note=Similar to FBL25: F-box/LRR-repeat protein 25 (Arabidopsis thaliana OX%3D3702);
Dexi_CM05836_chr02A	40670001	40720000	40671617	40672829	+	ID=Dexi2A01G0029620;Name=Dexi2A01G0029620;Alias=maker-Dexi_CM05836_chr02A-snap-gene-40.277;Note=Similar to At3g26922: F-box/LRR-repeat protein At3g26922 (Arabidopsis thaliana OX%3D3702);
Dexi_CM05836_chr02A	40670001	40720000	40692990	40696343	+	ID=Dexi2A01G0029630;Name=Dexi2A01G0029630;Alias=maker-Dexi_CM05836_chr02A-snap-gene-40.278;Note=Similar to At3g28410: Putative F-box/LRR-repeat protein At3g28410 (Arabidopsis thaliana OX%3D3702);
Dexi_CM05836_chr02A	40670001	40720000	40700672	40705001	-	ID=Dexi2A01G0029640;Name=Dexi2A01G0029640;Alias=augustus_masked-Dexi_CM05836_chr02A-processed-gene-40.495;Note=Similar to SD18: Receptor-like serine/threonine-protein kinase SD1-8 (Arabidopsis thaliana OX%3D3702);
Dexi_CM05836_chr02A	40670001	40720000	40708403	40708887	-	ID=Dexi2A01G0029650;Name=Dexi2A01G0029650;Alias=maker-Dexi_CM05836_chr02A-snap-gene-40.350;Note=Similar to At1g61440: G-type lectin S-receptor-like serine/threonine-protein kinase At1g61440 (Arabidopsis thaliana OX%3D3702);
Dexi_CM05836_chr02A	40670001	40720000	40713310	40717430	-	ID=Dexi2A01G0029670;Name=Dexi2A01G0029670;Alias=augustus_masked-Dexi_CM05836_chr02A-processed-gene-40.497;Note=Similar to B120: G-type lectin S-receptor-like serine/threonine-protein kinase B120 (Arabidopsis thaliana OX%3D3702);
Dexi_CM05836_chr02A	40670001	40720000	40709393	40710157	-	ID=Dexi2A01G0029660;Name=Dexi2A01G0029660;Alias=maker-Dexi_CM05836_chr02A-snap-gene-40.351;Note=Similar to B120: G-type lectin S-receptor-like serine/threonine-protein kinase B120 (Arabidopsis thaliana OX%3D3702);
Dexi_CM05836_chr02A	43470001	43530000	43481841	43493976	+	ID=Dexi2A01G0033190;Name=Dexi2A01G0033190;Alias=augustus_masked-Dexi_CM05836_chr02A-processed-gene-43.399;Note=Similar to GLO4: Peroxisomal (S)-2-hydroxy-acid oxidase GLO4 (Oryza sativa subsp. japonica OX%3D39947);
Dexi_CM05836_chr02A	43470001	43530000	43494714	43496895	+	ID=Dexi2A01G0033210;Name=Dexi2A01G0033210;Alias=maker-Dexi_CM05836_chr02A-augustus-gene-43.168;Note=Similar to HSCB: Iron-sulfur cluster co-chaperone protein HscB homolog (Arabidopsis thaliana OX%3D3702);
Dexi_CM05836_chr02A	43470001	43530000	43510925	43513375	+	ID=Dexi2A01G0033240;Name=Dexi2A01G0033240;Alias=maker-Dexi_CM05836_chr02A-augustus-gene-43.169;Note=Similar to SPAPJ696.02: SH3 domain-containing protein PJ696.02 (Schizosaccharomyces pombe (strain 972 / ATCC 24843) OX%3D284812);
Dexi_CM05836_chr02A	43470001	43530000	43528401	43531272	+	ID=Dexi2A01G0033280;Name=Dexi2A01G0033280;Alias=maker-Dexi_CM05836_chr02A-augustus-gene-43.170;Note=Similar to AGD2: Probable LL-diaminopimelate aminotransferase%2C chloroplastic (Oryza sativa subsp. japonica OX%3D39947);
Dexi_CM05836_chr02A	43470001	43530000	43474532	43480328	-	ID=Dexi2A01G0033180;Name=Dexi2A01G0033180;Alias=maker-Dexi_CM05836_chr02A-augustus-gene-43.204;Note=Similar to KAS2: 3-oxoacyl-[acyl-carrier-protein] synthase II%2C chloroplastic (Arabidopsis thaliana OX%3D3702);
Dexi_CM05836_chr02A	43470001	43530000	43494340	43497283	-	ID=Dexi2A01G0033200;Name=Dexi2A01G0033200;Alias=augustus_masked-Dexi_CM05836_chr02A-processed-gene-43.474;Note=Protein of unknown function;
Dexi_CM05836_chr02A	43470001	43530000	43500566	43503027	-	ID=Dexi2A01G0033230;Name=Dexi2A01G0033230;Alias=augustus_masked-Dexi_CM05836_chr02A-processed-gene-43.475;Note=Similar to GSVIVT00034021001: 40S ribosomal protein SA (Vitis vinifera OX%3D29760);
Dexi_CM05836_chr02A	43470001	43530000	43514938	43516262	-	ID=Dexi2A01G0033250;Name=Dexi2A01G0033250;Alias=maker-Dexi_CM05836_chr02A-augustus-gene-43.206;Note=Similar to EREBP1: Ethylene-responsive transcription factor 1 (Oryza sativa subsp. japonica OX%3D39947);
Dexi_CM05836_chr02A	43470001	43530000	43525497	43526350	-	ID=Dexi2A01G0033260;Name=Dexi2A01G0033260;Alias=maker-Dexi_CM05836_chr02A-snap-gene-43.96;Note=Similar to DIR11: Dirigent protein 11 (Arabidopsis thaliana OX%3D3702);
Dexi_CM05836_chr02A	43470001	43530000	43526866	43527332	-	ID=Dexi2A01G0033270;Name=Dexi2A01G0033270;Alias=snap_masked-Dexi_CM05836_chr02A-processed-gene-43.320;Note=Protein of unknown function;
Dexi_CM05836_chr02A	43470001	43530000	43498944	43499468	+	ID=Dexi2A01G0033220;Name=Dexi2A01G0033220;Alias=maker-Dexi_CM05836_chr02A-snap-gene-43.44;Note=Similar to GLO4: Peroxisomal (S)-2-hydroxy-acid oxidase GLO4 (Oryza sativa subsp. japonica OX%3D39947);
Dexi_CM05836_chr02B	2460001	2510000	2469599	2471035	+	ID=Dexi2B01G0002880;Name=Dexi2B01G0002880;Alias=snap_masked-Dexi_CM05836_chr02B-processed-gene-2.206;Note=Similar to PCF6: Transcription factor PCF6 (Oryza sativa subsp. indica OX%3D39946);
Dexi_CM05836_chr02B	2460001	2510000	2502031	2502867	+	ID=Dexi2B01G0002900;Name=Dexi2B01G0002900;Alias=augustus_masked-Dexi_CM05836_chr02B-processed-gene-2.33;Note=Similar to GSTU19: Glutathione S-transferase U19 (Arabidopsis thaliana OX%3D3702);
Dexi_CM05836_chr02B	2460001	2510000	2503191	2504534	+	ID=Dexi2B01G0002920;Name=Dexi2B01G0002920;Alias=maker-Dexi_CM05836_chr02B-snap-gene-2.311;Note=Protein of unknown function;
Dexi_CM05836_chr02B	2460001	2510000	2476619	2480117	-	ID=Dexi2B01G0002890;Name=Dexi2B01G0002890;Alias=maker-Dexi_CM05836_chr02B-augustus-gene-2.171;Note=Similar to At1g17230: Leucine-rich repeat receptor-like serine/threonine-protein kinase At1g17230 (Arabidopsis thaliana OX%3D3702);
Dexi_CM05836_chr02B	2460001	2510000	2503160	2504667	-	ID=Dexi2B01G0002910;Name=Dexi2B01G0002910;Alias=snap_masked-Dexi_CM05836_chr02B-processed-gene-2.255;Note=Similar to UGT71K2: UDP-glycosyltransferase 71K2 (Pyrus communis OX%3D23211);
Dexi_CM05836_chr02B	2460001	2510000	2506408	2508452	-	ID=Dexi2B01G0002930;Name=Dexi2B01G0002930;Alias=maker-Dexi_CM05836_chr02B-augustus-gene-2.172;Note=Similar to Probable glutathione S-transferase (Nicotiana tabacum OX%3D4097);
Dexi_CM05836_chr02B	2460001	2510000	2509358	2510943	-	ID=Dexi2B01G0002940;Name=Dexi2B01G0002940;Alias=maker-Dexi_CM05836_chr02B-augustus-gene-2.173;Note=Protein of unknown function;
Dexi_CM05836_chr02B	3920001	3970000	3952668	3961305	-	ID=Dexi2B01G0004380;Name=Dexi2B01G0004380;Alias=maker-Dexi_CM05836_chr02B-augustus-gene-3.314;Note=Similar to RBM47: RNA-binding protein 47 (Pongo abelii OX%3D9601);
Dexi_CM05836_chr02B	4850001	4900000	4849709	4851457	+	ID=Dexi2B01G0005170;Name=Dexi2B01G0005170;Alias=maker-Dexi_CM05836_chr02B-snap-gene-4.185;Note=Similar to HSR201: Benzyl alcohol O-benzoyltransferase (Nicotiana tabacum OX%3D4097);
Dexi_CM05836_chr02B	4850001	4900000	4866790	4867699	+	ID=Dexi2B01G0005200;Name=Dexi2B01G0005200;Alias=snap_masked-Dexi_CM05836_chr02B-processed-gene-4.99;Note=Similar to HSR201: Benzyl alcohol O-benzoyltransferase (Nicotiana tabacum OX%3D4097);
Dexi_CM05836_chr02B	4850001	4900000	4849724	4851225	-	ID=Dexi2B01G0005180;Name=Dexi2B01G0005180;Alias=maker-Dexi_CM05836_chr02B-snap-gene-4.228;Note=Protein of unknown function;
Dexi_CM05836_chr02B	4850001	4900000	4860833	4862561	-	ID=Dexi2B01G0005190;Name=Dexi2B01G0005190;Alias=augustus_masked-Dexi_CM05836_chr02B-processed-gene-4.352;Note=Similar to CYP93A1: 3%2C9-dihydroxypterocarpan 6A-monooxygenase (Glycine max OX%3D3847);
Dexi_CM05836_chr02B	4850001	4900000	4873289	4874125	-	ID=Dexi2B01G0005210;Name=Dexi2B01G0005210;Alias=snap_masked-Dexi_CM05836_chr02B-processed-gene-4.138;Note=Similar to PHB4: Prohibitin-4%2C mitochondrial (Arabidopsis thaliana OX%3D3702);
Dexi_CM05836_chr02B	4850001	4900000	4881877	4883201	-	ID=Dexi2B01G0005220;Name=Dexi2B01G0005220;Alias=maker-Dexi_CM05836_chr02B-snap-gene-4.230;Note=Similar to HSR201: Benzyl alcohol O-benzoyltransferase (Nicotiana tabacum OX%3D4097);
Dexi_CM05836_chr02B	5440001	5530000	5438071	5441471	+	ID=Dexi2B01G0005850;Name=Dexi2B01G0005850;Alias=augustus_masked-Dexi_CM05836_chr02B-processed-gene-5.302;Note=Similar to AT15: Acyl transferase 15 (Oryza sativa subsp. japonica OX%3D39947);
Dexi_CM05836_chr02B	5440001	5530000	5448638	5449218	+	ID=Dexi2B01G0005870;Name=Dexi2B01G0005870;Alias=snap_masked-Dexi_CM05836_chr02B-processed-gene-5.141;Note=Protein of unknown function;
Dexi_CM05836_chr02B	5440001	5530000	5520808	5524321	+	ID=Dexi2B01G0005930;Name=Dexi2B01G0005930;Alias=augustus_masked-Dexi_CM05836_chr02B-processed-gene-5.306;Note=Similar to At1g47765: Putative F-box protein At1g47765 (Arabidopsis thaliana OX%3D3702);
Dexi_CM05836_chr02B	5440001	5530000	5528773	5531992	+	ID=Dexi2B01G0005940;Name=Dexi2B01G0005940;Alias=augustus_masked-Dexi_CM05836_chr02B-processed-gene-5.308;Note=Protein of unknown function;
Dexi_CM05836_chr02B	5660001	5710000	5681638	5682692	+	ID=Dexi2B01G0006050;Name=Dexi2B01G0006050;Alias=maker-Dexi_CM05836_chr02B-snap-gene-5.38;Note=Protein of unknown function;
Dexi_CM05836_chr02B	5660001	5710000	5691476	5691904	+	ID=Dexi2B01G0006060;Name=Dexi2B01G0006060;Alias=augustus_masked-Dexi_CM05836_chr02B-processed-gene-5.319;Note=Protein of unknown function;
Dexi_CM05836_chr02B	5660001	5710000	5694066	5694494	+	ID=Dexi2B01G0006070;Name=Dexi2B01G0006070;Alias=augustus_masked-Dexi_CM05836_chr02B-processed-gene-5.320;Note=Protein of unknown function;
Dexi_CM05836_chr02B	5660001	5710000	5696479	5696907	+	ID=Dexi2B01G0006080;Name=Dexi2B01G0006080;Alias=augustus_masked-Dexi_CM05836_chr02B-processed-gene-5.321;Note=Protein of unknown function;
Dexi_CM05836_chr02B	5660001	5710000	5703080	5703537	+	ID=Dexi2B01G0006090;Name=Dexi2B01G0006090;Alias=snap_masked-Dexi_CM05836_chr02B-processed-gene-5.151;Note=Similar to YLS3: Protein YLS3 (Arabidopsis thaliana OX%3D3702);
Dexi_CM05836_chr02B	5660001	5710000	5708368	5708747	+	ID=Dexi2B01G0006100;Name=Dexi2B01G0006100;Alias=maker-Dexi_CM05836_chr02B-snap-gene-5.43;Note=Similar to EXO84A: Exocyst complex component EXO84A (Arabidopsis thaliana OX%3D3702);
Dexi_CM05836_chr02B	5660001	5710000	5710544	5714351	+	ID=Dexi2B01G0006110;Name=Dexi2B01G0006110;Alias=augustus_masked-Dexi_CM05836_chr02B-processed-gene-5.323;Note=Similar to EXO84B: Exocyst complex component EXO84B (Arabidopsis thaliana OX%3D3702);
Dexi_CM05836_chr02B	5440001	5530000	5478544	5479446	-	ID=Dexi2B01G0005900;Name=Dexi2B01G0005900;Alias=augustus_masked-Dexi_CM05836_chr02B-processed-gene-5.366;Note=Similar to ERF1B: Ethylene-responsive transcription factor 1B (Arabidopsis thaliana OX%3D3702);
Dexi_CM05836_chr02B	5440001	5530000	5494403	5495362	-	ID=Dexi2B01G0005910;Name=Dexi2B01G0005910;Alias=augustus_masked-Dexi_CM05836_chr02B-processed-gene-5.367;Note=Similar to ERF1B: Ethylene-responsive transcription factor 1B (Arabidopsis thaliana OX%3D3702);
Dexi_CM05836_chr02B	5440001	5530000	5508979	5509653	-	ID=Dexi2B01G0005920;Name=Dexi2B01G0005920;Alias=augustus_masked-Dexi_CM05836_chr02B-processed-gene-5.368;Note=Similar to ERF1B: Ethylene-responsive transcription factor 1B (Arabidopsis thaliana OX%3D3702);
Dexi_CM05836_chr02B	5440001	5530000	5458985	5459919	+	ID=Dexi2B01G0005890;Name=Dexi2B01G0005890;Alias=maker-Dexi_CM05836_chr02B-snap-gene-5.33;Note=Protein of unknown function;
Dexi_CM05836_chr02B	5440001	5530000	5445009	5445365	+	ID=Dexi2B01G0005860;Name=Dexi2B01G0005860;Alias=maker-Dexi_CM05836_chr02B-snap-gene-5.30;Note=Protein of unknown function;
Dexi_CM05836_chr02B	5440001	5530000	5453467	5453830	+	ID=Dexi2B01G0005880;Name=Dexi2B01G0005880;Alias=maker-Dexi_CM05836_chr02B-snap-gene-5.32;Note=Protein of unknown function;
Dexi_CM05836_chr02B	34570001	34620000	34584485	34587247	+	ID=Dexi2B01G0025300;Name=Dexi2B01G0025300;Alias=maker-Dexi_CM05836_chr02B-augustus-gene-34.169;Note=Protein of unknown function;
Dexi_CM05836_chr02B	34570001	34620000	34591617	34592835	+	ID=Dexi2B01G0025320;Name=Dexi2B01G0025320;Alias=maker-Dexi_CM05836_chr02B-augustus-gene-34.170;Note=Similar to RD19D: Probable cysteine protease RD19D (Arabidopsis thaliana OX%3D3702);
Dexi_CM05836_chr02B	34570001	34620000	34594078	34594263	+	ID=Dexi2B01G0025330;Name=Dexi2B01G0025330;Alias=genemark-Dexi_CM05836_chr02B-processed-gene-34.439;Note=Similar to Cysteine proteinase 15A (Pisum sativum OX%3D3888);
Dexi_CM05836_chr02B	34690001	34760000	34688487	34692606	+	ID=Dexi2B01G0025430;Name=Dexi2B01G0025430;Alias=maker-Dexi_CM05836_chr02B-augustus-gene-34.175;Note=Similar to Spindle and kinetochore-associated protein 1 homolog (Zea mays OX%3D4577);
Dexi_CM05836_chr02B	34690001	34760000	34698466	34700560	+	ID=Dexi2B01G0025440;Name=Dexi2B01G0025440;Alias=maker-Dexi_CM05836_chr02B-augustus-gene-34.176;Note=Similar to TPP10: Probable trehalose-phosphate phosphatase 10 (Oryza sativa subsp. japonica OX%3D39947);
Dexi_CM05836_chr02B	34690001	34760000	34703986	34708838	+	ID=Dexi2B01G0025460;Name=Dexi2B01G0025460;Alias=maker-Dexi_CM05836_chr02B-augustus-gene-34.177;Note=Similar to SYNO: Asparagine--tRNA ligase%2C chloroplastic/mitochondrial (Arabidopsis thaliana OX%3D3702);
Dexi_CM05836_chr02B	34690001	34760000	34715015	34725225	+	ID=Dexi2B01G0025490;Name=Dexi2B01G0025490;Alias=maker-Dexi_CM05836_chr02B-augustus-gene-34.178;Note=Similar to MSH4: DNA mismatch repair protein MSH4 (Arabidopsis thaliana OX%3D3702);
Dexi_CM05836_chr02B	34690001	34760000	34748532	34751136	+	ID=Dexi2B01G0025540;Name=Dexi2B01G0025540;Alias=maker-Dexi_CM05836_chr02B-snap-gene-34.57;Note=Similar to RPL15: 60S ribosomal protein L15 (Petunia hybrida OX%3D4102);
Dexi_CM05836_chr02B	34690001	34760000	34753935	34758726	+	ID=Dexi2B01G0025550;Name=Dexi2B01G0025550;Alias=augustus_masked-Dexi_CM05836_chr02B-processed-gene-34.289;Note=Similar to At5g61530: Uncharacterized Rho GTPase-activating protein At5g61530 (Arabidopsis thaliana OX%3D3702);
Dexi_CM05836_chr02B	34570001	34620000	34577322	34578596	-	ID=Dexi2B01G0025290;Name=Dexi2B01G0025290;Alias=maker-Dexi_CM05836_chr02B-snap-gene-34.113;Note=Similar to Ornithine decarboxylase (Datura stramonium OX%3D4076);
Dexi_CM05836_chr02B	34570001	34620000	34591456	34592585	-	ID=Dexi2B01G0025310;Name=Dexi2B01G0025310;Alias=maker-Dexi_CM05836_chr02B-snap-gene-34.115;Note=Protein of unknown function;
Dexi_CM05836_chr02B	34570001	34620000	34615038	34617006	-	ID=Dexi2B01G0025340;Name=Dexi2B01G0025340;Alias=maker-Dexi_CM05836_chr02B-snap-gene-34.116;Note=Protein of unknown function;
Dexi_CM05836_chr02B	34690001	34760000	34701106	34703488	-	ID=Dexi2B01G0025450;Name=Dexi2B01G0025450;Alias=maker-Dexi_CM05836_chr02B-augustus-gene-34.223;Note=Similar to PYD3: Beta-ureidopropionase (Arabidopsis thaliana OX%3D3702);
Dexi_CM05836_chr02B	34690001	34760000	34709717	34711400	-	ID=Dexi2B01G0025470;Name=Dexi2B01G0025470;Alias=maker-Dexi_CM05836_chr02B-snap-gene-34.120;Note=Similar to At5g47470: WAT1-related protein At5g47470 (Arabidopsis thaliana OX%3D3702);
Dexi_CM05836_chr02B	34690001	34760000	34712594	34713605	-	ID=Dexi2B01G0025480;Name=Dexi2B01G0025480;Alias=maker-Dexi_CM05836_chr02B-augustus-gene-34.225;Note=Protein of unknown function;
Dexi_CM05836_chr02B	34690001	34760000	34732161	34737642	-	ID=Dexi2B01G0025510;Name=Dexi2B01G0025510;Alias=augustus_masked-Dexi_CM05836_chr02B-processed-gene-34.361;Note=Protein of unknown function;
Dexi_CM05836_chr02B	34690001	34760000	34741799	34743301	-	ID=Dexi2B01G0025520;Name=Dexi2B01G0025520;Alias=maker-Dexi_CM05836_chr02B-augustus-gene-34.227;Note=Similar to At3g52670: FBD-associated F-box protein At3g52670 (Arabidopsis thaliana OX%3D3702);
Dexi_CM05836_chr02B	34690001	34760000	34745677	34747070	-	ID=Dexi2B01G0025530;Name=Dexi2B01G0025530;Alias=snap_masked-Dexi_CM05836_chr02B-processed-gene-34.666;Note=Protein of unknown function;
Dexi_CM05836_chr02B	34690001	34760000	34725978	34726190	-	ID=Dexi2B01G0025500;Name=Dexi2B01G0025500;Alias=maker-Dexi_CM05836_chr02B-snap-gene-34.122;Note=Protein of unknown function;
Dexi_CM05836_chr02B	43120001	43170000	43131220	43140694	+	ID=Dexi2B01G0036260;Name=Dexi2B01G0036260;Alias=maker-Dexi_CM05836_chr02B-augustus-gene-42.62;Note=Similar to LON2: Lon protease homolog%2C mitochondrial (Zea mays OX%3D4577);
Dexi_CM05836_chr02B	43120001	43170000	43158328	43159458	+	ID=Dexi2B01G0036290;Name=Dexi2B01G0036290;Alias=augustus_masked-Dexi_CM05836_chr02B-processed-gene-42.958;Note=Protein of unknown function;
Dexi_CM05836_chr02B	43120001	43170000	43142052	43147616	-	ID=Dexi2B01G0036270;Name=Dexi2B01G0036270;Alias=augustus_masked-Dexi_CM05836_chr02B-processed-gene-42.1057;Note=Similar to TIO: Serine/threonine-protein kinase TIO (Arabidopsis thaliana OX%3D3702);
Dexi_CM05836_chr02B	43120001	43170000	43154212	43155729	-	ID=Dexi2B01G0036280;Name=Dexi2B01G0036280;Alias=maker-Dexi_CM05836_chr02B-snap-gene-42.344;Note=Similar to TIO: Serine/threonine-protein kinase TIO (Arabidopsis thaliana OX%3D3702);
Dexi_CM05836_chr02B	43120001	43170000	43168751	43172577	-	ID=Dexi2B01G0036300;Name=Dexi2B01G0036300;Alias=maker-Dexi_CM05836_chr02B-augustus-gene-42.131;Note=Similar to At4g02110: BRCT domain-containing protein At4g02110 (Arabidopsis thaliana OX%3D3702);
Dexi_CM05836_chr03A	2580001	2640000	2604100	2604939	+	ID=Dexi3A01G0003910;Name=Dexi3A01G0003910;Alias=maker-Dexi_CM05836_chr03A-snap-gene-2.134;Note=Similar to CBP: Citrate-binding protein (Hevea brasiliensis OX%3D3981);
Dexi_CM05836_chr03A	2580001	2640000	2605600	2605971	+	ID=Dexi3A01G0003920;Name=Dexi3A01G0003920;Alias=augustus_masked-Dexi_CM05836_chr03A-processed-gene-2.477;Note=Similar to Os03g0210200: Cysteine proteinase inhibitor 6 (Oryza sativa subsp. japonica OX%3D39947);
Dexi_CM05836_chr03A	2580001	2640000	2620533	2622693	+	ID=Dexi3A01G0003940;Name=Dexi3A01G0003940;Alias=genemark-Dexi_CM05836_chr03A-processed-gene-2.301;Note=Similar to At1g31550: GDSL esterase/lipase At1g31550 (Arabidopsis thaliana OX%3D3702);
Dexi_CM05836_chr03A	2580001	2640000	2632481	2640400	+	ID=Dexi3A01G0003980;Name=Dexi3A01G0003980;Alias=maker-Dexi_CM05836_chr03A-augustus-gene-2.27;Note=Similar to nol6: Nucleolar protein 6 (Xenopus laevis OX%3D8355);
Dexi_CM05836_chr03A	2580001	2640000	2580858	2582897	-	ID=Dexi3A01G0003870;Name=Dexi3A01G0003870;Alias=augustus_masked-Dexi_CM05836_chr03A-processed-gene-2.552;Note=Similar to EXO70B1: Exocyst complex component EXO70B1 (Arabidopsis thaliana OX%3D3702);
Dexi_CM05836_chr03A	2580001	2640000	2584203	2586797	-	ID=Dexi3A01G0003880;Name=Dexi3A01G0003880;Alias=maker-Dexi_CM05836_chr03A-augustus-gene-2.72;Note=Similar to MED26C: Probable mediator of RNA polymerase II transcription subunit 26c (Arabidopsis thaliana OX%3D3702);
Dexi_CM05836_chr03A	2580001	2640000	2588114	2588613	-	ID=Dexi3A01G0003890;Name=Dexi3A01G0003890;Alias=snap_masked-Dexi_CM05836_chr03A-processed-gene-2.691;Note=Protein of unknown function;
Dexi_CM05836_chr03A	2580001	2640000	2589665	2593918	-	ID=Dexi3A01G0003900;Name=Dexi3A01G0003900;Alias=augustus_masked-Dexi_CM05836_chr03A-processed-gene-2.555;Note=Similar to VHA-C: V-type proton ATPase subunit C (Arabidopsis thaliana OX%3D3702);
Dexi_CM05836_chr03A	2580001	2640000	2612578	2613891	-	ID=Dexi3A01G0003930;Name=Dexi3A01G0003930;Alias=maker-Dexi_CM05836_chr03A-augustus-gene-2.74;Note=Protein of unknown function;
Dexi_CM05836_chr03A	2580001	2640000	2624197	2624598	-	ID=Dexi3A01G0003950;Name=Dexi3A01G0003950;Alias=maker-Dexi_CM05836_chr03A-snap-gene-2.213;Note=Protein of unknown function;
Dexi_CM05836_chr03A	2580001	2640000	2624692	2625302	-	ID=Dexi3A01G0003960;Name=Dexi3A01G0003960;Alias=augustus_masked-Dexi_CM05836_chr03A-processed-gene-2.559;Note=Protein of unknown function;
Dexi_CM05836_chr03A	2580001	2640000	2630853	2631492	-	ID=Dexi3A01G0003970;Name=Dexi3A01G0003970;Alias=maker-Dexi_CM05836_chr03A-snap-gene-2.215;Note=Similar to CBP: Citrate-binding protein (Hevea brasiliensis OX%3D3981);
Dexi_CM05836_chr03A	8220001	8280000	8217058	8222357	+	ID=Dexi3A01G0011480;Name=Dexi3A01G0011480;Alias=maker-Dexi_CM05836_chr03A-augustus-gene-8.451;Note=Similar to APC7: Anaphase-promoting complex subunit 7 (Arabidopsis thaliana OX%3D3702);
Dexi_CM05836_chr03A	8920001	8970000	8931168	8932913	+	ID=Dexi3A01G0012310;Name=Dexi3A01G0012310;Alias=augustus_masked-Dexi_CM05836_chr03A-processed-gene-8.377;Note=Similar to ARI8: Probable E3 ubiquitin-protein ligase ARI8 (Arabidopsis thaliana OX%3D3702);
Dexi_CM05836_chr03A	8920001	8970000	8956292	8961215	+	ID=Dexi3A01G0012330;Name=Dexi3A01G0012330;Alias=maker-Dexi_CM05836_chr03A-snap-gene-8.583;Note=Similar to GA2OX1: Gibberellin 2-beta-dioxygenase 1 (Oryza sativa subsp. japonica OX%3D39947);
Dexi_CM05836_chr03A	8920001	8970000	8966702	8966939	+	ID=Dexi3A01G0012340;Name=Dexi3A01G0012340;Alias=snap_masked-Dexi_CM05836_chr03A-processed-gene-8.64;Note=Similar to UPL6: E3 ubiquitin-protein ligase UPL6 (Arabidopsis thaliana OX%3D3702);
Dexi_CM05836_chr03A	8220001	8280000	8224489	8228171	-	ID=Dexi3A01G0011490;Name=Dexi3A01G0011490;Alias=maker-Dexi_CM05836_chr03A-augustus-gene-8.492;Note=Similar to Plpbp: Pyridoxal phosphate homeostasis protein (Mus musculus OX%3D10090);
Dexi_CM05836_chr03A	8220001	8280000	8237665	8242864	-	ID=Dexi3A01G0011510;Name=Dexi3A01G0011510;Alias=augustus_masked-Dexi_CM05836_chr03A-processed-gene-8.394;Note=Similar to Os05g0150500: Transport inhibitor response 1-like protein Os05g0150500 (Oryza sativa subsp. japonica OX%3D39947);
Dexi_CM05836_chr03A	8220001	8280000	8250559	8250897	-	ID=Dexi3A01G0011520;Name=Dexi3A01G0011520;Alias=genemark-Dexi_CM05836_chr03A-processed-gene-8.235;Note=Similar to RECQSIM: ATP-dependent DNA helicase Q-like SIM (Arabidopsis thaliana OX%3D3702);
Dexi_CM05836_chr03A	8220001	8280000	8267089	8268185	-	ID=Dexi3A01G0011530;Name=Dexi3A01G0011530;Alias=augustus_masked-Dexi_CM05836_chr03A-processed-gene-8.396;Note=Protein of unknown function;
Dexi_CM05836_chr03A	8920001	8970000	8943431	8947038	-	ID=Dexi3A01G0012320;Name=Dexi3A01G0012320;Alias=maker-Dexi_CM05836_chr03A-augustus-gene-8.520;Note=Similar to SCP26: Serine carboxypeptidase-like 26 (Oryza sativa subsp. japonica OX%3D39947);
Dexi_CM05836_chr03A	8220001	8280000	8231208	8231700	-	ID=Dexi3A01G0011500;Name=Dexi3A01G0011500;Alias=maker-Dexi_CM05836_chr03A-augustus-gene-8.493;Note=Similar to DRB2: Double-stranded RNA-binding protein 2 (Oryza sativa subsp. japonica OX%3D39947);
Dexi_CM05836_chr03A	11470001	11550000	11464087	11469481	+	ID=Dexi3A01G0015410;Name=Dexi3A01G0015410;Alias=maker-Dexi_CM05836_chr03A-augustus-gene-11.139;Note=Similar to RWA3: Protein REDUCED WALL ACETYLATION 3 (Arabidopsis thaliana OX%3D3702);
Dexi_CM05836_chr03A	11470001	11550000	11472152	11472858	+	ID=Dexi3A01G0015420;Name=Dexi3A01G0015420;Alias=snap_masked-Dexi_CM05836_chr03A-processed-gene-11.25;Note=Protein of unknown function;
Dexi_CM05836_chr03A	11470001	11550000	11475591	11476541	+	ID=Dexi3A01G0015430;Name=Dexi3A01G0015430;Alias=augustus_masked-Dexi_CM05836_chr03A-processed-gene-11.387;Note=Protein of unknown function;
Dexi_CM05836_chr03A	11470001	11550000	11485341	11486683	+	ID=Dexi3A01G0015440;Name=Dexi3A01G0015440;Alias=maker-Dexi_CM05836_chr03A-augustus-gene-11.140;Note=Similar to PDCB5: PLASMODESMATA CALLOSE-BINDING PROTEIN 5 (Arabidopsis thaliana OX%3D3702);
Dexi_CM05836_chr03A	11470001	11550000	11530708	11532420	+	ID=Dexi3A01G0015500;Name=Dexi3A01G0015500;Alias=maker-Dexi_CM05836_chr03A-augustus-gene-11.141;Note=Similar to GLYI-11: Lactoylglutathione lyase (Oryza sativa subsp. japonica OX%3D39947);
Dexi_CM05836_chr03A	11580001	11640000	11597723	11598001	+	ID=Dexi3A01G0015580;Name=Dexi3A01G0015580;Alias=augustus_masked-Dexi_CM05836_chr03A-processed-gene-11.393;Note=Similar to RL6: Protein RADIALIS-like 6 (Arabidopsis thaliana OX%3D3702);
Dexi_CM05836_chr03A	11580001	11640000	11602206	11602629	+	ID=Dexi3A01G0015590;Name=Dexi3A01G0015590;Alias=maker-Dexi_CM05836_chr03A-snap-gene-11.251;Note=Similar to RL2: Protein RADIALIS-like 2 (Arabidopsis thaliana OX%3D3702);
Dexi_CM05836_chr03A	11580001	11640000	11627257	11632037	+	ID=Dexi3A01G0015620;Name=Dexi3A01G0015620;Alias=maker-Dexi_CM05836_chr03A-augustus-gene-11.142;Note=Similar to At1g19450: Sugar transporter ERD6-like 4 (Arabidopsis thaliana OX%3D3702);
Dexi_CM05836_chr03A	11580001	11640000	11640089	11641310	+	ID=Dexi3A01G0015630;Name=Dexi3A01G0015630;Alias=maker-Dexi_CM05836_chr03A-snap-gene-11.253;Note=Similar to GATA15: GATA transcription factor 15 (Oryza sativa subsp. indica OX%3D39946);
Dexi_CM05836_chr03A	11660001	11710000	11683969	11688595	+	ID=Dexi3A01G0015690;Name=Dexi3A01G0015690;Alias=maker-Dexi_CM05836_chr03A-augustus-gene-11.146;Note=Protein of unknown function;
Dexi_CM05836_chr03A	11660001	11710000	11691750	11697439	+	ID=Dexi3A01G0015710;Name=Dexi3A01G0015710;Alias=augustus_masked-Dexi_CM05836_chr03A-processed-gene-11.404;Note=Protein of unknown function;
Dexi_CM05836_chr03A	11660001	11710000	11699668	11702885	+	ID=Dexi3A01G0015720;Name=Dexi3A01G0015720;Alias=augustus_masked-Dexi_CM05836_chr03A-processed-gene-11.405;Note=Similar to STY13: Serine/threonine-protein kinase STY13 (Arabidopsis thaliana OX%3D3702);
Dexi_CM05836_chr03A	11810001	11940000	11806534	11810323	+	ID=Dexi3A01G0015850;Name=Dexi3A01G0015850;Alias=augustus_masked-Dexi_CM05836_chr03A-processed-gene-11.419;Note=Similar to MMDHI: Malate dehydrogenase%2C mitochondrial (Fragaria ananassa OX%3D3747);
Dexi_CM05836_chr03A	11810001	11940000	11812758	11815142	+	ID=Dexi3A01G0015860;Name=Dexi3A01G0015860;Alias=maker-Dexi_CM05836_chr03A-augustus-gene-11.156;Note=Similar to Os05g0574100: Phospholipase A1-II 7 (Oryza sativa subsp. japonica OX%3D39947);
Dexi_CM05836_chr03A	11810001	11940000	11822753	11826968	+	ID=Dexi3A01G0015880;Name=Dexi3A01G0015880;Alias=maker-Dexi_CM05836_chr03A-augustus-gene-11.157;Note=Similar to CHUP1: Protein CHUP1%2C chloroplastic (Arabidopsis thaliana OX%3D3702);
Dexi_CM05836_chr03A	11810001	11940000	11833666	11836739	+	ID=Dexi3A01G0015900;Name=Dexi3A01G0015900;Alias=maker-Dexi_CM05836_chr03A-augustus-gene-11.158;Note=Similar to Os05g0573700: Ketol-acid reductoisomerase%2C chloroplastic (Oryza sativa subsp. japonica OX%3D39947);
Dexi_CM05836_chr03A	11810001	11940000	11838541	11838951	+	ID=Dexi3A01G0015910;Name=Dexi3A01G0015910;Alias=augustus_masked-Dexi_CM05836_chr03A-processed-gene-11.423;Note=Protein of unknown function;
Dexi_CM05836_chr03A	11810001	11940000	11863429	11869775	+	ID=Dexi3A01G0015930;Name=Dexi3A01G0015930;Alias=augustus_masked-Dexi_CM05836_chr03A-processed-gene-11.424;Note=Similar to ctps: CTP synthase (Dictyostelium discoideum OX%3D44689);
Dexi_CM05836_chr03A	11810001	11940000	11876788	11879131	+	ID=Dexi3A01G0015950;Name=Dexi3A01G0015950;Alias=maker-Dexi_CM05836_chr03A-augustus-gene-11.160;Note=Protein of unknown function;
Dexi_CM05836_chr03A	11810001	11940000	11880263	11883663	+	ID=Dexi3A01G0015970;Name=Dexi3A01G0015970;Alias=maker-Dexi_CM05836_chr03A-augustus-gene-11.161;Note=Similar to PCMP-H87: Pentatricopeptide repeat-containing protein At3g24000%2C mitochondrial (Arabidopsis thaliana OX%3D3702);
Dexi_CM05836_chr03A	11810001	11940000	11889142	11891506	+	ID=Dexi3A01G0015980;Name=Dexi3A01G0015980;Alias=maker-Dexi_CM05836_chr03A-snap-gene-11.280;Note=Similar to PP2C51: Protein phosphatase 2C 51 (Oryza sativa subsp. japonica OX%3D39947);
Dexi_CM05836_chr03A	11810001	11940000	11909067	11910726	+	ID=Dexi3A01G0015990;Name=Dexi3A01G0015990;Alias=maker-Dexi_CM05836_chr03A-augustus-gene-11.163;Note=Protein of unknown function;
Dexi_CM05836_chr03A	11810001	11940000	11937772	11942293	+	ID=Dexi3A01G0016010;Name=Dexi3A01G0016010;Alias=augustus_masked-Dexi_CM05836_chr03A-processed-gene-11.431;Note=Protein of unknown function;
Dexi_CM05836_chr03A	11470001	11550000	11488618	11495087	-	ID=Dexi3A01G0015450;Name=Dexi3A01G0015450;Alias=augustus_masked-Dexi_CM05836_chr03A-processed-gene-11.474;Note=Protein of unknown function;
Dexi_CM05836_chr03A	11470001	11550000	11509518	11511804	-	ID=Dexi3A01G0015470;Name=Dexi3A01G0015470;Alias=augustus_masked-Dexi_CM05836_chr03A-processed-gene-11.477;Note=Similar to PCMP-E43: Putative pentatricopeptide repeat-containing protein At3g47840 (Arabidopsis thaliana OX%3D3702);
Dexi_CM05836_chr03A	11470001	11550000	11516373	11517130	-	ID=Dexi3A01G0015480;Name=Dexi3A01G0015480;Alias=maker-Dexi_CM05836_chr03A-snap-gene-11.316;Note=Similar to NTL8: NAC domain-containing protein 40 (Arabidopsis thaliana OX%3D3702);
Dexi_CM05836_chr03A	11470001	11550000	11518156	11523559	-	ID=Dexi3A01G0015490;Name=Dexi3A01G0015490;Alias=maker-Dexi_CM05836_chr03A-augustus-gene-11.188;Note=Similar to SYN1: Sister chromatid cohesion 1 protein 1 (Arabidopsis thaliana OX%3D3702);
Dexi_CM05836_chr03A	11470001	11550000	11533753	11537677	-	ID=Dexi3A01G0015510;Name=Dexi3A01G0015510;Alias=augustus_masked-Dexi_CM05836_chr03A-processed-gene-11.479;Note=Protein of unknown function;
Dexi_CM05836_chr03A	11470001	11550000	11543016	11547681	-	ID=Dexi3A01G0015520;Name=Dexi3A01G0015520;Alias=maker-Dexi_CM05836_chr03A-augustus-gene-11.190;Note=Similar to AGPL3: Glucose-1-phosphate adenylyltransferase large subunit 3%2C chloroplastic/amyloplastic (Oryza sativa subsp. japonica OX%3D39947);
Dexi_CM05836_chr03A	11580001	11640000	11575828	11580594	-	ID=Dexi3A01G0015540;Name=Dexi3A01G0015540;Alias=maker-Dexi_CM05836_chr03A-augustus-gene-11.192;Note=Similar to AUL1: Auxilin-like protein 1 (Arabidopsis thaliana OX%3D3702);
Dexi_CM05836_chr03A	11580001	11640000	11591195	11592163	-	ID=Dexi3A01G0015570;Name=Dexi3A01G0015570;Alias=maker-Dexi_CM05836_chr03A-snap-gene-11.324;Note=Similar to APC10: Anaphase-promoting complex subunit 10 (Arabidopsis thaliana OX%3D3702);
Dexi_CM05836_chr03A	11660001	11710000	11656888	11663060	-	ID=Dexi3A01G0015650;Name=Dexi3A01G0015650;Alias=maker-Dexi_CM05836_chr03A-augustus-gene-11.196;Note=Similar to SNL6: Cinnamoyl-CoA reductase-like SNL6 (Oryza sativa subsp. japonica OX%3D39947);
Dexi_CM05836_chr03A	11660001	11710000	11673117	11674066	-	ID=Dexi3A01G0015670;Name=Dexi3A01G0015670;Alias=augustus_masked-Dexi_CM05836_chr03A-processed-gene-11.492;Note=Similar to RPP2A: 60S acidic ribosomal protein P2A (Zea mays OX%3D4577);
Dexi_CM05836_chr03A	11810001	11940000	11818165	11819488	-	ID=Dexi3A01G0015870;Name=Dexi3A01G0015870;Alias=maker-Dexi_CM05836_chr03A-snap-gene-11.339;Note=Similar to Os05g0574000: Phospholipase A1-II 6 (Oryza sativa subsp. japonica OX%3D39947);
Dexi_CM05836_chr03A	11810001	11940000	11827863	11830740	-	ID=Dexi3A01G0015890;Name=Dexi3A01G0015890;Alias=maker-Dexi_CM05836_chr03A-snap-gene-11.342;Note=Similar to PUB7: U-box domain-containing protein 7 (Arabidopsis thaliana OX%3D3702);
Dexi_CM05836_chr03A	11810001	11940000	11845478	11845966	-	ID=Dexi3A01G0015920;Name=Dexi3A01G0015920;Alias=maker-Dexi_CM05836_chr03A-augustus-gene-11.204;Note=Similar to NFYB4: Nuclear transcription factor Y subunit B-4 (Oryza sativa subsp. japonica OX%3D39947);
Dexi_CM05836_chr03A	11810001	11940000	11870555	11873596	-	ID=Dexi3A01G0015940;Name=Dexi3A01G0015940;Alias=maker-Dexi_CM05836_chr03A-augustus-gene-11.205;Note=Similar to Isocitrate dehydrogenase [NADP]%2C chloroplastic (Fragment) (Medicago sativa OX%3D3879);
Dexi_CM05836_chr03A	11810001	11940000	11879873	11880151	-	ID=Dexi3A01G0015960;Name=Dexi3A01G0015960;Alias=augustus_masked-Dexi_CM05836_chr03A-processed-gene-11.507;Note=Protein of unknown function;
Dexi_CM05836_chr03A	11810001	11940000	11911167	11912271	-	ID=Dexi3A01G0016000;Name=Dexi3A01G0016000;Alias=maker-Dexi_CM05836_chr03A-snap-gene-11.345;Note=Similar to WRKY53: Probable WRKY transcription factor 53 (Arabidopsis thaliana OX%3D3702);
Dexi_CM05836_chr03A	11580001	11640000	11611165	11617288	-	ID=Dexi3A01G0015610;Name=Dexi3A01G0015610;Alias=maker-Dexi_CM05836_chr03A-augustus-gene-11.195;Note=Similar to ZHD6: Zinc-finger homeodomain protein 6 (Oryza sativa subsp. indica OX%3D39946);
Dexi_CM05836_chr03A	11470001	11550000	11501198	11502176	+	ID=Dexi3A01G0015460;Name=Dexi3A01G0015460;Alias=maker-Dexi_CM05836_chr03A-snap-gene-11.248;Note=Protein of unknown function;
Dexi_CM05836_chr03A	11660001	11710000	11690215	11691109	+	ID=Dexi3A01G0015700;Name=Dexi3A01G0015700;Alias=maker-Dexi_CM05836_chr03A-snap-gene-11.256;Note=Protein of unknown function;
Dexi_CM05836_chr03A	11660001	11710000	11667835	11669568	+	ID=Dexi3A01G0015660;Name=Dexi3A01G0015660;Alias=maker-Dexi_CM05836_chr03A-augustus-gene-11.145;Note=Similar to IMCE: Probable isoprenylcysteine alpha-carbonyl methylesterase ICME (Oryza sativa subsp. japonica OX%3D39947);
Dexi_CM05836_chr03A	11580001	11640000	11582429	11582935	-	ID=Dexi3A01G0015550;Name=Dexi3A01G0015550;Alias=maker-Dexi_CM05836_chr03A-snap-gene-11.323;Note=Protein of unknown function;
Dexi_CM05836_chr03A	11580001	11640000	11589445	11590336	-	ID=Dexi3A01G0015560;Name=Dexi3A01G0015560;Alias=maker-Dexi_CM05836_chr03A-augustus-gene-11.193;Note=Similar to APC10: Anaphase-promoting complex subunit 10 (Arabidopsis thaliana OX%3D3702);
Dexi_CM05836_chr03A	11660001	11710000	11680520	11682256	-	ID=Dexi3A01G0015680;Name=Dexi3A01G0015680;Alias=maker-Dexi_CM05836_chr03A-augustus-gene-11.197;Note=Protein of unknown function;
Dexi_CM05836_chr03A	11580001	11640000	11603445	11603665	-	ID=Dexi3A01G0015600;Name=Dexi3A01G0015600;Alias=maker-Dexi_CM05836_chr03A-snap-gene-11.325;Note=Protein of unknown function;
Dexi_CM05836_chr03A	12160001	12300000	12155829	12165522	+	ID=Dexi3A01G0016260;Name=Dexi3A01G0016260;Alias=augustus_masked-Dexi_CM05836_chr03A-processed-gene-12.12;Note=Protein of unknown function;
Dexi_CM05836_chr03A	12160001	12300000	12182079	12186562	+	ID=Dexi3A01G0016270;Name=Dexi3A01G0016270;Alias=maker-Dexi_CM05836_chr03A-augustus-gene-12.161;Note=Similar to MPK7: Mitogen-activated protein kinase 7 (Oryza sativa subsp. japonica OX%3D39947);
Dexi_CM05836_chr03A	12160001	12300000	12237665	12237874	+	ID=Dexi3A01G0016310;Name=Dexi3A01G0016310;Alias=augustus_masked-Dexi_CM05836_chr03A-processed-gene-12.18;Note=Protein of unknown function;
Dexi_CM05836_chr03A	12160001	12300000	12258982	12260733	+	ID=Dexi3A01G0016340;Name=Dexi3A01G0016340;Alias=snap_masked-Dexi_CM05836_chr03A-processed-gene-12.247;Note=Similar to At4g29120: Probable 3-hydroxyisobutyrate dehydrogenase-like 1%2C mitochondrial (Arabidopsis thaliana OX%3D3702);
Dexi_CM05836_chr03A	12850001	12910000	12896943	12899667	+	ID=Dexi3A01G0017000;Name=Dexi3A01G0017000;Alias=augustus_masked-Dexi_CM05836_chr03A-processed-gene-12.58;Note=Similar to ATPB: ATP synthase subunit beta%2C mitochondrial (Zea mays OX%3D4577);
Dexi_CM05836_chr03A	12850001	12910000	12907492	12908967	+	ID=Dexi3A01G0017010;Name=Dexi3A01G0017010;Alias=augustus_masked-Dexi_CM05836_chr03A-processed-gene-12.60;Note=Similar to UGT84A13: Gallate 1-beta-glucosyltransferase (Quercus robur OX%3D38942);
Dexi_CM05836_chr03A	12160001	12300000	12187152	12191290	-	ID=Dexi3A01G0016280;Name=Dexi3A01G0016280;Alias=maker-Dexi_CM05836_chr03A-augustus-gene-12.202;Note=Similar to rimM: Ribosome maturation factor RimM (Synechococcus sp. (strain WH8102) OX%3D84588);
Dexi_CM05836_chr03A	12160001	12300000	12220477	12221046	-	ID=Dexi3A01G0016300;Name=Dexi3A01G0016300;Alias=augustus_masked-Dexi_CM05836_chr03A-processed-gene-12.91;Note=Protein of unknown function;
Dexi_CM05836_chr03A	12160001	12300000	12241030	12241437	-	ID=Dexi3A01G0016320;Name=Dexi3A01G0016320;Alias=augustus_masked-Dexi_CM05836_chr03A-processed-gene-12.92;Note=Protein of unknown function;
Dexi_CM05836_chr03A	12160001	12300000	12242932	12243435	-	ID=Dexi3A01G0016330;Name=Dexi3A01G0016330;Alias=augustus_masked-Dexi_CM05836_chr03A-processed-gene-12.93;Note=Protein of unknown function;
Dexi_CM05836_chr03A	12160001	12300000	12266498	12266845	-	ID=Dexi3A01G0016360;Name=Dexi3A01G0016360;Alias=maker-Dexi_CM05836_chr03A-snap-gene-12.425;Note=Similar to UREG: Urease accessory protein G (Oryza sativa subsp. japonica OX%3D39947);
Dexi_CM05836_chr03A	12160001	12300000	12267830	12268921	-	ID=Dexi3A01G0016370;Name=Dexi3A01G0016370;Alias=maker-Dexi_CM05836_chr03A-augustus-gene-12.205;Note=Similar to At4g18260: Cytochrome b561 domain-containing protein At4g18260 (Arabidopsis thaliana OX%3D3702);
Dexi_CM05836_chr03A	12160001	12300000	12272865	12274753	-	ID=Dexi3A01G0016380;Name=Dexi3A01G0016380;Alias=maker-Dexi_CM05836_chr03A-snap-gene-12.427;Note=Similar to RPL18A: 60S ribosomal protein L18a (Oryza sativa subsp. japonica OX%3D39947);
Dexi_CM05836_chr03A	12160001	12300000	12275771	12277278	-	ID=Dexi3A01G0016390;Name=Dexi3A01G0016390;Alias=maker-Dexi_CM05836_chr03A-augustus-gene-12.207;Note=Similar to At1g29970: 60S ribosomal protein L18a-like protein (Arabidopsis thaliana OX%3D3702);
Dexi_CM05836_chr03A	12160001	12300000	12284387	12289268	-	ID=Dexi3A01G0016400;Name=Dexi3A01G0016400;Alias=maker-Dexi_CM05836_chr03A-snap-gene-12.429;Note=Similar to WOX12: WUSCHEL-related homeobox 12 (Oryza sativa subsp. japonica OX%3D39947);
Dexi_CM05836_chr03A	12850001	12910000	12849735	12854603	-	ID=Dexi3A01G0016950;Name=Dexi3A01G0016950;Alias=maker-Dexi_CM05836_chr03A-augustus-gene-12.229;Note=Similar to PSS2: CDP-diacylglycerol--serine O-phosphatidyltransferase 2 (Oryza sativa subsp. japonica OX%3D39947);
Dexi_CM05836_chr03A	12850001	12910000	12863433	12864121	-	ID=Dexi3A01G0016960;Name=Dexi3A01G0016960;Alias=maker-Dexi_CM05836_chr03A-augustus-gene-12.230;Note=Protein of unknown function;
Dexi_CM05836_chr03A	12850001	12910000	12869696	12872987	-	ID=Dexi3A01G0016970;Name=Dexi3A01G0016970;Alias=maker-Dexi_CM05836_chr03A-augustus-gene-12.231;Note=Similar to DTX12: Protein DETOXIFICATION 12 (Arabidopsis thaliana OX%3D3702);
Dexi_CM05836_chr03A	12850001	12910000	12879928	12885940	-	ID=Dexi3A01G0016980;Name=Dexi3A01G0016980;Alias=augustus_masked-Dexi_CM05836_chr03A-processed-gene-12.144;Note=Similar to ASF1B: Histone chaperone ASF1B (Arabidopsis thaliana OX%3D3702);
Dexi_CM05836_chr03A	12850001	12910000	12893840	12894918	-	ID=Dexi3A01G0016990;Name=Dexi3A01G0016990;Alias=maker-Dexi_CM05836_chr03A-snap-gene-12.471;Note=Similar to MYB36: Transcription factor MYB36 (Arabidopsis thaliana OX%3D3702);
Dexi_CM05836_chr03A	12850001	12910000	12909294	12911062	-	ID=Dexi3A01G0017020;Name=Dexi3A01G0017020;Alias=maker-Dexi_CM05836_chr03A-augustus-gene-12.234;Note=Protein of unknown function;
Dexi_CM05836_chr03A	12160001	12300000	12263782	12266280	-	ID=Dexi3A01G0016350;Name=Dexi3A01G0016350;Alias=maker-Dexi_CM05836_chr03A-augustus-gene-12.203;Note=Similar to UREG: Urease accessory protein G (Oryza sativa subsp. indica OX%3D39946);
Dexi_CM05836_chr03A	12160001	12300000	12216634	12217275	+	ID=Dexi3A01G0016290;Name=Dexi3A01G0016290;Alias=maker-Dexi_CM05836_chr03A-augustus-gene-12.162;Note=Similar to UREG: Urease accessory protein G (Oryza sativa subsp. indica OX%3D39946);
Dexi_CM05836_chr03A	13650001	13700000	13656110	13658407	+	ID=Dexi3A01G0017920;Name=Dexi3A01G0017920;Alias=maker-Dexi_CM05836_chr03A-augustus-gene-13.427;Note=Protein of unknown function;
Dexi_CM05836_chr03A	13650001	13700000	13662389	13670148	+	ID=Dexi3A01G0017930;Name=Dexi3A01G0017930;Alias=maker-Dexi_CM05836_chr03A-augustus-gene-13.428;Note=Similar to IP5P3: Type IV inositol polyphosphate 5-phosphatase 3 (Arabidopsis thaliana OX%3D3702);
Dexi_CM05836_chr03A	13650001	13700000	13651734	13655437	-	ID=Dexi3A01G0017910;Name=Dexi3A01G0017910;Alias=maker-Dexi_CM05836_chr03A-augustus-gene-13.478;Note=Similar to RPS1: 30S ribosomal protein S1%2C chloroplastic (Spinacia oleracea OX%3D3562);
Dexi_CM05836_chr03A	13650001	13700000	13675245	13676073	-	ID=Dexi3A01G0017940;Name=Dexi3A01G0017940;Alias=maker-Dexi_CM05836_chr03A-snap-gene-13.264;Note=Similar to THG2: tRNA(His) guanylyltransferase 2 (Arabidopsis thaliana OX%3D3702);
Dexi_CM05836_chr03A	13650001	13700000	13679567	13682441	-	ID=Dexi3A01G0017950;Name=Dexi3A01G0017950;Alias=maker-Dexi_CM05836_chr03A-augustus-gene-13.480;Note=Similar to At1g74320: Probable choline kinase 2 (Arabidopsis thaliana OX%3D3702);
Dexi_CM05836_chr03A	13650001	13700000	13687827	13690770	-	ID=Dexi3A01G0017960;Name=Dexi3A01G0017960;Alias=maker-Dexi_CM05836_chr03A-augustus-gene-13.481;Note=Similar to At1g64760: Glucan endo-1%2C3-beta-glucosidase 8 (Arabidopsis thaliana OX%3D3702);
Dexi_CM05836_chr03A	14660001	14810000	14713246	14714597	+	ID=Dexi3A01G0018840;Name=Dexi3A01G0018840;Alias=maker-Dexi_CM05836_chr03A-snap-gene-14.187;Note=Similar to At5g45670: GDSL esterase/lipase At5g45670 (Arabidopsis thaliana OX%3D3702);
Dexi_CM05836_chr03A	14660001	14810000	14738762	14739257	+	ID=Dexi3A01G0018870;Name=Dexi3A01G0018870;Alias=maker-Dexi_CM05836_chr03A-snap-gene-14.189;Note=Protein of unknown function;
Dexi_CM05836_chr03A	14660001	14810000	14740994	14743131	+	ID=Dexi3A01G0018880;Name=Dexi3A01G0018880;Alias=augustus_masked-Dexi_CM05836_chr03A-processed-gene-14.302;Note=Similar to HB1: Non-symbiotic hemoglobin 1 (Oryza sativa subsp. japonica OX%3D39947);
Dexi_CM05836_chr03A	14660001	14810000	14744499	14747943	+	ID=Dexi3A01G0018890;Name=Dexi3A01G0018890;Alias=maker-Dexi_CM05836_chr03A-augustus-gene-14.17;Note=Similar to GGH2: Gamma-glutamyl hydrolase 2 (Arabidopsis thaliana OX%3D3702);
Dexi_CM05836_chr03A	14660001	14810000	14749818	14752627	+	ID=Dexi3A01G0018900;Name=Dexi3A01G0018900;Alias=maker-Dexi_CM05836_chr03A-augustus-gene-14.18;Note=Similar to GGH2: Gamma-glutamyl hydrolase 2 (Arabidopsis thaliana OX%3D3702);
Dexi_CM05836_chr03A	14660001	14810000	14774360	14776607	+	ID=Dexi3A01G0018920;Name=Dexi3A01G0018920;Alias=maker-Dexi_CM05836_chr03A-snap-gene-14.194;Note=Similar to RIC2: Ras-related protein RIC2 (Oryza sativa subsp. japonica OX%3D39947);
Dexi_CM05836_chr03A	14660001	14810000	14805581	14806457	+	ID=Dexi3A01G0018980;Name=Dexi3A01G0018980;Alias=snap_masked-Dexi_CM05836_chr03A-processed-gene-14.99;Note=Similar to ZRP4: O-methyltransferase ZRP4 (Zea mays OX%3D4577);
Dexi_CM05836_chr03A	14830001	14890000	14837855	14842467	+	ID=Dexi3A01G0019000;Name=Dexi3A01G0019000;Alias=augustus_masked-Dexi_CM05836_chr03A-processed-gene-14.312;Note=Similar to ZRP4: O-methyltransferase ZRP4 (Zea mays OX%3D4577);
Dexi_CM05836_chr03A	14830001	14890000	14889510	14890738	+	ID=Dexi3A01G0019040;Name=Dexi3A01G0019040;Alias=maker-Dexi_CM05836_chr03A-snap-gene-14.198;Note=Similar to GA2OX3: Gibberellin 2-beta-dioxygenase 3 (Oryza sativa subsp. japonica OX%3D39947);
Dexi_CM05836_chr03A	14660001	14810000	14673544	14677119	-	ID=Dexi3A01G0018820;Name=Dexi3A01G0018820;Alias=maker-Dexi_CM05836_chr03A-augustus-gene-14.51;Note=Similar to HOX1A: Homeobox protein HOX1A (Zea mays OX%3D4577);
Dexi_CM05836_chr03A	14660001	14810000	14687083	14694235	-	ID=Dexi3A01G0018830;Name=Dexi3A01G0018830;Alias=maker-Dexi_CM05836_chr03A-augustus-gene-14.52;Note=Similar to TPS1: Alpha%2Calpha-trehalose-phosphate synthase [UDP-forming] 1 (Arabidopsis thaliana OX%3D3702);
Dexi_CM05836_chr03A	14660001	14810000	14720930	14723245	-	ID=Dexi3A01G0018850;Name=Dexi3A01G0018850;Alias=augustus_masked-Dexi_CM05836_chr03A-processed-gene-14.361;Note=Protein of unknown function;
Dexi_CM05836_chr03A	14660001	14810000	14735371	14735804	-	ID=Dexi3A01G0018860;Name=Dexi3A01G0018860;Alias=snap_masked-Dexi_CM05836_chr03A-processed-gene-14.141;Note=Similar to At4g18930: Cyclic phosphodiesterase (Arabidopsis thaliana OX%3D3702);
Dexi_CM05836_chr03A	14660001	14810000	14758155	14760398	-	ID=Dexi3A01G0018910;Name=Dexi3A01G0018910;Alias=augustus_masked-Dexi_CM05836_chr03A-processed-gene-14.365;Note=Similar to TPS7: Probable alpha%2Calpha-trehalose-phosphate synthase [UDP-forming] 7 (Arabidopsis thaliana OX%3D3702);
Dexi_CM05836_chr03A	14660001	14810000	14777041	14777622	-	ID=Dexi3A01G0018930;Name=Dexi3A01G0018930;Alias=augustus_masked-Dexi_CM05836_chr03A-processed-gene-14.366;Note=Protein of unknown function;
Dexi_CM05836_chr03A	14660001	14810000	14778723	14780959	-	ID=Dexi3A01G0018940;Name=Dexi3A01G0018940;Alias=maker-Dexi_CM05836_chr03A-augustus-gene-14.54;Note=Similar to Ras-related protein Rab7 (Cenchrus ciliaris OX%3D35872);
Dexi_CM05836_chr03A	14660001	14810000	14781790	14783848	-	ID=Dexi3A01G0018950;Name=Dexi3A01G0018950;Alias=maker-Dexi_CM05836_chr03A-snap-gene-14.252;Note=Similar to PERK1: Proline-rich receptor-like protein kinase PERK1 (Arabidopsis thaliana OX%3D3702);
Dexi_CM05836_chr03A	14660001	14810000	14791918	14794979	-	ID=Dexi3A01G0018960;Name=Dexi3A01G0018960;Alias=maker-Dexi_CM05836_chr03A-augustus-gene-14.56;Note=Similar to Pdap1: 28 kDa heat- and acid-stable phosphoprotein (Rattus norvegicus OX%3D10116);
Dexi_CM05836_chr03A	14660001	14810000	14800455	14803857	-	ID=Dexi3A01G0018970;Name=Dexi3A01G0018970;Alias=maker-Dexi_CM05836_chr03A-augustus-gene-14.57;Note=Similar to VOZ1: Transcription factor VOZ1 (Arabidopsis thaliana OX%3D3702);
Dexi_CM05836_chr03A	14830001	14890000	14843885	14849137	-	ID=Dexi3A01G0019010;Name=Dexi3A01G0019010;Alias=augustus_masked-Dexi_CM05836_chr03A-processed-gene-14.372;Note=Similar to ARF14: Auxin response factor 14 (Oryza sativa subsp. japonica OX%3D39947);
Dexi_CM05836_chr03A	14830001	14890000	14856533	14858143	-	ID=Dexi3A01G0019020;Name=Dexi3A01G0019020;Alias=maker-Dexi_CM05836_chr03A-snap-gene-14.256;Note=Similar to CYP71A1: Cytochrome P450 71A1 (Persea americana OX%3D3435);
Dexi_CM05836_chr03A	14830001	14890000	14859208	14860841	-	ID=Dexi3A01G0019030;Name=Dexi3A01G0019030;Alias=maker-Dexi_CM05836_chr03A-snap-gene-14.257;Note=Similar to CYP71A1: Cytochrome P450 71A1 (Persea americana OX%3D3435);
Dexi_CM05836_chr03A	17120001	17190000	17153208	17153788	+	ID=Dexi3A01G0021530;Name=Dexi3A01G0021530;Alias=maker-Dexi_CM05836_chr03A-snap-gene-17.18;Note=Similar to RPS23: 40S ribosomal protein S23 (Euphorbia esula OX%3D3993);
Dexi_CM05836_chr03A	17120001	17190000	17166788	17175113	+	ID=Dexi3A01G0021560;Name=Dexi3A01G0021560;Alias=maker-Dexi_CM05836_chr03A-augustus-gene-17.138;Note=Similar to UPL4: E3 ubiquitin-protein ligase UPL4 (Arabidopsis thaliana OX%3D3702);
Dexi_CM05836_chr03A	17120001	17190000	17180645	17181152	+	ID=Dexi3A01G0021570;Name=Dexi3A01G0021570;Alias=maker-Dexi_CM05836_chr03A-snap-gene-17.20;Note=Similar to NFY2: Nuclear transcription factor Y subunit B (Zea mays OX%3D4577);
Dexi_CM05836_chr03A	17200001	17250000	17203330	17205766	+	ID=Dexi3A01G0021600;Name=Dexi3A01G0021600;Alias=maker-Dexi_CM05836_chr03A-augustus-gene-17.140;Note=Similar to IQD1: Protein IQ-DOMAIN 1 (Arabidopsis thaliana OX%3D3702);
Dexi_CM05836_chr03A	17200001	17250000	17219066	17220991	+	ID=Dexi3A01G0021610;Name=Dexi3A01G0021610;Alias=maker-Dexi_CM05836_chr03A-augustus-gene-17.141;Note=Similar to PBL26: Probable serine/threonine-protein kinase PBL26 (Arabidopsis thaliana OX%3D3702);
Dexi_CM05836_chr03A	17200001	17250000	17226637	17234824	+	ID=Dexi3A01G0021630;Name=Dexi3A01G0021630;Alias=maker-Dexi_CM05836_chr03A-augustus-gene-17.143;Note=Similar to SAC3A: SAC3 family protein A (Arabidopsis thaliana OX%3D3702);
Dexi_CM05836_chr03A	17200001	17250000	17243273	17248760	+	ID=Dexi3A01G0021640;Name=Dexi3A01G0021640;Alias=maker-Dexi_CM05836_chr03A-augustus-gene-17.144;Note=Similar to PAH1: Phosphatidate phosphatase PAH1 (Arabidopsis thaliana OX%3D3702);
Dexi_CM05836_chr03A	17120001	17190000	17156133	17160236	-	ID=Dexi3A01G0021540;Name=Dexi3A01G0021540;Alias=maker-Dexi_CM05836_chr03A-augustus-gene-17.188;Note=Similar to MCM8: Probable DNA helicase MCM8 (Oryza sativa subsp. japonica OX%3D39947);
Dexi_CM05836_chr03A	17120001	17190000	17160857	17163107	-	ID=Dexi3A01G0021550;Name=Dexi3A01G0021550;Alias=maker-Dexi_CM05836_chr03A-snap-gene-17.76;Note=Protein of unknown function;
Dexi_CM05836_chr03A	17120001	17190000	17185131	17189301	-	ID=Dexi3A01G0021580;Name=Dexi3A01G0021580;Alias=maker-Dexi_CM05836_chr03A-augustus-gene-17.189;Note=Similar to ATM: Serine/threonine-protein kinase ATM (Arabidopsis thaliana OX%3D3702);
Dexi_CM05836_chr03A	17120001	17190000	17189431	17189655	-	ID=Dexi3A01G0021590;Name=Dexi3A01G0021590;Alias=augustus_masked-Dexi_CM05836_chr03A-processed-gene-17.408;Note=Protein of unknown function;
Dexi_CM05836_chr03A	17120001	17190000	17142521	17144111	+	ID=Dexi3A01G0021520;Name=Dexi3A01G0021520;Alias=maker-Dexi_CM05836_chr03A-snap-gene-17.17;Note=Protein of unknown function;
Dexi_CM05836_chr03A	17200001	17250000	17224276	17225542	+	ID=Dexi3A01G0021620;Name=Dexi3A01G0021620;Alias=maker-Dexi_CM05836_chr03A-augustus-gene-17.142;Note=Similar to Os05g0446300: Protein BUD31 homolog 2 (Oryza sativa subsp. japonica OX%3D39947);
Dexi_CM05836_chr03A	19870001	19970000	19881227	19881653	+	ID=Dexi3A01G0024240;Name=Dexi3A01G0024240;Alias=maker-Dexi_CM05836_chr03A-snap-gene-19.194;Note=Protein of unknown function;
Dexi_CM05836_chr03A	19870001	19970000	19904168	19904452	+	ID=Dexi3A01G0024270;Name=Dexi3A01G0024270;Alias=augustus_masked-Dexi_CM05836_chr03A-processed-gene-19.64;Note=Protein of unknown function;
Dexi_CM05836_chr03A	19870001	19970000	19906313	19908326	+	ID=Dexi3A01G0024280;Name=Dexi3A01G0024280;Alias=maker-Dexi_CM05836_chr03A-augustus-gene-19.411;Note=Protein of unknown function;
Dexi_CM05836_chr03A	19870001	19970000	19928971	19944692	+	ID=Dexi3A01G0024300;Name=Dexi3A01G0024300;Alias=maker-Dexi_CM05836_chr03A-augustus-gene-19.412;Note=Similar to rihA: Pyrimidine-specific ribonucleoside hydrolase RihA (Citrobacter koseri (strain ATCC BAA-895 / CDC 4225-83 / SGSC4696) OX%3D290338);
Dexi_CM05836_chr03A	19870001	19970000	19885056	19892045	-	ID=Dexi3A01G0024250;Name=Dexi3A01G0024250;Alias=maker-Dexi_CM05836_chr03A-augustus-gene-19.454;Note=Similar to rihA: Pyrimidine-specific ribonucleoside hydrolase RihA (Shewanella sp. (strain ANA-3) OX%3D94122);
Dexi_CM05836_chr03A	19870001	19970000	19902710	19903924	-	ID=Dexi3A01G0024260;Name=Dexi3A01G0024260;Alias=augustus_masked-Dexi_CM05836_chr03A-processed-gene-19.133;Note=Similar to ERL1: LRR receptor-like serine/threonine-protein kinase ERL1 (Arabidopsis thaliana OX%3D3702);
Dexi_CM05836_chr03A	19870001	19970000	19912277	19917950	-	ID=Dexi3A01G0024290;Name=Dexi3A01G0024290;Alias=maker-Dexi_CM05836_chr03A-augustus-gene-19.455;Note=Similar to naat-B: Nicotianamine aminotransferase B (Hordeum vulgare OX%3D4513);
Dexi_CM05836_chr03A	19870001	19970000	19947310	19947985	-	ID=Dexi3A01G0024310;Name=Dexi3A01G0024310;Alias=maker-Dexi_CM05836_chr03A-snap-gene-19.268;Note=Similar to At4g15545: Uncharacterized protein At4g15545 (Arabidopsis thaliana OX%3D3702);
Dexi_CM05836_chr03A	19870001	19970000	19953597	19957345	-	ID=Dexi3A01G0024320;Name=Dexi3A01G0024320;Alias=maker-Dexi_CM05836_chr03A-augustus-gene-19.457;Note=Similar to ATG18H: Autophagy-related protein 18h (Arabidopsis thaliana OX%3D3702);
Dexi_CM05836_chr03A	19870001	19970000	19871940	19876758	+	ID=Dexi3A01G0024220;Name=Dexi3A01G0024220;Alias=maker-Dexi_CM05836_chr03A-augustus-gene-19.410;Note=Similar to LEC14B protein (Lithospermum erythrorhizon OX%3D34254);
Dexi_CM05836_chr03A	19870001	19970000	19879278	19879593	+	ID=Dexi3A01G0024230;Name=Dexi3A01G0024230;Alias=maker-Dexi_CM05836_chr03A-snap-gene-19.193;Note=Similar to LEC14B homolog (Prunus armeniaca OX%3D36596);
Dexi_CM05836_chr03A	24210001	24260000	24255092	24258395	+	ID=Dexi3A01G0027310;Name=Dexi3A01G0027310;Alias=maker-Dexi_CM05836_chr03A-snap-gene-24.1;Note=Protein of unknown function;
Dexi_CM05836_chr03A	34080001	34160000	34105631	34105860	-	ID=Dexi3A01G0030230;Name=Dexi3A01G0030230;Alias=maker-Dexi_CM05836_chr03A-snap-gene-34.110;Note=Protein of unknown function;
Dexi_CM05836_chr03A	38590001	38660000	38650914	38655412	+	ID=Dexi3A01G0033810;Name=Dexi3A01G0033810;Alias=maker-Dexi_CM05836_chr03A-augustus-gene-38.246;Note=Similar to NAT3: Nucleobase-ascorbate transporter 3 (Arabidopsis thaliana OX%3D3702);
Dexi_CM05836_chr03A	38590001	38660000	38597756	38599091	-	ID=Dexi3A01G0033780;Name=Dexi3A01G0033780;Alias=maker-Dexi_CM05836_chr03A-snap-gene-38.342;Note=Similar to ALG11: GDP-Man:Man(3)GlcNAc(2)-PP-Dol alpha-1%2C2-mannosyltransferase (Arabidopsis thaliana OX%3D3702);
Dexi_CM05836_chr03A	38590001	38660000	38600721	38601256	-	ID=Dexi3A01G0033790;Name=Dexi3A01G0033790;Alias=maker-Dexi_CM05836_chr03A-snap-gene-38.343;Note=Similar to ALG11: GDP-Man:Man(3)GlcNAc(2)-PP-Dol alpha-1%2C2-mannosyltransferase (Arabidopsis thaliana OX%3D3702);
Dexi_CM05836_chr03A	38590001	38660000	38607517	38609743	-	ID=Dexi3A01G0033800;Name=Dexi3A01G0033800;Alias=maker-Dexi_CM05836_chr03A-snap-gene-38.345;Note=Similar to NPY2: BTB/POZ domain-containing protein NPY2 (Arabidopsis thaliana OX%3D3702);
Dexi_CM05836_chr03A	38590001	38660000	38585410	38590057	+	ID=Dexi3A01G0033770;Name=Dexi3A01G0033770;Alias=maker-Dexi_CM05836_chr03A-augustus-gene-38.245;Note=Similar to HYP1: CSC1-like protein HYP1 (Arabidopsis thaliana OX%3D3702);
Dexi_CM05836_chr03A	39230001	39320000	39263144	39268650	+	ID=Dexi3A01G0033940;Name=Dexi3A01G0033940;Alias=augustus_masked-Dexi_CM05836_chr03A-processed-gene-39.224;Note=Similar to Os12g0592300: B3 domain-containing protein Os12g0592300 (Oryza sativa subsp. japonica OX%3D39947);
Dexi_CM05836_chr03A	39230001	39320000	39275664	39277450	+	ID=Dexi3A01G0033960;Name=Dexi3A01G0033960;Alias=maker-Dexi_CM05836_chr03A-augustus-gene-39.163;Note=Similar to KAN4: Probable transcription factor KAN4 (Arabidopsis thaliana OX%3D3702);
Dexi_CM05836_chr03A	39230001	39320000	39286251	39287394	+	ID=Dexi3A01G0033970;Name=Dexi3A01G0033970;Alias=maker-Dexi_CM05836_chr03A-augustus-gene-39.164;Note=Similar to CYP87A3: Cytochrome P450 87A3 (Oryza sativa subsp. japonica OX%3D39947);
Dexi_CM05836_chr03A	39230001	39320000	39287603	39289039	+	ID=Dexi3A01G0033980;Name=Dexi3A01G0033980;Alias=maker-Dexi_CM05836_chr03A-augustus-gene-39.165;Note=Similar to CYP87A3: Cytochrome P450 87A3 (Oryza sativa subsp. japonica OX%3D39947);
Dexi_CM05836_chr03A	39230001	39320000	39307682	39309245	+	ID=Dexi3A01G0034000;Name=Dexi3A01G0034000;Alias=maker-Dexi_CM05836_chr03A-augustus-gene-39.166;Note=Protein of unknown function;
Dexi_CM05836_chr03A	39520001	39570000	39522478	39524847	+	ID=Dexi3A01G0034340;Name=Dexi3A01G0034340;Alias=augustus_masked-Dexi_CM05836_chr03A-processed-gene-39.249;Note=Similar to ptar1: Protein prenyltransferase alpha subunit repeat-containing protein 1 (Danio rerio OX%3D7955);
Dexi_CM05836_chr03A	39230001	39320000	39271304	39271698	-	ID=Dexi3A01G0033950;Name=Dexi3A01G0033950;Alias=maker-Dexi_CM05836_chr03A-snap-gene-39.62;Note=Protein of unknown function;
Dexi_CM05836_chr03A	39230001	39320000	39298854	39302422	-	ID=Dexi3A01G0033990;Name=Dexi3A01G0033990;Alias=maker-Dexi_CM05836_chr03A-augustus-gene-39.205;Note=Similar to XLG1: Extra-large guanine nucleotide-binding protein 1 (Arabidopsis thaliana OX%3D3702);
Dexi_CM05836_chr03A	39520001	39570000	39557848	39558396	-	ID=Dexi3A01G0034370;Name=Dexi3A01G0034370;Alias=augustus_masked-Dexi_CM05836_chr03A-processed-gene-39.301;Note=Protein of unknown function;
Dexi_CM05836_chr03A	39520001	39570000	39559505	39560065	-	ID=Dexi3A01G0034380;Name=Dexi3A01G0034380;Alias=augustus_masked-Dexi_CM05836_chr03A-processed-gene-39.302;Note=Protein of unknown function;
Dexi_CM05836_chr03A	39520001	39570000	39560789	39561424	-	ID=Dexi3A01G0034390;Name=Dexi3A01G0034390;Alias=augustus_masked-Dexi_CM05836_chr03A-processed-gene-39.303;Note=Protein of unknown function;
Dexi_CM05836_chr03A	39520001	39570000	39568623	39582003	-	ID=Dexi3A01G0034400;Name=Dexi3A01G0034400;Alias=maker-Dexi_CM05836_chr03A-augustus-gene-39.213;Note=Similar to BPM4: BTB/POZ and MATH domain-containing protein 4 (Arabidopsis thaliana OX%3D3702);
Dexi_CM05836_chr03A	39520001	39570000	39546473	39547335	+	ID=Dexi3A01G0034350;Name=Dexi3A01G0034350;Alias=maker-Dexi_CM05836_chr03A-snap-gene-39.31;Note=Similar to PIL13: Transcription factor PHYTOCHROME INTERACTING FACTOR-LIKE 13 (Oryza sativa subsp. japonica OX%3D39947);
Dexi_CM05836_chr03A	39520001	39570000	39551455	39551741	+	ID=Dexi3A01G0034360;Name=Dexi3A01G0034360;Alias=maker-Dexi_CM05836_chr03A-snap-gene-39.33;Note=Protein of unknown function;
Dexi_CM05836_chr03A	40260001	40330000	40270930	40276972	+	ID=Dexi3A01G0034990;Name=Dexi3A01G0034990;Alias=maker-Dexi_CM05836_chr03A-augustus-gene-40.139;Note=Similar to wdr75: WD repeat-containing protein 75 (Danio rerio OX%3D7955);
Dexi_CM05836_chr03A	40260001	40330000	40277835	40278503	+	ID=Dexi3A01G0035000;Name=Dexi3A01G0035000;Alias=augustus_masked-Dexi_CM05836_chr03A-processed-gene-40.19;Note=Protein of unknown function;
Dexi_CM05836_chr03A	40260001	40330000	40283190	40285347	+	ID=Dexi3A01G0035010;Name=Dexi3A01G0035010;Alias=snap_masked-Dexi_CM05836_chr03A-processed-gene-40.218;Note=Similar to PIL13: Transcription factor PHYTOCHROME INTERACTING FACTOR-LIKE 13 (Oryza sativa subsp. japonica OX%3D39947);
Dexi_CM05836_chr03A	40260001	40330000	40260547	40266178	-	ID=Dexi3A01G0034970;Name=Dexi3A01G0034970;Alias=augustus_masked-Dexi_CM05836_chr03A-processed-gene-40.81;Note=Similar to CBK1: Serine/threonine-protein kinase CBK1 (Pneumocystis carinii OX%3D4754);
Dexi_CM05836_chr03A	40260001	40330000	40295121	40303805	-	ID=Dexi3A01G0035020;Name=Dexi3A01G0035020;Alias=maker-Dexi_CM05836_chr03A-augustus-gene-40.173;Note=Protein of unknown function;
Dexi_CM05836_chr03A	40260001	40330000	40317273	40317695	-	ID=Dexi3A01G0035030;Name=Dexi3A01G0035030;Alias=augustus_masked-Dexi_CM05836_chr03A-processed-gene-40.86;Note=Protein of unknown function;
Dexi_CM05836_chr03A	40260001	40330000	40319997	40320427	-	ID=Dexi3A01G0035040;Name=Dexi3A01G0035040;Alias=maker-Dexi_CM05836_chr03A-snap-gene-40.375;Note=Protein of unknown function;
Dexi_CM05836_chr03A	40260001	40330000	40328617	40329574	+	ID=Dexi3A01G0035060;Name=Dexi3A01G0035060;Alias=maker-Dexi_CM05836_chr03A-snap-gene-40.320;Note=Protein of unknown function;
Dexi_CM05836_chr03A	40260001	40330000	40325897	40327169	+	ID=Dexi3A01G0035050;Name=Dexi3A01G0035050;Alias=maker-Dexi_CM05836_chr03A-snap-gene-40.319;Note=Protein of unknown function;
Dexi_CM05836_chr03A	40260001	40330000	40267784	40268179	-	ID=Dexi3A01G0034980;Name=Dexi3A01G0034980;Alias=maker-Dexi_CM05836_chr03A-snap-gene-40.372;Note=Protein of unknown function;
Dexi_CM05836_chr03B	8150001	8210000	8177110	8178610	+	ID=Dexi3B01G0011650;Name=Dexi3B01G0011650;Alias=maker-Dexi_CM05836_chr03B-snap-gene-8.20;Note=Similar to HIPP36: Heavy metal-associated isoprenylated plant protein 36 (Arabidopsis thaliana OX%3D3702);
Dexi_CM05836_chr03B	8150001	8210000	8183269	8185742	+	ID=Dexi3B01G0011660;Name=Dexi3B01G0011660;Alias=maker-Dexi_CM05836_chr03B-augustus-gene-8.165;Note=Similar to FOLD2: Bifunctional protein FolD 2 (Arabidopsis thaliana OX%3D3702);
Dexi_CM05836_chr03B	8150001	8210000	8191211	8192304	+	ID=Dexi3B01G0011680;Name=Dexi3B01G0011680;Alias=augustus_masked-Dexi_CM05836_chr03B-processed-gene-8.400;Note=Similar to Desiccation-related protein PCC13-62 (Craterostigma plantagineum OX%3D4153);
Dexi_CM05836_chr03B	8150001	8210000	8202009	8208986	+	ID=Dexi3B01G0011710;Name=Dexi3B01G0011710;Alias=maker-Dexi_CM05836_chr03B-augustus-gene-8.167;Note=Similar to At1g72550: Phenylalanine--tRNA ligase beta subunit%2C cytoplasmic (Arabidopsis thaliana OX%3D3702);
Dexi_CM05836_chr03B	8150001	8210000	8210076	8210654	+	ID=Dexi3B01G0011720;Name=Dexi3B01G0011720;Alias=augustus_masked-Dexi_CM05836_chr03B-processed-gene-8.402;Note=Similar to TSPO: Translocator protein homolog (Arabidopsis thaliana OX%3D3702);
Dexi_CM05836_chr03B	8150001	8210000	8155935	8163083	-	ID=Dexi3B01G0011630;Name=Dexi3B01G0011630;Alias=maker-Dexi_CM05836_chr03B-augustus-gene-8.215;Note=Similar to mucD: Probable periplasmic serine endoprotease DegP-like (Hahella chejuensis (strain KCTC 2396) OX%3D349521);
Dexi_CM05836_chr03B	8150001	8210000	8167719	8175952	-	ID=Dexi3B01G0011640;Name=Dexi3B01G0011640;Alias=maker-Dexi_CM05836_chr03B-augustus-gene-8.216;Note=Similar to RECQSIM: ATP-dependent DNA helicase Q-like SIM (Arabidopsis thaliana OX%3D3702);
Dexi_CM05836_chr03B	8150001	8210000	8186230	8189947	-	ID=Dexi3B01G0011670;Name=Dexi3B01G0011670;Alias=maker-Dexi_CM05836_chr03B-augustus-gene-8.217;Note=Similar to Os05g0150900: Histidine--tRNA ligase%2C cytoplasmic (Oryza sativa subsp. japonica OX%3D39947);
Dexi_CM05836_chr03B	8150001	8210000	8192786	8194854	-	ID=Dexi3B01G0011690;Name=Dexi3B01G0011690;Alias=maker-Dexi_CM05836_chr03B-augustus-gene-8.218;Note=Similar to RPS4: 40S ribosomal protein S4 (Zea mays OX%3D4577);
Dexi_CM05836_chr03B	8150001	8210000	8197012	8198661	-	ID=Dexi3B01G0011700;Name=Dexi3B01G0011700;Alias=augustus_masked-Dexi_CM05836_chr03B-processed-gene-8.474;Note=Similar to LECRK12: Probable L-type lectin-domain containing receptor kinase I.2 (Arabidopsis thaliana OX%3D3702);
Dexi_CM05836_chr03B	14780001	14850000	14820832	14825478	+	ID=Dexi3B01G0019820;Name=Dexi3B01G0019820;Alias=augustus_masked-Dexi_CM05836_chr03B-processed-gene-14.413;Note=Similar to mindy1: Ubiquitin carboxyl-terminal hydrolase MINDY-1 (Danio rerio OX%3D7955);
Dexi_CM05836_chr03B	14780001	14850000	14828957	14830878	+	ID=Dexi3B01G0019830;Name=Dexi3B01G0019830;Alias=augustus_masked-Dexi_CM05836_chr03B-processed-gene-14.414;Note=Protein of unknown function;
Dexi_CM05836_chr03B	14780001	14850000	14819332	14819598	+	ID=Dexi3B01G0019810;Name=Dexi3B01G0019810;Alias=maker-Dexi_CM05836_chr03B-augustus-gene-14.182;Note=Similar to alaS: Alanine--tRNA ligase (Buchnera aphidicola subsp. Acyrthosiphon pisum (strain APS) OX%3D107806);
Dexi_CM05836_chr03B	16760001	16850000	16759374	16759994	+	ID=Dexi3B01G0021870;Name=Dexi3B01G0021870;Alias=maker-Dexi_CM05836_chr03B-snap-gene-16.48;Note=Similar to MTH_273: UPF0098 protein MTH_273 (Methanothermobacter thermautotrophicus (strain ATCC 29096 / DSM 1053 / JCM 10044 / NBRC 100330 / Delta H) OX%3D187420);
Dexi_CM05836_chr03B	16760001	16850000	16810073	16812514	+	ID=Dexi3B01G0021900;Name=Dexi3B01G0021900;Alias=augustus_masked-Dexi_CM05836_chr03B-processed-gene-16.382;Note=Protein of unknown function;
Dexi_CM05836_chr03B	16760001	16850000	16826332	16827605	+	ID=Dexi3B01G0021910;Name=Dexi3B01G0021910;Alias=maker-Dexi_CM05836_chr03B-snap-gene-16.53;Note=Similar to At2g31540: GDSL esterase/lipase At2g31540 (Arabidopsis thaliana OX%3D3702);
Dexi_CM05836_chr03B	16760001	16850000	16827898	16828322	+	ID=Dexi3B01G0021920;Name=Dexi3B01G0021920;Alias=maker-Dexi_CM05836_chr03B-snap-gene-16.54;Note=Similar to At2g30310: GDSL esterase/lipase At2g30310 (Arabidopsis thaliana OX%3D3702);
Dexi_CM05836_chr03B	16760001	16850000	16829311	16830868	+	ID=Dexi3B01G0021930;Name=Dexi3B01G0021930;Alias=maker-Dexi_CM05836_chr03B-snap-gene-16.55;Note=Similar to At2g31550: GDSL esterase/lipase At2g31550 (Arabidopsis thaliana OX%3D3702);
Dexi_CM05836_chr03B	16760001	16850000	16837607	16838648	+	ID=Dexi3B01G0021950;Name=Dexi3B01G0021950;Alias=maker-Dexi_CM05836_chr03B-snap-gene-16.56;Note=Protein of unknown function;
Dexi_CM05836_chr03B	16760001	16850000	16760993	16763943	-	ID=Dexi3B01G0021880;Name=Dexi3B01G0021880;Alias=maker-Dexi_CM05836_chr03B-snap-gene-16.110;Note=Similar to AMT2-1: Ammonium transporter 2 member 1 (Oryza sativa subsp. japonica OX%3D39947);
Dexi_CM05836_chr03B	16760001	16850000	16768189	16777786	-	ID=Dexi3B01G0021890;Name=Dexi3B01G0021890;Alias=maker-Dexi_CM05836_chr03B-augustus-gene-16.197;Note=Similar to UGP3: UTP--glucose-1-phosphate uridylyltransferase 3%2C chloroplastic (Arabidopsis thaliana OX%3D3702);
Dexi_CM05836_chr03B	16760001	16850000	16832889	16838912	-	ID=Dexi3B01G0021940;Name=Dexi3B01G0021940;Alias=genemark-Dexi_CM05836_chr03B-processed-gene-16.646;Note=Protein of unknown function;
Dexi_CM05836_chr03B	16760001	16850000	16845004	16846224	-	ID=Dexi3B01G0021960;Name=Dexi3B01G0021960;Alias=augustus_masked-Dexi_CM05836_chr03B-processed-gene-16.456;Note=Protein of unknown function;
Dexi_CM05836_chr03B	30330001	30410000	30391424	30393543	-	ID=Dexi3B01G0030560;Name=Dexi3B01G0030560;Alias=genemark-Dexi_CM05836_chr03B-processed-gene-30.193;Note=Similar to LECRK91: L-type lectin-domain containing receptor kinase IX.1 (Arabidopsis thaliana OX%3D3702);
Dexi_CM05836_chr03B	31870001	31930000	31906528	31908277	+	ID=Dexi3B01G0031210;Name=Dexi3B01G0031210;Alias=maker-Dexi_CM05836_chr03B-augustus-gene-31.296;Note=Similar to R40C1: Ricin B-like lectin R40C1 (Oryza sativa subsp. japonica OX%3D39947);
Dexi_CM05836_chr03B	31870001	31930000	31925728	31927872	-	ID=Dexi3B01G0031220;Name=Dexi3B01G0031220;Alias=maker-Dexi_CM05836_chr03B-snap-gene-31.359;Note=Protein of unknown function;
Dexi_CM05836_chr04B	5340001	5390000	5351862	5352191	+	ID=Dexi4B01G0007490;Name=Dexi4B01G0007490;Alias=augustus_masked-Dexi_CM05836_chr04B-processed-gene-5.141;Note=Protein of unknown function;
Dexi_CM05836_chr04B	5340001	5390000	5376000	5376314	+	ID=Dexi4B01G0007510;Name=Dexi4B01G0007510;Alias=augustus_masked-Dexi_CM05836_chr04B-processed-gene-5.144;Note=Protein of unknown function;
Dexi_CM05836_chr04B	5340001	5390000	5380720	5381535	+	ID=Dexi4B01G0007520;Name=Dexi4B01G0007520;Alias=augustus_masked-Dexi_CM05836_chr04B-processed-gene-5.145;Note=Protein of unknown function;
Dexi_CM05836_chr04B	5340001	5390000	5348278	5348556	-	ID=Dexi4B01G0007480;Name=Dexi4B01G0007480;Alias=augustus_masked-Dexi_CM05836_chr04B-processed-gene-5.212;Note=Protein of unknown function;
Dexi_CM05836_chr04A	2930001	2990000	2941809	2942994	+	ID=Dexi4A01G0004110;Name=Dexi4A01G0004110;Alias=maker-Dexi_CM05836_chr04A-snap-gene-2.427;Note=Similar to HD3A: Protein HEADING DATE 3A (Oryza sativa subsp. japonica OX%3D39947);
Dexi_CM05836_chr04A	2930001	2990000	2951018	2951347	+	ID=Dexi4A01G0004120;Name=Dexi4A01G0004120;Alias=augustus_masked-Dexi_CM05836_chr04A-processed-gene-2.98;Note=Similar to DDB_G0278459: Succinate dehydrogenase assembly factor 4%2C mitochondrial (Dictyostelium discoideum OX%3D44689);
Dexi_CM05836_chr04A	2930001	2990000	2958368	2958858	+	ID=Dexi4A01G0004130;Name=Dexi4A01G0004130;Alias=snap_masked-Dexi_CM05836_chr04A-processed-gene-2.313;Note=Protein of unknown function;
Dexi_CM05836_chr04A	2930001	2990000	2960093	2968591	+	ID=Dexi4A01G0004140;Name=Dexi4A01G0004140;Alias=maker-Dexi_CM05836_chr04A-augustus-gene-2.203;Note=Similar to LACS4: Long chain acyl-CoA synthetase 4 (Arabidopsis thaliana OX%3D3702);
Dexi_CM05836_chr04A	2930001	2990000	2969996	2977769	+	ID=Dexi4A01G0004150;Name=Dexi4A01G0004150;Alias=maker-Dexi_CM05836_chr04A-augustus-gene-2.204;Note=Similar to LACS4: Long chain acyl-CoA synthetase 4 (Arabidopsis thaliana OX%3D3702);
Dexi_CM05836_chr04A	2930001	2990000	2978442	2980614	+	ID=Dexi4A01G0004160;Name=Dexi4A01G0004160;Alias=maker-Dexi_CM05836_chr04A-augustus-gene-2.205;Note=Similar to DRT111: DNA-damage-repair/toleration protein DRT111%2C chloroplastic (Arabidopsis thaliana OX%3D3702);
Dexi_CM05836_chr04A	2930001	2990000	2984217	2986792	+	ID=Dexi4A01G0004180;Name=Dexi4A01G0004180;Alias=maker-Dexi_CM05836_chr04A-snap-gene-2.432;Note=Similar to WRKY30: Probable WRKY transcription factor 30 (Arabidopsis thaliana OX%3D3702);
Dexi_CM05836_chr04A	2930001	2990000	2983899	2984192	-	ID=Dexi4A01G0004170;Name=Dexi4A01G0004170;Alias=augustus_masked-Dexi_CM05836_chr04A-processed-gene-2.165;Note=Protein of unknown function;
Dexi_CM05836_chr04A	2930001	2990000	2989521	2995723	+	ID=Dexi4A01G0004190;Name=Dexi4A01G0004190;Alias=maker-Dexi_CM05836_chr04A-augustus-gene-3.444;Note=Similar to TPST: Protein-tyrosine sulfotransferase (Arabidopsis thaliana OX%3D3702);
Dexi_CM05836_chr04A	3060001	3120000	3066915	3068278	+	ID=Dexi4A01G0004280;Name=Dexi4A01G0004280;Alias=snap_masked-Dexi_CM05836_chr04A-processed-gene-3.318;Note=Protein of unknown function;
Dexi_CM05836_chr04A	3060001	3120000	3081778	3082611	+	ID=Dexi4A01G0004300;Name=Dexi4A01G0004300;Alias=snap_masked-Dexi_CM05836_chr04A-processed-gene-3.320;Note=Protein of unknown function;
Dexi_CM05836_chr04A	3060001	3120000	3090319	3096557	+	ID=Dexi4A01G0004320;Name=Dexi4A01G0004320;Alias=maker-Dexi_CM05836_chr04A-augustus-gene-3.446;Note=Similar to VLN5: Villin-5 (Oryza sativa subsp. japonica OX%3D39947);
Dexi_CM05836_chr04A	3060001	3120000	3098065	3098475	+	ID=Dexi4A01G0004330;Name=Dexi4A01G0004330;Alias=augustus_masked-Dexi_CM05836_chr04A-processed-gene-3.10;Note=Similar to B34: Histone H3.2 (Nicotiana tabacum OX%3D4097);
Dexi_CM05836_chr04A	3060001	3120000	3112180	3113157	+	ID=Dexi4A01G0004360;Name=Dexi4A01G0004360;Alias=augustus_masked-Dexi_CM05836_chr04A-processed-gene-3.11;Note=Similar to CRF4: Ethylene-responsive transcription factor CRF4 (Arabidopsis thaliana OX%3D3702);
Dexi_CM05836_chr04A	3060001	3120000	3073149	3074203	-	ID=Dexi4A01G0004290;Name=Dexi4A01G0004290;Alias=augustus_masked-Dexi_CM05836_chr04A-processed-gene-3.96;Note=Protein of unknown function;
Dexi_CM05836_chr04A	3060001	3120000	3084314	3084724	-	ID=Dexi4A01G0004310;Name=Dexi4A01G0004310;Alias=augustus_masked-Dexi_CM05836_chr04A-processed-gene-3.97;Note=Similar to B34: Histone H3.2 (Nicotiana tabacum OX%3D4097);
Dexi_CM05836_chr04A	3060001	3120000	3099153	3100734	-	ID=Dexi4A01G0004340;Name=Dexi4A01G0004340;Alias=maker-Dexi_CM05836_chr04A-snap-gene-3.247;Note=Similar to At4g01130: GDSL esterase/lipase At4g01130 (Arabidopsis thaliana OX%3D3702);
Dexi_CM05836_chr04A	3060001	3120000	3101960	3106165	-	ID=Dexi4A01G0004350;Name=Dexi4A01G0004350;Alias=maker-Dexi_CM05836_chr04A-augustus-gene-3.492;Note=Protein of unknown function;
Dexi_CM05836_chr04A	3060001	3120000	3117381	3118700	-	ID=Dexi4A01G0004370;Name=Dexi4A01G0004370;Alias=maker-Dexi_CM05836_chr04A-snap-gene-3.251;Note=Protein of unknown function;
Dexi_CM05836_chr04A	3060001	3120000	3120112	3126691	-	ID=Dexi4A01G0004380;Name=Dexi4A01G0004380;Alias=maker-Dexi_CM05836_chr04A-augustus-gene-3.493;Note=Similar to WSSI-2: Starch synthase 1%2C chloroplastic/amyloplastic (Triticum aestivum OX%3D4565);
Dexi_CM05836_chr04A	9430001	9490000	9433480	9434439	+	ID=Dexi4A01G0011390;Name=Dexi4A01G0011390;Alias=augustus_masked-Dexi_CM05836_chr04A-processed-gene-9.22;Note=Protein of unknown function;
Dexi_CM05836_chr04A	9430001	9490000	9470288	9472835	+	ID=Dexi4A01G0011420;Name=Dexi4A01G0011420;Alias=maker-Dexi_CM05836_chr04A-augustus-gene-9.174;Note=Similar to Phrf1: PHD and RING finger domain-containing protein 1 (Rattus norvegicus OX%3D10116);
Dexi_CM05836_chr04A	9430001	9490000	9478077	9481228	+	ID=Dexi4A01G0011440;Name=Dexi4A01G0011440;Alias=augustus_masked-Dexi_CM05836_chr04A-processed-gene-9.26;Note=Similar to CRLK2: Calcium/calmodulin-regulated receptor-like kinase 2 (Arabidopsis thaliana OX%3D3702);
Dexi_CM05836_chr04A	9430001	9490000	9464544	9465962	-	ID=Dexi4A01G0011410;Name=Dexi4A01G0011410;Alias=augustus_masked-Dexi_CM05836_chr04A-processed-gene-9.76;Note=Similar to UGT89B2: UDP-glycosyltransferase 89B2 (Stevia rebaudiana OX%3D55670);
Dexi_CM05836_chr04A	9430001	9490000	9478010	9478517	-	ID=Dexi4A01G0011430;Name=Dexi4A01G0011430;Alias=maker-Dexi_CM05836_chr04A-snap-gene-9.142;Note=Protein of unknown function;
Dexi_CM05836_chr04A	9430001	9490000	9482655	9484250	-	ID=Dexi4A01G0011450;Name=Dexi4A01G0011450;Alias=augustus_masked-Dexi_CM05836_chr04A-processed-gene-9.77;Note=Similar to PI4KG7: Phosphatidylinositol 4-kinase gamma 7 (Arabidopsis thaliana OX%3D3702);
Dexi_CM05836_chr04A	9430001	9490000	9484858	9487721	-	ID=Dexi4A01G0011460;Name=Dexi4A01G0011460;Alias=augustus_masked-Dexi_CM05836_chr04A-processed-gene-9.78;Note=Protein of unknown function;
Dexi_CM05836_chr04A	9430001	9490000	9461773	9463939	-	ID=Dexi4A01G0011400;Name=Dexi4A01G0011400;Alias=maker-Dexi_CM05836_chr04A-snap-gene-9.140;Note=Protein of unknown function;
Dexi_CM05836_chr04A	12700001	12750000	12716016	12721303	+	ID=Dexi4A01G0013340;Name=Dexi4A01G0013340;Alias=maker-Dexi_CM05836_chr04A-augustus-gene-12.195;Note=Protein of unknown function;
Dexi_CM05836_chr04A	12700001	12750000	12724102	12727020	+	ID=Dexi4A01G0013350;Name=Dexi4A01G0013350;Alias=maker-Dexi_CM05836_chr04A-augustus-gene-12.196;Note=Similar to ULP1D: Ubiquitin-like-specific protease 1D (Arabidopsis thaliana OX%3D3702);
Dexi_CM05836_chr04A	12700001	12750000	12749946	12753220	-	ID=Dexi4A01G0013360;Name=Dexi4A01G0013360;Alias=maker-Dexi_CM05836_chr04A-augustus-gene-12.220;Note=Similar to Os06g0486800: Formate dehydrogenase 1%2C mitochondrial (Oryza sativa subsp. japonica OX%3D39947);
Dexi_CM05836_chr04A	19670001	19720000	19672296	19676273	+	ID=Dexi4A01G0016140;Name=Dexi4A01G0016140;Alias=maker-Dexi_CM05836_chr04A-augustus-gene-19.450;Note=Similar to At1g14390: Probable LRR receptor-like serine/threonine-protein kinase At1g14390 (Arabidopsis thaliana OX%3D3702);
Dexi_CM05836_chr04A	19670001	19720000	19680393	19680790	+	ID=Dexi4A01G0016160;Name=Dexi4A01G0016160;Alias=maker-Dexi_CM05836_chr04A-snap-gene-19.379;Note=Protein of unknown function;
Dexi_CM05836_chr04A	19670001	19720000	19701581	19704200	+	ID=Dexi4A01G0016180;Name=Dexi4A01G0016180;Alias=maker-Dexi_CM05836_chr04A-augustus-gene-19.451;Note=Similar to DHRS12: Dehydrogenase/reductase SDR family member 12 (Bos taurus OX%3D9913);
Dexi_CM05836_chr04A	19670001	19720000	19671848	19672249	-	ID=Dexi4A01G0016130;Name=Dexi4A01G0016130;Alias=maker-Dexi_CM05836_chr04A-snap-gene-19.423;Note=Protein of unknown function;
Dexi_CM05836_chr04A	19670001	19720000	19676865	19680601	-	ID=Dexi4A01G0016150;Name=Dexi4A01G0016150;Alias=maker-Dexi_CM05836_chr04A-augustus-gene-19.478;Note=Similar to PAB3: Polyadenylate-binding protein 3 (Arabidopsis thaliana OX%3D3702);
Dexi_CM05836_chr04A	19670001	19720000	19683550	19687204	-	ID=Dexi4A01G0016170;Name=Dexi4A01G0016170;Alias=maker-Dexi_CM05836_chr04A-augustus-gene-19.479;Note=Similar to At1g34110: Probable LRR receptor-like serine/threonine-protein kinase At1g34110 (Arabidopsis thaliana OX%3D3702);
Dexi_CM05836_chr04A	19670001	19720000	19704983	19706057	-	ID=Dexi4A01G0016190;Name=Dexi4A01G0016190;Alias=maker-Dexi_CM05836_chr04A-snap-gene-19.428;Note=Similar to SYP124: Syntaxin-124 (Arabidopsis thaliana OX%3D3702);
Dexi_CM05836_chr04A	20040001	20090000	20051706	20051915	+	ID=Dexi4A01G0016390;Name=Dexi4A01G0016390;Alias=augustus_masked-Dexi_CM05836_chr04A-processed-gene-20.249;Note=Protein of unknown function;
Dexi_CM05836_chr04A	20040001	20090000	20052337	20054027	+	ID=Dexi4A01G0016400;Name=Dexi4A01G0016400;Alias=maker-Dexi_CM05836_chr04A-snap-gene-20.4;Note=Similar to AT10: Acyl transferase 10 (Oryza sativa subsp. japonica OX%3D39947);
Dexi_CM05836_chr04A	20040001	20090000	20077745	20079201	+	ID=Dexi4A01G0016420;Name=Dexi4A01G0016420;Alias=maker-Dexi_CM05836_chr04A-snap-gene-20.5;Note=Similar to AT7: Acyl transferase 7 (Oryza sativa subsp. japonica OX%3D39947);
Dexi_CM05836_chr04A	20690001	20780000	20694021	20699386	+	ID=Dexi4A01G0016940;Name=Dexi4A01G0016940;Alias=maker-Dexi_CM05836_chr04A-augustus-gene-20.119;Note=Protein of unknown function;
Dexi_CM05836_chr04A	20690001	20780000	20704144	20705448	+	ID=Dexi4A01G0016950;Name=Dexi4A01G0016950;Alias=maker-Dexi_CM05836_chr04A-augustus-gene-20.120;Note=Similar to At2g27500: Glucan endo-1%2C3-beta-glucosidase 14 (Arabidopsis thaliana OX%3D3702);
Dexi_CM05836_chr04A	20690001	20780000	20753737	20755493	+	ID=Dexi4A01G0016980;Name=Dexi4A01G0016980;Alias=maker-Dexi_CM05836_chr04A-snap-gene-20.33;Note=Similar to ROD1: Phosphatidylcholine:diacylglycerol cholinephosphotransferase 1 (Arabidopsis thaliana OX%3D3702);
Dexi_CM05836_chr04A	20690001	20780000	20770701	20774062	+	ID=Dexi4A01G0017000;Name=Dexi4A01G0017000;Alias=maker-Dexi_CM05836_chr04A-augustus-gene-20.122;Note=Similar to RPT4B: 26S proteasome regulatory subunit S10B homolog B (Arabidopsis thaliana OX%3D3702);
Dexi_CM05836_chr04A	20690001	20780000	20774652	20779586	+	ID=Dexi4A01G0017010;Name=Dexi4A01G0017010;Alias=maker-Dexi_CM05836_chr04A-augustus-gene-20.123;Note=Similar to At1g03370: C2 and GRAM domain-containing protein At1g03370 (Arabidopsis thaliana OX%3D3702);
Dexi_CM05836_chr04A	20040001	20090000	20053170	20054530	-	ID=Dexi4A01G0016410;Name=Dexi4A01G0016410;Alias=maker-Dexi_CM05836_chr04A-snap-gene-20.51;Note=Protein of unknown function;
Dexi_CM05836_chr04A	20040001	20090000	20086090	20086559	-	ID=Dexi4A01G0016440;Name=Dexi4A01G0016440;Alias=maker-Dexi_CM05836_chr04A-snap-gene-20.55;Note=Protein of unknown function;
Dexi_CM05836_chr04A	20690001	20780000	20722447	20728656	-	ID=Dexi4A01G0016960;Name=Dexi4A01G0016960;Alias=augustus_masked-Dexi_CM05836_chr04A-processed-gene-20.354;Note=Similar to At3g47570: Probable LRR receptor-like serine/threonine-protein kinase At3g47570 (Arabidopsis thaliana OX%3D3702);
Dexi_CM05836_chr04A	20690001	20780000	20753541	20754068	-	ID=Dexi4A01G0016970;Name=Dexi4A01G0016970;Alias=maker-Dexi_CM05836_chr04A-snap-gene-20.81;Note=Protein of unknown function;
Dexi_CM05836_chr04A	20690001	20780000	20756200	20760895	-	ID=Dexi4A01G0016990;Name=Dexi4A01G0016990;Alias=maker-Dexi_CM05836_chr04A-augustus-gene-20.156;Note=Similar to SEC14: SEC14 cytosolic factor (Ashbya gossypii (strain ATCC 10895 / CBS 109.51 / FGSC 9923 / NRRL Y-1056) OX%3D284811);
Dexi_CM05836_chr04A	20040001	20090000	20081255	20084172	-	ID=Dexi4A01G0016430;Name=Dexi4A01G0016430;Alias=maker-Dexi_CM05836_chr04A-snap-gene-20.54;Note=Protein of unknown function;
Dexi_CM05836_chr04A	21340001	21420000	21375592	21375909	+	ID=Dexi4A01G0017630;Name=Dexi4A01G0017630;Alias=augustus_masked-Dexi_CM05836_chr04A-processed-gene-21.465;Note=Protein of unknown function;
Dexi_CM05836_chr04A	24260001	24310000	24285068	24290747	+	ID=Dexi4A01G0020590;Name=Dexi4A01G0020590;Alias=maker-Dexi_CM05836_chr04A-augustus-gene-24.139;Note=Similar to SMC3: Structural maintenance of chromosomes protein 3 (Arabidopsis thaliana OX%3D3702);
Dexi_CM05836_chr04A	24260001	24310000	24291509	24298676	+	ID=Dexi4A01G0020600;Name=Dexi4A01G0020600;Alias=maker-Dexi_CM05836_chr04A-augustus-gene-24.140;Note=Similar to SMC3: Structural maintenance of chromosomes protein 3 (Arabidopsis thaliana OX%3D3702);
Dexi_CM05836_chr04A	25100001	25170000	25098104	25101977	+	ID=Dexi4A01G0021690;Name=Dexi4A01G0021690;Alias=maker-Dexi_CM05836_chr04A-augustus-gene-25.497;Note=Similar to Rbpms2: RNA-binding protein with multiple splicing 2 (Mus musculus OX%3D10090);
Dexi_CM05836_chr04A	25100001	25170000	25106789	25107936	+	ID=Dexi4A01G0021700;Name=Dexi4A01G0021700;Alias=maker-Dexi_CM05836_chr04A-snap-gene-25.593;Note=Similar to IRX15-L: Protein IRX15-LIKE (Arabidopsis thaliana OX%3D3702);
Dexi_CM05836_chr04A	25100001	25170000	25137221	25143251	+	ID=Dexi4A01G0021720;Name=Dexi4A01G0021720;Alias=maker-Dexi_CM05836_chr04A-augustus-gene-25.499;Note=Similar to CCT7: T-complex protein 1 subunit eta (Arabidopsis thaliana OX%3D3702);
Dexi_CM05836_chr04A	25100001	25170000	25146818	25151912	+	ID=Dexi4A01G0021730;Name=Dexi4A01G0021730;Alias=maker-Dexi_CM05836_chr04A-augustus-gene-25.500;Note=Similar to EHD1: EH domain-containing protein 1 (Arabidopsis thaliana OX%3D3702);
Dexi_CM05836_chr04A	25100001	25170000	25154065	25156908	+	ID=Dexi4A01G0021740;Name=Dexi4A01G0021740;Alias=maker-Dexi_CM05836_chr04A-augustus-gene-25.501;Note=Similar to IRX14: Probable beta-1%2C4-xylosyltransferase IRX14 (Oryza sativa subsp. japonica OX%3D39947);
Dexi_CM05836_chr04A	25100001	25170000	25158522	25160009	+	ID=Dexi4A01G0021750;Name=Dexi4A01G0021750;Alias=maker-Dexi_CM05836_chr04A-snap-gene-25.598;Note=Similar to Os04g0650000: Oryzain alpha chain (Oryza sativa subsp. japonica OX%3D39947);
Dexi_CM05836_chr04A	25100001	25170000	25111453	25114899	-	ID=Dexi4A01G0021710;Name=Dexi4A01G0021710;Alias=maker-Dexi_CM05836_chr04A-augustus-gene-25.546;Note=Similar to CDC48B: Cell division control protein 48 homolog B (Arabidopsis thaliana OX%3D3702);
Dexi_CM05836_chr05B	9740001	9800000	9755841	9758139	-	ID=Dexi5B01G0013630;Name=Dexi5B01G0013630;Alias=maker-Dexi_CM05836_chr05B-augustus-gene-9.445;Note=Similar to At4g14103: F-box/LRR-repeat protein At4g14103 (Arabidopsis thaliana OX%3D3702);
Dexi_CM05836_chr05A	5490001	5580000	5559665	5563728	+	ID=Dexi5A01G0007470;Name=Dexi5A01G0007470;Alias=maker-Dexi_CM05836_chr05A-augustus-gene-5.133;Note=Similar to LRK10L-1.2: LEAF RUST 10 DISEASE-RESISTANCE LOCUS RECEPTOR-LIKE PROTEIN KINASE-like 1.2 (Arabidopsis thaliana OX%3D3702);
Dexi_CM05836_chr05A	5490001	5580000	5566731	5567633	+	ID=Dexi5A01G0007480;Name=Dexi5A01G0007480;Alias=snap_masked-Dexi_CM05836_chr05A-processed-gene-5.586;Note=Similar to LRK10L-1.2: LEAF RUST 10 DISEASE-RESISTANCE LOCUS RECEPTOR-LIKE PROTEIN KINASE-like 1.2 (Arabidopsis thaliana OX%3D3702);
Dexi_CM05836_chr05A	5490001	5580000	5569787	5570160	+	ID=Dexi5A01G0007490;Name=Dexi5A01G0007490;Alias=snap_masked-Dexi_CM05836_chr05A-processed-gene-5.587;Note=Protein of unknown function;
Dexi_CM05836_chr05A	5490001	5580000	5576194	5576916	+	ID=Dexi5A01G0007500;Name=Dexi5A01G0007500;Alias=augustus_masked-Dexi_CM05836_chr05A-processed-gene-5.230;Note=Protein of unknown function;
Dexi_CM05836_chr05A	5490001	5580000	5578062	5581693	+	ID=Dexi5A01G0007510;Name=Dexi5A01G0007510;Alias=maker-Dexi_CM05836_chr05A-augustus-gene-5.134;Note=Similar to LRK10L-1.2: LEAF RUST 10 DISEASE-RESISTANCE LOCUS RECEPTOR-LIKE PROTEIN KINASE-like 1.2 (Arabidopsis thaliana OX%3D3702);
Dexi_CM05836_chr05A	5490001	5580000	5496557	5497336	-	ID=Dexi5A01G0007400;Name=Dexi5A01G0007400;Alias=genemark-Dexi_CM05836_chr05A-processed-gene-5.499;Note=Protein of unknown function;
Dexi_CM05836_chr05A	5490001	5580000	5508614	5509263	-	ID=Dexi5A01G0007420;Name=Dexi5A01G0007420;Alias=genemark-Dexi_CM05836_chr05A-processed-gene-5.501;Note=Protein of unknown function;
Dexi_CM05836_chr05A	5490001	5580000	5522909	5530912	-	ID=Dexi5A01G0007430;Name=Dexi5A01G0007430;Alias=augustus_masked-Dexi_CM05836_chr05A-processed-gene-5.307;Note=Similar to LRK10L-1.2: LEAF RUST 10 DISEASE-RESISTANCE LOCUS RECEPTOR-LIKE PROTEIN KINASE-like 1.2 (Arabidopsis thaliana OX%3D3702);
Dexi_CM05836_chr05A	5490001	5580000	5531126	5532308	-	ID=Dexi5A01G0007440;Name=Dexi5A01G0007440;Alias=maker-Dexi_CM05836_chr05A-augustus-gene-5.175;Note=Protein of unknown function;
Dexi_CM05836_chr05A	5490001	5580000	5546573	5547361	-	ID=Dexi5A01G0007450;Name=Dexi5A01G0007450;Alias=maker-Dexi_CM05836_chr05A-snap-gene-5.91;Note=Similar to CRRSP38: Cysteine-rich repeat secretory protein 38 (Arabidopsis thaliana OX%3D3702);
Dexi_CM05836_chr05A	5490001	5580000	5551403	5552167	-	ID=Dexi5A01G0007460;Name=Dexi5A01G0007460;Alias=augustus_masked-Dexi_CM05836_chr05A-processed-gene-5.310;Note=Similar to LRK10L-1.2: LEAF RUST 10 DISEASE-RESISTANCE LOCUS RECEPTOR-LIKE PROTEIN KINASE-like 1.2 (Arabidopsis thaliana OX%3D3702);
Dexi_CM05836_chr05A	5490001	5580000	5507816	5508544	-	ID=Dexi5A01G0007410;Name=Dexi5A01G0007410;Alias=maker-Dexi_CM05836_chr05A-snap-gene-5.86;Note=Protein of unknown function;
Dexi_CM05836_chr05A	9380001	9460000	9380540	9383841	+	ID=Dexi5A01G0012510;Name=Dexi5A01G0012510;Alias=augustus_masked-Dexi_CM05836_chr05A-processed-gene-9.33;Note=Protein of unknown function;
Dexi_CM05836_chr05A	9380001	9460000	9384818	9388410	+	ID=Dexi5A01G0012520;Name=Dexi5A01G0012520;Alias=augustus_masked-Dexi_CM05836_chr05A-processed-gene-9.34;Note=Protein of unknown function;
Dexi_CM05836_chr05A	9380001	9460000	9413010	9416775	+	ID=Dexi5A01G0012580;Name=Dexi5A01G0012580;Alias=maker-Dexi_CM05836_chr05A-augustus-gene-9.547;Note=Similar to CLPR4: ATP-dependent Clp protease proteolytic subunit-related protein 4%2C chloroplastic (Arabidopsis thaliana OX%3D3702);
Dexi_CM05836_chr05A	9380001	9460000	9418771	9422231	+	ID=Dexi5A01G0012590;Name=Dexi5A01G0012590;Alias=maker-Dexi_CM05836_chr05A-snap-gene-9.338;Note=Protein of unknown function;
Dexi_CM05836_chr05A	9380001	9460000	9445350	9457322	+	ID=Dexi5A01G0012600;Name=Dexi5A01G0012600;Alias=maker-Dexi_CM05836_chr05A-augustus-gene-9.549;Note=Similar to Dnajc7: DnaJ homolog subfamily C member 7 (Mus musculus OX%3D10090);
Dexi_CM05836_chr05A	9380001	9460000	9378895	9379655	-	ID=Dexi5A01G0012500;Name=Dexi5A01G0012500;Alias=maker-Dexi_CM05836_chr05A-snap-gene-9.391;Note=Similar to UBC19: Ubiquitin-conjugating enzyme E2 19 (Arabidopsis thaliana OX%3D3702);
Dexi_CM05836_chr05A	9380001	9460000	9389086	9389851	-	ID=Dexi5A01G0012530;Name=Dexi5A01G0012530;Alias=maker-Dexi_CM05836_chr05A-snap-gene-9.392;Note=Similar to At2g25060: Early nodulin-like protein 1 (Arabidopsis thaliana OX%3D3702);
Dexi_CM05836_chr05A	9380001	9460000	9397742	9400062	-	ID=Dexi5A01G0012540;Name=Dexi5A01G0012540;Alias=maker-Dexi_CM05836_chr05A-augustus-gene-9.589;Note=Similar to HPAT3: Hydroxyproline O-arabinosyltransferase 3 (Arabidopsis thaliana OX%3D3702);
Dexi_CM05836_chr05A	9380001	9460000	9401590	9403241	-	ID=Dexi5A01G0012550;Name=Dexi5A01G0012550;Alias=maker-Dexi_CM05836_chr05A-snap-gene-9.394;Note=Protein of unknown function;
Dexi_CM05836_chr05A	9380001	9460000	9404518	9409253	-	ID=Dexi5A01G0012560;Name=Dexi5A01G0012560;Alias=augustus_masked-Dexi_CM05836_chr05A-processed-gene-9.98;Note=Similar to ECR1: NEDD8-activating enzyme E1 catalytic subunit (Arabidopsis thaliana OX%3D3702);
Dexi_CM05836_chr05A	9380001	9460000	9412235	9412606	+	ID=Dexi5A01G0012570;Name=Dexi5A01G0012570;Alias=maker-Dexi_CM05836_chr05A-snap-gene-9.336;Note=Protein of unknown function;
Dexi_CM05836_chr05A	11610001	11770000	11631681	11634412	+	ID=Dexi5A01G0014550;Name=Dexi5A01G0014550;Alias=maker-Dexi_CM05836_chr05A-augustus-gene-11.75;Note=Similar to DTX45: Protein DETOXIFICATION 45%2C chloroplastic (Arabidopsis thaliana OX%3D3702);
Dexi_CM05836_chr05A	11610001	11770000	11636156	11641568	+	ID=Dexi5A01G0014560;Name=Dexi5A01G0014560;Alias=maker-Dexi_CM05836_chr05A-augustus-gene-11.76;Note=Similar to CSE: Caffeoylshikimate esterase (Arabidopsis thaliana OX%3D3702);
Dexi_CM05836_chr05A	11610001	11770000	11739991	11744127	+	ID=Dexi5A01G0014640;Name=Dexi5A01G0014640;Alias=maker-Dexi_CM05836_chr05A-augustus-gene-11.77;Note=Similar to SR30: Serine/arginine-rich splicing factor SR30 (Arabidopsis thaliana OX%3D3702);
Dexi_CM05836_chr05A	11610001	11770000	11747870	11749449	+	ID=Dexi5A01G0014650;Name=Dexi5A01G0014650;Alias=maker-Dexi_CM05836_chr05A-snap-gene-11.137;Note=Protein of unknown function;
Dexi_CM05836_chr05A	11610001	11770000	11751989	11757139	+	ID=Dexi5A01G0014660;Name=Dexi5A01G0014660;Alias=maker-Dexi_CM05836_chr05A-augustus-gene-11.79;Note=Protein of unknown function;
Dexi_CM05836_chr05A	11610001	11770000	11615385	11615811	-	ID=Dexi5A01G0014540;Name=Dexi5A01G0014540;Alias=maker-Dexi_CM05836_chr05A-snap-gene-11.170;Note=Similar to SAG21: Protein SENESCENCE-ASSOCIATED GENE 21%2C mitochondrial (Arabidopsis thaliana OX%3D3702);
Dexi_CM05836_chr05A	11610001	11770000	11642091	11643174	-	ID=Dexi5A01G0014570;Name=Dexi5A01G0014570;Alias=maker-Dexi_CM05836_chr05A-snap-gene-11.171;Note=Similar to UXS4: UDP-glucuronic acid decarboxylase 4 (Arabidopsis thaliana OX%3D3702);
Dexi_CM05836_chr05A	11610001	11770000	11673789	11676241	-	ID=Dexi5A01G0014600;Name=Dexi5A01G0014600;Alias=maker-Dexi_CM05836_chr05A-augustus-gene-11.106;Note=Similar to CRK10: Cysteine-rich receptor-like protein kinase 10 (Oryza sativa subsp. japonica OX%3D39947);
Dexi_CM05836_chr05A	11610001	11770000	11721349	11722595	-	ID=Dexi5A01G0014610;Name=Dexi5A01G0014610;Alias=maker-Dexi_CM05836_chr05A-snap-gene-11.173;Note=Similar to At2g24580: Probable sarcosine oxidase (Arabidopsis thaliana OX%3D3702);
Dexi_CM05836_chr05A	11610001	11770000	11723528	11724772	-	ID=Dexi5A01G0014620;Name=Dexi5A01G0014620;Alias=augustus_masked-Dexi_CM05836_chr05A-processed-gene-11.263;Note=Similar to At2g24580: Probable sarcosine oxidase (Arabidopsis thaliana OX%3D3702);
Dexi_CM05836_chr05A	11610001	11770000	11734006	11734686	-	ID=Dexi5A01G0014630;Name=Dexi5A01G0014630;Alias=augustus_masked-Dexi_CM05836_chr05A-processed-gene-11.265;Note=Protein of unknown function;
Dexi_CM05836_chr05A	11610001	11770000	11651892	11653450	-	ID=Dexi5A01G0014590;Name=Dexi5A01G0014590;Alias=maker-Dexi_CM05836_chr05A-augustus-gene-11.105;Note=Similar to PVA11: Vesicle-associated protein 1-1 (Arabidopsis thaliana OX%3D3702);
Dexi_CM05836_chr05A	11610001	11770000	11644822	11645530	-	ID=Dexi5A01G0014580;Name=Dexi5A01G0014580;Alias=maker-Dexi_CM05836_chr05A-snap-gene-11.172;Note=Similar to UXS2: UDP-glucuronic acid decarboxylase 2 (Arabidopsis thaliana OX%3D3702);
Dexi_CM05836_chr05A	13400001	13460000	13407966	13414389	+	ID=Dexi5A01G0015660;Name=Dexi5A01G0015660;Alias=maker-Dexi_CM05836_chr05A-augustus-gene-13.78;Note=Similar to At1g54570: Acyltransferase-like protein At1g54570%2C chloroplastic (Arabidopsis thaliana OX%3D3702);
Dexi_CM05836_chr05A	13400001	13460000	13415940	13419900	+	ID=Dexi5A01G0015670;Name=Dexi5A01G0015670;Alias=maker-Dexi_CM05836_chr05A-augustus-gene-13.79;Note=Similar to At1g54570: Acyltransferase-like protein At1g54570%2C chloroplastic (Arabidopsis thaliana OX%3D3702);
Dexi_CM05836_chr05A	13400001	13460000	13395832	13399508	-	ID=Dexi5A01G0015650;Name=Dexi5A01G0015650;Alias=maker-Dexi_CM05836_chr05A-snap-gene-13.55;Note=Similar to Sb03g014480: CASP-like protein 1E1 (Sorghum bicolor OX%3D4558);
Dexi_CM05836_chr05A	14350001	14590000	14382170	14383080	+	ID=Dexi5A01G0016140;Name=Dexi5A01G0016140;Alias=maker-Dexi_CM05836_chr05A-snap-gene-14.131;Note=Similar to Glycine-rich RNA-binding protein (Daucus carota OX%3D4039);
Dexi_CM05836_chr05A	14350001	14590000	14387878	14388642	+	ID=Dexi5A01G0016150;Name=Dexi5A01G0016150;Alias=maker-Dexi_CM05836_chr05A-snap-gene-14.132;Note=Similar to Glycine-rich RNA-binding protein (Daucus carota OX%3D4039);
Dexi_CM05836_chr05A	14350001	14590000	14420957	14421971	+	ID=Dexi5A01G0016160;Name=Dexi5A01G0016160;Alias=maker-Dexi_CM05836_chr05A-snap-gene-14.133;Note=Protein of unknown function;
Dexi_CM05836_chr05A	14350001	14590000	14500638	14501006	+	ID=Dexi5A01G0016180;Name=Dexi5A01G0016180;Alias=augustus_masked-Dexi_CM05836_chr05A-processed-gene-14.26;Note=Protein of unknown function;
Dexi_CM05836_chr05A	14350001	14590000	14501416	14504874	+	ID=Dexi5A01G0016190;Name=Dexi5A01G0016190;Alias=maker-Dexi_CM05836_chr05A-snap-gene-14.134;Note=Similar to AOP1.2: Probable 2-oxoglutarate-dependent dioxygenase AOP1.2 (Arabidopsis thaliana OX%3D3702);
Dexi_CM05836_chr05A	14350001	14590000	14548071	14549545	+	ID=Dexi5A01G0016210;Name=Dexi5A01G0016210;Alias=augustus_masked-Dexi_CM05836_chr05A-processed-gene-14.29;Note=Protein of unknown function;
Dexi_CM05836_chr05A	14350001	14590000	14461453	14461965	-	ID=Dexi5A01G0016170;Name=Dexi5A01G0016170;Alias=augustus_masked-Dexi_CM05836_chr05A-processed-gene-14.51;Note=Protein of unknown function;
Dexi_CM05836_chr05A	14350001	14590000	14564904	14567663	-	ID=Dexi5A01G0016220;Name=Dexi5A01G0016220;Alias=maker-Dexi_CM05836_chr05A-augustus-gene-14.82;Note=Protein of unknown function;
Dexi_CM05836_chr05A	14350001	14590000	14582439	14584362	-	ID=Dexi5A01G0016230;Name=Dexi5A01G0016230;Alias=maker-Dexi_CM05836_chr05A-augustus-gene-14.83;Note=Similar to FATB1: Palmitoyl-acyl carrier protein thioesterase%2C chloroplastic (Gossypium hirsutum OX%3D3635);
Dexi_CM05836_chr05A	14350001	14590000	14379951	14381458	+	ID=Dexi5A01G0016130;Name=Dexi5A01G0016130;Alias=maker-Dexi_CM05836_chr05A-augustus-gene-14.68;Note=Protein of unknown function;
Dexi_CM05836_chr05A	14350001	14590000	14534646	14535912	+	ID=Dexi5A01G0016200;Name=Dexi5A01G0016200;Alias=maker-Dexi_CM05836_chr05A-snap-gene-14.135;Note=Similar to At1g04430: Probable methyltransferase PMT8 (Arabidopsis thaliana OX%3D3702);
Dexi_CM05836_chr05A	18600001	18650000	18633534	18634181	-	ID=Dexi5A01G0016580;Name=Dexi5A01G0016580;Alias=maker-Dexi_CM05836_chr05A-augustus-gene-18.29;Note=Protein of unknown function;
Dexi_CM05836_chr05A	18600001	18650000	18649747	18650018	-	ID=Dexi5A01G0016590;Name=Dexi5A01G0016590;Alias=maker-Dexi_CM05836_chr05A-augustus-gene-18.30;Note=Protein of unknown function;
Dexi_CM05836_chr05A	21350001	21420000	21360967	21369900	+	ID=Dexi5A01G0017920;Name=Dexi5A01G0017920;Alias=maker-Dexi_CM05836_chr05A-augustus-gene-21.159;Note=Similar to BRF1: Transcription factor IIIB 90 kDa subunit (Homo sapiens OX%3D9606);
Dexi_CM05836_chr05A	21350001	21420000	21390238	21393985	+	ID=Dexi5A01G0017930;Name=Dexi5A01G0017930;Alias=maker-Dexi_CM05836_chr05A-snap-gene-21.11;Note=Similar to BHLH41: Putative transcription factor bHLH041 (Arabidopsis thaliana OX%3D3702);
Dexi_CM05836_chr05A	21350001	21420000	21398605	21411395	-	ID=Dexi5A01G0017940;Name=Dexi5A01G0017940;Alias=augustus_masked-Dexi_CM05836_chr05A-processed-gene-21.299;Note=Similar to SCD1: DENN domain and WD repeat-containing protein SCD1 (Arabidopsis thaliana OX%3D3702);
Dexi_CM05836_chr05A	21350001	21420000	21414438	21415319	-	ID=Dexi5A01G0017950;Name=Dexi5A01G0017950;Alias=maker-Dexi_CM05836_chr05A-augustus-gene-21.199;Note=Similar to RR12: Two-component response regulator ORR12 (Oryza sativa subsp. japonica OX%3D39947);
Dexi_CM05836_chr05A	21350001	21420000	21418990	21422528	-	ID=Dexi5A01G0017960;Name=Dexi5A01G0017960;Alias=maker-Dexi_CM05836_chr05A-snap-gene-21.59;Note=Similar to PXC2: Leucine-rich repeat receptor-like protein kinase PXC2 (Arabidopsis thaliana OX%3D3702);
Dexi_CM05836_chr05A	25450001	25530000	25447324	25452635	+	ID=Dexi5A01G0021660;Name=Dexi5A01G0021660;Alias=maker-Dexi_CM05836_chr05A-augustus-gene-25.154;Note=Similar to BASS2: Probable sodium/metabolite cotransporter BASS2%2C chloroplastic (Oryza sativa subsp. japonica OX%3D39947);
Dexi_CM05836_chr05A	25450001	25530000	25463971	25466780	+	ID=Dexi5A01G0021680;Name=Dexi5A01G0021680;Alias=maker-Dexi_CM05836_chr05A-snap-gene-25.37;Note=Similar to YUCCA1: Indole-3-pyruvate monooxygenase YUCCA1 (Oryza sativa subsp. japonica OX%3D39947);
Dexi_CM05836_chr05A	25450001	25530000	25518515	25521998	+	ID=Dexi5A01G0021700;Name=Dexi5A01G0021700;Alias=maker-Dexi_CM05836_chr05A-augustus-gene-25.156;Note=Similar to SFH3: Phosphatidylinositol/phosphatidylcholine transfer protein SFH3 (Arabidopsis thaliana OX%3D3702);
Dexi_CM05836_chr05A	25450001	25530000	25523110	25524829	+	ID=Dexi5A01G0021710;Name=Dexi5A01G0021710;Alias=maker-Dexi_CM05836_chr05A-augustus-gene-25.157;Note=Similar to PCMP-H40: Pentatricopeptide repeat-containing protein At1g11290%2C chloroplastic (Arabidopsis thaliana OX%3D3702);
Dexi_CM05836_chr05A	25450001	25530000	25454047	25454382	-	ID=Dexi5A01G0021670;Name=Dexi5A01G0021670;Alias=augustus_masked-Dexi_CM05836_chr05A-processed-gene-25.428;Note=Similar to SKIP14: F-box protein SKIP14 (Arabidopsis thaliana OX%3D3702);
Dexi_CM05836_chr05A	25450001	25530000	25529391	25530839	-	ID=Dexi5A01G0021720;Name=Dexi5A01G0021720;Alias=maker-Dexi_CM05836_chr05A-snap-gene-25.106;Note=Similar to GAI: DELLA protein GAI (Arabidopsis thaliana OX%3D3702);
Dexi_CM05836_chr05A	25450001	25530000	25512984	25513923	-	ID=Dexi5A01G0021690;Name=Dexi5A01G0021690;Alias=maker-Dexi_CM05836_chr05A-snap-gene-25.105;Note=Protein of unknown function;
Dexi_CM05836_chr05A	26080001	26160000	26103023	26103592	+	ID=Dexi5A01G0022180;Name=Dexi5A01G0022180;Alias=augustus_masked-Dexi_CM05836_chr05A-processed-gene-26.10;Note=Protein of unknown function;
Dexi_CM05836_chr05A	26080001	26160000	26139206	26139651	+	ID=Dexi5A01G0022220;Name=Dexi5A01G0022220;Alias=maker-Dexi_CM05836_chr05A-snap-gene-26.127;Note=Similar to AGP16: Arabinogalactan protein 16 (Arabidopsis thaliana OX%3D3702);
Dexi_CM05836_chr05A	26080001	26160000	26076511	26081922	-	ID=Dexi5A01G0022160;Name=Dexi5A01G0022160;Alias=maker-Dexi_CM05836_chr05A-augustus-gene-26.245;Note=Protein of unknown function;
Dexi_CM05836_chr05A	26080001	26160000	26110994	26112153	-	ID=Dexi5A01G0022190;Name=Dexi5A01G0022190;Alias=maker-Dexi_CM05836_chr05A-snap-gene-26.168;Note=Similar to WRKY53: Probable WRKY transcription factor 53 (Arabidopsis thaliana OX%3D3702);
Dexi_CM05836_chr05A	26080001	26160000	26123285	26130000	-	ID=Dexi5A01G0022200;Name=Dexi5A01G0022200;Alias=maker-Dexi_CM05836_chr05A-augustus-gene-26.249;Note=Similar to MYH4: Myosin-4 (Sus scrofa OX%3D9823);
Dexi_CM05836_chr05A	26080001	26160000	26140358	26142151	-	ID=Dexi5A01G0022230;Name=Dexi5A01G0022230;Alias=maker-Dexi_CM05836_chr05A-snap-gene-26.171;Note=Similar to PHT1-11: Inorganic phosphate transporter 1-11 (Oryza sativa subsp. japonica OX%3D39947);
Dexi_CM05836_chr05A	26080001	26160000	26145521	26146498	-	ID=Dexi5A01G0022240;Name=Dexi5A01G0022240;Alias=augustus_masked-Dexi_CM05836_chr05A-processed-gene-26.69;Note=Similar to CRF4: Ethylene-responsive transcription factor CRF4 (Arabidopsis thaliana OX%3D3702);
Dexi_CM05836_chr05A	26080001	26160000	26135079	26135989	+	ID=Dexi5A01G0022210;Name=Dexi5A01G0022210;Alias=maker-Dexi_CM05836_chr05A-snap-gene-26.126;Note=Protein of unknown function;
Dexi_CM05836_chr05A	26080001	26160000	26090420	26091792	+	ID=Dexi5A01G0022170;Name=Dexi5A01G0022170;Alias=maker-Dexi_CM05836_chr05A-augustus-gene-26.222;Note=Protein of unknown function;
Dexi_CM05836_chr05A	28640001	28720000	28635537	28640154	+	ID=Dexi5A01G0024780;Name=Dexi5A01G0024780;Alias=augustus_masked-Dexi_CM05836_chr05A-processed-gene-28.50;Note=Similar to CKL2: Casein kinase 1-like protein 2 (Arabidopsis thaliana OX%3D3702);
Dexi_CM05836_chr05A	28640001	28720000	28651455	28654725	+	ID=Dexi5A01G0024810;Name=Dexi5A01G0024810;Alias=maker-Dexi_CM05836_chr05A-augustus-gene-28.172;Note=Similar to COAC1: Mitochondrial carrier protein CoAc1 (Zea mays OX%3D4577);
Dexi_CM05836_chr05A	28640001	28720000	28657510	28657854	+	ID=Dexi5A01G0024820;Name=Dexi5A01G0024820;Alias=maker-Dexi_CM05836_chr05A-snap-gene-28.387;Note=Protein of unknown function;
Dexi_CM05836_chr05A	28640001	28720000	28697692	28699432	+	ID=Dexi5A01G0024850;Name=Dexi5A01G0024850;Alias=maker-Dexi_CM05836_chr05A-augustus-gene-28.174;Note=Similar to MYB26: Transcription factor MYB26 (Arabidopsis thaliana OX%3D3702);
Dexi_CM05836_chr05A	28640001	28720000	28711347	28714502	+	ID=Dexi5A01G0024860;Name=Dexi5A01G0024860;Alias=maker-Dexi_CM05836_chr05A-augustus-gene-28.175;Note=Similar to surE: 5'-nucleotidase SurE (Desulfitobacterium hafniense (strain Y51) OX%3D138119);
Dexi_CM05836_chr05A	28640001	28720000	28641273	28643385	-	ID=Dexi5A01G0024790;Name=Dexi5A01G0024790;Alias=augustus_masked-Dexi_CM05836_chr05A-processed-gene-28.116;Note=Similar to LOGL1: Probable cytokinin riboside 5'-monophosphate phosphoribohydrolase LOGL1 (Oryza sativa subsp. japonica OX%3D39947);
Dexi_CM05836_chr05A	28640001	28720000	28646869	28648227	-	ID=Dexi5A01G0024800;Name=Dexi5A01G0024800;Alias=maker-Dexi_CM05836_chr05A-augustus-gene-28.219;Note=Similar to IQD1: Protein IQ-DOMAIN 1 (Arabidopsis thaliana OX%3D3702);
Dexi_CM05836_chr05A	28640001	28720000	28661130	28661414	-	ID=Dexi5A01G0024830;Name=Dexi5A01G0024830;Alias=augustus_masked-Dexi_CM05836_chr05A-processed-gene-28.119;Note=Protein of unknown function;
Dexi_CM05836_chr05A	28640001	28720000	28662716	28664337	-	ID=Dexi5A01G0024840;Name=Dexi5A01G0024840;Alias=maker-Dexi_CM05836_chr05A-augustus-gene-28.220;Note=Protein of unknown function;
Dexi_CM05836_chr05A	28640001	28720000	28715865	28720312	-	ID=Dexi5A01G0024870;Name=Dexi5A01G0024870;Alias=maker-Dexi_CM05836_chr05A-augustus-gene-28.221;Note=Similar to ALE2: Receptor-like serine/threonine-protein kinase ALE2 (Arabidopsis thaliana OX%3D3702);
Dexi_CM05836_chr05A	29590001	29640000	29597066	29599433	+	ID=Dexi5A01G0025850;Name=Dexi5A01G0025850;Alias=maker-Dexi_CM05836_chr05A-augustus-gene-29.191;Note=Protein of unknown function;
Dexi_CM05836_chr05A	29590001	29640000	29601885	29602476	+	ID=Dexi5A01G0025860;Name=Dexi5A01G0025860;Alias=maker-Dexi_CM05836_chr05A-snap-gene-29.46;Note=Protein of unknown function;
Dexi_CM05836_chr05A	29590001	29640000	29609747	29610349	+	ID=Dexi5A01G0025890;Name=Dexi5A01G0025890;Alias=maker-Dexi_CM05836_chr05A-snap-gene-29.47;Note=Protein of unknown function;
Dexi_CM05836_chr05A	29590001	29640000	29627906	29630083	+	ID=Dexi5A01G0025910;Name=Dexi5A01G0025910;Alias=augustus_masked-Dexi_CM05836_chr05A-processed-gene-29.434;Note=Similar to DJC76: Chaperone protein dnaJ C76%2C chloroplastic (Arabidopsis thaliana OX%3D3702);
Dexi_CM05836_chr05A	29590001	29640000	29590458	29590748	-	ID=Dexi5A01G0025830;Name=Dexi5A01G0025830;Alias=augustus_masked-Dexi_CM05836_chr05A-processed-gene-29.511;Note=Protein of unknown function;
Dexi_CM05836_chr05A	29590001	29640000	29591123	29593274	-	ID=Dexi5A01G0025840;Name=Dexi5A01G0025840;Alias=maker-Dexi_CM05836_chr05A-augustus-gene-29.229;Note=Similar to csd: Probable cysteine desulfurase (Staphylococcus aureus (strain N315) OX%3D158879);
Dexi_CM05836_chr05A	29590001	29640000	29603555	29605142	-	ID=Dexi5A01G0025870;Name=Dexi5A01G0025870;Alias=maker-Dexi_CM05836_chr05A-augustus-gene-29.230;Note=Similar to At3g26920: F-box/FBD/LRR-repeat protein At3g26920 (Arabidopsis thaliana OX%3D3702);
Dexi_CM05836_chr05A	29590001	29640000	29607554	29608680	-	ID=Dexi5A01G0025880;Name=Dexi5A01G0025880;Alias=maker-Dexi_CM05836_chr05A-snap-gene-29.125;Note=Similar to At1g13570: F-box/FBD/LRR-repeat protein At1g13570 (Arabidopsis thaliana OX%3D3702);
Dexi_CM05836_chr05A	29590001	29640000	29640998	29642022	-	ID=Dexi5A01G0025920;Name=Dexi5A01G0025920;Alias=maker-Dexi_CM05836_chr05A-snap-gene-29.128;Note=Similar to WRKY69: Probable WRKY transcription factor 69 (Arabidopsis thaliana OX%3D3702);
Dexi_CM05836_chr05A	29590001	29640000	29614564	29616320	-	ID=Dexi5A01G0025900;Name=Dexi5A01G0025900;Alias=maker-Dexi_CM05836_chr05A-augustus-gene-29.232;Note=Similar to At5g54820: Putative F-box/LRR-repeat protein At5g54820 (Arabidopsis thaliana OX%3D3702);
Dexi_CM05836_chr05A	31140001	31200000	31191566	31194851	+	ID=Dexi5A01G0027820;Name=Dexi5A01G0027820;Alias=augustus_masked-Dexi_CM05836_chr05A-processed-gene-31.469;Note=Similar to RBL12: RHOMBOID-like protein 12%2C mitochondrial (Arabidopsis thaliana OX%3D3702);
Dexi_CM05836_chr05A	31140001	31200000	31138451	31139317	-	ID=Dexi5A01G0027740;Name=Dexi5A01G0027740;Alias=genemark-Dexi_CM05836_chr05A-processed-gene-31.367;Note=Similar to NPF1.2: Protein NRT1/ PTR FAMILY 1.2 (Arabidopsis thaliana OX%3D3702);
Dexi_CM05836_chr05A	31140001	31200000	31139396	31142146	-	ID=Dexi5A01G0027750;Name=Dexi5A01G0027750;Alias=genemark-Dexi_CM05836_chr05A-processed-gene-31.368;Note=Similar to NPF1.2: Protein NRT1/ PTR FAMILY 1.2 (Arabidopsis thaliana OX%3D3702);
Dexi_CM05836_chr05A	31140001	31200000	31143903	31145982	-	ID=Dexi5A01G0027760;Name=Dexi5A01G0027760;Alias=genemark-Dexi_CM05836_chr05A-processed-gene-31.369;Note=Similar to NPF1.1: Protein NRT1/ PTR FAMILY 1.1 (Arabidopsis thaliana OX%3D3702);
Dexi_CM05836_chr05A	31140001	31200000	31160104	31163889	-	ID=Dexi5A01G0027770;Name=Dexi5A01G0027770;Alias=maker-Dexi_CM05836_chr05A-augustus-gene-31.59;Note=Similar to SDP1: Triacylglycerol lipase SDP1 (Arabidopsis thaliana OX%3D3702);
Dexi_CM05836_chr05A	31140001	31200000	31165226	31165752	-	ID=Dexi5A01G0027780;Name=Dexi5A01G0027780;Alias=snap_masked-Dexi_CM05836_chr05A-processed-gene-31.678;Note=Protein of unknown function;
Dexi_CM05836_chr05A	31140001	31200000	31168607	31171260	-	ID=Dexi5A01G0027790;Name=Dexi5A01G0027790;Alias=augustus_masked-Dexi_CM05836_chr05A-processed-gene-31.539;Note=Similar to TIM50: Mitochondrial import inner membrane translocase subunit TIM50 (Arabidopsis thaliana OX%3D3702);
Dexi_CM05836_chr05A	31140001	31200000	31185632	31186461	-	ID=Dexi5A01G0027800;Name=Dexi5A01G0027800;Alias=maker-Dexi_CM05836_chr05A-snap-gene-31.202;Note=Similar to psuG: Pseudouridine-5'-phosphate glycosidase (Mycoplasma agalactiae (strain PG2) OX%3D347257);
Dexi_CM05836_chr05A	31140001	31200000	31190634	31191009	-	ID=Dexi5A01G0027810;Name=Dexi5A01G0027810;Alias=snap_masked-Dexi_CM05836_chr05A-processed-gene-31.683;Note=Protein of unknown function;
Dexi_CM05836_chr05A	38450001	38500000	38490754	38494185	+	ID=Dexi5A01G0037140;Name=Dexi5A01G0037140;Alias=maker-Dexi_CM05836_chr05A-snap-gene-38.515;Note=Similar to SPL2: Squamosa promoter-binding-like protein 2 (Oryza sativa subsp. japonica OX%3D39947);
Dexi_CM05836_chr05A	38450001	38500000	38453479	38455926	-	ID=Dexi5A01G0037110;Name=Dexi5A01G0037110;Alias=maker-Dexi_CM05836_chr05A-augustus-gene-38.690;Note=Similar to PUB33: U-box domain-containing protein 33 (Arabidopsis thaliana OX%3D3702);
Dexi_CM05836_chr05A	38450001	38500000	38459263	38460124	-	ID=Dexi5A01G0037120;Name=Dexi5A01G0037120;Alias=maker-Dexi_CM05836_chr05A-augustus-gene-38.691;Note=Protein of unknown function;
Dexi_CM05836_chr05A	38450001	38500000	38471066	38472597	+	ID=Dexi5A01G0037130;Name=Dexi5A01G0037130;Alias=maker-Dexi_CM05836_chr05A-snap-gene-38.514;Note=Protein of unknown function;
Dexi_CM05836_chr05A	39550001	39610000	39550575	39551628	+	ID=Dexi5A01G0038610;Name=Dexi5A01G0038610;Alias=maker-Dexi_CM05836_chr05A-augustus-gene-39.36;Note=Similar to SOT5: Cytosolic sulfotransferase 5 (Arabidopsis thaliana OX%3D3702);
Dexi_CM05836_chr05A	39550001	39610000	39555197	39556234	+	ID=Dexi5A01G0038620;Name=Dexi5A01G0038620;Alias=augustus_masked-Dexi_CM05836_chr05A-processed-gene-39.1110;Note=Similar to SOT5: Cytosolic sulfotransferase 5 (Arabidopsis thaliana OX%3D3702);
Dexi_CM05836_chr05A	39550001	39610000	39561182	39561486	+	ID=Dexi5A01G0038630;Name=Dexi5A01G0038630;Alias=snap_masked-Dexi_CM05836_chr05A-processed-gene-39.529;Note=Similar to SOT1: Cytosolic sulfotransferase 1 (Arabidopsis thaliana OX%3D3702);
Dexi_CM05836_chr05A	39550001	39610000	39565447	39567395	+	ID=Dexi5A01G0038640;Name=Dexi5A01G0038640;Alias=maker-Dexi_CM05836_chr05A-augustus-gene-39.38;Note=Protein of unknown function;
Dexi_CM05836_chr05A	39940001	40000000	39946746	39952037	+	ID=Dexi5A01G0039210;Name=Dexi5A01G0039210;Alias=maker-Dexi_CM05836_chr05A-augustus-gene-39.65;Note=Similar to Os01g0957000: Probable NAD kinase 1 (Oryza sativa subsp. japonica OX%3D39947);
Dexi_CM05836_chr05A	39940001	40000000	39956076	39959337	+	ID=Dexi5A01G0039220;Name=Dexi5A01G0039220;Alias=maker-Dexi_CM05836_chr05A-snap-gene-39.291;Note=Similar to At3g28040: Probably inactive leucine-rich repeat receptor-like protein kinase At3g28040 (Arabidopsis thaliana OX%3D3702);
Dexi_CM05836_chr05A	39940001	40000000	39962617	39965114	+	ID=Dexi5A01G0039230;Name=Dexi5A01G0039230;Alias=maker-Dexi_CM05836_chr05A-augustus-gene-39.67;Note=Similar to RER4: Protein RETICULATA-RELATED 4%2C chloroplastic (Arabidopsis thaliana OX%3D3702);
Dexi_CM05836_chr05A	39940001	40000000	39969590	39969979	+	ID=Dexi5A01G0039240;Name=Dexi5A01G0039240;Alias=augustus_masked-Dexi_CM05836_chr05A-processed-gene-39.1153;Note=Protein of unknown function;
Dexi_CM05836_chr05A	39940001	40000000	39980834	39983748	+	ID=Dexi5A01G0039250;Name=Dexi5A01G0039250;Alias=maker-Dexi_CM05836_chr05A-augustus-gene-39.68;Note=Protein of unknown function;
Dexi_CM05836_chr05A	39940001	40000000	39990659	39991411	+	ID=Dexi5A01G0039270;Name=Dexi5A01G0039270;Alias=genemark-Dexi_CM05836_chr05A-processed-gene-39.857;Note=Similar to CYP71D10: Cytochrome P450 71D10 (Glycine max OX%3D3847);
Dexi_CM05836_chr05A	39940001	40000000	39991679	39992140	+	ID=Dexi5A01G0039280;Name=Dexi5A01G0039280;Alias=augustus_masked-Dexi_CM05836_chr05A-processed-gene-39.1156;Note=Similar to CYP71BL2: Costunolide synthase (Lactuca sativa OX%3D4236);
Dexi_CM05836_chr05A	39940001	40000000	39993777	39994266	+	ID=Dexi5A01G0039290;Name=Dexi5A01G0039290;Alias=genemark-Dexi_CM05836_chr05A-processed-gene-39.859;Note=Protein of unknown function;
Dexi_CM05836_chr05A	39940001	40000000	39996090	39997732	+	ID=Dexi5A01G0039300;Name=Dexi5A01G0039300;Alias=maker-Dexi_CM05836_chr05A-snap-gene-39.296;Note=Similar to CYP71D55: Premnaspirodiene oxygenase (Hyoscyamus muticus OX%3D35626);
Dexi_CM05836_chr05A	39940001	40000000	39998997	40000476	+	ID=Dexi5A01G0039310;Name=Dexi5A01G0039310;Alias=maker-Dexi_CM05836_chr05A-snap-gene-39.297;Note=Similar to CYP71Z7: Ent-cassadiene hydroxylase (Oryza sativa subsp. japonica OX%3D39947);
Dexi_CM05836_chr05A	39550001	39610000	39567976	39568654	-	ID=Dexi5A01G0038650;Name=Dexi5A01G0038650;Alias=maker-Dexi_CM05836_chr05A-snap-gene-39.403;Note=Similar to Pyrroline-5-carboxylate reductase (Glycine max OX%3D3847);
Dexi_CM05836_chr05A	39550001	39610000	39569863	39570309	-	ID=Dexi5A01G0038660;Name=Dexi5A01G0038660;Alias=snap_masked-Dexi_CM05836_chr05A-processed-gene-39.657;Note=Similar to Pyrroline-5-carboxylate reductase (Actinidia chinensis OX%3D3625);
Dexi_CM05836_chr05A	39550001	39610000	39572499	39574135	-	ID=Dexi5A01G0038680;Name=Dexi5A01G0038680;Alias=maker-Dexi_CM05836_chr05A-snap-gene-39.406;Note=Protein of unknown function;
Dexi_CM05836_chr05A	39550001	39610000	39578224	39578689	-	ID=Dexi5A01G0038690;Name=Dexi5A01G0038690;Alias=maker-Dexi_CM05836_chr05A-augustus-gene-39.145;Note=Protein of unknown function;
Dexi_CM05836_chr05A	39550001	39610000	39586085	39588827	-	ID=Dexi5A01G0038700;Name=Dexi5A01G0038700;Alias=maker-Dexi_CM05836_chr05A-augustus-gene-39.146;Note=Similar to NPR5: BTB/POZ domain and ankyrin repeat-containing protein NPR5 (Oryza sativa subsp. japonica OX%3D39947);
Dexi_CM05836_chr05A	39940001	40000000	39985161	39989627	-	ID=Dexi5A01G0039260;Name=Dexi5A01G0039260;Alias=maker-Dexi_CM05836_chr05A-augustus-gene-39.160;Note=Similar to SEND1: Flap endonuclease GEN-like 2 (Oryza sativa subsp. japonica OX%3D39947);
Dexi_CM05836_chr05A	40390001	40440000	40389264	40391664	-	ID=Dexi5A01G0040130;Name=Dexi5A01G0040130;Alias=maker-Dexi_CM05836_chr05A-snap-gene-39.478;Note=Similar to CSLG2: Cellulose synthase-like protein G2 (Arabidopsis thaliana OX%3D3702);
Dexi_CM05836_chr05A	39550001	39610000	39571054	39571542	-	ID=Dexi5A01G0038670;Name=Dexi5A01G0038670;Alias=maker-Dexi_CM05836_chr05A-snap-gene-39.405;Note=Similar to PUB43: U-box domain-containing protein 43 (Arabidopsis thaliana OX%3D3702);
Dexi_CM05836_chr06A	2940001	2990000	2940951	2941402	+	ID=Dexi6A01G0003300;Name=Dexi6A01G0003300;Alias=snap_masked-Dexi_CM05836_chr06A-processed-gene-2.397;Note=Protein of unknown function;
Dexi_CM05836_chr06A	2940001	2990000	2942997	2944552	+	ID=Dexi6A01G0003310;Name=Dexi6A01G0003310;Alias=maker-Dexi_CM05836_chr06A-augustus-gene-2.479;Note=Protein of unknown function;
Dexi_CM05836_chr06A	2940001	2990000	2976603	2976914	+	ID=Dexi6A01G0003330;Name=Dexi6A01G0003330;Alias=snap_masked-Dexi_CM05836_chr06A-processed-gene-2.398;Note=Protein of unknown function;
Dexi_CM05836_chr06A	2940001	2990000	2950736	2951154	-	ID=Dexi6A01G0003320;Name=Dexi6A01G0003320;Alias=maker-Dexi_CM05836_chr06A-snap-gene-2.625;Note=Similar to FQR1: NAD(P)H dehydrogenase (quinone) FQR1 (Arabidopsis thaliana OX%3D3702);
Dexi_CM05836_chr06A	2940001	2990000	2978896	2980512	+	ID=Dexi6A01G0003340;Name=Dexi6A01G0003340;Alias=maker-Dexi_CM05836_chr06A-augustus-gene-2.480;Note=Protein of unknown function;
Dexi_CM05836_chr06A	2940001	2990000	2938922	2940852	-	ID=Dexi6A01G0003290;Name=Dexi6A01G0003290;Alias=maker-Dexi_CM05836_chr06A-augustus-gene-2.516;Note=Similar to At4g27270: Probable NAD(P)H dehydrogenase (quinone) FQR1-like 1 (Arabidopsis thaliana OX%3D3702);
Dexi_CM05836_chr06A	2940001	2990000	2985634	2986235	-	ID=Dexi6A01G0003350;Name=Dexi6A01G0003350;Alias=snap_masked-Dexi_CM05836_chr06A-processed-gene-3.450;Note=Similar to FQR1: NAD(P)H dehydrogenase (quinone) FQR1 (Arabidopsis thaliana OX%3D3702);
Dexi_CM05836_chr06A	2940001	2990000	2989955	2990795	-	ID=Dexi6A01G0003360;Name=Dexi6A01G0003360;Alias=maker-Dexi_CM05836_chr06A-snap-gene-3.46;Note=Similar to FQR1: NAD(P)H dehydrogenase (quinone) FQR1 (Arabidopsis thaliana OX%3D3702);
Dexi_CM05836_chr06A	3260001	3310000	3274110	3278830	-	ID=Dexi6A01G0003600;Name=Dexi6A01G0003600;Alias=maker-Dexi_CM05836_chr06A-augustus-gene-3.126;Note=Similar to ABCE2: ABC transporter E family member 2 (Arabidopsis thaliana OX%3D3702);
Dexi_CM05836_chr06A	6510001	6620000	6553262	6554505	+	ID=Dexi6A01G0006750;Name=Dexi6A01G0006750;Alias=maker-Dexi_CM05836_chr06A-augustus-gene-6.18;Note=Similar to At5g03610: GDSL esterase/lipase At5g03610 (Arabidopsis thaliana OX%3D3702);
Dexi_CM05836_chr06A	6900001	6950000	6901641	6903927	+	ID=Dexi6A01G0007060;Name=Dexi6A01G0007060;Alias=genemark-Dexi_CM05836_chr06A-processed-gene-6.236;Note=Protein of unknown function;
Dexi_CM05836_chr06A	6900001	6950000	6904986	6908490	+	ID=Dexi6A01G0007070;Name=Dexi6A01G0007070;Alias=maker-Dexi_CM05836_chr06A-augustus-gene-6.30;Note=Similar to At4g18375: KH domain-containing protein At4g18375 (Arabidopsis thaliana OX%3D3702);
Dexi_CM05836_chr06A	6900001	6950000	6919004	6920392	+	ID=Dexi6A01G0007080;Name=Dexi6A01G0007080;Alias=maker-Dexi_CM05836_chr06A-snap-gene-6.99;Note=Similar to PSBR: Photosystem II 10 kDa polypeptide%2C chloroplastic (Solanum tuberosum OX%3D4113);
Dexi_CM05836_chr06A	6900001	6950000	6930810	6932340	+	ID=Dexi6A01G0007090;Name=Dexi6A01G0007090;Alias=maker-Dexi_CM05836_chr06A-augustus-gene-6.32;Note=Similar to Os08g0200100: Acyl-[acyl-carrier-protein] desaturase 7%2C chloroplastic (Oryza sativa subsp. japonica OX%3D39947);
Dexi_CM05836_chr06A	6510001	6620000	6502896	6511464	-	ID=Dexi6A01G0006710;Name=Dexi6A01G0006710;Alias=genemark-Dexi_CM05836_chr06A-processed-gene-6.292;Note=Similar to SKIP19: F-box protein SKIP19 (Arabidopsis thaliana OX%3D3702);
Dexi_CM05836_chr06A	6510001	6620000	6539757	6540050	-	ID=Dexi6A01G0006720;Name=Dexi6A01G0006720;Alias=maker-Dexi_CM05836_chr06A-snap-gene-6.123;Note=Protein of unknown function;
Dexi_CM05836_chr06A	6510001	6620000	6541618	6546610	-	ID=Dexi6A01G0006730;Name=Dexi6A01G0006730;Alias=augustus_masked-Dexi_CM05836_chr06A-processed-gene-6.439;Note=Similar to FBL23: Putative F-box/LRR-repeat protein 23 (Arabidopsis thaliana OX%3D3702);
Dexi_CM05836_chr06A	6510001	6620000	6550985	6551385	-	ID=Dexi6A01G0006740;Name=Dexi6A01G0006740;Alias=maker-Dexi_CM05836_chr06A-snap-gene-6.126;Note=Similar to FBL9: Putative F-box/LRR-repeat protein 9 (Arabidopsis thaliana OX%3D3702);
Dexi_CM05836_chr06A	6510001	6620000	6589326	6590485	-	ID=Dexi6A01G0006760;Name=Dexi6A01G0006760;Alias=maker-Dexi_CM05836_chr06A-augustus-gene-6.52;Note=Similar to FBL23: Putative F-box/LRR-repeat protein 23 (Arabidopsis thaliana OX%3D3702);
Dexi_CM05836_chr06A	6510001	6620000	6599284	6599580	-	ID=Dexi6A01G0006770;Name=Dexi6A01G0006770;Alias=genemark-Dexi_CM05836_chr06A-processed-gene-6.301;Note=Similar to FBL23: Putative F-box/LRR-repeat protein 23 (Arabidopsis thaliana OX%3D3702);
Dexi_CM05836_chr06A	6510001	6620000	6617905	6618750	-	ID=Dexi6A01G0006780;Name=Dexi6A01G0006780;Alias=snap_masked-Dexi_CM05836_chr06A-processed-gene-6.530;Note=Similar to FBL23: Putative F-box/LRR-repeat protein 23 (Arabidopsis thaliana OX%3D3702);
Dexi_CM05836_chr06A	6900001	6950000	6938985	6944154	-	ID=Dexi6A01G0007100;Name=Dexi6A01G0007100;Alias=maker-Dexi_CM05836_chr06A-augustus-gene-6.60;Note=Similar to YCHF1: Obg-like ATPase 1 (Oryza sativa subsp. japonica OX%3D39947);
Dexi_CM05836_chr06A	6990001	7080000	7061212	7061794	+	ID=Dexi6A01G0007150;Name=Dexi6A01G0007150;Alias=augustus_masked-Dexi_CM05836_chr06A-processed-gene-7.115;Note=Protein of unknown function;
Dexi_CM05836_chr06A	6990001	7080000	7001911	7004421	-	ID=Dexi6A01G0007110;Name=Dexi6A01G0007110;Alias=augustus_masked-Dexi_CM05836_chr06A-processed-gene-7.176;Note=Protein of unknown function;
Dexi_CM05836_chr06A	6990001	7080000	7026593	7026925	-	ID=Dexi6A01G0007120;Name=Dexi6A01G0007120;Alias=augustus_masked-Dexi_CM05836_chr06A-processed-gene-7.177;Note=Similar to Os03g0429000: Cysteine proteinase inhibitor 8 (Oryza sativa subsp. japonica OX%3D39947);
Dexi_CM05836_chr06A	6990001	7080000	7046867	7049566	-	ID=Dexi6A01G0007140;Name=Dexi6A01G0007140;Alias=genemark-Dexi_CM05836_chr06A-processed-gene-7.319;Note=Similar to PUB70: U-box domain-containing protein 70 (Oryza sativa subsp. japonica OX%3D39947);
Dexi_CM05836_chr06A	6990001	7080000	7068099	7068431	-	ID=Dexi6A01G0007160;Name=Dexi6A01G0007160;Alias=maker-Dexi_CM05836_chr06A-snap-gene-7.32;Note=Similar to RAC2: Rac-like GTP-binding protein 2 (Oryza sativa subsp. japonica OX%3D39947);
Dexi_CM05836_chr06A	6990001	7080000	7043848	7044290	+	ID=Dexi6A01G0007130;Name=Dexi6A01G0007130;Alias=maker-Dexi_CM05836_chr06A-augustus-gene-7.61;Note=Protein of unknown function;
Dexi_CM05836_chr06A	8460001	8690000	8464936	8467589	+	ID=Dexi6A01G0008180;Name=Dexi6A01G0008180;Alias=maker-Dexi_CM05836_chr06A-augustus-gene-8.307;Note=Similar to FIE2: Polycomb group protein FIE2 (Zea mays OX%3D4577);
Dexi_CM05836_chr06A	8460001	8690000	8508210	8508751	+	ID=Dexi6A01G0008240;Name=Dexi6A01G0008240;Alias=maker-Dexi_CM05836_chr06A-snap-gene-8.334;Note=Similar to BPM6: BTB/POZ and MATH domain-containing protein 6 (Arabidopsis thaliana OX%3D3702);
Dexi_CM05836_chr06A	8460001	8690000	8515666	8516802	+	ID=Dexi6A01G0008250;Name=Dexi6A01G0008250;Alias=augustus_masked-Dexi_CM05836_chr06A-processed-gene-8.201;Note=Similar to BPM1: BTB/POZ and MATH domain-containing protein 1 (Arabidopsis thaliana OX%3D3702);
Dexi_CM05836_chr06A	8460001	8690000	8520172	8521167	+	ID=Dexi6A01G0008260;Name=Dexi6A01G0008260;Alias=augustus_masked-Dexi_CM05836_chr06A-processed-gene-8.203;Note=Similar to CEP3: KDEL-tailed cysteine endopeptidase CEP3 (Arabidopsis thaliana OX%3D3702);
Dexi_CM05836_chr06A	8460001	8690000	8527234	8527560	+	ID=Dexi6A01G0008270;Name=Dexi6A01G0008270;Alias=augustus_masked-Dexi_CM05836_chr06A-processed-gene-8.204;Note=Similar to At5g02930: Putative F-box/LRR-repeat protein At5g02930 (Arabidopsis thaliana OX%3D3702);
Dexi_CM05836_chr06A	8460001	8690000	8527615	8529811	+	ID=Dexi6A01G0008280;Name=Dexi6A01G0008280;Alias=maker-Dexi_CM05836_chr06A-snap-gene-8.337;Note=Protein of unknown function;
Dexi_CM05836_chr06A	8460001	8690000	8550983	8551591	+	ID=Dexi6A01G0008290;Name=Dexi6A01G0008290;Alias=augustus_masked-Dexi_CM05836_chr06A-processed-gene-8.206;Note=Similar to BPM1: BTB/POZ and MATH domain-containing protein 1 (Arabidopsis thaliana OX%3D3702);
Dexi_CM05836_chr06A	8460001	8690000	8567105	8569670	+	ID=Dexi6A01G0008300;Name=Dexi6A01G0008300;Alias=augustus_masked-Dexi_CM05836_chr06A-processed-gene-8.207;Note=Protein of unknown function;
Dexi_CM05836_chr06A	8460001	8690000	8478545	8479033	-	ID=Dexi6A01G0008190;Name=Dexi6A01G0008190;Alias=snap_masked-Dexi_CM05836_chr06A-processed-gene-8.281;Note=Similar to BPM2: BTB/POZ and MATH domain-containing protein 2 (Arabidopsis thaliana OX%3D3702);
Dexi_CM05836_chr06A	8460001	8690000	8480982	8484344	-	ID=Dexi6A01G0008200;Name=Dexi6A01G0008200;Alias=augustus_masked-Dexi_CM05836_chr06A-processed-gene-8.239;Note=Similar to BPM2: BTB/POZ and MATH domain-containing protein 2 (Arabidopsis thaliana OX%3D3702);
Dexi_CM05836_chr06A	8460001	8690000	8495832	8496912	-	ID=Dexi6A01G0008210;Name=Dexi6A01G0008210;Alias=maker-Dexi_CM05836_chr06A-snap-gene-8.350;Note=Similar to BPM3: BTB/POZ and MATH domain-containing protein 3 (Arabidopsis thaliana OX%3D3702);
Dexi_CM05836_chr06A	8460001	8690000	8497710	8497958	-	ID=Dexi6A01G0008220;Name=Dexi6A01G0008220;Alias=augustus_masked-Dexi_CM05836_chr06A-processed-gene-8.241;Note=Protein of unknown function;
Dexi_CM05836_chr06A	8460001	8690000	8501092	8501802	-	ID=Dexi6A01G0008230;Name=Dexi6A01G0008230;Alias=augustus_masked-Dexi_CM05836_chr06A-processed-gene-8.242;Note=Similar to BPM2: BTB/POZ and MATH domain-containing protein 2 (Arabidopsis thaliana OX%3D3702);
Dexi_CM05836_chr06A	8460001	8690000	8584557	8585513	-	ID=Dexi6A01G0008310;Name=Dexi6A01G0008310;Alias=genemark-Dexi_CM05836_chr06A-processed-gene-8.131;Note=Similar to CHS1: Chalcone synthase 1 (Gerbera hybrida OX%3D18101);
Dexi_CM05836_chr06A	8460001	8690000	8649340	8655684	-	ID=Dexi6A01G0008370;Name=Dexi6A01G0008370;Alias=maker-Dexi_CM05836_chr06A-augustus-gene-8.321;Note=Similar to BPM1: BTB/POZ and MATH domain-containing protein 1 (Arabidopsis thaliana OX%3D3702);
Dexi_CM05836_chr06A	8460001	8690000	8643883	8644742	-	ID=Dexi6A01G0008360;Name=Dexi6A01G0008360;Alias=maker-Dexi_CM05836_chr06A-snap-gene-8.355;Note=Similar to BPM1: BTB/POZ and MATH domain-containing protein 1 (Arabidopsis thaliana OX%3D3702);
Dexi_CM05836_chr06A	8460001	8690000	8634980	8635807	-	ID=Dexi6A01G0008350;Name=Dexi6A01G0008350;Alias=maker-Dexi_CM05836_chr06A-snap-gene-8.354;Note=Similar to BPM3: BTB/POZ and MATH domain-containing protein 3 (Arabidopsis thaliana OX%3D3702);
Dexi_CM05836_chr06A	8460001	8690000	8613639	8614434	+	ID=Dexi6A01G0008320;Name=Dexi6A01G0008320;Alias=maker-Dexi_CM05836_chr06A-augustus-gene-8.310;Note=Protein of unknown function;
Dexi_CM05836_chr06A	8460001	8690000	8630240	8630773	-	ID=Dexi6A01G0008340;Name=Dexi6A01G0008340;Alias=maker-Dexi_CM05836_chr06A-snap-gene-8.353;Note=Similar to BPM3: BTB/POZ and MATH domain-containing protein 3 (Arabidopsis thaliana OX%3D3702);
Dexi_CM05836_chr06A	8460001	8690000	8624913	8625296	-	ID=Dexi6A01G0008330;Name=Dexi6A01G0008330;Alias=maker-Dexi_CM05836_chr06A-snap-gene-8.352;Note=Similar to BPM2: BTB/POZ and MATH domain-containing protein 2 (Arabidopsis thaliana OX%3D3702);
Dexi_CM05836_chr06A	11890001	11940000	11899533	11902924	+	ID=Dexi6A01G0009880;Name=Dexi6A01G0009880;Alias=maker-Dexi_CM05836_chr06A-snap-gene-11.22;Note=Similar to PTAC16: Protein PLASTID TRANSCRIPTIONALLY ACTIVE 16%2C chloroplastic (Arabidopsis thaliana OX%3D3702);
Dexi_CM05836_chr06A	11110001	11190000	11125220	11127386	-	ID=Dexi6A01G0009510;Name=Dexi6A01G0009510;Alias=maker-Dexi_CM05836_chr06A-snap-gene-11.29;Note=Similar to TET7: Tetraspanin-7 (Arabidopsis thaliana OX%3D3702);
Dexi_CM05836_chr06A	11110001	11190000	11173739	11178392	-	ID=Dexi6A01G0009520;Name=Dexi6A01G0009520;Alias=augustus_masked-Dexi_CM05836_chr06A-processed-gene-11.189;Note=Protein of unknown function;
Dexi_CM05836_chr06A	11890001	11940000	11903808	11905202	-	ID=Dexi6A01G0009890;Name=Dexi6A01G0009890;Alias=maker-Dexi_CM05836_chr06A-snap-gene-11.47;Note=Similar to CCR1: Cinnamoyl-CoA reductase 1 (Arabidopsis thaliana OX%3D3702);
Dexi_CM05836_chr06A	11890001	11940000	11935021	11935347	-	ID=Dexi6A01G0009900;Name=Dexi6A01G0009900;Alias=augustus_masked-Dexi_CM05836_chr06A-processed-gene-11.216;Note=Protein of unknown function;
Dexi_CM05836_chr06A	16800001	16890000	16885698	16886078	+	ID=Dexi6A01G0011600;Name=Dexi6A01G0011600;Alias=augustus_masked-Dexi_CM05836_chr06A-processed-gene-16.26;Note=Protein of unknown function;
Dexi_CM05836_chr06A	16630001	16750000	16655453	16669361	-	ID=Dexi6A01G0011580;Name=Dexi6A01G0011580;Alias=maker-Dexi_CM05836_chr06A-augustus-gene-16.151;Note=Protein of unknown function;
Dexi_CM05836_chr06A	16800001	16890000	16835336	16839269	+	ID=Dexi6A01G0011590;Name=Dexi6A01G0011590;Alias=maker-Dexi_CM05836_chr06A-augustus-gene-16.139;Note=Similar to PHL7: Myb family transcription factor PHL7 (Arabidopsis thaliana OX%3D3702);
Dexi_CM05836_chr06A	17250001	17520000	17252764	17253498	+	ID=Dexi6A01G0011640;Name=Dexi6A01G0011640;Alias=maker-Dexi_CM05836_chr06A-snap-gene-17.57;Note=Similar to DHN3: Dehydrin DHN3 (Hordeum vulgare OX%3D4513);
Dexi_CM05836_chr06A	17250001	17520000	17268167	17271922	+	ID=Dexi6A01G0011650;Name=Dexi6A01G0011650;Alias=maker-Dexi_CM05836_chr06A-snap-gene-17.58;Note=Similar to CT0636: Protein TolB homolog (Chlorobaculum tepidum (strain ATCC 49652 / DSM 12025 / NBRC 103806 / TLS) OX%3D194439);
Dexi_CM05836_chr06A	17250001	17520000	17382256	17383785	+	ID=Dexi6A01G0011680;Name=Dexi6A01G0011680;Alias=maker-Dexi_CM05836_chr06A-augustus-gene-17.2;Note=Similar to BZIP44: bZIP transcription factor 44 (Arabidopsis thaliana OX%3D3702);
Dexi_CM05836_chr06A	17250001	17520000	17400146	17400961	+	ID=Dexi6A01G0011690;Name=Dexi6A01G0011690;Alias=maker-Dexi_CM05836_chr06A-snap-gene-17.60;Note=Similar to RAB28: Late embryogenesis abundant protein 31 (Arabidopsis thaliana OX%3D3702);
Dexi_CM05836_chr06A	17250001	17520000	17496483	17498423	+	ID=Dexi6A01G0011700;Name=Dexi6A01G0011700;Alias=maker-Dexi_CM05836_chr06A-augustus-gene-17.4;Note=Similar to GULLO2: L-gulonolactone oxidase 2 (Arabidopsis thaliana OX%3D3702);
Dexi_CM05836_chr06A	17140001	17240000	17177510	17179634	-	ID=Dexi6A01G0011610;Name=Dexi6A01G0011610;Alias=augustus_masked-Dexi_CM05836_chr06A-processed-gene-17.115;Note=Similar to NPF4.6: Protein NRT1/ PTR FAMILY 4.6 (Arabidopsis thaliana OX%3D3702);
Dexi_CM05836_chr06A	17140001	17240000	17206991	17218792	-	ID=Dexi6A01G0011620;Name=Dexi6A01G0011620;Alias=augustus_masked-Dexi_CM05836_chr06A-processed-gene-17.116;Note=Similar to At3g47200: UPF0481 protein At3g47200 (Arabidopsis thaliana OX%3D3702);
Dexi_CM05836_chr06A	17140001	17240000	17227184	17228081	-	ID=Dexi6A01G0011630;Name=Dexi6A01G0011630;Alias=maker-Dexi_CM05836_chr06A-augustus-gene-17.11;Note=Similar to HSP21: Small heat shock protein%2C chloroplastic (Pisum sativum OX%3D3888);
Dexi_CM05836_chr06A	17250001	17520000	17282767	17285480	-	ID=Dexi6A01G0011660;Name=Dexi6A01G0011660;Alias=maker-Dexi_CM05836_chr06A-snap-gene-17.69;Note=Similar to CT0636: Protein TolB homolog (Chlorobaculum tepidum (strain ATCC 49652 / DSM 12025 / NBRC 103806 / TLS) OX%3D194439);
Dexi_CM05836_chr06A	17250001	17520000	17350273	17353122	-	ID=Dexi6A01G0011670;Name=Dexi6A01G0011670;Alias=maker-Dexi_CM05836_chr06A-augustus-gene-17.13;Note=Similar to BBD2: Bifunctional nuclease 2 (Oryza sativa subsp. japonica OX%3D39947);
Dexi_CM05836_chr06A	19950001	20000000	19986554	19988089	+	ID=Dexi6A01G0013040;Name=Dexi6A01G0013040;Alias=augustus_masked-Dexi_CM05836_chr06A-processed-gene-19.234;Note=Protein of unknown function;
Dexi_CM05836_chr06A	20680001	20730000	20683618	20685278	-	ID=Dexi6A01G0013520;Name=Dexi6A01G0013520;Alias=maker-Dexi_CM05836_chr06A-snap-gene-20.357;Note=Similar to CYP71A9: Cytochrome P450 71A9 (Glycine max OX%3D3847);
Dexi_CM05836_chr06A	20680001	20730000	20699834	20701494	-	ID=Dexi6A01G0013530;Name=Dexi6A01G0013530;Alias=maker-Dexi_CM05836_chr06A-snap-gene-20.358;Note=Similar to CYP71A9: Cytochrome P450 71A9 (Glycine max OX%3D3847);
Dexi_CM05836_chr06A	21470001	21520000	21473065	21474133	+	ID=Dexi6A01G0014090;Name=Dexi6A01G0014090;Alias=maker-Dexi_CM05836_chr06A-augustus-gene-21.121;Note=Similar to FLXL3: Protein FLX-like 3 (Arabidopsis thaliana OX%3D3702);
Dexi_CM05836_chr06A	21470001	21520000	21477060	21481290	+	ID=Dexi6A01G0014100;Name=Dexi6A01G0014100;Alias=maker-Dexi_CM05836_chr06A-augustus-gene-21.122;Note=Similar to RAD23: Probable ubiquitin receptor RAD23 (Oryza sativa subsp. japonica OX%3D39947);
Dexi_CM05836_chr06A	21470001	21520000	21498062	21500074	+	ID=Dexi6A01G0014110;Name=Dexi6A01G0014110;Alias=maker-Dexi_CM05836_chr06A-augustus-gene-21.123;Note=Similar to SELMODRAFT_444075: Inactive protein kinase SELMODRAFT_444075 (Selaginella moellendorffii OX%3D88036);
Dexi_CM05836_chr06A	22830001	22910000	22855330	22859041	-	ID=Dexi6A01G0015410;Name=Dexi6A01G0015410;Alias=maker-Dexi_CM05836_chr06A-augustus-gene-22.375;Note=Similar to RPA1C: Replication protein A 70 kDa DNA-binding subunit C (Oryza sativa subsp. japonica OX%3D39947);
Dexi_CM05836_chr06A	22830001	22910000	22900574	22902332	-	ID=Dexi6A01G0015420;Name=Dexi6A01G0015420;Alias=maker-Dexi_CM05836_chr06A-snap-gene-22.210;Note=Similar to CYP87A3: Cytochrome P450 87A3 (Oryza sativa subsp. japonica OX%3D39947);
Dexi_CM05836_chr06A	22830001	22910000	22908282	22911716	-	ID=Dexi6A01G0015430;Name=Dexi6A01G0015430;Alias=maker-Dexi_CM05836_chr06A-augustus-gene-22.377;Note=Similar to SERK4: LRR receptor kinase SERK2 (Oryza sativa subsp. japonica OX%3D39947);
Dexi_CM05836_chr06A	22830001	22910000	22851032	22851820	+	ID=Dexi6A01G0015400;Name=Dexi6A01G0015400;Alias=maker-Dexi_CM05836_chr06A-snap-gene-22.162;Note=Similar to At5g53840: F-box/FBD/LRR-repeat protein At5g53840 (Arabidopsis thaliana OX%3D3702);
Dexi_CM05836_chr06A	23030001	23140000	23027436	23031210	+	ID=Dexi6A01G0015540;Name=Dexi6A01G0015540;Alias=maker-Dexi_CM05836_chr06A-augustus-gene-23.1;Note=Similar to OPR7: 12-oxophytodienoate reductase 7 (Oryza sativa subsp. japonica OX%3D39947);
Dexi_CM05836_chr06A	23030001	23140000	23046072	23046921	+	ID=Dexi6A01G0015560;Name=Dexi6A01G0015560;Alias=maker-Dexi_CM05836_chr06A-snap-gene-23.131;Note=Protein of unknown function;
Dexi_CM05836_chr06A	23530001	23630000	23603774	23610899	+	ID=Dexi6A01G0015740;Name=Dexi6A01G0015740;Alias=maker-Dexi_CM05836_chr06A-augustus-gene-23.5;Note=Similar to BIM2: Transcription factor BIM2 (Arabidopsis thaliana OX%3D3702);
Dexi_CM05836_chr06A	23030001	23140000	23032846	23033743	-	ID=Dexi6A01G0015550;Name=Dexi6A01G0015550;Alias=snap_masked-Dexi_CM05836_chr06A-processed-gene-23.83;Note=Similar to DTX16: Protein DETOXIFICATION 16 (Arabidopsis thaliana OX%3D3702);
Dexi_CM05836_chr06A	23030001	23140000	23053482	23054208	-	ID=Dexi6A01G0015570;Name=Dexi6A01G0015570;Alias=maker-Dexi_CM05836_chr06A-snap-gene-23.162;Note=Protein of unknown function;
Dexi_CM05836_chr06A	23030001	23140000	23055740	23056219	-	ID=Dexi6A01G0015580;Name=Dexi6A01G0015580;Alias=augustus_masked-Dexi_CM05836_chr06A-processed-gene-23.248;Note=Protein of unknown function;
Dexi_CM05836_chr06A	23030001	23140000	23057961	23059192	-	ID=Dexi6A01G0015590;Name=Dexi6A01G0015590;Alias=maker-Dexi_CM05836_chr06A-augustus-gene-23.20;Note=Similar to At2g21930: F-box protein At2g21930 (Arabidopsis thaliana OX%3D3702);
Dexi_CM05836_chr06A	23030001	23140000	23061736	23062180	-	ID=Dexi6A01G0015600;Name=Dexi6A01G0015600;Alias=maker-Dexi_CM05836_chr06A-snap-gene-23.165;Note=Protein of unknown function;
Dexi_CM05836_chr06A	23030001	23140000	23062218	23062652	-	ID=Dexi6A01G0015610;Name=Dexi6A01G0015610;Alias=maker-Dexi_CM05836_chr06A-snap-gene-23.166;Note=Protein of unknown function;
Dexi_CM05836_chr06A	23030001	23140000	23066145	23066668	-	ID=Dexi6A01G0015620;Name=Dexi6A01G0015620;Alias=maker-Dexi_CM05836_chr06A-snap-gene-23.167;Note=Protein of unknown function;
Dexi_CM05836_chr06A	23030001	23140000	23090923	23093086	-	ID=Dexi6A01G0015630;Name=Dexi6A01G0015630;Alias=maker-Dexi_CM05836_chr06A-snap-gene-23.169;Note=Protein of unknown function;
Dexi_CM05836_chr06A	23530001	23630000	23618764	23626025	-	ID=Dexi6A01G0015750;Name=Dexi6A01G0015750;Alias=augustus_masked-Dexi_CM05836_chr06A-processed-gene-23.273;Note=Similar to Os02g0778400: UMP-CMP kinase 4 (Oryza sativa subsp. japonica OX%3D39947);
Dexi_CM05836_chr06A	24370001	24460000	24402264	24406642	+	ID=Dexi6A01G0016540;Name=Dexi6A01G0016540;Alias=maker-Dexi_CM05836_chr06A-snap-gene-24.162;Note=Similar to CYP707A7: Abscisic acid 8'-hydroxylase 3 (Oryza sativa subsp. japonica OX%3D39947);
Dexi_CM05836_chr06A	24370001	24460000	24448413	24451340	+	ID=Dexi6A01G0016590;Name=Dexi6A01G0016590;Alias=maker-Dexi_CM05836_chr06A-augustus-gene-24.385;Note=Similar to DJ1C: Protein DJ-1 homolog C (Arabidopsis thaliana OX%3D3702);
Dexi_CM05836_chr06A	24480001	24560000	24499524	24501199	+	ID=Dexi6A01G0016610;Name=Dexi6A01G0016610;Alias=maker-Dexi_CM05836_chr06A-snap-gene-24.165;Note=Similar to ACA7: Alpha carbonic anhydrase 7 (Arabidopsis thaliana OX%3D3702);
Dexi_CM05836_chr06A	24480001	24560000	24510992	24512350	+	ID=Dexi6A01G0016620;Name=Dexi6A01G0016620;Alias=maker-Dexi_CM05836_chr06A-snap-gene-24.166;Note=Similar to ACA7: Alpha carbonic anhydrase 7 (Arabidopsis thaliana OX%3D3702);
Dexi_CM05836_chr06A	24480001	24560000	24533294	24534761	+	ID=Dexi6A01G0016640;Name=Dexi6A01G0016640;Alias=maker-Dexi_CM05836_chr06A-snap-gene-24.167;Note=Similar to At1g10780: F-box protein At1g10780 (Arabidopsis thaliana OX%3D3702);
Dexi_CM05836_chr06A	24480001	24560000	24545304	24550754	+	ID=Dexi6A01G0016660;Name=Dexi6A01G0016660;Alias=maker-Dexi_CM05836_chr06A-augustus-gene-24.389;Note=Similar to SMC1: Structural maintenance of chromosomes protein 1 (Arabidopsis thaliana OX%3D3702);
Dexi_CM05836_chr06A	24480001	24560000	24553915	24557251	+	ID=Dexi6A01G0016670;Name=Dexi6A01G0016670;Alias=maker-Dexi_CM05836_chr06A-augustus-gene-24.390;Note=Similar to SMC1: Structural maintenance of chromosomes protein 1 (Arabidopsis thaliana OX%3D3702);
Dexi_CM05836_chr06A	24610001	24670000	24631388	24632594	+	ID=Dexi6A01G0016750;Name=Dexi6A01G0016750;Alias=maker-Dexi_CM05836_chr06A-augustus-gene-24.392;Note=Similar to IAR1: IAA-alanine resistance protein 1 (Arabidopsis thaliana OX%3D3702);
Dexi_CM05836_chr06A	24610001	24670000	24632905	24635606	+	ID=Dexi6A01G0016760;Name=Dexi6A01G0016760;Alias=maker-Dexi_CM05836_chr06A-augustus-gene-24.393;Note=Similar to IAR1: IAA-alanine resistance protein 1 (Arabidopsis thaliana OX%3D3702);
Dexi_CM05836_chr06A	24610001	24670000	24646326	24646622	+	ID=Dexi6A01G0016780;Name=Dexi6A01G0016780;Alias=augustus_masked-Dexi_CM05836_chr06A-processed-gene-24.42;Note=Protein of unknown function;
Dexi_CM05836_chr06A	24370001	24460000	24383494	24385179	-	ID=Dexi6A01G0016530;Name=Dexi6A01G0016530;Alias=maker-Dexi_CM05836_chr06A-snap-gene-24.220;Note=Similar to AMY1.7: Alpha-amylase isozyme 3C (Oryza sativa subsp. japonica OX%3D39947);
Dexi_CM05836_chr06A	24370001	24460000	24410925	24413231	-	ID=Dexi6A01G0016550;Name=Dexi6A01G0016550;Alias=maker-Dexi_CM05836_chr06A-snap-gene-24.223;Note=Similar to FUT11: Glycoprotein 3-alpha-L-fucosyltransferase A (Arabidopsis thaliana OX%3D3702);
Dexi_CM05836_chr06A	24370001	24460000	24415652	24416094	-	ID=Dexi6A01G0016560;Name=Dexi6A01G0016560;Alias=maker-Dexi_CM05836_chr06A-snap-gene-24.224;Note=Similar to FUT12: Putative fucosyltransferase-like protein (Arabidopsis thaliana OX%3D3702);
Dexi_CM05836_chr06A	24370001	24460000	24439381	24444216	-	ID=Dexi6A01G0016580;Name=Dexi6A01G0016580;Alias=augustus_masked-Dexi_CM05836_chr06A-processed-gene-24.101;Note=Similar to TRAB1: bZIP transcription factor TRAB1 (Oryza sativa subsp. japonica OX%3D39947);
Dexi_CM05836_chr06A	24480001	24560000	24519911	24520777	-	ID=Dexi6A01G0016630;Name=Dexi6A01G0016630;Alias=snap_masked-Dexi_CM05836_chr06A-processed-gene-24.345;Note=Similar to RSPH1: Radial spoke head 1 homolog (Homo sapiens OX%3D9606);
Dexi_CM05836_chr06A	24480001	24560000	24536139	24536816	-	ID=Dexi6A01G0016650;Name=Dexi6A01G0016650;Alias=maker-Dexi_CM05836_chr06A-augustus-gene-24.432;Note=Similar to At1g09580: Transmembrane emp24 domain-containing protein p24delta3 (Arabidopsis thaliana OX%3D3702);
Dexi_CM05836_chr06A	24480001	24560000	24558148	24559479	-	ID=Dexi6A01G0016680;Name=Dexi6A01G0016680;Alias=augustus_masked-Dexi_CM05836_chr06A-processed-gene-24.112;Note=Similar to nep1: Aspartic proteinase nepenthesin-1 (Nepenthes gracilis OX%3D150966);
Dexi_CM05836_chr06A	24610001	24670000	24619239	24620741	-	ID=Dexi6A01G0016730;Name=Dexi6A01G0016730;Alias=augustus_masked-Dexi_CM05836_chr06A-processed-gene-24.116;Note=Similar to STK: STOREKEEPER protein (Solanum tuberosum OX%3D4113);
Dexi_CM05836_chr06A	24610001	24670000	24627674	24628453	-	ID=Dexi6A01G0016740;Name=Dexi6A01G0016740;Alias=maker-Dexi_CM05836_chr06A-augustus-gene-24.434;Note=Similar to HVA22: Protein HVA22 (Hordeum vulgare OX%3D4513);
Dexi_CM05836_chr06A	24610001	24670000	24645831	24646172	-	ID=Dexi6A01G0016770;Name=Dexi6A01G0016770;Alias=augustus_masked-Dexi_CM05836_chr06A-processed-gene-24.120;Note=Protein of unknown function;
Dexi_CM05836_chr06A	24610001	24670000	24652255	24655688	-	ID=Dexi6A01G0016790;Name=Dexi6A01G0016790;Alias=maker-Dexi_CM05836_chr06A-augustus-gene-24.435;Note=Similar to SGR5: Zinc finger protein SHOOT GRAVITROPISM 5 (Arabidopsis thaliana OX%3D3702);
Dexi_CM05836_chr06A	24370001	24460000	24425582	24427036	+	ID=Dexi6A01G0016570;Name=Dexi6A01G0016570;Alias=maker-Dexi_CM05836_chr06A-snap-gene-24.163;Note=Protein of unknown function;
Dexi_CM05836_chr06A	24610001	24670000	24615954	24617378	-	ID=Dexi6A01G0016720;Name=Dexi6A01G0016720;Alias=maker-Dexi_CM05836_chr06A-snap-gene-24.232;Note=Similar to STK: STOREKEEPER protein (Solanum tuberosum OX%3D4113);
Dexi_CM05836_chr06A	25560001	25620000	25572881	25575242	+	ID=Dexi6A01G0017690;Name=Dexi6A01G0017690;Alias=maker-Dexi_CM05836_chr06A-snap-gene-25.28;Note=Similar to TDT: Tonoplast dicarboxylate transporter (Arabidopsis thaliana OX%3D3702);
Dexi_CM05836_chr06A	25560001	25620000	25575875	25578911	+	ID=Dexi6A01G0017700;Name=Dexi6A01G0017700;Alias=maker-Dexi_CM05836_chr06A-augustus-gene-25.243;Note=Similar to RCN11: Beta-1%2C2-xylosyltransferase RCN11 (Oryza sativa subsp. japonica OX%3D39947);
Dexi_CM05836_chr06A	25560001	25620000	25590914	25593434	+	ID=Dexi6A01G0017710;Name=Dexi6A01G0017710;Alias=maker-Dexi_CM05836_chr06A-augustus-gene-25.244;Note=Similar to WIP2: Zinc finger protein WIP2 (Arabidopsis thaliana OX%3D3702);
Dexi_CM05836_chr06A	25560001	25620000	25605066	25609644	+	ID=Dexi6A01G0017730;Name=Dexi6A01G0017730;Alias=augustus_masked-Dexi_CM05836_chr06A-processed-gene-25.349;Note=Similar to pabpn1-a: Polyadenylate-binding protein 2-A (Xenopus laevis OX%3D8355);
Dexi_CM05836_chr06A	25560001	25620000	25615808	25616368	+	ID=Dexi6A01G0017740;Name=Dexi6A01G0017740;Alias=augustus_masked-Dexi_CM05836_chr06A-processed-gene-25.351;Note=Similar to SAP11: Zinc finger A20 and AN1 domain-containing stress-associated protein 11 (Oryza sativa subsp. japonica OX%3D39947);
Dexi_CM05836_chr06A	25560001	25620000	25564417	25565183	-	ID=Dexi6A01G0017680;Name=Dexi6A01G0017680;Alias=maker-Dexi_CM05836_chr06A-augustus-gene-25.290;Note=Similar to MAPKKK17: Mitogen-activated protein kinase kinase kinase 17 (Arabidopsis thaliana OX%3D3702);
Dexi_CM05836_chr06A	25560001	25620000	25599906	25600652	-	ID=Dexi6A01G0017720;Name=Dexi6A01G0017720;Alias=augustus_masked-Dexi_CM05836_chr06A-processed-gene-25.425;Note=Similar to At3g63540: Thylakoid lumenal 19 kDa protein%2C chloroplastic (Arabidopsis thaliana OX%3D3702);
Dexi_CM05836_chr06A	26490001	26560000	26500563	26501570	+	ID=Dexi6A01G0018860;Name=Dexi6A01G0018860;Alias=augustus_masked-Dexi_CM05836_chr06A-processed-gene-26.48;Note=Similar to BPM2: BTB/POZ and MATH domain-containing protein 2 (Arabidopsis thaliana OX%3D3702);
Dexi_CM05836_chr06A	26490001	26560000	26512219	26513598	+	ID=Dexi6A01G0018880;Name=Dexi6A01G0018880;Alias=maker-Dexi_CM05836_chr06A-snap-gene-26.204;Note=Similar to BPM1: BTB/POZ and MATH domain-containing protein 1 (Arabidopsis thaliana OX%3D3702);
Dexi_CM05836_chr06A	26490001	26560000	26521522	26522277	+	ID=Dexi6A01G0018890;Name=Dexi6A01G0018890;Alias=augustus_masked-Dexi_CM05836_chr06A-processed-gene-26.51;Note=Similar to BPM1: BTB/POZ and MATH domain-containing protein 1 (Arabidopsis thaliana OX%3D3702);
Dexi_CM05836_chr06A	26490001	26560000	26524720	26525690	+	ID=Dexi6A01G0018900;Name=Dexi6A01G0018900;Alias=maker-Dexi_CM05836_chr06A-augustus-gene-26.431;Note=Similar to BPM1: BTB/POZ and MATH domain-containing protein 1 (Arabidopsis thaliana OX%3D3702);
Dexi_CM05836_chr06A	26490001	26560000	26543724	26550070	+	ID=Dexi6A01G0018940;Name=Dexi6A01G0018940;Alias=maker-Dexi_CM05836_chr06A-augustus-gene-26.434;Note=Similar to IP5P15: Type II inositol polyphosphate 5-phosphatase 15 (Arabidopsis thaliana OX%3D3702);
Dexi_CM05836_chr06A	26490001	26560000	26553852	26556132	-	ID=Dexi6A01G0018950;Name=Dexi6A01G0018950;Alias=maker-Dexi_CM05836_chr06A-snap-gene-26.268;Note=Similar to At3g25290: Cytochrome b561 and DOMON domain-containing protein At3g25290 (Arabidopsis thaliana OX%3D3702);
Dexi_CM05836_chr06A	26490001	26560000	26503888	26504897	+	ID=Dexi6A01G0018870;Name=Dexi6A01G0018870;Alias=maker-Dexi_CM05836_chr06A-snap-gene-26.203;Note=Similar to BPM1: BTB/POZ and MATH domain-containing protein 1 (Arabidopsis thaliana OX%3D3702);
Dexi_CM05836_chr06A	26490001	26560000	26533127	26533997	+	ID=Dexi6A01G0018910;Name=Dexi6A01G0018910;Alias=maker-Dexi_CM05836_chr06A-snap-gene-26.207;Note=Similar to BPM2: BTB/POZ and MATH domain-containing protein 2 (Arabidopsis thaliana OX%3D3702);
Dexi_CM05836_chr06A	26490001	26560000	26538100	26539095	+	ID=Dexi6A01G0018930;Name=Dexi6A01G0018930;Alias=maker-Dexi_CM05836_chr06A-snap-gene-26.209;Note=Similar to BPM1: BTB/POZ and MATH domain-containing protein 1 (Arabidopsis thaliana OX%3D3702);
Dexi_CM05836_chr06A	26490001	26560000	26535211	26535596	+	ID=Dexi6A01G0018920;Name=Dexi6A01G0018920;Alias=maker-Dexi_CM05836_chr06A-snap-gene-26.208;Note=Protein of unknown function;
Dexi_CM05836_chr06A	27250001	27300000	27251378	27253927	+	ID=Dexi6A01G0019620;Name=Dexi6A01G0019620;Alias=maker-Dexi_CM05836_chr06A-augustus-gene-27.314;Note=Protein of unknown function;
Dexi_CM05836_chr06A	27250001	27300000	27254851	27255526	+	ID=Dexi6A01G0019630;Name=Dexi6A01G0019630;Alias=maker-Dexi_CM05836_chr06A-snap-gene-27.746;Note=Similar to Sb07g025950: CASP-like protein UU-1 (Sorghum bicolor OX%3D4558);
Dexi_CM05836_chr06A	28730001	28820000	28763842	28764374	+	ID=Dexi6A01G0021540;Name=Dexi6A01G0021540;Alias=maker-Dexi_CM05836_chr06A-augustus-gene-27.400;Note=Similar to RPL23A: 60S ribosomal protein L23a (Daucus carota OX%3D4039);
Dexi_CM05836_chr06A	28730001	28820000	28815678	28821317	+	ID=Dexi6A01G0021580;Name=Dexi6A01G0021580;Alias=maker-Dexi_CM05836_chr06A-snap-gene-27.871;Note=Similar to ABCB1: ABC transporter B family member 1 (Arabidopsis thaliana OX%3D3702);
Dexi_CM05836_chr06A	27250001	27300000	27256392	27260532	-	ID=Dexi6A01G0019640;Name=Dexi6A01G0019640;Alias=maker-Dexi_CM05836_chr06A-augustus-gene-27.421;Note=Similar to COL14: Zinc finger protein CONSTANS-LIKE 14 (Arabidopsis thaliana OX%3D3702);
Dexi_CM05836_chr06A	27250001	27300000	27299356	27300920	-	ID=Dexi6A01G0019660;Name=Dexi6A01G0019660;Alias=maker-Dexi_CM05836_chr06A-augustus-gene-27.422;Note=Similar to BHLH137: Transcription factor bHLH137 (Arabidopsis thaliana OX%3D3702);
Dexi_CM05836_chr06A	28730001	28820000	28729758	28731581	-	ID=Dexi6A01G0021500;Name=Dexi6A01G0021500;Alias=maker-Dexi_CM05836_chr06A-augustus-gene-27.487;Note=Similar to UCH2: Ubiquitin carboxyl-terminal hydrolase 2 (Arabidopsis thaliana OX%3D3702);
Dexi_CM05836_chr06A	28730001	28820000	28733452	28735037	-	ID=Dexi6A01G0021510;Name=Dexi6A01G0021510;Alias=maker-Dexi_CM05836_chr06A-snap-gene-27.1010;Note=Similar to DCR: BAHD acyltransferase DCR (Arabidopsis thaliana OX%3D3702);
Dexi_CM05836_chr06A	28730001	28820000	28739721	28748141	-	ID=Dexi6A01G0021520;Name=Dexi6A01G0021520;Alias=maker-Dexi_CM05836_chr06A-augustus-gene-27.489;Note=Similar to Os08g0562700: Puromycin-sensitive aminopeptidase (Oryza sativa subsp. japonica OX%3D39947);
Dexi_CM05836_chr06A	28730001	28820000	28750356	28751887	-	ID=Dexi6A01G0021530;Name=Dexi6A01G0021530;Alias=maker-Dexi_CM05836_chr06A-snap-gene-27.1012;Note=Similar to DTX34: Protein DETOXIFICATION 34 (Arabidopsis thaliana OX%3D3702);
Dexi_CM05836_chr06A	28730001	28820000	28768287	28768657	-	ID=Dexi6A01G0021550;Name=Dexi6A01G0021550;Alias=maker-Dexi_CM05836_chr06A-augustus-gene-27.491;Note=Similar to BET11: Bet1-like SNARE 1-1 (Arabidopsis thaliana OX%3D3702);
Dexi_CM05836_chr06A	28730001	28820000	28777893	28779039	-	ID=Dexi6A01G0021560;Name=Dexi6A01G0021560;Alias=maker-Dexi_CM05836_chr06A-snap-gene-27.1014;Note=Similar to ATL1: RING-H2 finger protein ATL1 (Arabidopsis thaliana OX%3D3702);
Dexi_CM05836_chr06A	28730001	28820000	28790457	28793227	-	ID=Dexi6A01G0021570;Name=Dexi6A01G0021570;Alias=maker-Dexi_CM05836_chr06A-augustus-gene-27.492;Note=Similar to ABCF1: ABC transporter F family member 1 (Arabidopsis thaliana OX%3D3702);
Dexi_CM05836_chr06A	27250001	27300000	27283674	27284033	+	ID=Dexi6A01G0019650;Name=Dexi6A01G0019650;Alias=maker-Dexi_CM05836_chr06A-snap-gene-27.747;Note=Protein of unknown function;
Dexi_CM05836_chr06B	3910001	3990000	3908630	3911803	+	ID=Dexi6B01G0004630;Name=Dexi6B01G0004630;Alias=maker-Dexi_CM05836_chr06B-augustus-gene-3.224;Note=Similar to TMN3: Transmembrane 9 superfamily member 3 (Arabidopsis thaliana OX%3D3702);
Dexi_CM05836_chr06B	3910001	3990000	3972745	3978531	+	ID=Dexi6B01G0004650;Name=Dexi6B01G0004650;Alias=maker-Dexi_CM05836_chr06B-augustus-gene-3.226;Note=Protein of unknown function;
Dexi_CM05836_chr06B	3910001	3990000	3947347	3948716	+	ID=Dexi6B01G0004640;Name=Dexi6B01G0004640;Alias=maker-Dexi_CM05836_chr06B-snap-gene-3.54;Note=Protein of unknown function;
Dexi_CM05836_chr06B	7720001	7810000	7776278	7781589	-	ID=Dexi6B01G0006830;Name=Dexi6B01G0006830;Alias=augustus_masked-Dexi_CM05836_chr06B-processed-gene-7.78;Note=Similar to BPM3: BTB/POZ and MATH domain-containing protein 3 (Arabidopsis thaliana OX%3D3702);
Dexi_CM05836_chr06B	7720001	7810000	7806203	7807012	-	ID=Dexi6B01G0006840;Name=Dexi6B01G0006840;Alias=augustus_masked-Dexi_CM05836_chr06B-processed-gene-7.79;Note=Similar to BPM1: BTB/POZ and MATH domain-containing protein 1 (Arabidopsis thaliana OX%3D3702);
Dexi_CM05836_chr06B	7720001	7810000	7807079	7807579	-	ID=Dexi6B01G0006850;Name=Dexi6B01G0006850;Alias=maker-Dexi_CM05836_chr06B-snap-gene-7.213;Note=Protein of unknown function;
Dexi_CM05836_chr06B	7720001	7810000	7755324	7755652	+	ID=Dexi6B01G0006820;Name=Dexi6B01G0006820;Alias=maker-Dexi_CM05836_chr06B-augustus-gene-7.149;Note=Protein of unknown function;
Dexi_CM05836_chr06B	9830001	9890000	9878375	9879661	+	ID=Dexi6B01G0007980;Name=Dexi6B01G0007980;Alias=augustus_masked-Dexi_CM05836_chr06B-processed-gene-9.139;Note=Protein of unknown function;
Dexi_CM05836_chr06B	9830001	9890000	9887745	9887981	+	ID=Dexi6B01G0007990;Name=Dexi6B01G0007990;Alias=augustus_masked-Dexi_CM05836_chr06B-processed-gene-9.141;Note=Protein of unknown function;
Dexi_CM05836_chr06B	25140001	25230000	25137244	25140893	+	ID=Dexi6B01G0018030;Name=Dexi6B01G0018030;Alias=genemark-Dexi_CM05836_chr06B-processed-gene-25.17;Note=Protein of unknown function;
Dexi_CM05836_chr06B	25140001	25230000	25141108	25144443	+	ID=Dexi6B01G0018040;Name=Dexi6B01G0018040;Alias=genemark-Dexi_CM05836_chr06B-processed-gene-25.18;Note=Protein of unknown function;
Dexi_CM05836_chr06B	25140001	25230000	25151312	25154501	+	ID=Dexi6B01G0018080;Name=Dexi6B01G0018080;Alias=genemark-Dexi_CM05836_chr06B-processed-gene-25.19;Note=Similar to RE1: Retrovirus-related Pol polyprotein from transposon RE1 (Arabidopsis thaliana OX%3D3702);
Dexi_CM05836_chr06B	25140001	25230000	25157150	25165830	+	ID=Dexi6B01G0018090;Name=Dexi6B01G0018090;Alias=maker-Dexi_CM05836_chr06B-augustus-gene-25.465;Note=Similar to PBF1: Proteasome subunit beta type-1 (Oryza sativa subsp. japonica OX%3D39947);
Dexi_CM05836_chr06B	25140001	25230000	25165971	25175205	+	ID=Dexi6B01G0018110;Name=Dexi6B01G0018110;Alias=snap_masked-Dexi_CM05836_chr06B-processed-gene-25.363;Note=Similar to PIN5C: Probable auxin efflux carrier component 5c (Oryza sativa subsp. japonica OX%3D39947);
Dexi_CM05836_chr06B	25140001	25230000	25176463	25179315	+	ID=Dexi6B01G0018120;Name=Dexi6B01G0018120;Alias=augustus_masked-Dexi_CM05836_chr06B-processed-gene-25.217;Note=Protein of unknown function;
Dexi_CM05836_chr06B	25140001	25230000	25200398	25203011	+	ID=Dexi6B01G0018150;Name=Dexi6B01G0018150;Alias=maker-Dexi_CM05836_chr06B-augustus-gene-25.467;Note=Protein of unknown function;
Dexi_CM05836_chr06B	25140001	25230000	25205337	25208714	+	ID=Dexi6B01G0018160;Name=Dexi6B01G0018160;Alias=maker-Dexi_CM05836_chr06B-augustus-gene-25.468;Note=Similar to ubxn1-a: UBX domain-containing protein 1-A (Xenopus laevis OX%3D8355);
Dexi_CM05836_chr06B	25140001	25230000	25141913	25144765	-	ID=Dexi6B01G0018050;Name=Dexi6B01G0018050;Alias=maker-Dexi_CM05836_chr06B-augustus-gene-25.515;Note=Protein of unknown function;
Dexi_CM05836_chr06B	25140001	25230000	25145512	25147493	-	ID=Dexi6B01G0018060;Name=Dexi6B01G0018060;Alias=maker-Dexi_CM05836_chr06B-snap-gene-25.635;Note=Similar to PIN5C: Probable auxin efflux carrier component 5c (Oryza sativa subsp. japonica OX%3D39947);
Dexi_CM05836_chr06B	25140001	25230000	25148645	25148944	-	ID=Dexi6B01G0018070;Name=Dexi6B01G0018070;Alias=augustus_masked-Dexi_CM05836_chr06B-processed-gene-25.288;Note=Protein of unknown function;
Dexi_CM05836_chr06B	25140001	25230000	25165584	25165790	-	ID=Dexi6B01G0018100;Name=Dexi6B01G0018100;Alias=augustus_masked-Dexi_CM05836_chr06B-processed-gene-25.289;Note=Similar to CBSX6: CBS domain-containing protein CBSX6 (Arabidopsis thaliana OX%3D3702);
Dexi_CM05836_chr06B	25140001	25230000	25176785	25180893	-	ID=Dexi6B01G0018130;Name=Dexi6B01G0018130;Alias=genemark-Dexi_CM05836_chr06B-processed-gene-25.121;Note=Similar to LIP2: Triacylglycerol lipase 2 (Arabidopsis thaliana OX%3D3702);
Dexi_CM05836_chr06B	25140001	25230000	25194774	25195644	-	ID=Dexi6B01G0018140;Name=Dexi6B01G0018140;Alias=maker-Dexi_CM05836_chr06B-augustus-gene-25.519;Note=Similar to RIN4: RPM1-interacting protein 4 (Arabidopsis thaliana OX%3D3702);
Dexi_CM05836_chr06B	25140001	25230000	25222736	25231494	-	ID=Dexi6B01G0018170;Name=Dexi6B01G0018170;Alias=maker-Dexi_CM05836_chr06B-augustus-gene-25.520;Note=Similar to UBP1: Ubiquitin carboxyl-terminal hydrolase 1 (Arabidopsis thaliana OX%3D3702);
Dexi_CM05836_chr06B	26320001	26370000	26320022	26321941	+	ID=Dexi6B01G0019630;Name=Dexi6B01G0019630;Alias=augustus_masked-Dexi_CM05836_chr06B-processed-gene-26.446;Note=Protein of unknown function;
Dexi_CM05836_chr06B	26320001	26370000	26326463	26327940	+	ID=Dexi6B01G0019640;Name=Dexi6B01G0019640;Alias=maker-Dexi_CM05836_chr06B-augustus-gene-26.643;Note=Similar to TLP1: Thaumatin-like protein 1 (Arabidopsis thaliana OX%3D3702);
Dexi_CM05836_chr06B	26320001	26370000	26329095	26329856	+	ID=Dexi6B01G0019650;Name=Dexi6B01G0019650;Alias=maker-Dexi_CM05836_chr06B-snap-gene-26.796;Note=Protein of unknown function;
Dexi_CM05836_chr06B	26320001	26370000	26331673	26334527	+	ID=Dexi6B01G0019660;Name=Dexi6B01G0019660;Alias=augustus_masked-Dexi_CM05836_chr06B-processed-gene-26.449;Note=Protein of unknown function;
Dexi_CM05836_chr06B	26320001	26370000	26340964	26342273	+	ID=Dexi6B01G0019680;Name=Dexi6B01G0019680;Alias=maker-Dexi_CM05836_chr06B-snap-gene-26.799;Note=Similar to At5g49610: F-box protein At5g49610 (Arabidopsis thaliana OX%3D3702);
Dexi_CM05836_chr06B	26320001	26370000	26343078	26348534	+	ID=Dexi6B01G0019690;Name=Dexi6B01G0019690;Alias=maker-Dexi_CM05836_chr06B-augustus-gene-26.646;Note=Similar to OFUT1: O-fucosyltransferase 1 (Arabidopsis thaliana OX%3D3702);
Dexi_CM05836_chr06B	26320001	26370000	26350061	26351961	+	ID=Dexi6B01G0019700;Name=Dexi6B01G0019700;Alias=genemark-Dexi_CM05836_chr06B-processed-gene-26.210;Note=Similar to SBT4.9: Subtilisin-like protease SBT4.9 (Arabidopsis thaliana OX%3D3702);
Dexi_CM05836_chr06B	26320001	26370000	26351974	26352237	+	ID=Dexi6B01G0019710;Name=Dexi6B01G0019710;Alias=maker-Dexi_CM05836_chr06B-snap-gene-26.802;Note=Similar to SBT2.6: Subtilisin-like protease SBT2.6 (Arabidopsis thaliana OX%3D3702);
Dexi_CM05836_chr06B	26320001	26370000	26355333	26357787	+	ID=Dexi6B01G0019720;Name=Dexi6B01G0019720;Alias=maker-Dexi_CM05836_chr06B-snap-gene-26.803;Note=Similar to Os08g0548900: Proteasome subunit alpha type-7-A (Oryza sativa subsp. japonica OX%3D39947);
Dexi_CM05836_chr06B	26320001	26370000	26364413	26370216	+	ID=Dexi6B01G0019730;Name=Dexi6B01G0019730;Alias=maker-Dexi_CM05836_chr06B-augustus-gene-26.649;Note=Similar to SPY: Probable UDP-N-acetylglucosamine--peptide N-acetylglucosaminyltransferase SPINDLY (Oryza sativa subsp. japonica OX%3D39947);
Dexi_CM05836_chr06B	26320001	26370000	26335793	26336942	+	ID=Dexi6B01G0019670;Name=Dexi6B01G0019670;Alias=maker-Dexi_CM05836_chr06B-snap-gene-26.798;Note=Similar to At5g49610: F-box protein At5g49610 (Arabidopsis thaliana OX%3D3702);
Dexi_CM05836_chr07A	3020001	3090000	3050210	3052493	+	ID=Dexi7A01G0001210;Name=Dexi7A01G0001210;Alias=augustus_masked-Dexi_CM05836_chr07A-processed-gene-3.5;Note=Protein of unknown function;
Dexi_CM05836_chr07A	11010001	11060000	11051239	11060102	+	ID=Dexi7A01G0002580;Name=Dexi7A01G0002580;Alias=maker-Dexi_CM05836_chr07A-augustus-gene-11.92;Note=Similar to MORC4: Protein MICRORCHIDIA 4 (Arabidopsis thaliana OX%3D3702);
Dexi_CM05836_chr07A	18340001	18400000	18349790	18351510	+	ID=Dexi7A01G0006970;Name=Dexi7A01G0006970;Alias=maker-Dexi_CM05836_chr07A-augustus-gene-18.8;Note=Similar to SPAC57A10.07: Uncharacterized protein C57A10.07 (Schizosaccharomyces pombe (strain 972 / ATCC 24843) OX%3D284812);
Dexi_CM05836_chr07A	18340001	18400000	18356197	18358419	+	ID=Dexi7A01G0006980;Name=Dexi7A01G0006980;Alias=maker-Dexi_CM05836_chr07A-snap-gene-18.211;Note=Similar to TCP11L1: T-complex protein 11-like protein 1 (Homo sapiens OX%3D9606);
Dexi_CM05836_chr07A	18340001	18400000	18370935	18373045	+	ID=Dexi7A01G0007010;Name=Dexi7A01G0007010;Alias=maker-Dexi_CM05836_chr07A-augustus-gene-18.10;Note=Protein of unknown function;
Dexi_CM05836_chr07A	18740001	18790000	18735164	18739474	+	ID=Dexi7A01G0007360;Name=Dexi7A01G0007360;Alias=maker-Dexi_CM05836_chr07A-augustus-gene-18.20;Note=Similar to B0464.9: Probable protein phosphatase methylesterase 1 (Caenorhabditis elegans OX%3D6239);
Dexi_CM05836_chr07A	18740001	18790000	18744877	18745620	+	ID=Dexi7A01G0007370;Name=Dexi7A01G0007370;Alias=maker-Dexi_CM05836_chr07A-snap-gene-18.239;Note=Protein of unknown function;
Dexi_CM05836_chr07A	18740001	18790000	18749857	18752271	+	ID=Dexi7A01G0007380;Name=Dexi7A01G0007380;Alias=maker-Dexi_CM05836_chr07A-augustus-gene-18.21;Note=Protein of unknown function;
Dexi_CM05836_chr07A	18740001	18790000	18754029	18755490	+	ID=Dexi7A01G0007390;Name=Dexi7A01G0007390;Alias=maker-Dexi_CM05836_chr07A-augustus-gene-18.22;Note=Similar to YPTM1: GTP-binding protein YPTM1 (Zea mays OX%3D4577);
Dexi_CM05836_chr07A	18340001	18400000	18358155	18361768	-	ID=Dexi7A01G0006990;Name=Dexi7A01G0006990;Alias=augustus_masked-Dexi_CM05836_chr07A-processed-gene-18.423;Note=Similar to KSL5: Ent-pimara-8(14)%2C15-diene synthase (Oryza sativa subsp. japonica OX%3D39947);
Dexi_CM05836_chr07A	18340001	18400000	18365125	18370697	-	ID=Dexi7A01G0007000;Name=Dexi7A01G0007000;Alias=snap_masked-Dexi_CM05836_chr07A-processed-gene-18.156;Note=Protein of unknown function;
Dexi_CM05836_chr07A	18340001	18400000	18382476	18385448	-	ID=Dexi7A01G0007030;Name=Dexi7A01G0007030;Alias=maker-Dexi_CM05836_chr07A-augustus-gene-18.54;Note=Similar to GLTP3: Glycolipid transfer protein 3 (Arabidopsis thaliana OX%3D3702);
Dexi_CM05836_chr07A	18340001	18400000	18387930	18391045	-	ID=Dexi7A01G0007040;Name=Dexi7A01G0007040;Alias=maker-Dexi_CM05836_chr07A-augustus-gene-18.55;Note=Similar to Os04g0438700: Zinc finger CCCH domain-containing protein 28 (Oryza sativa subsp. japonica OX%3D39947);
Dexi_CM05836_chr07A	18740001	18790000	18755927	18757746	-	ID=Dexi7A01G0007400;Name=Dexi7A01G0007400;Alias=maker-Dexi_CM05836_chr07A-augustus-gene-18.74;Note=Similar to MADS26: MADS-box transcription factor 26 (Oryza sativa subsp. japonica OX%3D39947);
Dexi_CM05836_chr07A	18740001	18790000	18767175	18769696	-	ID=Dexi7A01G0007420;Name=Dexi7A01G0007420;Alias=maker-Dexi_CM05836_chr07A-augustus-gene-18.76;Note=Similar to OPR11: Putative 12-oxophytodienoate reductase 11 (Oryza sativa subsp. japonica OX%3D39947);
Dexi_CM05836_chr07A	18740001	18790000	18770439	18771866	-	ID=Dexi7A01G0007430;Name=Dexi7A01G0007430;Alias=snap_masked-Dexi_CM05836_chr07A-processed-gene-18.182;Note=Similar to OPR11: Putative 12-oxophytodienoate reductase 11 (Oryza sativa subsp. japonica OX%3D39947);
Dexi_CM05836_chr07A	18340001	18400000	18400382	18401222	-	ID=Dexi7A01G0007050;Name=Dexi7A01G0007050;Alias=maker-Dexi_CM05836_chr07A-snap-gene-18.286;Note=Protein of unknown function;
Dexi_CM05836_chr07A	18340001	18400000	18373737	18374288	-	ID=Dexi7A01G0007020;Name=Dexi7A01G0007020;Alias=maker-Dexi_CM05836_chr07A-snap-gene-18.282;Note=Protein of unknown function;
Dexi_CM05836_chr07A	18740001	18790000	18764155	18765455	-	ID=Dexi7A01G0007410;Name=Dexi7A01G0007410;Alias=maker-Dexi_CM05836_chr07A-augustus-gene-18.75;Note=Similar to OPR11: Putative 12-oxophytodienoate reductase 11 (Oryza sativa subsp. japonica OX%3D39947);
Dexi_CM05836_chr07A	18740001	18790000	18777604	18778797	-	ID=Dexi7A01G0007440;Name=Dexi7A01G0007440;Alias=maker-Dexi_CM05836_chr07A-snap-gene-18.305;Note=Similar to OPR12: Putative 12-oxophytodienoate reductase 12 (Oryza sativa subsp. japonica OX%3D39947);
Dexi_CM05836_chr07A	19760001	19840000	19823294	19824015	+	ID=Dexi7A01G0008570;Name=Dexi7A01G0008570;Alias=maker-Dexi_CM05836_chr07A-snap-gene-19.254;Note=Similar to PLAT1: PLAT domain-containing protein 1 (Arabidopsis thaliana OX%3D3702);
Dexi_CM05836_chr07A	19760001	19840000	19825330	19825952	+	ID=Dexi7A01G0008580;Name=Dexi7A01G0008580;Alias=maker-Dexi_CM05836_chr07A-snap-gene-19.255;Note=Similar to PLAT1: PLAT domain-containing protein 1 (Arabidopsis thaliana OX%3D3702);
Dexi_CM05836_chr07A	19760001	19840000	19757892	19762381	-	ID=Dexi7A01G0008530;Name=Dexi7A01G0008530;Alias=augustus_masked-Dexi_CM05836_chr07A-processed-gene-19.453;Note=Similar to CNR11: Cell number regulator 11 (Zea mays OX%3D4577);
Dexi_CM05836_chr07A	19760001	19840000	19798677	19803360	-	ID=Dexi7A01G0008540;Name=Dexi7A01G0008540;Alias=augustus_masked-Dexi_CM05836_chr07A-processed-gene-19.455;Note=Protein of unknown function;
Dexi_CM05836_chr07A	19760001	19840000	19811777	19814168	-	ID=Dexi7A01G0008550;Name=Dexi7A01G0008550;Alias=maker-Dexi_CM05836_chr07A-augustus-gene-19.182;Note=Similar to LIP1: Lipoyl synthase%2C mitochondrial (Zea mays OX%3D4577);
Dexi_CM05836_chr07A	19760001	19840000	19815189	19819472	-	ID=Dexi7A01G0008560;Name=Dexi7A01G0008560;Alias=maker-Dexi_CM05836_chr07A-augustus-gene-19.183;Note=Similar to ergic3: Endoplasmic reticulum-Golgi intermediate compartment protein 3 (Xenopus tropicalis OX%3D8364);
Dexi_CM05836_chr07A	19760001	19840000	19835570	19836019	-	ID=Dexi7A01G0008590;Name=Dexi7A01G0008590;Alias=augustus_masked-Dexi_CM05836_chr07A-processed-gene-19.459;Note=Similar to CAP10A: Chlorophyll a-b binding protein CP24 10A%2C chloroplastic (Solanum lycopersicum OX%3D4081);
Dexi_CM05836_chr07A	19760001	19840000	19836250	19836471	-	ID=Dexi7A01G0008600;Name=Dexi7A01G0008600;Alias=augustus_masked-Dexi_CM05836_chr07A-processed-gene-19.460;Note=Protein of unknown function;
Dexi_CM05836_chr07A	19760001	19840000	19838860	19839438	-	ID=Dexi7A01G0008610;Name=Dexi7A01G0008610;Alias=snap_masked-Dexi_CM05836_chr07A-processed-gene-19.99;Note=Similar to cctT: Short-chain dehydrogenase cctT (Talaromyces islandicus OX%3D28573);
Dexi_CM05836_chr07A	21480001	21560000	21481678	21489828	+	ID=Dexi7A01G0010780;Name=Dexi7A01G0010780;Alias=maker-Dexi_CM05836_chr07A-augustus-gene-21.23;Note=Similar to ANK3: Ankyrin-3 (Homo sapiens OX%3D9606);
Dexi_CM05836_chr07A	21480001	21560000	21496083	21498223	+	ID=Dexi7A01G0010800;Name=Dexi7A01G0010800;Alias=augustus_masked-Dexi_CM05836_chr07A-processed-gene-21.424;Note=Similar to PTI13: PTI1-like tyrosine-protein kinase 3 (Arabidopsis thaliana OX%3D3702);
Dexi_CM05836_chr07A	21480001	21560000	21491062	21493928	-	ID=Dexi7A01G0010790;Name=Dexi7A01G0010790;Alias=maker-Dexi_CM05836_chr07A-augustus-gene-21.79;Note=Similar to frr: Ribosome-recycling factor (Bacillus halodurans (strain ATCC BAA-125 / DSM 18197 / FERM 7344 / JCM 9153 / C-125) OX%3D272558);
Dexi_CM05836_chr07A	21480001	21560000	21499079	21506267	-	ID=Dexi7A01G0010810;Name=Dexi7A01G0010810;Alias=augustus_masked-Dexi_CM05836_chr07A-processed-gene-21.508;Note=Similar to CSTLP4: CMP-sialic acid transporter 4 (Oryza sativa subsp. japonica OX%3D39947);
Dexi_CM05836_chr07A	21480001	21560000	21510300	21510948	-	ID=Dexi7A01G0010820;Name=Dexi7A01G0010820;Alias=snap_masked-Dexi_CM05836_chr07A-processed-gene-21.661;Note=Similar to PGLP1B: Phosphoglycolate phosphatase 1B%2C chloroplastic (Arabidopsis thaliana OX%3D3702);
Dexi_CM05836_chr07A	21480001	21560000	21512117	21513264	-	ID=Dexi7A01G0010830;Name=Dexi7A01G0010830;Alias=augustus_masked-Dexi_CM05836_chr07A-processed-gene-21.510;Note=Similar to NPF4.3: Protein NRT1/ PTR FAMILY 4.3 (Arabidopsis thaliana OX%3D3702);
Dexi_CM05836_chr07A	21480001	21560000	21519643	21520395	-	ID=Dexi7A01G0010840;Name=Dexi7A01G0010840;Alias=augustus_masked-Dexi_CM05836_chr07A-processed-gene-21.511;Note=Similar to NPF4.6: Protein NRT1/ PTR FAMILY 4.6 (Arabidopsis thaliana OX%3D3702);
Dexi_CM05836_chr07A	21480001	21560000	21535177	21540902	-	ID=Dexi7A01G0010860;Name=Dexi7A01G0010860;Alias=augustus_masked-Dexi_CM05836_chr07A-processed-gene-21.513;Note=Similar to NPF4.6: Protein NRT1/ PTR FAMILY 4.6 (Arabidopsis thaliana OX%3D3702);
Dexi_CM05836_chr07A	21480001	21560000	21549115	21554536	-	ID=Dexi7A01G0010870;Name=Dexi7A01G0010870;Alias=maker-Dexi_CM05836_chr07A-augustus-gene-21.85;Note=Similar to NPF4.6: Protein NRT1/ PTR FAMILY 4.6 (Arabidopsis thaliana OX%3D3702);
Dexi_CM05836_chr07A	21480001	21560000	21560051	21563237	-	ID=Dexi7A01G0010880;Name=Dexi7A01G0010880;Alias=maker-Dexi_CM05836_chr07A-augustus-gene-21.86;Note=Similar to INT1: Inositol transporter 1 (Arabidopsis thaliana OX%3D3702);
Dexi_CM05836_chr07A	21480001	21560000	21527775	21530723	-	ID=Dexi7A01G0010850;Name=Dexi7A01G0010850;Alias=maker-Dexi_CM05836_chr07A-augustus-gene-21.83;Note=Similar to NPF4.2: Protein NRT1/ PTR FAMILY 4.2 (Arabidopsis thaliana OX%3D3702);
Dexi_CM05836_chr07A	22680001	22740000	22680705	22682947	+	ID=Dexi7A01G0012510;Name=Dexi7A01G0012510;Alias=augustus_masked-Dexi_CM05836_chr07A-processed-gene-22.574;Note=Similar to PTAC5: Protein disulfide isomerase pTAC5%2C chloroplastic (Arabidopsis thaliana OX%3D3702);
Dexi_CM05836_chr07A	22680001	22740000	22686872	22687474	+	ID=Dexi7A01G0012520;Name=Dexi7A01G0012520;Alias=maker-Dexi_CM05836_chr07A-snap-gene-22.141;Note=Protein of unknown function;
Dexi_CM05836_chr07A	22780001	22840000	22779574	22781751	+	ID=Dexi7A01G0012590;Name=Dexi7A01G0012590;Alias=maker-Dexi_CM05836_chr07A-snap-gene-22.143;Note=Similar to Dctpp1: dCTP pyrophosphatase 1 (Mus musculus OX%3D10090);
Dexi_CM05836_chr07A	22780001	22840000	22797093	22799282	+	ID=Dexi7A01G0012610;Name=Dexi7A01G0012610;Alias=maker-Dexi_CM05836_chr07A-augustus-gene-22.35;Note=Similar to NAC054: Protein CUP-SHAPED COTYLEDON 1 (Arabidopsis thaliana OX%3D3702);
Dexi_CM05836_chr07A	22780001	22840000	22801859	22803522	+	ID=Dexi7A01G0012620;Name=Dexi7A01G0012620;Alias=maker-Dexi_CM05836_chr07A-augustus-gene-22.36;Note=Similar to THA1: Probable low-specificity L-threonine aldolase 1 (Arabidopsis thaliana OX%3D3702);
Dexi_CM05836_chr07A	22780001	22840000	22825622	22827371	+	ID=Dexi7A01G0012630;Name=Dexi7A01G0012630;Alias=genemark-Dexi_CM05836_chr07A-processed-gene-22.411;Note=Protein of unknown function;
Dexi_CM05836_chr07A	22780001	22840000	22828683	22829266	+	ID=Dexi7A01G0012650;Name=Dexi7A01G0012650;Alias=genemark-Dexi_CM05836_chr07A-processed-gene-22.412;Note=Protein of unknown function;
Dexi_CM05836_chr07A	22780001	22840000	22832279	22833208	+	ID=Dexi7A01G0012660;Name=Dexi7A01G0012660;Alias=genemark-Dexi_CM05836_chr07A-processed-gene-22.413;Note=Protein of unknown function;
Dexi_CM05836_chr07A	22780001	22840000	22835059	22837296	+	ID=Dexi7A01G0012670;Name=Dexi7A01G0012670;Alias=genemark-Dexi_CM05836_chr07A-processed-gene-22.414;Note=Protein of unknown function;
Dexi_CM05836_chr07A	22780001	22840000	22839292	22842089	+	ID=Dexi7A01G0012680;Name=Dexi7A01G0012680;Alias=maker-Dexi_CM05836_chr07A-snap-gene-22.149;Note=Protein of unknown function;
Dexi_CM05836_chr07A	22680001	22740000	22689061	22692880	-	ID=Dexi7A01G0012530;Name=Dexi7A01G0012530;Alias=augustus_masked-Dexi_CM05836_chr07A-processed-gene-22.654;Note=Similar to At4g10780: Putative disease resistance protein At4g10780 (Arabidopsis thaliana OX%3D3702);
Dexi_CM05836_chr07A	22680001	22740000	22698198	22699737	-	ID=Dexi7A01G0012540;Name=Dexi7A01G0012540;Alias=maker-Dexi_CM05836_chr07A-snap-gene-22.202;Note=Similar to At1g61190: Probable disease resistance protein At1g61190 (Arabidopsis thaliana OX%3D3702);
Dexi_CM05836_chr07A	22680001	22740000	22708735	22712461	-	ID=Dexi7A01G0012550;Name=Dexi7A01G0012550;Alias=maker-Dexi_CM05836_chr07A-augustus-gene-22.82;Note=Similar to At1g61310: Probable disease resistance protein At1g61310 (Arabidopsis thaliana OX%3D3702);
Dexi_CM05836_chr07A	22680001	22740000	22714551	22718786	-	ID=Dexi7A01G0012560;Name=Dexi7A01G0012560;Alias=augustus_masked-Dexi_CM05836_chr07A-processed-gene-22.657;Note=Similar to CKI1: Casein kinase 1 (Oryza sativa subsp. japonica OX%3D39947);
Dexi_CM05836_chr07A	22680001	22740000	22740317	22742302	-	ID=Dexi7A01G0012570;Name=Dexi7A01G0012570;Alias=maker-Dexi_CM05836_chr07A-augustus-gene-22.84;Note=Similar to Probable 60S ribosomal protein L14 (Pisum sativum OX%3D3888);
Dexi_CM05836_chr07A	22780001	22840000	22783807	22786147	-	ID=Dexi7A01G0012600;Name=Dexi7A01G0012600;Alias=maker-Dexi_CM05836_chr07A-snap-gene-22.208;Note=Protein of unknown function;
Dexi_CM05836_chr07A	22780001	22840000	22826263	22831842	-	ID=Dexi7A01G0012640;Name=Dexi7A01G0012640;Alias=maker-Dexi_CM05836_chr07A-augustus-gene-22.87;Note=Similar to THA1: Probable low-specificity L-threonine aldolase 1 (Arabidopsis thaliana OX%3D3702);
Dexi_CM05836_chr07A	26210001	26270000	26210365	26215924	+	ID=Dexi7A01G0016340;Name=Dexi7A01G0016340;Alias=augustus_masked-Dexi_CM05836_chr07A-processed-gene-26.350;Note=Similar to At5g41890: GDSL esterase/lipase At5g41890 (Arabidopsis thaliana OX%3D3702);
Dexi_CM05836_chr07A	26210001	26270000	26216507	26216809	+	ID=Dexi7A01G0016350;Name=Dexi7A01G0016350;Alias=augustus_masked-Dexi_CM05836_chr07A-processed-gene-26.351;Note=Protein of unknown function;
Dexi_CM05836_chr07A	26210001	26270000	26233029	26233385	+	ID=Dexi7A01G0016380;Name=Dexi7A01G0016380;Alias=augustus_masked-Dexi_CM05836_chr07A-processed-gene-26.352;Note=Protein of unknown function;
Dexi_CM05836_chr07A	26300001	26350000	26303221	26303448	+	ID=Dexi7A01G0016460;Name=Dexi7A01G0016460;Alias=augustus_masked-Dexi_CM05836_chr07A-processed-gene-26.359;Note=Protein of unknown function;
Dexi_CM05836_chr07A	26300001	26350000	26308749	26313800	+	ID=Dexi7A01G0016480;Name=Dexi7A01G0016480;Alias=maker-Dexi_CM05836_chr07A-augustus-gene-26.148;Note=Similar to MSL1: Mechanosensitive ion channel protein 1%2C mitochondrial (Arabidopsis thaliana OX%3D3702);
Dexi_CM05836_chr07A	26300001	26350000	26339737	26341392	+	ID=Dexi7A01G0016500;Name=Dexi7A01G0016500;Alias=maker-Dexi_CM05836_chr07A-snap-gene-26.34;Note=Similar to At1g63850: BTB/POZ domain-containing protein At1g63850 (Arabidopsis thaliana OX%3D3702);
Dexi_CM05836_chr07A	26210001	26270000	26221079	26221415	-	ID=Dexi7A01G0016360;Name=Dexi7A01G0016360;Alias=snap_masked-Dexi_CM05836_chr07A-processed-gene-26.274;Note=Similar to scn1: Cut9-interacting protein scn1 (Schizosaccharomyces pombe (strain 972 / ATCC 24843) OX%3D284812);
Dexi_CM05836_chr07A	26210001	26270000	26223208	26230261	-	ID=Dexi7A01G0016370;Name=Dexi7A01G0016370;Alias=genemark-Dexi_CM05836_chr07A-processed-gene-26.616;Note=Similar to AtMg00810: Uncharacterized mitochondrial protein AtMg00810 (Arabidopsis thaliana OX%3D3702);
Dexi_CM05836_chr07A	26210001	26270000	26257731	26260068	-	ID=Dexi7A01G0016410;Name=Dexi7A01G0016410;Alias=maker-Dexi_CM05836_chr07A-augustus-gene-26.176;Note=Similar to FAX4: Protein FATTY ACID EXPORT 4%2C chloroplastic (Arabidopsis thaliana OX%3D3702);
Dexi_CM05836_chr07A	26210001	26270000	26262974	26265416	-	ID=Dexi7A01G0016420;Name=Dexi7A01G0016420;Alias=maker-Dexi_CM05836_chr07A-snap-gene-26.74;Note=Similar to ACS1: 1-aminocyclopropane-1-carboxylate synthase (Nicotiana tabacum OX%3D4097);
Dexi_CM05836_chr07A	26300001	26350000	26316940	26319413	-	ID=Dexi7A01G0016490;Name=Dexi7A01G0016490;Alias=genemark-Dexi_CM05836_chr07A-processed-gene-26.627;Note=Protein of unknown function;
Dexi_CM05836_chr07A	26210001	26270000	26254441	26255409	-	ID=Dexi7A01G0016400;Name=Dexi7A01G0016400;Alias=maker-Dexi_CM05836_chr07A-snap-gene-26.72;Note=Protein of unknown function;
Dexi_CM05836_chr07A	26300001	26350000	26306543	26306981	+	ID=Dexi7A01G0016470;Name=Dexi7A01G0016470;Alias=maker-Dexi_CM05836_chr07A-augustus-gene-26.147;Note=Protein of unknown function;
Dexi_CM05836_chr07A	26210001	26270000	26243976	26245535	-	ID=Dexi7A01G0016390;Name=Dexi7A01G0016390;Alias=maker-Dexi_CM05836_chr07A-snap-gene-26.71;Note=Similar to MSL1: Mechanosensitive ion channel protein 1%2C mitochondrial (Arabidopsis thaliana OX%3D3702);
Dexi_CM05836_chr07A	31140001	31230000	31180906	31185539	+	ID=Dexi7A01G0023030;Name=Dexi7A01G0023030;Alias=genemark-Dexi_CM05836_chr07A-processed-gene-31.159;Note=Protein of unknown function;
Dexi_CM05836_chr07A	31140001	31230000	31204128	31205628	+	ID=Dexi7A01G0023060;Name=Dexi7A01G0023060;Alias=maker-Dexi_CM05836_chr07A-snap-gene-31.667;Note=Protein of unknown function;
Dexi_CM05836_chr07A	31140001	31230000	31211090	31214868	+	ID=Dexi7A01G0023070;Name=Dexi7A01G0023070;Alias=maker-Dexi_CM05836_chr07A-augustus-gene-31.554;Note=Similar to wdr44: WD repeat-containing protein 44 (Xenopus laevis OX%3D8355);
Dexi_CM05836_chr07A	31140001	31230000	31219243	31219914	+	ID=Dexi7A01G0023090;Name=Dexi7A01G0023090;Alias=augustus_masked-Dexi_CM05836_chr07A-processed-gene-31.389;Note=Similar to At1g61280: Phosphatidylinositol N-acetylglucosaminyltransferase subunit P (Arabidopsis thaliana OX%3D3702);
Dexi_CM05836_chr07A	31140001	31230000	31221848	31223179	+	ID=Dexi7A01G0023100;Name=Dexi7A01G0023100;Alias=maker-Dexi_CM05836_chr07A-snap-gene-31.671;Note=Similar to PORA: Protochlorophyllide reductase A%2C chloroplastic (Oryza sativa subsp. japonica OX%3D39947);
Dexi_CM05836_chr07A	31140001	31230000	31229299	31229592	+	ID=Dexi7A01G0023120;Name=Dexi7A01G0023120;Alias=augustus_masked-Dexi_CM05836_chr07A-processed-gene-31.391;Note=Protein of unknown function;
Dexi_CM05836_chr07A	31140001	31230000	31140917	31146410	-	ID=Dexi7A01G0023000;Name=Dexi7A01G0023000;Alias=augustus_masked-Dexi_CM05836_chr07A-processed-gene-31.471;Note=Similar to NHL6: NDR1/HIN1-like protein 6 (Arabidopsis thaliana OX%3D3702);
Dexi_CM05836_chr07A	31140001	31230000	31147323	31151038	-	ID=Dexi7A01G0023010;Name=Dexi7A01G0023010;Alias=maker-Dexi_CM05836_chr07A-augustus-gene-31.608;Note=Similar to Pyruvate kinase%2C cytosolic isozyme (Glycine max OX%3D3847);
Dexi_CM05836_chr07A	31140001	31230000	31154836	31157111	-	ID=Dexi7A01G0023020;Name=Dexi7A01G0023020;Alias=snap_masked-Dexi_CM05836_chr07A-processed-gene-31.85;Note=Similar to BIP5: Heat shock 70 kDa protein BIP5 (Oryza sativa subsp. japonica OX%3D39947);
Dexi_CM05836_chr07A	31140001	31230000	31186978	31193893	-	ID=Dexi7A01G0023040;Name=Dexi7A01G0023040;Alias=maker-Dexi_CM05836_chr07A-augustus-gene-31.610;Note=Similar to At5g23430: Katanin p80 WD40 repeat-containing subunit B1 homolog (Arabidopsis thaliana OX%3D3702);
Dexi_CM05836_chr07A	31140001	31230000	31197780	31200046	-	ID=Dexi7A01G0023050;Name=Dexi7A01G0023050;Alias=augustus_masked-Dexi_CM05836_chr07A-processed-gene-31.476;Note=Similar to HBS1L: HBS1-like protein (Homo sapiens OX%3D9606);
Dexi_CM05836_chr07A	31140001	31230000	31223641	31225161	-	ID=Dexi7A01G0023110;Name=Dexi7A01G0023110;Alias=maker-Dexi_CM05836_chr07A-augustus-gene-31.612;Note=Protein of unknown function;
Dexi_CM05836_chr07A	31140001	31230000	31229768	31230724	-	ID=Dexi7A01G0023130;Name=Dexi7A01G0023130;Alias=maker-Dexi_CM05836_chr07A-augustus-gene-31.613;Note=Protein of unknown function;
Dexi_CM05836_chr07A	31140001	31230000	31215561	31216047	+	ID=Dexi7A01G0023080;Name=Dexi7A01G0023080;Alias=maker-Dexi_CM05836_chr07A-snap-gene-31.669;Note=Protein of unknown function;
Dexi_CM05836_chr07B	170001	250000	246168	247016	-	ID=Dexi7B01G0000020;Name=Dexi7B01G0000020;Alias=maker-Dexi_CM05836_chr07B-augustus-gene-0.125;Note=Similar to PLT1: AP2-like ethylene-responsive transcription factor PLT1 (Arabidopsis thaliana OX%3D3702);
Dexi_CM05836_chr07B	10210001	10260000	10245203	10245742	-	ID=Dexi7B01G0004180;Name=Dexi7B01G0004180;Alias=augustus_masked-Dexi_CM05836_chr07B-processed-gene-10.185;Note=Protein of unknown function;
Dexi_CM05836_chr07B	11440001	11500000	11442182	11443451	+	ID=Dexi7B01G0004520;Name=Dexi7B01G0004520;Alias=maker-Dexi_CM05836_chr07B-augustus-gene-11.91;Note=Similar to SALR: Salutaridine reductase (Papaver bracteatum OX%3D215227);
Dexi_CM05836_chr07B	11440001	11500000	11447350	11452680	+	ID=Dexi7B01G0004530;Name=Dexi7B01G0004530;Alias=maker-Dexi_CM05836_chr07B-augustus-gene-11.92;Note=Protein of unknown function;
Dexi_CM05836_chr07B	11440001	11500000	11480511	11481640	-	ID=Dexi7B01G0004540;Name=Dexi7B01G0004540;Alias=augustus_masked-Dexi_CM05836_chr07B-processed-gene-11.170;Note=Protein of unknown function;
Dexi_CM05836_chr07B	23680001	23730000	23685479	23688111	+	ID=Dexi7B01G0017750;Name=Dexi7B01G0017750;Alias=augustus_masked-Dexi_CM05836_chr07B-processed-gene-23.251;Note=Similar to HDA18: Histone deacetylase 18 (Arabidopsis thaliana OX%3D3702);
Dexi_CM05836_chr07B	23680001	23730000	23721607	23722003	+	ID=Dexi7B01G0017770;Name=Dexi7B01G0017770;Alias=genemark-Dexi_CM05836_chr07B-processed-gene-23.461;Note=Protein of unknown function;
Dexi_CM05836_chr07B	23680001	23730000	23720442	23721380	+	ID=Dexi7B01G0017760;Name=Dexi7B01G0017760;Alias=maker-Dexi_CM05836_chr07B-snap-gene-23.39;Note=Protein of unknown function;
Dexi_CM05836_chr07B	25940001	26020000	25959567	25963329	+	ID=Dexi7B01G0020680;Name=Dexi7B01G0020680;Alias=maker-Dexi_CM05836_chr07B-augustus-gene-25.192;Note=Similar to At4g27290: G-type lectin S-receptor-like serine/threonine-protein kinase At4g27290 (Arabidopsis thaliana OX%3D3702);
Dexi_CM05836_chr07B	25940001	26020000	25972634	25974871	+	ID=Dexi7B01G0020690;Name=Dexi7B01G0020690;Alias=maker-Dexi_CM05836_chr07B-augustus-gene-25.193;Note=Similar to BHLH112: Transcription factor bHLH112 (Arabidopsis thaliana OX%3D3702);
Dexi_CM05836_chr07B	25940001	26020000	25977923	25984340	-	ID=Dexi7B01G0020700;Name=Dexi7B01G0020700;Alias=maker-Dexi_CM05836_chr07B-augustus-gene-25.238;Note=Similar to At4g27290: G-type lectin S-receptor-like serine/threonine-protein kinase At4g27290 (Arabidopsis thaliana OX%3D3702);
Dexi_CM05836_chr07B	25940001	26020000	25989556	25992289	+	ID=Dexi7B01G0020710;Name=Dexi7B01G0020710;Alias=maker-Dexi_CM05836_chr07B-augustus-gene-26.507;Note=Similar to SD18: Receptor-like serine/threonine-protein kinase SD1-8 (Arabidopsis thaliana OX%3D3702);
Dexi_CM05836_chr07B	25940001	26020000	26002212	26004267	+	ID=Dexi7B01G0020720;Name=Dexi7B01G0020720;Alias=maker-Dexi_CM05836_chr07B-augustus-gene-26.508;Note=Similar to At4g27290: G-type lectin S-receptor-like serine/threonine-protein kinase At4g27290 (Arabidopsis thaliana OX%3D3702);
Dexi_CM05836_chr07B	25940001	26020000	26010783	26017050	-	ID=Dexi7B01G0020730;Name=Dexi7B01G0020730;Alias=augustus_masked-Dexi_CM05836_chr07B-processed-gene-26.421;Note=Similar to SD18: Receptor-like serine/threonine-protein kinase SD1-8 (Arabidopsis thaliana OX%3D3702);
Dexi_CM05836_chr07B	25940001	26020000	26018829	26021033	-	ID=Dexi7B01G0020740;Name=Dexi7B01G0020740;Alias=augustus_masked-Dexi_CM05836_chr07B-processed-gene-26.422;Note=Protein of unknown function;
Dexi_CM05836_chr08A	11440001	11500000	11442764	11443271	+	ID=Dexi8A01G0009010;Name=Dexi8A01G0009010;Alias=maker-Dexi_CM05836_chr08A-snap-gene-11.72;Note=Protein of unknown function;
Dexi_CM05836_chr08A	11440001	11500000	11454037	11456201	+	ID=Dexi8A01G0009030;Name=Dexi8A01G0009030;Alias=maker-Dexi_CM05836_chr08A-snap-gene-11.73;Note=Protein of unknown function;
Dexi_CM05836_chr08A	11440001	11500000	11491070	11493212	+	ID=Dexi8A01G0009050;Name=Dexi8A01G0009050;Alias=maker-Dexi_CM05836_chr08A-augustus-gene-11.103;Note=Similar to CCD8A: Carotenoid cleavage dioxygenase 8 homolog A%2C chloroplastic (Oryza sativa subsp. japonica OX%3D39947);
Dexi_CM05836_chr08A	11440001	11500000	11451468	11452106	-	ID=Dexi8A01G0009020;Name=Dexi8A01G0009020;Alias=augustus_masked-Dexi_CM05836_chr08A-processed-gene-11.47;Note=Protein of unknown function;
Dexi_CM05836_chr08A	11440001	11500000	11481197	11481517	-	ID=Dexi8A01G0009040;Name=Dexi8A01G0009040;Alias=augustus_masked-Dexi_CM05836_chr08A-processed-gene-11.48;Note=Similar to PIK6-NP: Disease resistance protein PIK6-NP (Oryza sativa subsp. japonica OX%3D39947);
Dexi_CM05836_chr08A	12750001	12810000	12793768	12797047	+	ID=Dexi8A01G0009530;Name=Dexi8A01G0009530;Alias=maker-Dexi_CM05836_chr08A-augustus-gene-12.43;Note=Similar to BBM1: AP2-like ethylene-responsive transcription factor BBM1 (Brassica napus OX%3D3708);
Dexi_CM05836_chr08A	12750001	12810000	12806516	12809795	+	ID=Dexi8A01G0009540;Name=Dexi8A01G0009540;Alias=maker-Dexi_CM05836_chr08A-snap-gene-12.80;Note=Similar to BXL7: Probable beta-D-xylosidase 7 (Arabidopsis thaliana OX%3D3702);
Dexi_CM05836_chr08A	12750001	12810000	12751390	12752799	-	ID=Dexi8A01G0009510;Name=Dexi8A01G0009510;Alias=augustus_masked-Dexi_CM05836_chr08A-processed-gene-12.160;Note=Similar to HHT1: Omega-hydroxypalmitate O-feruloyl transferase (Arabidopsis thaliana OX%3D3702);
Dexi_CM05836_chr08A	12750001	12810000	12777833	12778362	+	ID=Dexi8A01G0009520;Name=Dexi8A01G0009520;Alias=maker-Dexi_CM05836_chr08A-augustus-gene-12.42;Note=Similar to HINT3: Adenylylsulfatase HINT3 (Arabidopsis thaliana OX%3D3702);
Dexi_CM05836_chr08A	14550001	14620000	14575438	14576306	-	ID=Dexi8A01G0009790;Name=Dexi8A01G0009790;Alias=maker-Dexi_CM05836_chr08A-augustus-gene-14.0;Note=Similar to VIII-2: Myosin-2 (Arabidopsis thaliana OX%3D3702);
Dexi_CM05836_chr08A	17610001	17660000	17640867	17645165	+	ID=Dexi8A01G0010460;Name=Dexi8A01G0010460;Alias=maker-Dexi_CM05836_chr08A-augustus-gene-17.44;Note=Similar to PIKS-2: Disease resistance protein Piks-2 (Oryza sativa subsp. japonica OX%3D39947);
Dexi_CM05836_chr08A	20630001	20680000	20660688	20663546	+	ID=Dexi8A01G0011670;Name=Dexi8A01G0011670;Alias=maker-Dexi_CM05836_chr08A-augustus-gene-20.184;Note=Similar to At3g49140: Uncharacterized protein At3g49140 (Arabidopsis thaliana OX%3D3702);
Dexi_CM05836_chr08A	20630001	20680000	20646616	20657055	-	ID=Dexi8A01G0011660;Name=Dexi8A01G0011660;Alias=maker-Dexi_CM05836_chr08A-augustus-gene-20.206;Note=Similar to MOS14: Transportin MOS14 (Arabidopsis thaliana OX%3D3702);
Dexi_CM05836_chr08A	20630001	20680000	20679519	20680280	-	ID=Dexi8A01G0011680;Name=Dexi8A01G0011680;Alias=maker-Dexi_CM05836_chr08A-snap-gene-20.277;Note=Similar to At1g10890: Uncharacterized protein At1g10890 (Arabidopsis thaliana OX%3D3702);
Dexi_CM05836_chr08A	21230001	21310000	21293009	21294982	+	ID=Dexi8A01G0012260;Name=Dexi8A01G0012260;Alias=maker-Dexi_CM05836_chr08A-augustus-gene-21.5;Note=Similar to GRF8: Growth-regulating factor 8 (Oryza sativa subsp. japonica OX%3D39947);
Dexi_CM05836_chr08A	21230001	21310000	21228600	21241070	-	ID=Dexi8A01G0012220;Name=Dexi8A01G0012220;Alias=maker-Dexi_CM05836_chr08A-augustus-gene-21.26;Note=Similar to SCPL3: Serine carboxypeptidase-like 3 (Arabidopsis thaliana OX%3D3702);
Dexi_CM05836_chr08A	21230001	21310000	21254064	21254423	-	ID=Dexi8A01G0012230;Name=Dexi8A01G0012230;Alias=augustus_masked-Dexi_CM05836_chr08A-processed-gene-21.179;Note=Protein of unknown function;
Dexi_CM05836_chr08A	21230001	21310000	21278457	21281857	-	ID=Dexi8A01G0012240;Name=Dexi8A01G0012240;Alias=maker-Dexi_CM05836_chr08A-augustus-gene-21.27;Note=Protein of unknown function;
Dexi_CM05836_chr08A	21230001	21310000	21296333	21298478	-	ID=Dexi8A01G0012270;Name=Dexi8A01G0012270;Alias=augustus_masked-Dexi_CM05836_chr08A-processed-gene-21.181;Note=Similar to naat-A: Nicotianamine aminotransferase A (Hordeum vulgare OX%3D4513);
Dexi_CM05836_chr08A	21230001	21310000	21284043	21284550	+	ID=Dexi8A01G0012250;Name=Dexi8A01G0012250;Alias=maker-Dexi_CM05836_chr08A-snap-gene-21.87;Note=Similar to RIP30: Protein synthesis inhibitor I (Hordeum vulgare OX%3D4513);
Dexi_CM05836_chr08A	26200001	26250000	26238226	26244481	+	ID=Dexi8A01G0015190;Name=Dexi8A01G0015190;Alias=maker-Dexi_CM05836_chr08A-augustus-gene-26.243;Note=Similar to PIKS-2: Disease resistance protein Piks-2 (Oryza sativa subsp. japonica OX%3D39947);
Dexi_CM05836_chr08A	26200001	26250000	26249998	26251596	+	ID=Dexi8A01G0015210;Name=Dexi8A01G0015210;Alias=augustus_masked-Dexi_CM05836_chr08A-processed-gene-26.16;Note=Similar to GULLO6: Probable L-gulonolactone oxidase 6 (Arabidopsis thaliana OX%3D3702);
Dexi_CM05836_chr08A	26200001	26250000	26198224	26199947	-	ID=Dexi8A01G0015180;Name=Dexi8A01G0015180;Alias=maker-Dexi_CM05836_chr08A-snap-gene-26.195;Note=Similar to PLP1: Patatin-like protein 1 (Oryza sativa subsp. indica OX%3D39946);
Dexi_CM05836_chr08A	26200001	26250000	26246629	26248902	-	ID=Dexi8A01G0015200;Name=Dexi8A01G0015200;Alias=maker-Dexi_CM05836_chr08A-augustus-gene-26.275;Note=Similar to PLP1: Patatin-like protein 1 (Oryza sativa subsp. indica OX%3D39946);
Dexi_CM05836_chr09A	1720001	1790000	1761408	1761854	+	ID=Dexi9A01G0003330;Name=Dexi9A01G0003330;Alias=augustus_masked-Dexi_CM05836_chr09A-processed-gene-1.524;Note=Similar to ZAT12: Zinc finger protein ZAT12 (Arabidopsis thaliana OX%3D3702);
Dexi_CM05836_chr09A	1720001	1790000	1768762	1771172	+	ID=Dexi9A01G0003350;Name=Dexi9A01G0003350;Alias=maker-Dexi_CM05836_chr09A-augustus-gene-1.222;Note=Protein of unknown function;
Dexi_CM05836_chr09A	1720001	1790000	1772845	1773891	+	ID=Dexi9A01G0003360;Name=Dexi9A01G0003360;Alias=maker-Dexi_CM05836_chr09A-augustus-gene-1.223;Note=Similar to CHI: Chalcone--flavonone isomerase (Oryza sativa subsp. japonica OX%3D39947);
Dexi_CM05836_chr09A	1720001	1790000	1777755	1779035	+	ID=Dexi9A01G0003370;Name=Dexi9A01G0003370;Alias=maker-Dexi_CM05836_chr09A-snap-gene-1.64;Note=Similar to NAKR3: Protein SODIUM POTASSIUM ROOT DEFECTIVE 3 (Arabidopsis thaliana OX%3D3702);
Dexi_CM05836_chr09A	1720001	1790000	1717501	1720896	-	ID=Dexi9A01G0003250;Name=Dexi9A01G0003250;Alias=maker-Dexi_CM05836_chr09A-augustus-gene-1.286;Note=Similar to MED37E: Probable mediator of RNA polymerase II transcription subunit 37e (Arabidopsis thaliana OX%3D3702);
Dexi_CM05836_chr09A	1720001	1790000	1739004	1739530	-	ID=Dexi9A01G0003280;Name=Dexi9A01G0003280;Alias=maker-Dexi_CM05836_chr09A-augustus-gene-1.287;Note=Similar to ADF3: Actin-depolymerizing factor 3 (Zea mays OX%3D4577);
Dexi_CM05836_chr09A	1720001	1790000	1741429	1742010	-	ID=Dexi9A01G0003290;Name=Dexi9A01G0003290;Alias=snap_masked-Dexi_CM05836_chr09A-processed-gene-1.437;Note=Similar to ADF3: Actin-depolymerizing factor 3 (Oryza sativa subsp. japonica OX%3D39947);
Dexi_CM05836_chr09A	1720001	1790000	1743987	1744415	-	ID=Dexi9A01G0003300;Name=Dexi9A01G0003300;Alias=augustus_masked-Dexi_CM05836_chr09A-processed-gene-1.619;Note=Similar to ZAT5: Zinc finger protein ZAT5 (Arabidopsis thaliana OX%3D3702);
Dexi_CM05836_chr09A	1720001	1790000	1746413	1747009	-	ID=Dexi9A01G0003310;Name=Dexi9A01G0003310;Alias=augustus_masked-Dexi_CM05836_chr09A-processed-gene-1.620;Note=Similar to ZAT12: Zinc finger protein ZAT12 (Arabidopsis thaliana OX%3D3702);
Dexi_CM05836_chr09A	1720001	1790000	1753398	1759872	-	ID=Dexi9A01G0003320;Name=Dexi9A01G0003320;Alias=augustus_masked-Dexi_CM05836_chr09A-processed-gene-1.621;Note=Similar to AXR1: NEDD8-activating enzyme E1 regulatory subunit AXR1 (Arabidopsis thaliana OX%3D3702);
Dexi_CM05836_chr09A	1720001	1790000	1762442	1763363	-	ID=Dexi9A01G0003340;Name=Dexi9A01G0003340;Alias=maker-Dexi_CM05836_chr09A-augustus-gene-1.289;Note=Similar to RAB1BV: Ras-related protein RAB1BV (Beta vulgaris OX%3D161934);
Dexi_CM05836_chr09A	1720001	1790000	1782158	1785137	-	ID=Dexi9A01G0003380;Name=Dexi9A01G0003380;Alias=maker-Dexi_CM05836_chr09A-augustus-gene-1.290;Note=Similar to Os03g0818300: PHD finger protein ALFIN-LIKE 3 (Oryza sativa subsp. japonica OX%3D39947);
Dexi_CM05836_chr09A	1720001	1790000	1787261	1787846	-	ID=Dexi9A01G0003390;Name=Dexi9A01G0003390;Alias=maker-Dexi_CM05836_chr09A-snap-gene-1.154;Note=Similar to RPS23: 40S ribosomal protein S23 (Euphorbia esula OX%3D3993);
Dexi_CM05836_chr09A	1720001	1790000	1736973	1737810	+	ID=Dexi9A01G0003270;Name=Dexi9A01G0003270;Alias=maker-Dexi_CM05836_chr09A-augustus-gene-1.221;Note=Similar to GIS2: Zinc finger protein GIS2 (Saccharomyces cerevisiae (strain ATCC 204508 / S288c) OX%3D559292);
Dexi_CM05836_chr09A	1720001	1790000	1732554	1733441	+	ID=Dexi9A01G0003260;Name=Dexi9A01G0003260;Alias=maker-Dexi_CM05836_chr09A-augustus-gene-1.220;Note=Protein of unknown function;
Dexi_CM05836_chr09A	2210001	2310000	2208987	2209798	+	ID=Dexi9A01G0004210;Name=Dexi9A01G0004210;Alias=maker-Dexi_CM05836_chr09A-augustus-gene-2.16;Note=Protein of unknown function;
Dexi_CM05836_chr09A	2210001	2310000	2215490	2216941	+	ID=Dexi9A01G0004220;Name=Dexi9A01G0004220;Alias=maker-Dexi_CM05836_chr09A-snap-gene-2.157;Note=Similar to REM4.1: Remorin 4.1 (Oryza sativa subsp. japonica OX%3D39947);
Dexi_CM05836_chr09A	2210001	2310000	2274836	2280002	+	ID=Dexi9A01G0004240;Name=Dexi9A01G0004240;Alias=maker-Dexi_CM05836_chr09A-augustus-gene-2.18;Note=Similar to CESA2: Probable cellulose synthase A catalytic subunit 2 [UDP-forming] (Oryza sativa subsp. japonica OX%3D39947);
Dexi_CM05836_chr09A	2210001	2310000	2283776	2288373	+	ID=Dexi9A01G0004260;Name=Dexi9A01G0004260;Alias=genemark-Dexi_CM05836_chr09A-processed-gene-2.316;Note=Protein of unknown function;
Dexi_CM05836_chr09A	2210001	2310000	2288458	2290705	+	ID=Dexi9A01G0004270;Name=Dexi9A01G0004270;Alias=genemark-Dexi_CM05836_chr09A-processed-gene-2.317;Note=Protein of unknown function;
Dexi_CM05836_chr09A	2210001	2310000	2307491	2311788	+	ID=Dexi9A01G0004310;Name=Dexi9A01G0004310;Alias=augustus_masked-Dexi_CM05836_chr09A-processed-gene-2.515;Note=Similar to ADPG1: Polygalacturonase ADPG1 (Arabidopsis thaliana OX%3D3702);
Dexi_CM05836_chr09A	2350001	2410000	2407293	2407653	+	ID=Dexi9A01G0004470;Name=Dexi9A01G0004470;Alias=maker-Dexi_CM05836_chr09A-snap-gene-2.166;Note=Protein of unknown function;
Dexi_CM05836_chr09A	2350001	2410000	2407915	2412423	+	ID=Dexi9A01G0004480;Name=Dexi9A01G0004480;Alias=maker-Dexi_CM05836_chr09A-augustus-gene-2.23;Note=Similar to efp: Elongation factor P (Gluconobacter oxydans (strain 621H) OX%3D290633);
Dexi_CM05836_chr09A	2210001	2310000	2226886	2233643	-	ID=Dexi9A01G0004230;Name=Dexi9A01G0004230;Alias=maker-Dexi_CM05836_chr09A-augustus-gene-2.71;Note=Protein of unknown function;
Dexi_CM05836_chr09A	2210001	2310000	2280378	2281560	-	ID=Dexi9A01G0004250;Name=Dexi9A01G0004250;Alias=maker-Dexi_CM05836_chr09A-augustus-gene-2.72;Note=Similar to Polygalacturonase (Actinidia deliciosa OX%3D3627);
Dexi_CM05836_chr09A	2210001	2310000	2293123	2294587	-	ID=Dexi9A01G0004280;Name=Dexi9A01G0004280;Alias=maker-Dexi_CM05836_chr09A-snap-gene-2.231;Note=Similar to ADPG1: Polygalacturonase ADPG1 (Arabidopsis thaliana OX%3D3702);
Dexi_CM05836_chr09A	2210001	2310000	2297116	2298667	-	ID=Dexi9A01G0004290;Name=Dexi9A01G0004290;Alias=maker-Dexi_CM05836_chr09A-augustus-gene-2.74;Note=Protein of unknown function;
Dexi_CM05836_chr09A	2210001	2310000	2300199	2301514	-	ID=Dexi9A01G0004300;Name=Dexi9A01G0004300;Alias=maker-Dexi_CM05836_chr09A-snap-gene-2.233;Note=Similar to ADPG1: Polygalacturonase ADPG1 (Arabidopsis thaliana OX%3D3702);
Dexi_CM05836_chr09A	2350001	2410000	2355460	2361040	-	ID=Dexi9A01G0004400;Name=Dexi9A01G0004400;Alias=augustus_masked-Dexi_CM05836_chr09A-processed-gene-2.605;Note=Similar to LTA3: Dihydrolipoyllysine-residue acetyltransferase component 1 of pyruvate dehydrogenase complex%2C mitochondrial (Arabidopsis thaliana OX%3D3702);
Dexi_CM05836_chr09A	2350001	2410000	2364317	2364661	-	ID=Dexi9A01G0004410;Name=Dexi9A01G0004410;Alias=augustus_masked-Dexi_CM05836_chr09A-processed-gene-2.606;Note=Protein of unknown function;
Dexi_CM05836_chr09A	2350001	2410000	2365556	2368753	-	ID=Dexi9A01G0004420;Name=Dexi9A01G0004420;Alias=maker-Dexi_CM05836_chr09A-augustus-gene-2.82;Note=Similar to TIM44-2: Mitochondrial import inner membrane translocase subunit TIM44-2 (Arabidopsis thaliana OX%3D3702);
Dexi_CM05836_chr09A	2350001	2410000	2372561	2373096	-	ID=Dexi9A01G0004430;Name=Dexi9A01G0004430;Alias=maker-Dexi_CM05836_chr09A-augustus-gene-2.83;Note=Similar to Cytochrome b-c1 complex subunit 7 (Solanum tuberosum OX%3D4113);
Dexi_CM05836_chr09A	2350001	2410000	2374678	2376777	-	ID=Dexi9A01G0004440;Name=Dexi9A01G0004440;Alias=augustus_masked-Dexi_CM05836_chr09A-processed-gene-2.608;Note=Protein of unknown function;
Dexi_CM05836_chr09A	2350001	2410000	2401816	2402841	-	ID=Dexi9A01G0004450;Name=Dexi9A01G0004450;Alias=maker-Dexi_CM05836_chr09A-augustus-gene-2.84;Note=Protein of unknown function;
Dexi_CM05836_chr09A	2350001	2410000	2404472	2407438	-	ID=Dexi9A01G0004460;Name=Dexi9A01G0004460;Alias=maker-Dexi_CM05836_chr09A-augustus-gene-2.85;Note=Similar to APRL5: 5'-adenylylsulfate reductase-like 5 (Oryza sativa subsp. japonica OX%3D39947);
Dexi_CM05836_chr09A	2990001	3060000	2991986	2992807	+	ID=Dexi9A01G0005390;Name=Dexi9A01G0005390;Alias=augustus_masked-Dexi_CM05836_chr09A-processed-gene-3.638;Note=Protein of unknown function;
Dexi_CM05836_chr09A	2990001	3060000	2994250	2996785	+	ID=Dexi9A01G0005400;Name=Dexi9A01G0005400;Alias=maker-Dexi_CM05836_chr09A-augustus-gene-3.1;Note=Similar to At2g32040: Folate-biopterin transporter 1%2C chloroplastic (Arabidopsis thaliana OX%3D3702);
Dexi_CM05836_chr09A	2990001	3060000	3006662	3017402	+	ID=Dexi9A01G0005410;Name=Dexi9A01G0005410;Alias=maker-Dexi_CM05836_chr09A-augustus-gene-3.2;Note=Similar to MEL1: Protein argonaute MEL1 (Oryza sativa subsp. japonica OX%3D39947);
Dexi_CM05836_chr09A	2990001	3060000	2987944	2989752	-	ID=Dexi9A01G0005380;Name=Dexi9A01G0005380;Alias=augustus_masked-Dexi_CM05836_chr09A-processed-gene-3.640;Note=Similar to PCMP-H26: Pentatricopeptide repeat-containing protein At2g02980%2C chloroplastic (Arabidopsis thaliana OX%3D3702);
Dexi_CM05836_chr09A	2990001	3060000	3052689	3057176	-	ID=Dexi9A01G0005440;Name=Dexi9A01G0005440;Alias=maker-Dexi_CM05836_chr09A-augustus-gene-3.56;Note=Similar to XRN4: 5'-3' exoribonuclease 4 (Arabidopsis thaliana OX%3D3702);
Dexi_CM05836_chr09A	2990001	3060000	3058391	3060146	-	ID=Dexi9A01G0005450;Name=Dexi9A01G0005450;Alias=maker-Dexi_CM05836_chr09A-augustus-gene-3.57;Note=Similar to XRN4: 5'-3' exoribonuclease 4 (Arabidopsis thaliana OX%3D3702);
Dexi_CM05836_chr09A	2990001	3060000	3046421	3047348	+	ID=Dexi9A01G0005420;Name=Dexi9A01G0005420;Alias=maker-Dexi_CM05836_chr09A-snap-gene-3.112;Note=Protein of unknown function;
Dexi_CM05836_chr09A	2990001	3060000	3051740	3051981	-	ID=Dexi9A01G0005430;Name=Dexi9A01G0005430;Alias=maker-Dexi_CM05836_chr09A-snap-gene-3.205;Note=Protein of unknown function;
Dexi_CM05836_chr09A	6510001	6560000	6516179	6522536	+	ID=Dexi9A01G0010650;Name=Dexi9A01G0010650;Alias=maker-Dexi_CM05836_chr09A-augustus-gene-6.591;Note=Similar to At2g16250: Probable LRR receptor-like serine/threonine-protein kinase At2g16250 (Arabidopsis thaliana OX%3D3702);
Dexi_CM05836_chr09A	6510001	6560000	6536597	6538021	+	ID=Dexi9A01G0010690;Name=Dexi9A01G0010690;Alias=augustus_masked-Dexi_CM05836_chr09A-processed-gene-6.36;Note=Similar to UGT73D1: UDP-glycosyltransferase 73D1 (Arabidopsis thaliana OX%3D3702);
Dexi_CM05836_chr09A	6510001	6560000	6540451	6541092	+	ID=Dexi9A01G0010700;Name=Dexi9A01G0010700;Alias=augustus_masked-Dexi_CM05836_chr09A-processed-gene-6.37;Note=Protein of unknown function;
Dexi_CM05836_chr09A	6510001	6560000	6523990	6524571	-	ID=Dexi9A01G0010660;Name=Dexi9A01G0010660;Alias=maker-Dexi_CM05836_chr09A-snap-gene-6.543;Note=Similar to SEC14: SEC14 cytosolic factor (Ashbya gossypii (strain ATCC 10895 / CBS 109.51 / FGSC 9923 / NRRL Y-1056) OX%3D284811);
Dexi_CM05836_chr09A	6510001	6560000	6528048	6529702	-	ID=Dexi9A01G0010670;Name=Dexi9A01G0010670;Alias=augustus_masked-Dexi_CM05836_chr09A-processed-gene-6.106;Note=Similar to pitC: Phosphatidylinositol transfer protein 3 (Dictyostelium discoideum OX%3D44689);
Dexi_CM05836_chr09A	6510001	6560000	6532433	6533840	-	ID=Dexi9A01G0010680;Name=Dexi9A01G0010680;Alias=augustus_masked-Dexi_CM05836_chr09A-processed-gene-6.107;Note=Protein of unknown function;
Dexi_CM05836_chr09A	6510001	6560000	6542063	6545995	-	ID=Dexi9A01G0010710;Name=Dexi9A01G0010710;Alias=maker-Dexi_CM05836_chr09A-augustus-gene-6.639;Note=Similar to At1g63850: BTB/POZ domain-containing protein At1g63850 (Arabidopsis thaliana OX%3D3702);
Dexi_CM05836_chr09A	6510001	6560000	6550748	6556901	-	ID=Dexi9A01G0010720;Name=Dexi9A01G0010720;Alias=maker-Dexi_CM05836_chr09A-snap-gene-6.545;Note=Protein of unknown function;
Dexi_CM05836_chr09A	6510001	6560000	6560348	6562024	-	ID=Dexi9A01G0010730;Name=Dexi9A01G0010730;Alias=augustus_masked-Dexi_CM05836_chr09A-processed-gene-6.111;Note=Similar to SCL7: SCARECROW-LIKE protein 7 (Oryza sativa subsp. japonica OX%3D39947);
Dexi_CM05836_chr09A	8280001	8330000	8281395	8287613	+	ID=Dexi9A01G0012960;Name=Dexi9A01G0012960;Alias=genemark-Dexi_CM05836_chr09A-processed-gene-8.335;Note=Protein of unknown function;
Dexi_CM05836_chr09A	8280001	8330000	8290333	8290911	+	ID=Dexi9A01G0012980;Name=Dexi9A01G0012980;Alias=snap_masked-Dexi_CM05836_chr09A-processed-gene-8.29;Note=Protein of unknown function;
Dexi_CM05836_chr09A	8280001	8330000	8330626	8337036	+	ID=Dexi9A01G0012990;Name=Dexi9A01G0012990;Alias=maker-Dexi_CM05836_chr09A-snap-gene-8.223;Note=Similar to NPF2.11: Protein NRT1/ PTR FAMILY 2.11 (Arabidopsis thaliana OX%3D3702);
Dexi_CM05836_chr09A	8460001	8510000	8476072	8476401	+	ID=Dexi9A01G0013230;Name=Dexi9A01G0013230;Alias=augustus_masked-Dexi_CM05836_chr09A-processed-gene-8.538;Note=Protein of unknown function;
Dexi_CM05836_chr09A	8460001	8510000	8495300	8496246	+	ID=Dexi9A01G0013250;Name=Dexi9A01G0013250;Alias=maker-Dexi_CM05836_chr09A-snap-gene-8.233;Note=Similar to UBC23: Probable ubiquitin-conjugating enzyme E2 23 (Arabidopsis thaliana OX%3D3702);
Dexi_CM05836_chr09A	8460001	8510000	8503071	8504098	+	ID=Dexi9A01G0013270;Name=Dexi9A01G0013270;Alias=maker-Dexi_CM05836_chr09A-snap-gene-8.234;Note=Protein of unknown function;
Dexi_CM05836_chr09A	8810001	8900000	8819634	8824357	+	ID=Dexi9A01G0013670;Name=Dexi9A01G0013670;Alias=maker-Dexi_CM05836_chr09A-augustus-gene-8.147;Note=Similar to OSH10: Homeobox protein knotted-1-like 4 (Oryza sativa subsp. japonica OX%3D39947);
Dexi_CM05836_chr09A	8810001	8900000	8831016	8831494	+	ID=Dexi9A01G0013690;Name=Dexi9A01G0013690;Alias=maker-Dexi_CM05836_chr09A-snap-gene-8.253;Note=Similar to EPFL2: EPIDERMAL PATTERNING FACTOR-like protein 2 (Arabidopsis thaliana OX%3D3702);
Dexi_CM05836_chr09A	8810001	8900000	8849456	8850109	+	ID=Dexi9A01G0013700;Name=Dexi9A01G0013700;Alias=augustus_masked-Dexi_CM05836_chr09A-processed-gene-8.564;Note=Similar to At1g10030: Ergosterol biosynthetic protein 28 (Arabidopsis thaliana OX%3D3702);
Dexi_CM05836_chr09A	8900001	8950000	8910326	8910960	+	ID=Dexi9A01G0013710;Name=Dexi9A01G0013710;Alias=augustus_masked-Dexi_CM05836_chr09A-processed-gene-8.566;Note=Similar to At1g10030: Ergosterol biosynthetic protein 28 (Arabidopsis thaliana OX%3D3702);
Dexi_CM05836_chr09A	8900001	8950000	8917653	8919035	+	ID=Dexi9A01G0013720;Name=Dexi9A01G0013720;Alias=maker-Dexi_CM05836_chr09A-snap-gene-8.256;Note=Similar to Os07g0271500: Bisdemethoxycurcumin synthase (Oryza sativa subsp. japonica OX%3D39947);
Dexi_CM05836_chr09A	8900001	8950000	8940783	8941228	+	ID=Dexi9A01G0013730;Name=Dexi9A01G0013730;Alias=maker-Dexi_CM05836_chr09A-snap-gene-8.257;Note=Similar to At1g10030: Ergosterol biosynthetic protein 28 (Arabidopsis thaliana OX%3D3702);
Dexi_CM05836_chr09A	8280001	8330000	8275889	8279047	-	ID=Dexi9A01G0012950;Name=Dexi9A01G0012950;Alias=maker-Dexi_CM05836_chr09A-snap-gene-8.276;Note=Similar to CPK9: Calcium-dependent protein kinase 9 (Oryza sativa subsp. japonica OX%3D39947);
Dexi_CM05836_chr09A	8280001	8330000	8281780	8287045	-	ID=Dexi9A01G0012970;Name=Dexi9A01G0012970;Alias=maker-Dexi_CM05836_chr09A-augustus-gene-8.168;Note=Protein of unknown function;
Dexi_CM05836_chr09A	8460001	8510000	8459848	8460794	-	ID=Dexi9A01G0013200;Name=Dexi9A01G0013200;Alias=maker-Dexi_CM05836_chr09A-augustus-gene-8.178;Note=Protein of unknown function;
Dexi_CM05836_chr09A	8460001	8510000	8469451	8469932	-	ID=Dexi9A01G0013220;Name=Dexi9A01G0013220;Alias=snap_masked-Dexi_CM05836_chr09A-processed-gene-8.89;Note=Protein of unknown function;
Dexi_CM05836_chr09A	8460001	8510000	8497386	8498174	-	ID=Dexi9A01G0013260;Name=Dexi9A01G0013260;Alias=snap_masked-Dexi_CM05836_chr09A-processed-gene-8.91;Note=Similar to UBC23: Probable ubiquitin-conjugating enzyme E2 23 (Arabidopsis thaliana OX%3D3702);
Dexi_CM05836_chr09A	8460001	8510000	8507099	8508454	-	ID=Dexi9A01G0013280;Name=Dexi9A01G0013280;Alias=augustus_masked-Dexi_CM05836_chr09A-processed-gene-8.609;Note=Similar to ACT-2: Agmatine coumaroyltransferase-2 (Hordeum vulgare OX%3D4513);
Dexi_CM05836_chr09A	8810001	8900000	8809577	8809828	-	ID=Dexi9A01G0013660;Name=Dexi9A01G0013660;Alias=augustus_masked-Dexi_CM05836_chr09A-processed-gene-8.633;Note=Protein of unknown function;
Dexi_CM05836_chr09A	8810001	8900000	8826606	8829095	-	ID=Dexi9A01G0013680;Name=Dexi9A01G0013680;Alias=maker-Dexi_CM05836_chr09A-snap-gene-8.300;Note=Similar to XYN1: Endo-1%2C4-beta-xylanase 1 (Arabidopsis thaliana OX%3D3702);
Dexi_CM05836_chr09A	8900001	8950000	8945891	8947146	-	ID=Dexi9A01G0013740;Name=Dexi9A01G0013740;Alias=maker-Dexi_CM05836_chr09A-snap-gene-8.301;Note=Similar to Os07g0271500: Bisdemethoxycurcumin synthase (Oryza sativa subsp. japonica OX%3D39947);
Dexi_CM05836_chr09A	8460001	8510000	8492453	8493926	+	ID=Dexi9A01G0013240;Name=Dexi9A01G0013240;Alias=maker-Dexi_CM05836_chr09A-snap-gene-8.232;Note=Similar to UBC23: Probable ubiquitin-conjugating enzyme E2 23 (Arabidopsis thaliana OX%3D3702);
Dexi_CM05836_chr09A	8460001	8510000	8462268	8463790	+	ID=Dexi9A01G0013210;Name=Dexi9A01G0013210;Alias=maker-Dexi_CM05836_chr09A-augustus-gene-8.136;Note=Protein of unknown function;
Dexi_CM05836_chr09A	9990001	10090000	9990958	9994520	+	ID=Dexi9A01G0015040;Name=Dexi9A01G0015040;Alias=maker-Dexi_CM05836_chr09A-augustus-gene-10.544;Note=Similar to CDKF-2: Putative cyclin-dependent kinase F-2 (Oryza sativa subsp. japonica OX%3D39947);
Dexi_CM05836_chr09A	9990001	10090000	9997257	9997922	+	ID=Dexi9A01G0015050;Name=Dexi9A01G0015050;Alias=augustus_masked-Dexi_CM05836_chr09A-processed-gene-10.3;Note=Protein of unknown function;
Dexi_CM05836_chr09A	9990001	10090000	10020122	10024006	+	ID=Dexi9A01G0015060;Name=Dexi9A01G0015060;Alias=maker-Dexi_CM05836_chr09A-augustus-gene-10.545;Note=Similar to ST2: High affinity sulfate transporter 2 (Stylosanthes hamata OX%3D37660);
Dexi_CM05836_chr09A	9990001	10090000	10041624	10044945	+	ID=Dexi9A01G0015070;Name=Dexi9A01G0015070;Alias=maker-Dexi_CM05836_chr09A-augustus-gene-10.546;Note=Protein of unknown function;
Dexi_CM05836_chr09A	9990001	10090000	10052408	10056796	+	ID=Dexi9A01G0015090;Name=Dexi9A01G0015090;Alias=augustus_masked-Dexi_CM05836_chr09A-processed-gene-10.6;Note=Similar to MBD11: Methyl-CpG-binding domain-containing protein 11 (Arabidopsis thaliana OX%3D3702);
Dexi_CM05836_chr09A	9990001	10090000	10057759	10058823	+	ID=Dexi9A01G0015100;Name=Dexi9A01G0015100;Alias=augustus_masked-Dexi_CM05836_chr09A-processed-gene-10.7;Note=Similar to At5g39865: Uncharacterized protein At5g39865 (Arabidopsis thaliana OX%3D3702);
Dexi_CM05836_chr09A	9990001	10090000	10069800	10070838	+	ID=Dexi9A01G0015130;Name=Dexi9A01G0015130;Alias=maker-Dexi_CM05836_chr09A-snap-gene-10.433;Note=Similar to PCO2: Plant cysteine oxidase 2 (Arabidopsis thaliana OX%3D3702);
Dexi_CM05836_chr09A	9990001	10090000	10077685	10078194	+	ID=Dexi9A01G0015150;Name=Dexi9A01G0015150;Alias=maker-Dexi_CM05836_chr09A-snap-gene-10.434;Note=Similar to UCC1: Uclacyanin 1 (Arabidopsis thaliana OX%3D3702);
Dexi_CM05836_chr09A	9990001	10090000	10048173	10051253	-	ID=Dexi9A01G0015080;Name=Dexi9A01G0015080;Alias=maker-Dexi_CM05836_chr09A-snap-gene-10.487;Note=Similar to NT5C3B: 7-methylguanosine phosphate-specific 5'-nucleotidase (Homo sapiens OX%3D9606);
Dexi_CM05836_chr09A	9990001	10090000	10060628	10061731	-	ID=Dexi9A01G0015110;Name=Dexi9A01G0015110;Alias=augustus_masked-Dexi_CM05836_chr09A-processed-gene-10.70;Note=Similar to CDKF-2: Putative cyclin-dependent kinase F-2 (Oryza sativa subsp. japonica OX%3D39947);
Dexi_CM05836_chr09A	9990001	10090000	10065547	10065903	-	ID=Dexi9A01G0015120;Name=Dexi9A01G0015120;Alias=augustus_masked-Dexi_CM05836_chr09A-processed-gene-10.71;Note=Similar to ATL15: E3 ubiquitin-protein ligase ATL15 (Arabidopsis thaliana OX%3D3702);
Dexi_CM05836_chr09A	9990001	10090000	10072235	10076936	-	ID=Dexi9A01G0015140;Name=Dexi9A01G0015140;Alias=genemark-Dexi_CM05836_chr09A-processed-gene-10.236;Note=Similar to ATL70: RING-H2 finger protein ATL70 (Arabidopsis thaliana OX%3D3702);
Dexi_CM05836_chr09A	9990001	10090000	10078674	10081944	-	ID=Dexi9A01G0015160;Name=Dexi9A01G0015160;Alias=maker-Dexi_CM05836_chr09A-augustus-gene-10.587;Note=Similar to DNAJ1: DnaJ protein homolog (Cucumis sativus OX%3D3659);
Dexi_CM05836_chr09A	9990001	10090000	10085041	10088949	+	ID=Dexi9A01G0015170;Name=Dexi9A01G0015170;Alias=maker-Dexi_CM05836_chr09A-augustus-gene-10.549;Note=Similar to IQD31: Protein IQ-DOMAIN 31 (Arabidopsis thaliana OX%3D3702);
Dexi_CM05836_chr09A	9990001	10090000	9989217	9989505	+	ID=Dexi9A01G0015030;Name=Dexi9A01G0015030;Alias=maker-Dexi_CM05836_chr09A-snap-gene-10.426;Note=Protein of unknown function;
Dexi_CM05836_chr09A	11410001	11500000	11416601	11420421	+	ID=Dexi9A01G0016430;Name=Dexi9A01G0016430;Alias=maker-Dexi_CM05836_chr09A-augustus-gene-11.105;Note=Protein of unknown function;
Dexi_CM05836_chr09A	11410001	11500000	11480874	11481509	+	ID=Dexi9A01G0016460;Name=Dexi9A01G0016460;Alias=augustus_masked-Dexi_CM05836_chr09A-processed-gene-11.200;Note=Similar to NRAMP3: Metal transporter Nramp3 (Arabidopsis thaliana OX%3D3702);
Dexi_CM05836_chr09A	11410001	11500000	11487628	11498266	+	ID=Dexi9A01G0016470;Name=Dexi9A01G0016470;Alias=maker-Dexi_CM05836_chr09A-augustus-gene-11.107;Note=Protein of unknown function;
Dexi_CM05836_chr09A	11410001	11500000	11499394	11499769	+	ID=Dexi9A01G0016480;Name=Dexi9A01G0016480;Alias=maker-Dexi_CM05836_chr09A-snap-gene-11.26;Note=Similar to SN1: Snakin-1 (Solanum tuberosum OX%3D4113);
Dexi_CM05836_chr09A	11410001	11500000	11447441	11449387	-	ID=Dexi9A01G0016440;Name=Dexi9A01G0016440;Alias=maker-Dexi_CM05836_chr09A-augustus-gene-11.140;Note=Similar to CYCA3-1: Cyclin-A3-1 (Oryza sativa subsp. japonica OX%3D39947);
Dexi_CM05836_chr09A	11410001	11500000	11460192	11465377	-	ID=Dexi9A01G0016450;Name=Dexi9A01G0016450;Alias=maker-Dexi_CM05836_chr09A-augustus-gene-11.141;Note=Protein of unknown function;
Dexi_CM05836_chr09A	17430001	17520000	17484171	17493567	+	ID=Dexi9A01G0022270;Name=Dexi9A01G0022270;Alias=maker-Dexi_CM05836_chr09A-augustus-gene-17.492;Note=Similar to trmB: tRNA (guanine-N(7)-)-methyltransferase (Anabaena variabilis (strain ATCC 29413 / PCC 7937) OX%3D240292);
Dexi_CM05836_chr09A	17430001	17520000	17501790	17502044	+	ID=Dexi9A01G0022290;Name=Dexi9A01G0022290;Alias=genemark-Dexi_CM05836_chr09A-processed-gene-17.251;Note=Protein of unknown function;
Dexi_CM05836_chr09A	17430001	17520000	17494185	17495372	-	ID=Dexi9A01G0022280;Name=Dexi9A01G0022280;Alias=snap_masked-Dexi_CM05836_chr09A-processed-gene-17.48;Note=Similar to UGT88F1: Phloretin 2'-O-glucosyltransferase (Malus domestica OX%3D3750);
Dexi_CM05836_chr09A	17430001	17520000	17502732	17504828	-	ID=Dexi9A01G0022300;Name=Dexi9A01G0022300;Alias=augustus_masked-Dexi_CM05836_chr09A-processed-gene-17.151;Note=Similar to LECRK41: L-type lectin-domain containing receptor kinase IV.1 (Arabidopsis thaliana OX%3D3702);
Dexi_CM05836_chr09A	17430001	17520000	17507053	17509164	-	ID=Dexi9A01G0022310;Name=Dexi9A01G0022310;Alias=genemark-Dexi_CM05836_chr09A-processed-gene-17.340;Note=Similar to LECRK41: L-type lectin-domain containing receptor kinase IV.1 (Arabidopsis thaliana OX%3D3702);
Dexi_CM05836_chr09A	17430001	17520000	17511175	17513762	-	ID=Dexi9A01G0022320;Name=Dexi9A01G0022320;Alias=maker-Dexi_CM05836_chr09A-augustus-gene-17.519;Note=Similar to RABF1: Ras-related protein RABF1 (Arabidopsis thaliana OX%3D3702);
Dexi_CM05836_chr09A	18010001	18130000	18075302	18082374	+	ID=Dexi9A01G0022920;Name=Dexi9A01G0022920;Alias=maker-Dexi_CM05836_chr09A-augustus-gene-18.140;Note=Protein of unknown function;
Dexi_CM05836_chr09A	18010001	18130000	18095903	18099042	+	ID=Dexi9A01G0022930;Name=Dexi9A01G0022930;Alias=maker-Dexi_CM05836_chr09A-snap-gene-18.5;Note=Similar to PR: Perakine reductase (Rauvolfia serpentina OX%3D4060);
Dexi_CM05836_chr09A	18280001	18350000	18290817	18295044	+	ID=Dexi9A01G0023120;Name=Dexi9A01G0023120;Alias=augustus_masked-Dexi_CM05836_chr09A-processed-gene-18.207;Note=Similar to At5g61370: Pentatricopeptide repeat-containing protein At5g61370%2C mitochondrial (Arabidopsis thaliana OX%3D3702);
Dexi_CM05836_chr09A	18280001	18350000	18299725	18307187	+	ID=Dexi9A01G0023130;Name=Dexi9A01G0023130;Alias=maker-Dexi_CM05836_chr09A-augustus-gene-18.146;Note=Similar to CYP99A2: Cytochrome P450 99A2 (Oryza sativa subsp. japonica OX%3D39947);
Dexi_CM05836_chr09A	18280001	18350000	18324931	18328244	+	ID=Dexi9A01G0023140;Name=Dexi9A01G0023140;Alias=augustus_masked-Dexi_CM05836_chr09A-processed-gene-18.209;Note=Similar to IP5P4: Type I inositol polyphosphate 5-phosphatase 4 (Arabidopsis thaliana OX%3D3702);
Dexi_CM05836_chr09A	18010001	18130000	18036281	18037387	-	ID=Dexi9A01G0022870;Name=Dexi9A01G0022870;Alias=augustus_masked-Dexi_CM05836_chr09A-processed-gene-18.244;Note=Similar to BPM1: BTB/POZ and MATH domain-containing protein 1 (Arabidopsis thaliana OX%3D3702);
Dexi_CM05836_chr09A	18010001	18130000	18043941	18046096	-	ID=Dexi9A01G0022880;Name=Dexi9A01G0022880;Alias=maker-Dexi_CM05836_chr09A-augustus-gene-18.162;Note=Similar to BPM3: BTB/POZ and MATH domain-containing protein 3 (Arabidopsis thaliana OX%3D3702);
Dexi_CM05836_chr09A	18010001	18130000	18048727	18050140	-	ID=Dexi9A01G0022890;Name=Dexi9A01G0022890;Alias=maker-Dexi_CM05836_chr09A-augustus-gene-18.163;Note=Similar to BPM2: BTB/POZ and MATH domain-containing protein 2 (Arabidopsis thaliana OX%3D3702);
Dexi_CM05836_chr09A	18010001	18130000	18060157	18062408	-	ID=Dexi9A01G0022900;Name=Dexi9A01G0022900;Alias=maker-Dexi_CM05836_chr09A-augustus-gene-18.164;Note=Similar to BPM2: BTB/POZ and MATH domain-containing protein 2 (Arabidopsis thaliana OX%3D3702);
Dexi_CM05836_chr09A	18010001	18130000	18063519	18066695	-	ID=Dexi9A01G0022910;Name=Dexi9A01G0022910;Alias=maker-Dexi_CM05836_chr09A-augustus-gene-18.165;Note=Similar to exgA: Probable glucan 1%2C3-beta-glucosidase A (Emericella nidulans (strain FGSC A4 / ATCC 38163 / CBS 112.46 / NRRL 194 / M139) OX%3D227321);
Dexi_CM05836_chr09A	18010001	18130000	18103880	18106858	-	ID=Dexi9A01G0022940;Name=Dexi9A01G0022940;Alias=maker-Dexi_CM05836_chr09A-augustus-gene-18.166;Note=Similar to IDD12: Protein indeterminate-domain 12 (Arabidopsis thaliana OX%3D3702);
Dexi_CM05836_chr09A	18010001	18130000	18112385	18121052	-	ID=Dexi9A01G0022950;Name=Dexi9A01G0022950;Alias=augustus_masked-Dexi_CM05836_chr09A-processed-gene-18.249;Note=Similar to HSFA2C: Heat stress transcription factor A-2c (Oryza sativa subsp. japonica OX%3D39947);
Dexi_CM05836_chr09A	18010001	18130000	18123469	18125360	-	ID=Dexi9A01G0022960;Name=Dexi9A01G0022960;Alias=maker-Dexi_CM05836_chr09A-augustus-gene-18.168;Note=Similar to ARD4: 1%2C2-dihydroxy-3-keto-5-methylthiopentene dioxygenase 4 (Oryza sativa subsp. japonica OX%3D39947);
Dexi_CM05836_chr09A	18280001	18350000	18282917	18283270	-	ID=Dexi9A01G0023110;Name=Dexi9A01G0023110;Alias=augustus_masked-Dexi_CM05836_chr09A-processed-gene-18.261;Note=Protein of unknown function;
Dexi_CM05836_chr09A	18280001	18350000	18343094	18343984	-	ID=Dexi9A01G0023150;Name=Dexi9A01G0023150;Alias=maker-Dexi_CM05836_chr09A-snap-gene-18.60;Note=Similar to MARD1: Protein MARD1 (Arabidopsis thaliana OX%3D3702);
Dexi_CM05836_chr09A	18010001	18130000	18024955	18025304	+	ID=Dexi9A01G0022860;Name=Dexi9A01G0022860;Alias=maker-Dexi_CM05836_chr09A-snap-gene-18.2;Note=Protein of unknown function;
Dexi_CM05836_chr09A	19340001	19400000	19361244	19361805	+	ID=Dexi9A01G0023880;Name=Dexi9A01G0023880;Alias=maker-Dexi_CM05836_chr09A-augustus-gene-19.63;Note=Similar to DSP1: Tyrosine-protein phosphatase DSP1 (Arabidopsis thaliana OX%3D3702);
Dexi_CM05836_chr09A	19340001	19400000	19376762	19377295	+	ID=Dexi9A01G0023910;Name=Dexi9A01G0023910;Alias=augustus_masked-Dexi_CM05836_chr09A-processed-gene-19.156;Note=Protein of unknown function;
Dexi_CM05836_chr09A	19340001	19400000	19367445	19367955	-	ID=Dexi9A01G0023890;Name=Dexi9A01G0023890;Alias=maker-Dexi_CM05836_chr09A-augustus-gene-19.77;Note=Protein of unknown function;
Dexi_CM05836_chr09A	19340001	19400000	19373543	19375789	-	ID=Dexi9A01G0023900;Name=Dexi9A01G0023900;Alias=maker-Dexi_CM05836_chr09A-augustus-gene-19.78;Note=Similar to PBL3: Probable serine/threonine-protein kinase PBL3 (Arabidopsis thaliana OX%3D3702);
Dexi_CM05836_chr09A	19340001	19400000	19390966	19392734	-	ID=Dexi9A01G0023920;Name=Dexi9A01G0023920;Alias=maker-Dexi_CM05836_chr09A-augustus-gene-19.79;Note=Similar to HOX23: Homeobox-leucine zipper protein HOX23 (Oryza sativa subsp. japonica OX%3D39947);
Dexi_CM05836_chr09A	19340001	19400000	19399197	19402032	-	ID=Dexi9A01G0023930;Name=Dexi9A01G0023930;Alias=maker-Dexi_CM05836_chr09A-snap-gene-19.42;Note=Similar to SUT3: Sucrose transport protein SUT3 (Oryza sativa subsp. japonica OX%3D39947);
Dexi_CM05836_chr09A	19840001	19900000	19841752	19844202	-	ID=Dexi9A01G0024020;Name=Dexi9A01G0024020;Alias=maker-Dexi_CM05836_chr09A-augustus-gene-19.85;Note=Similar to HPPR: Hydroxyphenylpyruvate reductase (Plectranthus scutellarioides OX%3D4142);
Dexi_CM05836_chr09A	19840001	19900000	19847621	19853549	-	ID=Dexi9A01G0024030;Name=Dexi9A01G0024030;Alias=maker-Dexi_CM05836_chr09A-augustus-gene-19.86;Note=Protein of unknown function;
Dexi_CM05836_chr09A	19840001	19900000	19870853	19872309	-	ID=Dexi9A01G0024040;Name=Dexi9A01G0024040;Alias=maker-Dexi_CM05836_chr09A-augustus-gene-19.87;Note=Protein of unknown function;
Dexi_CM05836_chr09A	20010001	20100000	20045563	20047333	+	ID=Dexi9A01G0024050;Name=Dexi9A01G0024050;Alias=maker-Dexi_CM05836_chr09A-snap-gene-20.295;Note=Protein of unknown function;
Dexi_CM05836_chr09A	20010001	20100000	20051296	20052840	-	ID=Dexi9A01G0024060;Name=Dexi9A01G0024060;Alias=augustus_masked-Dexi_CM05836_chr09A-processed-gene-20.30;Note=Protein of unknown function;
Dexi_CM05836_chr09A	20010001	20100000	20054042	20055139	-	ID=Dexi9A01G0024070;Name=Dexi9A01G0024070;Alias=maker-Dexi_CM05836_chr09A-augustus-gene-20.428;Note=Similar to CML8: Probable calcium-binding protein CML8 (Oryza sativa subsp. japonica OX%3D39947);
Dexi_CM05836_chr09A	20010001	20100000	20066610	20068839	-	ID=Dexi9A01G0024080;Name=Dexi9A01G0024080;Alias=augustus_masked-Dexi_CM05836_chr09A-processed-gene-20.33;Note=Similar to APY3: Probable apyrase 3 (Oryza sativa subsp. japonica OX%3D39947);
Dexi_CM05836_chr09A	21300001	21350000	21341967	21342407	+	ID=Dexi9A01G0024710;Name=Dexi9A01G0024710;Alias=augustus_masked-Dexi_CM05836_chr09A-processed-gene-21.10;Note=Protein of unknown function;
Dexi_CM05836_chr09A	30950001	31010000	30973506	30976590	-	ID=Dexi9A01G0026880;Name=Dexi9A01G0026880;Alias=maker-Dexi_CM05836_chr09A-augustus-gene-30.90;Note=Protein of unknown function;
Dexi_CM05836_chr09A	30950001	31010000	30953073	30953345	-	ID=Dexi9A01G0026870;Name=Dexi9A01G0026870;Alias=maker-Dexi_CM05836_chr09A-snap-gene-30.33;Note=Similar to GAST1: Protein GAST1 (Solanum lycopersicum OX%3D4081);
Dexi_CM05836_chr09A	33610001	33660000	33600117	33609382	+	ID=Dexi9A01G0028870;Name=Dexi9A01G0028870;Alias=maker-Dexi_CM05836_chr09A-augustus-gene-33.403;Note=Similar to ppt-1: Palmitoyl-protein thioesterase 1 (Caenorhabditis elegans OX%3D6239);
Dexi_CM05836_chr09A	33610001	33660000	33616544	33624300	-	ID=Dexi9A01G0028880;Name=Dexi9A01G0028880;Alias=maker-Dexi_CM05836_chr09A-augustus-gene-33.445;Note=Similar to FBX5: Protein ARABIDILLO 1 (Arabidopsis thaliana OX%3D3702);
Dexi_CM05836_chr09A	33610001	33660000	33625389	33629071	-	ID=Dexi9A01G0028890;Name=Dexi9A01G0028890;Alias=maker-Dexi_CM05836_chr09A-augustus-gene-33.446;Note=Similar to WRAP73: WD repeat-containing protein WRAP73 (Homo sapiens OX%3D9606);
Dexi_CM05836_chr09A	33610001	33660000	33632699	33638056	-	ID=Dexi9A01G0028900;Name=Dexi9A01G0028900;Alias=maker-Dexi_CM05836_chr09A-augustus-gene-33.447;Note=Similar to DSP8: Putative dual specificity protein phosphatase DSP8 (Arabidopsis thaliana OX%3D3702);
Dexi_CM05836_chr09A	33610001	33660000	33639449	33647153	-	ID=Dexi9A01G0028910;Name=Dexi9A01G0028910;Alias=augustus_masked-Dexi_CM05836_chr09A-processed-gene-33.362;Note=Protein of unknown function;
Dexi_CM05836_chr09A	34530001	34610000	34536650	34541742	+	ID=Dexi9A01G0029620;Name=Dexi9A01G0029620;Alias=maker-Dexi_CM05836_chr09A-augustus-gene-34.463;Note=Similar to PUB33: U-box domain-containing protein 33 (Arabidopsis thaliana OX%3D3702);
Dexi_CM05836_chr09A	34530001	34610000	34552291	34555911	+	ID=Dexi9A01G0029650;Name=Dexi9A01G0029650;Alias=augustus_masked-Dexi_CM05836_chr09A-processed-gene-34.357;Note=Similar to TBL12: Protein trichome birefringence-like 12 (Arabidopsis thaliana OX%3D3702);
Dexi_CM05836_chr09A	34530001	34610000	34557337	34558512	+	ID=Dexi9A01G0029660;Name=Dexi9A01G0029660;Alias=maker-Dexi_CM05836_chr09A-snap-gene-34.546;Note=Protein of unknown function;
Dexi_CM05836_chr09A	34530001	34610000	34564570	34571727	+	ID=Dexi9A01G0029670;Name=Dexi9A01G0029670;Alias=maker-Dexi_CM05836_chr09A-augustus-gene-34.465;Note=Similar to SKI3: Tetratricopeptide repeat protein SKI3 (Arabidopsis thaliana OX%3D3702);
Dexi_CM05836_chr09A	34530001	34610000	34579270	34582980	+	ID=Dexi9A01G0029680;Name=Dexi9A01G0029680;Alias=maker-Dexi_CM05836_chr09A-augustus-gene-34.466;Note=Similar to NEN1: Protein NEN1 (Arabidopsis thaliana OX%3D3702);
Dexi_CM05836_chr09A	34530001	34610000	34584909	34586759	+	ID=Dexi9A01G0029690;Name=Dexi9A01G0029690;Alias=augustus_masked-Dexi_CM05836_chr09A-processed-gene-34.361;Note=Similar to TIC32: Short-chain dehydrogenase TIC 32%2C chloroplastic (Arabidopsis thaliana OX%3D3702);
Dexi_CM05836_chr09A	34530001	34610000	34591842	34593674	+	ID=Dexi9A01G0029700;Name=Dexi9A01G0029700;Alias=augustus_masked-Dexi_CM05836_chr09A-processed-gene-34.362;Note=Similar to TIC32: Short-chain dehydrogenase TIC 32%2C chloroplastic (Arabidopsis thaliana OX%3D3702);
Dexi_CM05836_chr09A	34530001	34610000	34522038	34530752	-	ID=Dexi9A01G0029610;Name=Dexi9A01G0029610;Alias=genemark-Dexi_CM05836_chr09A-processed-gene-34.269;Note=Protein of unknown function;
Dexi_CM05836_chr09A	34530001	34610000	34542417	34544383	-	ID=Dexi9A01G0029630;Name=Dexi9A01G0029630;Alias=maker-Dexi_CM05836_chr09A-augustus-gene-34.491;Note=Similar to EXPB9: Expansin-B9 (Zea mays OX%3D4577);
Dexi_CM05836_chr09A	34530001	34610000	34545653	34546417	-	ID=Dexi9A01G0029640;Name=Dexi9A01G0029640;Alias=maker-Dexi_CM05836_chr09A-augustus-gene-34.492;Note=Similar to EXPB9: Expansin-B9 (Zea mays OX%3D4577);
Dexi_CM05836_chr09A	34530001	34610000	34605072	34606877	-	ID=Dexi9A01G0029710;Name=Dexi9A01G0029710;Alias=maker-Dexi_CM05836_chr09A-snap-gene-34.587;Note=Similar to LSI3: Silicon efflux transporter LSI3 (Oryza sativa subsp. japonica OX%3D39947);
Dexi_CM05836_chr09A	38330001	38380000	38342683	38347627	+	ID=Dexi9A01G0033410;Name=Dexi9A01G0033410;Alias=maker-Dexi_CM05836_chr09A-augustus-gene-38.7;Note=Similar to SCPL51: Serine carboxypeptidase-like 51 (Arabidopsis thaliana OX%3D3702);
Dexi_CM05836_chr09A	38330001	38380000	38354368	38358616	+	ID=Dexi9A01G0033420;Name=Dexi9A01G0033420;Alias=maker-Dexi_CM05836_chr09A-augustus-gene-38.8;Note=Similar to SCPL51: Serine carboxypeptidase-like 51 (Arabidopsis thaliana OX%3D3702);
Dexi_CM05836_chr09A	38330001	38380000	38363440	38366621	+	ID=Dexi9A01G0033430;Name=Dexi9A01G0033430;Alias=maker-Dexi_CM05836_chr09A-snap-gene-38.94;Note=Similar to SCPL51: Serine carboxypeptidase-like 51 (Arabidopsis thaliana OX%3D3702);
Dexi_CM05836_chr09A	38330001	38380000	38333976	38335625	-	ID=Dexi9A01G0033400;Name=Dexi9A01G0033400;Alias=maker-Dexi_CM05836_chr09A-augustus-gene-38.51;Note=Similar to PLP1: Patatin-like protein 1 (Oryza sativa subsp. japonica OX%3D39947);
Dexi_CM05836_chr09A	39490001	39550000	39491585	39493762	+	ID=Dexi9A01G0034740;Name=Dexi9A01G0034740;Alias=augustus_masked-Dexi_CM05836_chr09A-processed-gene-39.441;Note=Similar to CPN10: 10 kDa chaperonin%2C mitochondrial (Arabidopsis thaliana OX%3D3702);
Dexi_CM05836_chr09A	39490001	39550000	39517481	39521749	+	ID=Dexi9A01G0034770;Name=Dexi9A01G0034770;Alias=maker-Dexi_CM05836_chr09A-augustus-gene-39.19;Note=Similar to SCAB1: Stomatal closure-related actin-binding protein 1 (Arabidopsis thaliana OX%3D3702);
Dexi_CM05836_chr09A	39490001	39550000	39543361	39549163	+	ID=Dexi9A01G0034790;Name=Dexi9A01G0034790;Alias=genemark-Dexi_CM05836_chr09A-processed-gene-39.269;Note=Protein of unknown function;
Dexi_CM05836_chr09A	39490001	39550000	39494083	39494911	-	ID=Dexi9A01G0034750;Name=Dexi9A01G0034750;Alias=maker-Dexi_CM05836_chr09A-snap-gene-39.185;Note=Similar to At1g31550: GDSL esterase/lipase At1g31550 (Arabidopsis thaliana OX%3D3702);
Dexi_CM05836_chr09A	39490001	39550000	39501004	39503223	-	ID=Dexi9A01G0034760;Name=Dexi9A01G0034760;Alias=maker-Dexi_CM05836_chr09A-snap-gene-39.186;Note=Similar to MED26B: Probable mediator of RNA polymerase II transcription subunit 26b (Arabidopsis thaliana OX%3D3702);
Dexi_CM05836_chr09A	39490001	39550000	39525790	39527370	-	ID=Dexi9A01G0034780;Name=Dexi9A01G0034780;Alias=maker-Dexi_CM05836_chr09A-snap-gene-39.187;Note=Similar to PBL15: Probable serine/threonine-protein kinase PBL15 (Arabidopsis thaliana OX%3D3702);
Dexi_CM05836_chr09A	39490001	39550000	39544607	39549039	-	ID=Dexi9A01G0034800;Name=Dexi9A01G0034800;Alias=maker-Dexi_CM05836_chr09A-augustus-gene-39.65;Note=Similar to PAT17: Probable protein S-acyltransferase 17 (Arabidopsis thaliana OX%3D3702);
Dexi_CM05836_chr09A	40340001	40400000	40347578	40347907	+	ID=Dexi9A01G0035750;Name=Dexi9A01G0035750;Alias=augustus_masked-Dexi_CM05836_chr09A-processed-gene-40.138;Note=Protein of unknown function;
Dexi_CM05836_chr09A	40340001	40400000	40349501	40354959	+	ID=Dexi9A01G0035760;Name=Dexi9A01G0035760;Alias=augustus_masked-Dexi_CM05836_chr09A-processed-gene-40.139;Note=Similar to TULP6: Tubby-like F-box protein 6 (Oryza sativa subsp. japonica OX%3D39947);
Dexi_CM05836_chr09A	40340001	40400000	40373739	40377092	+	ID=Dexi9A01G0035790;Name=Dexi9A01G0035790;Alias=augustus_masked-Dexi_CM05836_chr09A-processed-gene-40.142;Note=Similar to NOP5-2: Probable nucleolar protein 5-2 (Arabidopsis thaliana OX%3D3702);
Dexi_CM05836_chr09A	40340001	40400000	40380687	40385310	+	ID=Dexi9A01G0035800;Name=Dexi9A01G0035800;Alias=augustus_masked-Dexi_CM05836_chr09A-processed-gene-40.143;Note=Similar to At1g54610: Probable serine/threonine-protein kinase At1g54610 (Arabidopsis thaliana OX%3D3702);
Dexi_CM05836_chr09A	40340001	40400000	40386250	40393201	+	ID=Dexi9A01G0035810;Name=Dexi9A01G0035810;Alias=maker-Dexi_CM05836_chr09A-augustus-gene-40.621;Note=Similar to NUP93A: Nuclear pore complex protein NUP93A (Arabidopsis thaliana OX%3D3702);
Dexi_CM05836_chr09A	40340001	40400000	40395931	40397719	+	ID=Dexi9A01G0035820;Name=Dexi9A01G0035820;Alias=augustus_masked-Dexi_CM05836_chr09A-processed-gene-40.145;Note=Similar to SRFP1: E3 ubiquitin-protein ligase SRFP1 (Oryza sativa subsp. japonica OX%3D39947);
Dexi_CM05836_chr09A	40340001	40400000	40398184	40399666	+	ID=Dexi9A01G0035840;Name=Dexi9A01G0035840;Alias=genemark-Dexi_CM05836_chr09A-processed-gene-40.303;Note=Similar to SRFP1: E3 ubiquitin-protein ligase SRFP1 (Oryza sativa subsp. japonica OX%3D39947);
Dexi_CM05836_chr09A	40570001	40650000	40572962	40574206	+	ID=Dexi9A01G0036000;Name=Dexi9A01G0036000;Alias=maker-Dexi_CM05836_chr09A-augustus-gene-40.631;Note=Similar to Desiccation-related protein PCC13-62 (Craterostigma plantagineum OX%3D4153);
Dexi_CM05836_chr09A	40570001	40650000	40576938	40580443	+	ID=Dexi9A01G0036020;Name=Dexi9A01G0036020;Alias=maker-Dexi_CM05836_chr09A-augustus-gene-40.632;Note=Similar to Rad9a: Cell cycle checkpoint control protein RAD9A (Mus musculus OX%3D10090);
Dexi_CM05836_chr09A	40570001	40650000	40583640	40588030	+	ID=Dexi9A01G0036040;Name=Dexi9A01G0036040;Alias=maker-Dexi_CM05836_chr09A-augustus-gene-40.633;Note=Similar to CLPR3: ATP-dependent Clp protease proteolytic subunit-related protein 3%2C chloroplastic (Arabidopsis thaliana OX%3D3702);
Dexi_CM05836_chr09A	40570001	40650000	40600016	40610711	+	ID=Dexi9A01G0036050;Name=Dexi9A01G0036050;Alias=maker-Dexi_CM05836_chr09A-augustus-gene-40.634;Note=Similar to atad1a: ATPase family AAA domain-containing protein 1-A (Danio rerio OX%3D7955);
Dexi_CM05836_chr09A	40570001	40650000	40620617	40622651	+	ID=Dexi9A01G0036070;Name=Dexi9A01G0036070;Alias=maker-Dexi_CM05836_chr09A-augustus-gene-40.635;Note=Similar to CYP71D55: Premnaspirodiene oxygenase (Hyoscyamus muticus OX%3D35626);
Dexi_CM05836_chr09A	40570001	40650000	40648379	40652816	+	ID=Dexi9A01G0036090;Name=Dexi9A01G0036090;Alias=maker-Dexi_CM05836_chr09A-augustus-gene-40.636;Note=Similar to ESD4: Ubiquitin-like-specific protease ESD4 (Arabidopsis thaliana OX%3D3702);
Dexi_CM05836_chr09A	40340001	40400000	40338765	40340381	-	ID=Dexi9A01G0035740;Name=Dexi9A01G0035740;Alias=maker-Dexi_CM05836_chr09A-augustus-gene-40.671;Note=Similar to SODCC.3: Superoxide dismutase [Cu-Zn] 4A (Zea mays OX%3D4577);
Dexi_CM05836_chr09A	40340001	40400000	40356631	40358315	-	ID=Dexi9A01G0035770;Name=Dexi9A01G0035770;Alias=maker-Dexi_CM05836_chr09A-snap-gene-40.552;Note=Similar to BAM9: Inactive beta-amylase 9 (Arabidopsis thaliana OX%3D3702);
Dexi_CM05836_chr09A	40340001	40400000	40367928	40370681	-	ID=Dexi9A01G0035780;Name=Dexi9A01G0035780;Alias=maker-Dexi_CM05836_chr09A-snap-gene-40.553;Note=Similar to COL13: Zinc finger protein CONSTANS-LIKE 13 (Arabidopsis thaliana OX%3D3702);
Dexi_CM05836_chr09A	40340001	40400000	40398092	40398376	-	ID=Dexi9A01G0035830;Name=Dexi9A01G0035830;Alias=augustus_masked-Dexi_CM05836_chr09A-processed-gene-40.222;Note=Protein of unknown function;
Dexi_CM05836_chr09A	40570001	40650000	40575769	40576120	-	ID=Dexi9A01G0036010;Name=Dexi9A01G0036010;Alias=maker-Dexi_CM05836_chr09A-augustus-gene-40.679;Note=Similar to RPS21: 40S ribosomal protein S21 (Oryza sativa subsp. japonica OX%3D39947);
Dexi_CM05836_chr09A	40570001	40650000	40612095	40612946	-	ID=Dexi9A01G0036060;Name=Dexi9A01G0036060;Alias=maker-Dexi_CM05836_chr09A-snap-gene-40.563;Note=Similar to At3g14260: Protein LURP-one-related 11 (Arabidopsis thaliana OX%3D3702);
Dexi_CM05836_chr09A	40570001	40650000	40645684	40647850	-	ID=Dexi9A01G0036080;Name=Dexi9A01G0036080;Alias=maker-Dexi_CM05836_chr09A-snap-gene-40.566;Note=Similar to nsa2: Ribosome biogenesis protein NSA2 homolog (Dictyostelium discoideum OX%3D44689);
Dexi_CM05836_chr09A	40570001	40650000	40581838	40582232	-	ID=Dexi9A01G0036030;Name=Dexi9A01G0036030;Alias=maker-Dexi_CM05836_chr09A-snap-gene-40.562;Note=Protein of unknown function;
Dexi_CM05836_chr09A	41360001	41430000	41372890	41375323	+	ID=Dexi9A01G0037040;Name=Dexi9A01G0037040;Alias=maker-Dexi_CM05836_chr09A-augustus-gene-41.135;Note=Similar to WOX6: WUSCHEL-related homeobox 6 (Oryza sativa subsp. indica OX%3D39946);
Dexi_CM05836_chr09A	41360001	41430000	41379805	41380369	+	ID=Dexi9A01G0037050;Name=Dexi9A01G0037050;Alias=augustus_masked-Dexi_CM05836_chr09A-processed-gene-41.345;Note=Protein of unknown function;
Dexi_CM05836_chr09A	41360001	41430000	41393395	41396682	+	ID=Dexi9A01G0037070;Name=Dexi9A01G0037070;Alias=augustus_masked-Dexi_CM05836_chr09A-processed-gene-41.346;Note=Similar to Pyruvate kinase%2C cytosolic isozyme (Nicotiana tabacum OX%3D4097);
Dexi_CM05836_chr09A	41360001	41430000	41417637	41421472	+	ID=Dexi9A01G0037090;Name=Dexi9A01G0037090;Alias=maker-Dexi_CM05836_chr09A-augustus-gene-41.137;Note=Similar to CYP37: Peptidyl-prolyl cis-trans isomerase CYP37%2C chloroplastic (Arabidopsis thaliana OX%3D3702);
Dexi_CM05836_chr09A	41360001	41430000	41424435	41425636	+	ID=Dexi9A01G0037100;Name=Dexi9A01G0037100;Alias=maker-Dexi_CM05836_chr09A-snap-gene-41.34;Note=Similar to eIF2gamma: Eukaryotic translation initiation factor 2 subunit 3 (Drosophila melanogaster OX%3D7227);
Dexi_CM05836_chr09A	41360001	41430000	41430547	41434025	+	ID=Dexi9A01G0037120;Name=Dexi9A01G0037120;Alias=augustus_masked-Dexi_CM05836_chr09A-processed-gene-41.348;Note=Similar to RPPL1: Putative disease resistance RPP13-like protein 1 (Arabidopsis thaliana OX%3D3702);
Dexi_CM05836_chr09A	41360001	41430000	41397994	41399019	-	ID=Dexi9A01G0037080;Name=Dexi9A01G0037080;Alias=augustus_masked-Dexi_CM05836_chr09A-processed-gene-41.406;Note=Similar to SIRP1: E3 ubiquitin-protein ligase SIRP1 (Oryza sativa subsp. japonica OX%3D39947);
Dexi_CM05836_chr09A	41360001	41430000	41426500	41428423	-	ID=Dexi9A01G0037110;Name=Dexi9A01G0037110;Alias=maker-Dexi_CM05836_chr09A-snap-gene-41.81;Note=Similar to ARAD1: Probable arabinosyltransferase ARAD1 (Arabidopsis thaliana OX%3D3702);
Dexi_CM05836_chr09A	41360001	41430000	41382775	41385019	-	ID=Dexi9A01G0037060;Name=Dexi9A01G0037060;Alias=maker-Dexi_CM05836_chr09A-augustus-gene-41.180;Note=Similar to MYR2: Myb-related protein 2 (Arabidopsis thaliana OX%3D3702);
Dexi_CM05836_chr09A	42640001	42700000	42653032	42655849	+	ID=Dexi9A01G0038360;Name=Dexi9A01G0038360;Alias=maker-Dexi_CM05836_chr09A-augustus-gene-42.24;Note=Similar to Mcat: Malonyl-CoA-acyl carrier protein transacylase%2C mitochondrial (Mus musculus OX%3D10090);
Dexi_CM05836_chr09A	42640001	42700000	42660415	42661290	+	ID=Dexi9A01G0038380;Name=Dexi9A01G0038380;Alias=maker-Dexi_CM05836_chr09A-snap-gene-42.256;Note=Similar to At5g01610: Uncharacterized protein At5g01610 (Arabidopsis thaliana OX%3D3702);
Dexi_CM05836_chr09A	42640001	42700000	42682703	42684775	+	ID=Dexi9A01G0038440;Name=Dexi9A01G0038440;Alias=augustus_masked-Dexi_CM05836_chr09A-processed-gene-42.411;Note=Similar to TIM22-1: Mitochondrial import inner membrane translocase subunit TIM22-1 (Arabidopsis thaliana OX%3D3702);
Dexi_CM05836_chr09A	42640001	42700000	42688662	42689506	+	ID=Dexi9A01G0038460;Name=Dexi9A01G0038460;Alias=maker-Dexi_CM05836_chr09A-snap-gene-42.260;Note=Similar to GILT: Gamma-interferon-responsive lysosomal thiol protein (Arabidopsis thaliana OX%3D3702);
Dexi_CM05836_chr09A	42640001	42700000	42690093	42691512	+	ID=Dexi9A01G0038470;Name=Dexi9A01G0038470;Alias=maker-Dexi_CM05836_chr09A-snap-gene-42.261;Note=Similar to GILT: Gamma-interferon-responsive lysosomal thiol protein (Arabidopsis thaliana OX%3D3702);
Dexi_CM05836_chr09A	42760001	43120000	42775805	42778413	+	ID=Dexi9A01G0038590;Name=Dexi9A01G0038590;Alias=maker-Dexi_CM05836_chr09A-snap-gene-42.267;Note=Similar to PDC2: Pyruvate decarboxylase 2 (Oryza sativa subsp. indica OX%3D39946);
Dexi_CM05836_chr09A	42760001	43120000	42824179	42826009	+	ID=Dexi9A01G0038660;Name=Dexi9A01G0038660;Alias=augustus_masked-Dexi_CM05836_chr09A-processed-gene-42.422;Note=Similar to RANBP1C: Ran-binding protein 1 homolog c (Arabidopsis thaliana OX%3D3702);
Dexi_CM05836_chr09A	42760001	43120000	42860498	42861046	+	ID=Dexi9A01G0038710;Name=Dexi9A01G0038710;Alias=maker-Dexi_CM05836_chr09A-snap-gene-42.271;Note=Protein of unknown function;
Dexi_CM05836_chr09A	42760001	43120000	42882374	42886035	+	ID=Dexi9A01G0038730;Name=Dexi9A01G0038730;Alias=maker-Dexi_CM05836_chr09A-snap-gene-42.273;Note=Similar to Os03g0291500: Asparagine synthetase [glutamine-hydrolyzing] 1 (Oryza sativa subsp. japonica OX%3D39947);
Dexi_CM05836_chr09A	42760001	43120000	42911550	42920420	+	ID=Dexi9A01G0038770;Name=Dexi9A01G0038770;Alias=maker-Dexi_CM05836_chr09A-augustus-gene-42.34;Note=Similar to SAC8: Phosphoinositide phosphatase SAC8 (Arabidopsis thaliana OX%3D3702);
Dexi_CM05836_chr09A	42760001	43120000	42921599	42922383	+	ID=Dexi9A01G0038780;Name=Dexi9A01G0038780;Alias=maker-Dexi_CM05836_chr09A-augustus-gene-42.35;Note=Protein of unknown function;
Dexi_CM05836_chr09A	42760001	43120000	42927808	42930534	+	ID=Dexi9A01G0038790;Name=Dexi9A01G0038790;Alias=maker-Dexi_CM05836_chr09A-snap-gene-42.276;Note=Similar to FAD7: Omega-3 fatty acid desaturase%2C chloroplastic (Sesamum indicum OX%3D4182);
Dexi_CM05836_chr09A	42760001	43120000	42958178	42962265	+	ID=Dexi9A01G0038800;Name=Dexi9A01G0038800;Alias=maker-Dexi_CM05836_chr09A-augustus-gene-42.37;Note=Similar to At3g11180: Probable 2-oxoglutarate-dependent dioxygenase At3g111800 (Arabidopsis thaliana OX%3D3702);
Dexi_CM05836_chr09A	42640001	42700000	42638967	42639287	-	ID=Dexi9A01G0038350;Name=Dexi9A01G0038350;Alias=augustus_masked-Dexi_CM05836_chr09A-processed-gene-42.480;Note=Protein of unknown function;
Dexi_CM05836_chr09A	42640001	42700000	42657968	42659823	-	ID=Dexi9A01G0038370;Name=Dexi9A01G0038370;Alias=maker-Dexi_CM05836_chr09A-augustus-gene-42.68;Note=Similar to RPS7: 40S ribosomal protein S7 (Secale cereale OX%3D4550);
Dexi_CM05836_chr09A	42640001	42700000	42670474	42673428	-	ID=Dexi9A01G0038400;Name=Dexi9A01G0038400;Alias=maker-Dexi_CM05836_chr09A-augustus-gene-42.69;Note=Protein of unknown function;
Dexi_CM05836_chr09A	42640001	42700000	42676084	42678382	-	ID=Dexi9A01G0038410;Name=Dexi9A01G0038410;Alias=maker-Dexi_CM05836_chr09A-augustus-gene-42.70;Note=Similar to At5g58480: Glucan endo-1%2C3-beta-glucosidase 9 (Arabidopsis thaliana OX%3D3702);
Dexi_CM05836_chr09A	42640001	42700000	42679152	42682139	-	ID=Dexi9A01G0038420;Name=Dexi9A01G0038420;Alias=maker-Dexi_CM05836_chr09A-augustus-gene-42.71;Note=Similar to At2g40290: Eukaryotic translation initiation factor 2 subunit alpha homolog (Arabidopsis thaliana OX%3D3702);
Dexi_CM05836_chr09A	42640001	42700000	42682563	42682863	-	ID=Dexi9A01G0038430;Name=Dexi9A01G0038430;Alias=maker-Dexi_CM05836_chr09A-snap-gene-42.333;Note=Protein of unknown function;
Dexi_CM05836_chr09A	42640001	42700000	42685692	42686836	-	ID=Dexi9A01G0038450;Name=Dexi9A01G0038450;Alias=snap_masked-Dexi_CM05836_chr09A-processed-gene-42.197;Note=Protein of unknown function;
Dexi_CM05836_chr09A	42640001	42700000	42693831	42694911	-	ID=Dexi9A01G0038480;Name=Dexi9A01G0038480;Alias=maker-Dexi_CM05836_chr09A-snap-gene-42.335;Note=Protein of unknown function;
Dexi_CM05836_chr09A	42640001	42700000	42694933	42701129	-	ID=Dexi9A01G0038490;Name=Dexi9A01G0038490;Alias=maker-Dexi_CM05836_chr09A-augustus-gene-42.73;Note=Similar to Rab3gap1: Rab3 GTPase-activating protein catalytic subunit (Mus musculus OX%3D10090);
Dexi_CM05836_chr09A	42760001	43120000	42755613	42764176	-	ID=Dexi9A01G0038570;Name=Dexi9A01G0038570;Alias=maker-Dexi_CM05836_chr09A-augustus-gene-42.76;Note=Similar to FKFBP: 6-phosphofructo-2-kinase/fructose-2%2C6-bisphosphatase (Arabidopsis thaliana OX%3D3702);
Dexi_CM05836_chr09A	42760001	43120000	42764979	42767444	-	ID=Dexi9A01G0038580;Name=Dexi9A01G0038580;Alias=maker-Dexi_CM05836_chr09A-augustus-gene-42.77;Note=Similar to CHUP1: Protein CHUP1%2C chloroplastic (Arabidopsis thaliana OX%3D3702);
Dexi_CM05836_chr09A	42760001	43120000	42779722	42783284	-	ID=Dexi9A01G0038600;Name=Dexi9A01G0038600;Alias=maker-Dexi_CM05836_chr09A-augustus-gene-42.78;Note=Similar to BHLH140: Transcription factor bHLH140 (Arabidopsis thaliana OX%3D3702);
Dexi_CM05836_chr09A	42760001	43120000	42785040	42785830	-	ID=Dexi9A01G0038610;Name=Dexi9A01G0038610;Alias=maker-Dexi_CM05836_chr09A-snap-gene-42.346;Note=Protein of unknown function;
Dexi_CM05836_chr09A	42760001	43120000	42789952	42790413	-	ID=Dexi9A01G0038630;Name=Dexi9A01G0038630;Alias=augustus_masked-Dexi_CM05836_chr09A-processed-gene-42.500;Note=Protein of unknown function;
Dexi_CM05836_chr09A	42760001	43120000	42801934	42802188	-	ID=Dexi9A01G0038640;Name=Dexi9A01G0038640;Alias=augustus_masked-Dexi_CM05836_chr09A-processed-gene-42.502;Note=Protein of unknown function;
Dexi_CM05836_chr09A	42760001	43120000	42819673	42823187	-	ID=Dexi9A01G0038650;Name=Dexi9A01G0038650;Alias=maker-Dexi_CM05836_chr09A-augustus-gene-42.80;Note=Similar to ERDJ3A: DnaJ protein ERDJ3A (Oryza sativa subsp. japonica OX%3D39947);
Dexi_CM05836_chr09A	42760001	43120000	42839603	42842065	-	ID=Dexi9A01G0038680;Name=Dexi9A01G0038680;Alias=maker-Dexi_CM05836_chr09A-augustus-gene-42.81;Note=Similar to SFC1: Mitochondrial succinate-fumarate transporter 1 (Arabidopsis thaliana OX%3D3702);
Dexi_CM05836_chr09A	42760001	43120000	42844474	42846035	-	ID=Dexi9A01G0038690;Name=Dexi9A01G0038690;Alias=maker-Dexi_CM05836_chr09A-snap-gene-42.350;Note=Similar to Os03g0292100: Probable protein phosphatase 2C 32 (Oryza sativa subsp. japonica OX%3D39947);
Dexi_CM05836_chr09A	42760001	43120000	42859391	42859726	-	ID=Dexi9A01G0038700;Name=Dexi9A01G0038700;Alias=snap_masked-Dexi_CM05836_chr09A-processed-gene-42.209;Note=Similar to ESK1: Protein ESKIMO 1 (Arabidopsis thaliana OX%3D3702);
Dexi_CM05836_chr09A	42760001	43120000	42861928	42864106	-	ID=Dexi9A01G0038720;Name=Dexi9A01G0038720;Alias=maker-Dexi_CM05836_chr09A-snap-gene-42.352;Note=Similar to ESK1: Protein ESKIMO 1 (Arabidopsis thaliana OX%3D3702);
Dexi_CM05836_chr09A	42760001	43120000	42886425	42889793	-	ID=Dexi9A01G0038740;Name=Dexi9A01G0038740;Alias=maker-Dexi_CM05836_chr09A-snap-gene-42.353;Note=Similar to TBL3: Protein trichome birefringence-like 3 (Arabidopsis thaliana OX%3D3702);
Dexi_CM05836_chr09A	42760001	43120000	42891616	42893344	-	ID=Dexi9A01G0038750;Name=Dexi9A01G0038750;Alias=maker-Dexi_CM05836_chr09A-augustus-gene-42.86;Note=Similar to PMR5: Protein PMR5 (Arabidopsis thaliana OX%3D3702);
Dexi_CM05836_chr09A	42760001	43120000	42900626	42907909	-	ID=Dexi9A01G0038760;Name=Dexi9A01G0038760;Alias=maker-Dexi_CM05836_chr09A-augustus-gene-42.87;Note=Similar to IDM1: Increased DNA methylation 1 (Arabidopsis thaliana OX%3D3702);
Dexi_CM05836_chr09A	42760001	43120000	42966127	42966897	-	ID=Dexi9A01G0038810;Name=Dexi9A01G0038810;Alias=maker-Dexi_CM05836_chr09A-snap-gene-42.356;Note=Similar to STR10: Rhodanese-like domain-containing protein 10 (Arabidopsis thaliana OX%3D3702);
Dexi_CM05836_chr09A	42760001	43120000	42967255	42970867	-	ID=Dexi9A01G0038820;Name=Dexi9A01G0038820;Alias=augustus_masked-Dexi_CM05836_chr09A-processed-gene-42.516;Note=Similar to PLC4: Phosphoinositide phospholipase C 4 (Arabidopsis thaliana OX%3D3702);
Dexi_CM05836_chr09A	42760001	43120000	42978360	42982785	-	ID=Dexi9A01G0038830;Name=Dexi9A01G0038830;Alias=maker-Dexi_CM05836_chr09A-augustus-gene-42.90;Note=Similar to OSK3: Serine/threonine protein kinase OSK3 (Oryza sativa subsp. japonica OX%3D39947);
Dexi_CM05836_chr09A	42760001	43120000	42828027	42829224	+	ID=Dexi9A01G0038670;Name=Dexi9A01G0038670;Alias=maker-Dexi_CM05836_chr09A-snap-gene-42.269;Note=Protein of unknown function;
Dexi_CM05836_chr09A	42640001	42700000	42664976	42665818	-	ID=Dexi9A01G0038390;Name=Dexi9A01G0038390;Alias=maker-Dexi_CM05836_chr09A-snap-gene-42.329;Note=Similar to SPAC8C9.12c: Uncharacterized mitochondrial carrier C8C9.12c (Schizosaccharomyces pombe (strain 972 / ATCC 24843) OX%3D284812);
Dexi_CM05836_chr09A	42760001	43120000	42788504	42788781	-	ID=Dexi9A01G0038620;Name=Dexi9A01G0038620;Alias=maker-Dexi_CM05836_chr09A-snap-gene-42.347;Note=Protein of unknown function;
Dexi_CM05836_chr09A	42760001	43120000	42999022	43000789	+	ID=Dexi9A01G0038860;Name=Dexi9A01G0038860;Alias=maker-Dexi_CM05836_chr09A-augustus-gene-43.169;Note=Similar to LPPG: Lipid phosphate phosphatase gamma (Arabidopsis thaliana OX%3D3702);
Dexi_CM05836_chr09A	42760001	43120000	43029789	43032008	+	ID=Dexi9A01G0038910;Name=Dexi9A01G0038910;Alias=maker-Dexi_CM05836_chr09A-augustus-gene-43.170;Note=Similar to PDIL5-1: Protein disulfide isomerase-like 5-1 (Oryza sativa subsp. japonica OX%3D39947);
Dexi_CM05836_chr09A	42760001	43120000	43051999	43054367	+	ID=Dexi9A01G0038930;Name=Dexi9A01G0038930;Alias=augustus_masked-Dexi_CM05836_chr09A-processed-gene-43.406;Note=Similar to rdgBbeta: Cytoplasmic phosphatidylinositol transfer protein 1 (Drosophila melanogaster OX%3D7227);
Dexi_CM05836_chr09A	42760001	43120000	43075351	43077813	+	ID=Dexi9A01G0038950;Name=Dexi9A01G0038950;Alias=maker-Dexi_CM05836_chr09A-augustus-gene-43.172;Note=Similar to ARP1: Probable RNA-binding protein ARP1 (Arabidopsis thaliana OX%3D3702);
Dexi_CM05836_chr09A	42760001	43120000	43091436	43094428	+	ID=Dexi9A01G0038980;Name=Dexi9A01G0038980;Alias=maker-Dexi_CM05836_chr09A-augustus-gene-43.173;Note=Similar to MPK5: Mitogen-activated protein kinase 5 (Oryza sativa subsp. japonica OX%3D39947);
Dexi_CM05836_chr09A	42760001	43120000	42989850	42992006	-	ID=Dexi9A01G0038840;Name=Dexi9A01G0038840;Alias=maker-Dexi_CM05836_chr09A-augustus-gene-43.221;Note=Protein of unknown function;
Dexi_CM05836_chr09A	42760001	43120000	42993425	42996790	-	ID=Dexi9A01G0038850;Name=Dexi9A01G0038850;Alias=maker-Dexi_CM05836_chr09A-augustus-gene-43.222;Note=Similar to Tmem209: Transmembrane protein 209 (Mus musculus OX%3D10090);
Dexi_CM05836_chr09A	42760001	43120000	43002443	43004988	-	ID=Dexi9A01G0038870;Name=Dexi9A01G0038870;Alias=maker-Dexi_CM05836_chr09A-augustus-gene-43.223;Note=Similar to Txlna: Alpha-taxilin (Mus musculus OX%3D10090);
Dexi_CM05836_chr09A	42760001	43120000	43007169	43009941	-	ID=Dexi9A01G0038880;Name=Dexi9A01G0038880;Alias=augustus_masked-Dexi_CM05836_chr09A-processed-gene-43.479;Note=Similar to Os03g0288500: RNA pseudouridine synthase 5 (Oryza sativa subsp. japonica OX%3D39947);
Dexi_CM05836_chr09A	42760001	43120000	43010678	43011235	-	ID=Dexi9A01G0038890;Name=Dexi9A01G0038890;Alias=maker-Dexi_CM05836_chr09A-augustus-gene-43.225;Note=Protein of unknown function;
Dexi_CM05836_chr09A	42760001	43120000	43020479	43024657	-	ID=Dexi9A01G0038900;Name=Dexi9A01G0038900;Alias=augustus_masked-Dexi_CM05836_chr09A-processed-gene-43.481;Note=Protein of unknown function;
Dexi_CM05836_chr09A	42760001	43120000	43034484	43038216	-	ID=Dexi9A01G0038920;Name=Dexi9A01G0038920;Alias=maker-Dexi_CM05836_chr09A-snap-gene-43.88;Note=Similar to Os03g0287800: Probable glucuronosyltransferase Os03g0287800 (Oryza sativa subsp. japonica OX%3D39947);
Dexi_CM05836_chr09A	42760001	43120000	43057387	43059567	-	ID=Dexi9A01G0038940;Name=Dexi9A01G0038940;Alias=maker-Dexi_CM05836_chr09A-augustus-gene-43.228;Note=Similar to Dcaf8: DDB1- and CUL4-associated factor 8 (Mus musculus OX%3D10090);
Dexi_CM05836_chr09A	42760001	43120000	43079395	43082355	-	ID=Dexi9A01G0038960;Name=Dexi9A01G0038960;Alias=maker-Dexi_CM05836_chr09A-augustus-gene-43.229;Note=Similar to At3g11320: Probable sugar phosphate/phosphate translocator At3g11320 (Arabidopsis thaliana OX%3D3702);
Dexi_CM05836_chr09A	42760001	43120000	43086273	43088957	-	ID=Dexi9A01G0038970;Name=Dexi9A01G0038970;Alias=maker-Dexi_CM05836_chr09A-augustus-gene-43.230;Note=Similar to ADT2: Arogenate dehydratase/prephenate dehydratase 2%2C chloroplastic (Arabidopsis thaliana OX%3D3702);
Dexi_CM05836_chr09A	42760001	43120000	43095962	43098807	-	ID=Dexi9A01G0038990;Name=Dexi9A01G0038990;Alias=maker-Dexi_CM05836_chr09A-snap-gene-43.93;Note=Similar to APX1: L-ascorbate peroxidase 1%2C cytosolic (Oryza sativa subsp. japonica OX%3D39947);
Dexi_CM05836_chr09A	42760001	43120000	43109409	43110262	-	ID=Dexi9A01G0039020;Name=Dexi9A01G0039020;Alias=maker-Dexi_CM05836_chr09A-augustus-gene-43.232;Note=Protein of unknown function;
Dexi_CM05836_chr09A	42760001	43120000	43102392	43103436	+	ID=Dexi9A01G0039000;Name=Dexi9A01G0039000;Alias=maker-Dexi_CM05836_chr09A-augustus-gene-43.174;Note=Similar to SKS1: Monocopper oxidase-like protein SKS1 (Arabidopsis thaliana OX%3D3702);
Dexi_CM05836_chr09A	42760001	43120000	43106577	43107473	+	ID=Dexi9A01G0039010;Name=Dexi9A01G0039010;Alias=maker-Dexi_CM05836_chr09A-augustus-gene-43.175;Note=Protein of unknown function;
Dexi_CM05836_chr09A	45030001	45120000	45088100	45089232	+	ID=Dexi9A01G0041410;Name=Dexi9A01G0041410;Alias=maker-Dexi_CM05836_chr09A-snap-gene-45.9;Note=Similar to PRP2: Proline-rich protein 2 (Arabidopsis thaliana OX%3D3702);
Dexi_CM05836_chr09A	45030001	45120000	45094232	45094711	+	ID=Dexi9A01G0041420;Name=Dexi9A01G0041420;Alias=augustus_masked-Dexi_CM05836_chr09A-processed-gene-45.318;Note=Similar to ATJ11: Chaperone protein dnaJ 11%2C chloroplastic (Arabidopsis thaliana OX%3D3702);
Dexi_CM05836_chr09A	45030001	45120000	45032959	45041994	-	ID=Dexi9A01G0041380;Name=Dexi9A01G0041380;Alias=maker-Dexi_CM05836_chr09A-augustus-gene-45.161;Note=Similar to RLT3: Homeobox-DDT domain protein RLT3 (Arabidopsis thaliana OX%3D3702);
Dexi_CM05836_chr09A	45030001	45120000	45043157	45053467	-	ID=Dexi9A01G0041390;Name=Dexi9A01G0041390;Alias=maker-Dexi_CM05836_chr09A-augustus-gene-45.162;Note=Similar to FPP4: Filament-like plant protein 4 (Arabidopsis thaliana OX%3D3702);
Dexi_CM05836_chr09A	45030001	45120000	45074202	45075038	-	ID=Dexi9A01G0041400;Name=Dexi9A01G0041400;Alias=maker-Dexi_CM05836_chr09A-snap-gene-45.65;Note=Similar to HSP26.7: 26.7 kDa heat shock protein%2C chloroplastic (Oryza sativa subsp. japonica OX%3D39947);
Dexi_CM05836_chr09A	45030001	45120000	45104304	45108230	-	ID=Dexi9A01G0041430;Name=Dexi9A01G0041430;Alias=maker-Dexi_CM05836_chr09A-snap-gene-45.66;Note=Similar to LAX5: Auxin transporter-like protein 5 (Medicago truncatula OX%3D3880);
Dexi_CM05836_chr09A	45030001	45120000	45117078	45117302	-	ID=Dexi9A01G0041440;Name=Dexi9A01G0041440;Alias=maker-Dexi_CM05836_chr09A-snap-gene-45.67;Note=Protein of unknown function;
Dexi_CM05836_chr09A	45030001	45120000	45118141	45119160	-	ID=Dexi9A01G0041450;Name=Dexi9A01G0041450;Alias=maker-Dexi_CM05836_chr09A-snap-gene-45.68;Note=Similar to Thaumatin-like protein 1 (Prunus persica OX%3D3760);
Dexi_CM05836_chr09A	50200001	50250000	50223277	50225072	+	ID=Dexi9A01G0047010;Name=Dexi9A01G0047010;Alias=maker-Dexi_CM05836_chr09A-snap-gene-50.468;Note=Similar to At2g39510: WAT1-related protein At2g39510 (Arabidopsis thaliana OX%3D3702);
Dexi_CM05836_chr09A	50200001	50250000	50232348	50235851	+	ID=Dexi9A01G0047020;Name=Dexi9A01G0047020;Alias=maker-Dexi_CM05836_chr09A-augustus-gene-50.189;Note=Protein of unknown function;
Dexi_CM05836_chr09B	13080001	13150000	13135064	13136508	+	ID=Dexi9B01G0018390;Name=Dexi9B01G0018390;Alias=maker-Dexi_CM05836_chr09B-augustus-gene-13.129;Note=Protein of unknown function;
Dexi_CM05836_chr09B	13080001	13150000	13137137	13138640	+	ID=Dexi9B01G0018400;Name=Dexi9B01G0018400;Alias=maker-Dexi_CM05836_chr09B-augustus-gene-13.130;Note=Protein of unknown function;
Dexi_CM05836_chr09B	13080001	13150000	13075315	13079868	-	ID=Dexi9B01G0018380;Name=Dexi9B01G0018380;Alias=maker-Dexi_CM05836_chr09B-augustus-gene-13.163;Note=Protein of unknown function;
Dexi_CM05836_chr09B	39040001	39150000	39033978	39039693	+	ID=Dexi9B01G0037730;Name=Dexi9B01G0037730;Alias=maker-Dexi_CM05836_chr09B-augustus-gene-39.179;Note=Similar to SAC8: Phosphoinositide phosphatase SAC8 (Arabidopsis thaliana OX%3D3702);
Dexi_CM05836_chr09B	39040001	39150000	39047231	39050099	+	ID=Dexi9B01G0037750;Name=Dexi9B01G0037750;Alias=maker-Dexi_CM05836_chr09B-snap-gene-39.6;Note=Similar to FAD7: Omega-3 fatty acid desaturase%2C chloroplastic (Sesamum indicum OX%3D4182);
Dexi_CM05836_chr09B	39040001	39150000	39063342	39066894	+	ID=Dexi9B01G0037760;Name=Dexi9B01G0037760;Alias=genemark-Dexi_CM05836_chr09B-processed-gene-39.615;Note=Similar to At3g11180: Probable 2-oxoglutarate-dependent dioxygenase At3g111800 (Arabidopsis thaliana OX%3D3702);
Dexi_CM05836_chr09B	39040001	39150000	39113402	39115156	+	ID=Dexi9B01G0037820;Name=Dexi9B01G0037820;Alias=maker-Dexi_CM05836_chr09B-augustus-gene-39.183;Note=Similar to LPPG: Lipid phosphate phosphatase gamma (Arabidopsis thaliana OX%3D3702);
Dexi_CM05836_chr09B	39040001	39150000	39137747	39139985	+	ID=Dexi9B01G0037870;Name=Dexi9B01G0037870;Alias=augustus_masked-Dexi_CM05836_chr09B-processed-gene-39.450;Note=Similar to PDIL5-1: Protein disulfide isomerase-like 5-1 (Oryza sativa subsp. japonica OX%3D39947);
Dexi_CM05836_chr09B	39040001	39150000	39084699	39085495	-	ID=Dexi9B01G0037770;Name=Dexi9B01G0037770;Alias=maker-Dexi_CM05836_chr09B-snap-gene-39.84;Note=Similar to STR10: Rhodanese-like domain-containing protein 10 (Arabidopsis thaliana OX%3D3702);
Dexi_CM05836_chr09B	39040001	39150000	39085844	39089365	-	ID=Dexi9B01G0037780;Name=Dexi9B01G0037780;Alias=augustus_masked-Dexi_CM05836_chr09B-processed-gene-39.524;Note=Similar to PLC6: Phosphoinositide phospholipase C 6 (Arabidopsis thaliana OX%3D3702);
Dexi_CM05836_chr09B	39040001	39150000	39095870	39101236	-	ID=Dexi9B01G0037790;Name=Dexi9B01G0037790;Alias=augustus_masked-Dexi_CM05836_chr09B-processed-gene-39.526;Note=Similar to OSK4: Serine/threonine protein kinase OSK4 (Oryza sativa subsp. japonica OX%3D39947);
Dexi_CM05836_chr09B	39040001	39150000	39103807	39105860	-	ID=Dexi9B01G0037800;Name=Dexi9B01G0037800;Alias=maker-Dexi_CM05836_chr09B-augustus-gene-39.236;Note=Protein of unknown function;
Dexi_CM05836_chr09B	39040001	39150000	39106741	39110131	-	ID=Dexi9B01G0037810;Name=Dexi9B01G0037810;Alias=maker-Dexi_CM05836_chr09B-augustus-gene-39.237;Note=Similar to tmem209: Transmembrane protein 209 (Xenopus laevis OX%3D8355);
Dexi_CM05836_chr09B	39040001	39150000	39116470	39119345	-	ID=Dexi9B01G0037830;Name=Dexi9B01G0037830;Alias=maker-Dexi_CM05836_chr09B-augustus-gene-39.238;Note=Similar to TXLNA: Alpha-taxilin (Homo sapiens OX%3D9606);
Dexi_CM05836_chr09B	39040001	39150000	39120739	39124214	-	ID=Dexi9B01G0037840;Name=Dexi9B01G0037840;Alias=maker-Dexi_CM05836_chr09B-augustus-gene-39.239;Note=Similar to Os03g0288500: RNA pseudouridine synthase 5 (Oryza sativa subsp. japonica OX%3D39947);
Dexi_CM05836_chr09B	39040001	39150000	39124893	39125450	-	ID=Dexi9B01G0037850;Name=Dexi9B01G0037850;Alias=maker-Dexi_CM05836_chr09B-augustus-gene-39.240;Note=Protein of unknown function;
Dexi_CM05836_chr09B	39040001	39150000	39127266	39131516	-	ID=Dexi9B01G0037860;Name=Dexi9B01G0037860;Alias=augustus_masked-Dexi_CM05836_chr09B-processed-gene-39.531;Note=Protein of unknown function;
Dexi_CM05836_chr09B	39040001	39150000	39145935	39149618	-	ID=Dexi9B01G0037880;Name=Dexi9B01G0037880;Alias=maker-Dexi_CM05836_chr09B-snap-gene-39.96;Note=Similar to Os03g0287800: Probable glucuronosyltransferase Os03g0287800 (Oryza sativa subsp. japonica OX%3D39947);
Dexi_CM05836_chr09B	39040001	39150000	39040873	39041684	+	ID=Dexi9B01G0037740;Name=Dexi9B01G0037740;Alias=maker-Dexi_CM05836_chr09B-augustus-gene-39.180;Note=Protein of unknown function;

## Sheet: Regions_π ratio_0.01_threshold
List of candidate genomic regions under selection using π ratio method (threshold =0.1 highest value)
Chromsome	Start	End	π ratio
Dexi_CM05836_chr01A	2100001	2150000	110.244
Dexi_CM05836_chr01A	23560001	23610000	96.9984
Dexi_CM05836_chr01A	30740001	30790000	103.72
Dexi_CM05836_chr01A	30750001	30800000	90.5697
Dexi_CM05836_chr01A	30770001	30820000	98.405
Dexi_CM05836_chr01A	30780001	30830000	106.515
Dexi_CM05836_chr01A	30840001	30890000	102.997
Dexi_CM05836_chr01A	31610001	31660000	161.029
Dexi_CM05836_chr01A	31620001	31670000	238.23
Dexi_CM05836_chr01A	31630001	31680000	203.598
Dexi_CM05836_chr01A	31640001	31690000	140.927
Dexi_CM05836_chr01A	31650001	31700000	90.543
Dexi_CM05836_chr01A	33130001	33180000	91.4201
Dexi_CM05836_chr01A	33230001	33280000	99.0268
Dexi_CM05836_chr01A	33240001	33290000	107.94
Dexi_CM05836_chr01A	33250001	33300000	103.474
Dexi_CM05836_chr01A	35560001	35610000	93.5679
Dexi_CM05836_chr01A	35700001	35750000	114.411
Dexi_CM05836_chr01A	35760001	35810000	104.331
Dexi_CM05836_chr01A	36360001	36410000	150.309
Dexi_CM05836_chr01A	36370001	36420000	154.886
Dexi_CM05836_chr01A	36870001	36920000	101.666
Dexi_CM05836_chr01A	710001	760000	114.716
Dexi_CM05836_chr01A	720001	770000	109.012
Dexi_CM05836_chr01A	750001	800000	124.857
Dexi_CM05836_chr01B	10020001	10070000	150.565
Dexi_CM05836_chr01B	10030001	10080000	146.251
Dexi_CM05836_chr01B	10540001	10590000	94.3323
Dexi_CM05836_chr01B	11970001	12020000	112.103
Dexi_CM05836_chr01B	14940001	14990000	121.05
Dexi_CM05836_chr01B	14950001	15000000	100.662
Dexi_CM05836_chr01B	18680001	18730000	113.233
Dexi_CM05836_chr01B	18690001	18740000	102.85
Dexi_CM05836_chr01B	18900001	18950000	121.066
Dexi_CM05836_chr01B	18910001	18960000	108.357
Dexi_CM05836_chr01B	18920001	18970000	111.192
Dexi_CM05836_chr01B	22060001	22110000	109.216
Dexi_CM05836_chr01B	22070001	22120000	109.274
Dexi_CM05836_chr01B	22080001	22130000	112.582
Dexi_CM05836_chr01B	22090001	22140000	100.117
Dexi_CM05836_chr01B	22430001	22480000	90.9753
Dexi_CM05836_chr01B	2820001	2870000	708.07
Dexi_CM05836_chr01B	28510001	28560000	101.344
Dexi_CM05836_chr01B	32630001	32680000	103.785
Dexi_CM05836_chr01B	32640001	32690000	165.062
Dexi_CM05836_chr01B	32650001	32700000	161.079
Dexi_CM05836_chr01B	32660001	32710000	112.298
Dexi_CM05836_chr01B	32670001	32720000	162.67
Dexi_CM05836_chr01B	32680001	32730000	119.969
Dexi_CM05836_chr01B	32710001	32760000	95.5031
Dexi_CM05836_chr01B	32720001	32770000	92.3644
Dexi_CM05836_chr01B	3340001	3390000	107.161
Dexi_CM05836_chr01B	3350001	3400000	97.1002
Dexi_CM05836_chr01B	33640001	33690000	123.195
Dexi_CM05836_chr01B	33650001	33700000	101.97
Dexi_CM05836_chr01B	34800001	34850000	90.0474
Dexi_CM05836_chr01B	35000001	35050000	90.4396
Dexi_CM05836_chr01B	35010001	35060000	94.5668
Dexi_CM05836_chr01B	35140001	35190000	111.563
Dexi_CM05836_chr01B	3570001	3620000	296.985
Dexi_CM05836_chr01B	3880001	3930000	139.076
Dexi_CM05836_chr01B	4530001	4580000	97.5751
Dexi_CM05836_chr01B	4540001	4590000	90.9463
Dexi_CM05836_chr01B	4550001	4600000	111.962
Dexi_CM05836_chr01B	4560001	4610000	96.497
Dexi_CM05836_chr01B	4750001	4800000	96.6028
Dexi_CM05836_chr01B	4900001	4950000	169.649
Dexi_CM05836_chr01B	4910001	4960000	170.94
Dexi_CM05836_chr01B	5220001	5270000	93.5976
Dexi_CM05836_chr01B	5230001	5280000	117.764
Dexi_CM05836_chr01B	5750001	5800000	90.9692
Dexi_CM05836_chr01B	5920001	5970000	97.9552
Dexi_CM05836_chr01B	5930001	5980000	115.787
Dexi_CM05836_chr01B	5940001	5990000	104.31
Dexi_CM05836_chr01B	9620001	9670000	95.3088
Dexi_CM05836_chr02A	11190001	11240000	112.284
Dexi_CM05836_chr02A	11200001	11250000	102.068
Dexi_CM05836_chr02A	11510001	11560000	153.593
Dexi_CM05836_chr02A	18520001	18570000	99.0262
Dexi_CM05836_chr02A	22410001	22460000	104.623
Dexi_CM05836_chr02A	28220001	28270000	93.4259
Dexi_CM05836_chr02A	28560001	28610000	90.4798
Dexi_CM05836_chr02A	30190001	30240000	125.382
Dexi_CM05836_chr02A	30210001	30260000	91.2685
Dexi_CM05836_chr02A	33700001	33750000	101.697
Dexi_CM05836_chr02A	33950001	34000000	178.67
Dexi_CM05836_chr02A	35400001	35450000	140.616
Dexi_CM05836_chr02A	35410001	35460000	140.616
Dexi_CM05836_chr02A	37050001	37100000	119.547
Dexi_CM05836_chr02A	37060001	37110000	102.637
Dexi_CM05836_chr02A	38360001	38410000	134.171
Dexi_CM05836_chr02A	38560001	38610000	125.401
Dexi_CM05836_chr02A	39670001	39720000	123.462
Dexi_CM05836_chr02A	42630001	42680000	228.555
Dexi_CM05836_chr02A	42640001	42690000	303.335
Dexi_CM05836_chr02A	42650001	42700000	237.21
Dexi_CM05836_chr02A	42660001	42710000	180.015
Dexi_CM05836_chr02A	42670001	42720000	103.305
Dexi_CM05836_chr02A	42750001	42800000	115.028
Dexi_CM05836_chr02A	9030001	9080000	90.4048
Dexi_CM05836_chr02B	2460001	2510000	258.339
Dexi_CM05836_chr02B	25630001	25680000	94.1966
Dexi_CM05836_chr02B	25640001	25690000	133.18
Dexi_CM05836_chr02B	25670001	25720000	94.6608
Dexi_CM05836_chr02B	2780001	2830000	322.029
Dexi_CM05836_chr02B	2790001	2840000	97.4235
Dexi_CM05836_chr02B	28340001	28390000	113.282
Dexi_CM05836_chr02B	29090001	29140000	106.869
Dexi_CM05836_chr02B	29100001	29150000	123.54
Dexi_CM05836_chr02B	29110001	29160000	121.133
Dexi_CM05836_chr02B	29120001	29170000	125.114
Dexi_CM05836_chr02B	29130001	29180000	102.019
Dexi_CM05836_chr02B	30100001	30150000	114.146
Dexi_CM05836_chr02B	30110001	30160000	129.38
Dexi_CM05836_chr02B	30120001	30170000	91.4537
Dexi_CM05836_chr02B	30150001	30200000	92.4008
Dexi_CM05836_chr02B	32680001	32730000	104.151
Dexi_CM05836_chr02B	32690001	32740000	128.217
Dexi_CM05836_chr02B	32860001	32910000	93.8315
Dexi_CM05836_chr02B	32880001	32930000	98.1805
Dexi_CM05836_chr02B	32890001	32940000	128.094
Dexi_CM05836_chr02B	32900001	32950000	99.5131
Dexi_CM05836_chr02B	32910001	32960000	100.776
Dexi_CM05836_chr02B	33140001	33190000	90.7282
Dexi_CM05836_chr02B	33150001	33200000	97.3913
Dexi_CM05836_chr02B	33290001	33340000	96.611
Dexi_CM05836_chr02B	33510001	33560000	139.343
Dexi_CM05836_chr02B	33520001	33570000	117.734
Dexi_CM05836_chr02B	33530001	33580000	126.664
Dexi_CM05836_chr02B	33540001	33590000	109.283
Dexi_CM05836_chr02B	33550001	33600000	97.9233
Dexi_CM05836_chr02B	33670001	33720000	118.822
Dexi_CM05836_chr02B	33680001	33730000	101.282
Dexi_CM05836_chr02B	34300001	34350000	115.037
Dexi_CM05836_chr02B	34310001	34360000	100.579
Dexi_CM05836_chr02B	34320001	34370000	94.5943
Dexi_CM05836_chr02B	34680001	34730000	107.028
Dexi_CM05836_chr02B	34690001	34740000	106.474
Dexi_CM05836_chr02B	34700001	34750000	116.817
Dexi_CM05836_chr02B	34710001	34760000	120.93
Dexi_CM05836_chr02B	34720001	34770000	125.576
Dexi_CM05836_chr02B	37860001	37910000	111.714
Dexi_CM05836_chr02B	37880001	37930000	95.0993
Dexi_CM05836_chr02B	39230001	39280000	105.852
Dexi_CM05836_chr02B	39240001	39290000	144.695
Dexi_CM05836_chr02B	39300001	39350000	111.901
Dexi_CM05836_chr02B	39310001	39360000	96.5978
Dexi_CM05836_chr02B	39320001	39370000	123.924
Dexi_CM05836_chr02B	43100001	43150000	348.38
Dexi_CM05836_chr02B	5330001	5380000	94.8449
Dexi_CM05836_chr03A	10070001	10120000	95.1345
Dexi_CM05836_chr03A	10080001	10130000	109.233
Dexi_CM05836_chr03A	10090001	10140000	114.118
Dexi_CM05836_chr03A	12860001	12910000	122.814
Dexi_CM05836_chr03A	13360001	13410000	115.496
Dexi_CM05836_chr03A	13740001	13790000	113.257
Dexi_CM05836_chr03A	15280001	15330000	120.491
Dexi_CM05836_chr03A	16190001	16240000	123.617
Dexi_CM05836_chr03A	19290001	19340000	95.6893
Dexi_CM05836_chr03A	19300001	19350000	93.1073
Dexi_CM05836_chr03A	19920001	19970000	96.269
Dexi_CM05836_chr03A	19980001	20030000	107.237
Dexi_CM05836_chr03A	19990001	20040000	166.695
Dexi_CM05836_chr03A	20000001	20050000	192.952
Dexi_CM05836_chr03A	20010001	20060000	180.556
Dexi_CM05836_chr03A	20020001	20070000	186.292
Dexi_CM05836_chr03A	20030001	20080000	156.254
Dexi_CM05836_chr03A	20040001	20090000	136.601
Dexi_CM05836_chr03A	20050001	20100000	95.5018
Dexi_CM05836_chr03A	39230001	39280000	91.5028
Dexi_CM05836_chr03A	5790001	5840000	92.01
Dexi_CM05836_chr03A	5810001	5860000	108.667
Dexi_CM05836_chr03A	8530001	8580000	89.9726
Dexi_CM05836_chr03A	8540001	8590000	93.1057
Dexi_CM05836_chr03A	8940001	8990000	155.137
Dexi_CM05836_chr03A	8950001	9000000	144.293
Dexi_CM05836_chr03A	9310001	9360000	95.7218
Dexi_CM05836_chr03A	9320001	9370000	103.346
Dexi_CM05836_chr03A	9330001	9380000	111.182
Dexi_CM05836_chr03A	9800001	9850000	99.1468
Dexi_CM05836_chr03A	9810001	9860000	128.919
Dexi_CM05836_chr03A	9820001	9870000	190.05
Dexi_CM05836_chr03A	9830001	9880000	172.08
Dexi_CM05836_chr03A	9840001	9890000	109.461
Dexi_CM05836_chr03B	11280001	11330000	92.6631
Dexi_CM05836_chr03B	11290001	11340000	96.4198
Dexi_CM05836_chr03B	11970001	12020000	90.1473
Dexi_CM05836_chr03B	11990001	12040000	92.5939
Dexi_CM05836_chr03B	12780001	12830000	121.609
Dexi_CM05836_chr03B	12790001	12840000	126.226
Dexi_CM05836_chr03B	12800001	12850000	100.902
Dexi_CM05836_chr03B	12810001	12860000	127.135
Dexi_CM05836_chr03B	12820001	12870000	102.547
Dexi_CM05836_chr03B	14710001	14760000	97.9783
Dexi_CM05836_chr03B	14890001	14940000	266.225
Dexi_CM05836_chr03B	14910001	14960000	231.747
Dexi_CM05836_chr03B	15260001	15310000	120.379
Dexi_CM05836_chr03B	15270001	15320000	102.579
Dexi_CM05836_chr03B	15280001	15330000	99.8227
Dexi_CM05836_chr03B	16670001	16720000	112.966
Dexi_CM05836_chr03B	20390001	20440000	95.6895
Dexi_CM05836_chr03B	6450001	6500000	102.142
Dexi_CM05836_chr03B	8110001	8160000	93.2804
Dexi_CM05836_chr04A	12100001	12150000	100.583
Dexi_CM05836_chr04A	12110001	12160000	106.32
Dexi_CM05836_chr04A	1930001	1980000	108.986
Dexi_CM05836_chr04A	20930001	20980000	107.451
Dexi_CM05836_chr04A	23670001	23720000	163.405
Dexi_CM05836_chr04A	23680001	23730000	133.433
Dexi_CM05836_chr04A	3340001	3390000	137.34
Dexi_CM05836_chr04A	3350001	3400000	95.745
Dexi_CM05836_chr04B	14460001	14510000	106.319
Dexi_CM05836_chr04B	14470001	14520000	147.138
Dexi_CM05836_chr04B	15420001	15470000	102.118
Dexi_CM05836_chr04B	19010001	19060000	102.283
Dexi_CM05836_chr04B	19020001	19070000	96.516
Dexi_CM05836_chr04B	19340001	19390000	108.347
Dexi_CM05836_chr04B	19350001	19400000	121.979
Dexi_CM05836_chr04B	19410001	19460000	114.621
Dexi_CM05836_chr04B	19420001	19470000	146.911
Dexi_CM05836_chr04B	20520001	20570000	100.921
Dexi_CM05836_chr04B	20530001	20580000	140.988
Dexi_CM05836_chr04B	20730001	20780000	107.154
Dexi_CM05836_chr04B	21600001	21650000	91.8027
Dexi_CM05836_chr04B	2970001	3020000	144.039
Dexi_CM05836_chr04B	4040001	4090000	91.1292
Dexi_CM05836_chr04B	5280001	5330000	114.246
Dexi_CM05836_chr04B	5460001	5510000	895.499
Dexi_CM05836_chr04B	5540001	5590000	173.524
Dexi_CM05836_chr04B	7080001	7130000	94.6691
Dexi_CM05836_chr05A	1210001	1260000	134.459
Dexi_CM05836_chr05A	12170001	12220000	115.458
Dexi_CM05836_chr05A	20380001	20430000	124.013
Dexi_CM05836_chr05A	20390001	20440000	102.284
Dexi_CM05836_chr05A	26090001	26140000	102.993
Dexi_CM05836_chr05A	26100001	26150000	102.51
Dexi_CM05836_chr05A	26110001	26160000	116.819
Dexi_CM05836_chr05A	26120001	26170000	92.1553
Dexi_CM05836_chr05A	26300001	26350000	148.994
Dexi_CM05836_chr05A	26550001	26600000	94.318
Dexi_CM05836_chr05A	26560001	26610000	132.132
Dexi_CM05836_chr05A	26570001	26620000	96.1312
Dexi_CM05836_chr05A	26750001	26800000	108.391
Dexi_CM05836_chr05A	27720001	27770000	91.5274
Dexi_CM05836_chr05A	27730001	27780000	104.668
Dexi_CM05836_chr05A	27740001	27790000	91.4776
Dexi_CM05836_chr05A	28890001	28940000	109.367
Dexi_CM05836_chr05A	29230001	29280000	98.3737
Dexi_CM05836_chr05A	31130001	31180000	99.4425
Dexi_CM05836_chr05A	31140001	31190000	100.183
Dexi_CM05836_chr05A	31160001	31210000	118.11
Dexi_CM05836_chr05A	32090001	32140000	142.463
Dexi_CM05836_chr05A	37760001	37810000	95.6333
Dexi_CM05836_chr05A	37770001	37820000	108.679
Dexi_CM05836_chr05A	38100001	38150000	95.5894
Dexi_CM05836_chr05A	38110001	38160000	96.805
Dexi_CM05836_chr05A	39970001	40020000	193.57
Dexi_CM05836_chr05A	39980001	40030000	190.699
Dexi_CM05836_chr05A	39990001	40040000	101.311
Dexi_CM05836_chr05A	40000001	40050000	105.36
Dexi_CM05836_chr05A	40010001	40060000	92.1951
Dexi_CM05836_chr05A	8920001	8970000	92.1819
Dexi_CM05836_chr05A	8940001	8990000	93.9097
Dexi_CM05836_chr05B	10810001	10860000	90.4097
Dexi_CM05836_chr05B	10820001	10870000	90.4777
Dexi_CM05836_chr05B	12470001	12520000	90.3335
Dexi_CM05836_chr05B	12490001	12540000	100.605
Dexi_CM05836_chr05B	13260001	13310000	92.1249
Dexi_CM05836_chr05B	13270001	13320000	102.544
Dexi_CM05836_chr05B	18430001	18480000	565.269
Dexi_CM05836_chr05B	18840001	18890000	90.8379
Dexi_CM05836_chr05B	18850001	18900000	102.029
Dexi_CM05836_chr05B	19300001	19350000	91.0431
Dexi_CM05836_chr05B	19310001	19360000	139.158
Dexi_CM05836_chr05B	19320001	19370000	91.1668
Dexi_CM05836_chr05B	20310001	20360000	93.8693
Dexi_CM05836_chr05B	22070001	22120000	95.8331
Dexi_CM05836_chr05B	23560001	23610000	101.307
Dexi_CM05836_chr05B	23570001	23620000	127.731
Dexi_CM05836_chr05B	23580001	23630000	169.685
Dexi_CM05836_chr05B	23590001	23640000	101.393
Dexi_CM05836_chr05B	23600001	23650000	93.4949
Dexi_CM05836_chr05B	27060001	27110000	92.5726
Dexi_CM05836_chr05B	27250001	27300000	107.013
Dexi_CM05836_chr05B	27260001	27310000	125.876
Dexi_CM05836_chr05B	27380001	27430000	96.2322
Dexi_CM05836_chr05B	27390001	27440000	94.2296
Dexi_CM05836_chr05B	28030001	28080000	90.0399
Dexi_CM05836_chr05B	28210001	28260000	118.182
Dexi_CM05836_chr05B	28220001	28270000	147.305
Dexi_CM05836_chr05B	28230001	28280000	116.082
Dexi_CM05836_chr05B	28680001	28730000	120.352
Dexi_CM05836_chr05B	28690001	28740000	118.087
Dexi_CM05836_chr05B	28770001	28820000	97.3018
Dexi_CM05836_chr05B	28780001	28830000	107.573
Dexi_CM05836_chr05B	28790001	28840000	93.7505
Dexi_CM05836_chr05B	28950001	29000000	102.199
Dexi_CM05836_chr05B	28960001	29010000	132.024
Dexi_CM05836_chr05B	28970001	29020000	99.0654
Dexi_CM05836_chr05B	30500001	30550000	107.244
Dexi_CM05836_chr05B	30520001	30570000	90.1248
Dexi_CM05836_chr05B	32500001	32550000	93.9215
Dexi_CM05836_chr05B	32740001	32790000	101.258
Dexi_CM05836_chr05B	33320001	33370000	122.32
Dexi_CM05836_chr05B	35700001	35750000	90.768
Dexi_CM05836_chr05B	3670001	3720000	111.839
Dexi_CM05836_chr05B	37090001	37140000	117.554
Dexi_CM05836_chr05B	37100001	37150000	111.108
Dexi_CM05836_chr05B	37940001	37990000	103.25
Dexi_CM05836_chr05B	390001	440000	99.7688
Dexi_CM05836_chr05B	400001	450000	105.094
Dexi_CM05836_chr05B	410001	460000	100.333
Dexi_CM05836_chr05B	4630001	4680000	115.4
Dexi_CM05836_chr05B	4640001	4690000	94.7338
Dexi_CM05836_chr05B	740001	790000	106.377
Dexi_CM05836_chr05B	750001	800000	95.9199
Dexi_CM05836_chr05B	7520001	7570000	102.89
Dexi_CM05836_chr05B	7530001	7580000	122.471
Dexi_CM05836_chr05B	7540001	7590000	101.478
Dexi_CM05836_chr05B	7600001	7650000	93.134
Dexi_CM05836_chr05B	7850001	7900000	107.113
Dexi_CM05836_chr05B	8950001	9000000	108.847
Dexi_CM05836_chr06A	15840001	15890000	93.8331
Dexi_CM05836_chr06A	19070001	19120000	98.302
Dexi_CM05836_chr06A	19080001	19130000	106.113
Dexi_CM05836_chr06A	19090001	19140000	122.565
Dexi_CM05836_chr06A	19100001	19150000	108.851
Dexi_CM05836_chr06A	19330001	19380000	260.7
Dexi_CM05836_chr06A	19340001	19390000	723.041
Dexi_CM05836_chr06A	19630001	19680000	170.911
Dexi_CM05836_chr06A	20600001	20650000	90.1987
Dexi_CM05836_chr06A	20610001	20660000	127.005
Dexi_CM05836_chr06A	20620001	20670000	93.5523
Dexi_CM05836_chr06A	21470001	21520000	200.222
Dexi_CM05836_chr06A	22760001	22810000	100.63
Dexi_CM05836_chr06A	23030001	23080000	105.005
Dexi_CM05836_chr06A	23040001	23090000	106.904
Dexi_CM05836_chr06A	24380001	24430000	94.0719
Dexi_CM05836_chr06A	24510001	24560000	104.63
Dexi_CM05836_chr06A	24520001	24570000	131.935
Dexi_CM05836_chr06A	24860001	24910000	96.3645
Dexi_CM05836_chr06A	24870001	24920000	93.8966
Dexi_CM05836_chr06A	24880001	24930000	104.498
Dexi_CM05836_chr06A	26840001	26890000	92.1588
Dexi_CM05836_chr06A	27240001	27290000	153.866
Dexi_CM05836_chr06A	27250001	27300000	1590.6
Dexi_CM05836_chr06A	27450001	27500000	112.099
Dexi_CM05836_chr06A	27460001	27510000	564.258
Dexi_CM05836_chr06A	27470001	27520000	1034.58
Dexi_CM05836_chr06A	27480001	27530000	1034.58
Dexi_CM05836_chr06A	27490001	27540000	1034.58
Dexi_CM05836_chr06A	27500001	27550000	1034.58
Dexi_CM05836_chr06A	28090001	28140000	172.225
Dexi_CM05836_chr06A	28350001	28400000	138.769
Dexi_CM05836_chr06A	28360001	28410000	101.355
Dexi_CM05836_chr06B	10020001	10070000	101.878
Dexi_CM05836_chr06B	10030001	10080000	103.763
Dexi_CM05836_chr06B	17810001	17860000	110.391
Dexi_CM05836_chr06B	22720001	22770000	112.387
Dexi_CM05836_chr06B	25160001	25210000	92.979
Dexi_CM05836_chr06B	25170001	25220000	155.616
Dexi_CM05836_chr06B	25180001	25230000	155.616
Dexi_CM05836_chr06B	25190001	25240000	175.407
Dexi_CM05836_chr06B	25990001	26040000	97.415
Dexi_CM05836_chr06B	26000001	26050000	108.417
Dexi_CM05836_chr06B	26010001	26060000	100.156
Dexi_CM05836_chr06B	26020001	26070000	91.528
Dexi_CM05836_chr06B	26170001	26220000	108.85
Dexi_CM05836_chr07A	17280001	17330000	103.961
Dexi_CM05836_chr07A	17290001	17340000	100.63
Dexi_CM05836_chr07A	17300001	17350000	92.6933
Dexi_CM05836_chr07A	20680001	20730000	129.557
Dexi_CM05836_chr07A	20690001	20740000	97.8066
Dexi_CM05836_chr07A	21010001	21060000	106.765
Dexi_CM05836_chr07A	21320001	21370000	97.4261
Dexi_CM05836_chr07A	21780001	21830000	104.972
Dexi_CM05836_chr07A	22460001	22510000	94.9675
Dexi_CM05836_chr07A	22490001	22540000	134.586
Dexi_CM05836_chr07A	25750001	25800000	107.887
Dexi_CM05836_chr07A	26060001	26110000	91.8626
Dexi_CM05836_chr07A	26470001	26520000	123.296
Dexi_CM05836_chr07A	26480001	26530000	103.107
Dexi_CM05836_chr07A	30200001	30250000	94.332
Dexi_CM05836_chr07A	31110001	31160000	106.429
Dexi_CM05836_chr07B	14790001	14840000	92.1406
Dexi_CM05836_chr07B	17720001	17770000	104.387
Dexi_CM05836_chr07B	17730001	17780000	110.11
Dexi_CM05836_chr07B	17740001	17790000	113.392
Dexi_CM05836_chr07B	17750001	17800000	103.95
Dexi_CM05836_chr07B	17860001	17910000	358.064
Dexi_CM05836_chr07B	17930001	17980000	98.9555
Dexi_CM05836_chr07B	17940001	17990000	94.0821
Dexi_CM05836_chr07B	18830001	18880000	97.7935
Dexi_CM05836_chr07B	18840001	18890000	106.134
Dexi_CM05836_chr07B	20540001	20590000	120.149
Dexi_CM05836_chr07B	20550001	20600000	108.714
Dexi_CM05836_chr07B	20560001	20610000	103.361
Dexi_CM05836_chr07B	21510001	21560000	91.5205
Dexi_CM05836_chr07B	21520001	21570000	157.848
Dexi_CM05836_chr07B	21530001	21580000	171.06
Dexi_CM05836_chr07B	21540001	21590000	157.654
Dexi_CM05836_chr07B	21550001	21600000	118.347
Dexi_CM05836_chr07B	23380001	23430000	90.3638
Dexi_CM05836_chr07B	23540001	23590000	99.8448
Dexi_CM05836_chr07B	23550001	23600000	97.7704
Dexi_CM05836_chr07B	23560001	23610000	106.155
Dexi_CM05836_chr07B	24710001	24760000	95.315
Dexi_CM05836_chr07B	26120001	26170000	89.9763
Dexi_CM05836_chr07B	26140001	26190000	111.309
Dexi_CM05836_chr07B	26230001	26280000	103.056
Dexi_CM05836_chr07B	26720001	26770000	101.272
Dexi_CM05836_chr07B	27820001	27870000	96.9073
Dexi_CM05836_chr07B	27830001	27880000	91.8158
Dexi_CM05836_chr07B	9240001	9290000	131.67
Dexi_CM05836_chr08A	21260001	21310000	93.5753
Dexi_CM05836_chr08A	21330001	21380000	95.8115
Dexi_CM05836_chr09A	10340001	10390000	98.9276
Dexi_CM05836_chr09A	11410001	11460000	275.16
Dexi_CM05836_chr09A	11450001	11500000	382.717
Dexi_CM05836_chr09A	11520001	11570000	296.144
Dexi_CM05836_chr09A	13430001	13480000	606.035
Dexi_CM05836_chr09A	15480001	15530000	101.057
Dexi_CM05836_chr09A	15500001	15550000	96.4985
Dexi_CM05836_chr09A	15680001	15730000	137.132
Dexi_CM05836_chr09A	15690001	15740000	100.268
Dexi_CM05836_chr09A	16980001	17030000	142.656
Dexi_CM05836_chr09A	16990001	17040000	90.3519
Dexi_CM05836_chr09A	1760001	1810000	92.6644
Dexi_CM05836_chr09A	180001	230000	100.024
Dexi_CM05836_chr09A	190001	240000	92.5862
Dexi_CM05836_chr09A	20560001	20610000	128.342
Dexi_CM05836_chr09A	2350001	2400000	367.868
Dexi_CM05836_chr09A	2360001	2410000	1548.12
Dexi_CM05836_chr09A	3290001	3340000	139.452
Dexi_CM05836_chr09A	3300001	3350000	91.5969
Dexi_CM05836_chr09A	33330001	33380000	99.886
Dexi_CM05836_chr09A	33340001	33390000	100.09
Dexi_CM05836_chr09A	34610001	34660000	103.069
Dexi_CM05836_chr09A	34620001	34670000	95.3597
Dexi_CM05836_chr09A	34630001	34680000	151.005
Dexi_CM05836_chr09A	38770001	38820000	94.5178
Dexi_CM05836_chr09A	41350001	41400000	106.56
Dexi_CM05836_chr09A	43430001	43480000	122.564
Dexi_CM05836_chr09A	43440001	43490000	119.278
Dexi_CM05836_chr09A	43450001	43500000	142.591
Dexi_CM05836_chr09A	43460001	43510000	119.917
Dexi_CM05836_chr09A	43470001	43520000	129.69
Dexi_CM05836_chr09A	44180001	44230000	104.554
Dexi_CM05836_chr09A	44190001	44240000	115.753
Dexi_CM05836_chr09A	44200001	44250000	98.9
Dexi_CM05836_chr09A	4450001	4500000	91.0884
Dexi_CM05836_chr09A	4460001	4510000	143.712
Dexi_CM05836_chr09A	4470001	4520000	148.105
Dexi_CM05836_chr09A	4480001	4530000	138.182
Dexi_CM05836_chr09A	45180001	45230000	107.885
Dexi_CM05836_chr09A	45190001	45240000	100.153
Dexi_CM05836_chr09A	45370001	45420000	92.1308
Dexi_CM05836_chr09A	45380001	45430000	119.199
Dexi_CM05836_chr09A	48730001	48780000	160.939
Dexi_CM05836_chr09A	4880001	4930000	128.078
Dexi_CM05836_chr09A	48890001	48940000	102.417
Dexi_CM05836_chr09A	48900001	48950000	99.921
Dexi_CM05836_chr09A	4890001	4940000	96.2426
Dexi_CM05836_chr09A	48910001	48960000	108.113
Dexi_CM05836_chr09A	4900001	4950000	95.3656
Dexi_CM05836_chr09A	49550001	49600000	94.9878
Dexi_CM05836_chr09A	49560001	49610000	187.437
Dexi_CM05836_chr09A	50040001	50090000	116.665
Dexi_CM05836_chr09A	50210001	50260000	161.716
Dexi_CM05836_chr09A	50220001	50270000	127.399
Dexi_CM05836_chr09A	50230001	50280000	122.508
Dexi_CM05836_chr09A	50240001	50290000	140.677
Dexi_CM05836_chr09A	50250001	50300000	146.808
Dexi_CM05836_chr09A	50610001	50660000	91.0774
Dexi_CM05836_chr09A	50620001	50670000	107.942
Dexi_CM05836_chr09A	5460001	5510000	97.3115
Dexi_CM05836_chr09A	5470001	5520000	103.375
Dexi_CM05836_chr09A	5480001	5530000	113.025
Dexi_CM05836_chr09A	5490001	5540000	104.097
Dexi_CM05836_chr09A	6400001	6450000	105.86
Dexi_CM05836_chr09A	6500001	6550000	98.6859
Dexi_CM05836_chr09A	6510001	6560000	92.4807
Dexi_CM05836_chr09A	7660001	7710000	104.736
Dexi_CM05836_chr09A	7680001	7730000	111.604
Dexi_CM05836_chr09A	7690001	7740000	92.1011
Dexi_CM05836_chr09A	7700001	7750000	96.1841
Dexi_CM05836_chr09A	7710001	7760000	95.8956
Dexi_CM05836_chr09A	7720001	7770000	118.283
Dexi_CM05836_chr09A	7730001	7780000	122.161
Dexi_CM05836_chr09A	7740001	7790000	99.8036
Dexi_CM05836_chr09A	7980001	8030000	90.818
Dexi_CM05836_chr09A	7990001	8040000	104.122
Dexi_CM05836_chr09A	8140001	8190000	141.618
Dexi_CM05836_chr09A	8150001	8200000	90.373
Dexi_CM05836_chr09A	820001	870000	131.388
Dexi_CM05836_chr09A	8240001	8290000	107.349
Dexi_CM05836_chr09A	8250001	8300000	97.9582
Dexi_CM05836_chr09A	8260001	8310000	96.1644
Dexi_CM05836_chr09A	8650001	8700000	100.515
Dexi_CM05836_chr09A	8710001	8760000	121.943
Dexi_CM05836_chr09A	9690001	9740000	104.077
Dexi_CM05836_chr09B	10080001	10130000	103.7
Dexi_CM05836_chr09B	10150001	10200000	117.621
Dexi_CM05836_chr09B	10270001	10320000	115.947
Dexi_CM05836_chr09B	10480001	10530000	106.062
Dexi_CM05836_chr09B	11080001	11130000	100.579
Dexi_CM05836_chr09B	11090001	11140000	120.757
Dexi_CM05836_chr09B	1160001	1210000	125.214
Dexi_CM05836_chr09B	1170001	1220000	138.062
Dexi_CM05836_chr09B	1180001	1230000	107.681
Dexi_CM05836_chr09B	12530001	12580000	142.107
Dexi_CM05836_chr09B	12540001	12590000	129.87
Dexi_CM05836_chr09B	12550001	12600000	129.87
Dexi_CM05836_chr09B	12560001	12610000	170.841
Dexi_CM05836_chr09B	13190001	13240000	108.463
Dexi_CM05836_chr09B	13200001	13250000	120.139
Dexi_CM05836_chr09B	13210001	13260000	108.939
Dexi_CM05836_chr09B	13410001	13460000	139.356
Dexi_CM05836_chr09B	13430001	13480000	90.1233
Dexi_CM05836_chr09B	15230001	15280000	194.512
Dexi_CM05836_chr09B	15240001	15290000	183.854
Dexi_CM05836_chr09B	160001	210000	102.649
Dexi_CM05836_chr09B	170001	220000	125.864
Dexi_CM05836_chr09B	17180001	17230000	116.952
Dexi_CM05836_chr09B	17190001	17240000	119.26
Dexi_CM05836_chr09B	17200001	17250000	113.736
Dexi_CM05836_chr09B	17210001	17260000	94.6239
Dexi_CM05836_chr09B	17220001	17270000	107.218
Dexi_CM05836_chr09B	17230001	17280000	100.453
Dexi_CM05836_chr09B	17240001	17290000	124.919
Dexi_CM05836_chr09B	18730001	18780000	112.556
Dexi_CM05836_chr09B	23280001	23330000	128.356
Dexi_CM05836_chr09B	26760001	26810000	107.987
Dexi_CM05836_chr09B	27250001	27300000	89.9661
Dexi_CM05836_chr09B	28610001	28660000	106.554
Dexi_CM05836_chr09B	30230001	30280000	107.55
Dexi_CM05836_chr09B	30240001	30290000	101.762
Dexi_CM05836_chr09B	30250001	30300000	97.1136
Dexi_CM05836_chr09B	30260001	30310000	109.987
Dexi_CM05836_chr09B	31490001	31540000	113.839
Dexi_CM05836_chr09B	31510001	31560000	90.2515
Dexi_CM05836_chr09B	31570001	31620000	191.546
Dexi_CM05836_chr09B	31590001	31640000	143.551
Dexi_CM05836_chr09B	31730001	31780000	105.787
Dexi_CM05836_chr09B	3310001	3360000	117.689
Dexi_CM05836_chr09B	33630001	33680000	96.5376
Dexi_CM05836_chr09B	33670001	33720000	90.5145
Dexi_CM05836_chr09B	3490001	3540000	119.44
Dexi_CM05836_chr09B	3500001	3550000	146.975
Dexi_CM05836_chr09B	3510001	3560000	155.626
Dexi_CM05836_chr09B	37490001	37540000	270.972
Dexi_CM05836_chr09B	38940001	38990000	97.4398
Dexi_CM05836_chr09B	38950001	39000000	113.5
Dexi_CM05836_chr09B	38960001	39010000	98.0697
Dexi_CM05836_chr09B	38970001	39020000	103.931
Dexi_CM05836_chr09B	38980001	39030000	97.4266
Dexi_CM05836_chr09B	38990001	39040000	94.4764
Dexi_CM05836_chr09B	39020001	39070000	104.311
Dexi_CM05836_chr09B	39030001	39080000	124.732
Dexi_CM05836_chr09B	39040001	39090000	143.467
Dexi_CM05836_chr09B	39050001	39100000	160.42
Dexi_CM05836_chr09B	39060001	39110000	141.954
Dexi_CM05836_chr09B	39070001	39120000	115.917
Dexi_CM05836_chr09B	39080001	39130000	115.113
Dexi_CM05836_chr09B	39090001	39140000	112.6
Dexi_CM05836_chr09B	39100001	39150000	135.847
Dexi_CM05836_chr09B	39110001	39160000	169.991
Dexi_CM05836_chr09B	39120001	39170000	149.41
Dexi_CM05836_chr09B	39240001	39290000	96.1908
Dexi_CM05836_chr09B	39250001	39300000	94.1359
Dexi_CM05836_chr09B	39260001	39310000	102.564
Dexi_CM05836_chr09B	39270001	39320000	107.118
Dexi_CM05836_chr09B	40110001	40160000	105.368
Dexi_CM05836_chr09B	40170001	40220000	123.085
Dexi_CM05836_chr09B	40180001	40230000	128.859
Dexi_CM05836_chr09B	40190001	40240000	100.415
Dexi_CM05836_chr09B	40200001	40250000	102.328
Dexi_CM05836_chr09B	40310001	40360000	99.0269
Dexi_CM05836_chr09B	40410001	40460000	99.1185
Dexi_CM05836_chr09B	41430001	41480000	100.975
Dexi_CM05836_chr09B	41450001	41500000	112.994
Dexi_CM05836_chr09B	41460001	41510000	97.6022
Dexi_CM05836_chr09B	41470001	41520000	100.315
Dexi_CM05836_chr09B	41480001	41530000	117.384
Dexi_CM05836_chr09B	41490001	41540000	120.571
Dexi_CM05836_chr09B	41510001	41560000	93.5504
Dexi_CM05836_chr09B	41520001	41570000	96.2536
Dexi_CM05836_chr09B	41620001	41670000	118.858
Dexi_CM05836_chr09B	420001	470000	93.8826
Dexi_CM05836_chr09B	430001	480000	96.9616
Dexi_CM05836_chr09B	43540001	43590000	126.209
Dexi_CM05836_chr09B	43550001	43600000	127.128
Dexi_CM05836_chr09B	43560001	43610000	96.8073
Dexi_CM05836_chr09B	43570001	43620000	107.964
Dexi_CM05836_chr09B	44970001	45020000	279.897
Dexi_CM05836_chr09B	45030001	45080000	121.795
Dexi_CM05836_chr09B	45040001	45090000	217.735
Dexi_CM05836_chr09B	45480001	45530000	107.08
Dexi_CM05836_chr09B	45590001	45640000	114.813
Dexi_CM05836_chr09B	45780001	45830000	90.3202
Dexi_CM05836_chr09B	45870001	45920000	119.183
Dexi_CM05836_chr09B	46510001	46560000	107.748
Dexi_CM05836_chr09B	46520001	46570000	112.814
Dexi_CM05836_chr09B	46530001	46580000	133.739
Dexi_CM05836_chr09B	46540001	46590000	90.8942
Dexi_CM05836_chr09B	47330001	47380000	116.729
Dexi_CM05836_chr09B	47340001	47390000	122.75
Dexi_CM05836_chr09B	47350001	47400000	135.257
Dexi_CM05836_chr09B	47360001	47410000	152.301
Dexi_CM05836_chr09B	47370001	47420000	113.086
Dexi_CM05836_chr09B	4890001	4940000	107.435
Dexi_CM05836_chr09B	4900001	4950000	105.705
Dexi_CM05836_chr09B	5600001	5650000	99.6829
Dexi_CM05836_chr09B	5610001	5660000	160.809
Dexi_CM05836_chr09B	5710001	5760000	147.652
Dexi_CM05836_chr09B	5720001	5770000	90.1125
Dexi_CM05836_chr09B	5990001	6040000	93.7853
Dexi_CM05836_chr09B	6060001	6110000	99.8153
Dexi_CM05836_chr09B	6210001	6260000	125.402
Dexi_CM05836_chr09B	6220001	6270000	107.083
Dexi_CM05836_chr09B	6320001	6370000	96.6087
Dexi_CM05836_chr09B	6720001	6770000	115.072
Dexi_CM05836_chr09B	6780001	6830000	91.7437
Dexi_CM05836_chr09B	6790001	6840000	104.759
Dexi_CM05836_chr09B	7710001	7760000	139.066
Dexi_CM05836_chr09B	7720001	7770000	252.165
Dexi_CM05836_chr09B	7730001	7780000	101.059
Dexi_CM05836_chr09B	7740001	7790000	101.059
Dexi_CM05836_chr09B	7750001	7800000	101.059
Dexi_CM05836_chr09B	7760001	7810000	98.6596
Dexi_CM05836_chr09B	7840001	7890000	173.223
Dexi_CM05836_chr09B	8960001	9010000	101.184
Dexi_CM05836_chr09B	9460001	9510000	128.143

## Sheet: grouped_intervals_π ratio
List of candidate genomic regions under selection using π ratio method after grouping overlapping genomic windows
Chromsome	Start	End
Dexi_CM05836_chr01A	710001	800000
Dexi_CM05836_chr01A	2100001	2150000
Dexi_CM05836_chr01A	23560001	23610000
Dexi_CM05836_chr01A	30740001	30830000
Dexi_CM05836_chr01A	30840001	30890000
Dexi_CM05836_chr01A	31610001	31700000
Dexi_CM05836_chr01A	33130001	33180000
Dexi_CM05836_chr01A	33230001	33300000
Dexi_CM05836_chr01A	35560001	35610000
Dexi_CM05836_chr01A	35700001	35750000
Dexi_CM05836_chr01A	35760001	35810000
Dexi_CM05836_chr01A	36360001	36420000
Dexi_CM05836_chr01A	36870001	36920000
Dexi_CM05836_chr01B	2820001	2870000
Dexi_CM05836_chr01B	3340001	3400000
Dexi_CM05836_chr01B	3570001	3620000
Dexi_CM05836_chr01B	3880001	3930000
Dexi_CM05836_chr01B	4530001	4610000
Dexi_CM05836_chr01B	4750001	4800000
Dexi_CM05836_chr01B	4900001	4960000
Dexi_CM05836_chr01B	5220001	5280000
Dexi_CM05836_chr01B	5750001	5800000
Dexi_CM05836_chr01B	5920001	5990000
Dexi_CM05836_chr01B	9620001	9670000
Dexi_CM05836_chr01B	10020001	10080000
Dexi_CM05836_chr01B	10540001	10590000
Dexi_CM05836_chr01B	11970001	12020000
Dexi_CM05836_chr01B	14940001	15000000
Dexi_CM05836_chr01B	18680001	18740000
Dexi_CM05836_chr01B	18900001	18970000
Dexi_CM05836_chr01B	22060001	22140000
Dexi_CM05836_chr01B	22430001	22480000
Dexi_CM05836_chr01B	28510001	28560000
Dexi_CM05836_chr01B	32630001	32770000
Dexi_CM05836_chr01B	33640001	33700000
Dexi_CM05836_chr01B	34800001	34850000
Dexi_CM05836_chr01B	35000001	35060000
Dexi_CM05836_chr01B	35140001	35190000
Dexi_CM05836_chr02A	9030001	9080000
Dexi_CM05836_chr02A	11190001	11250000
Dexi_CM05836_chr02A	11510001	11560000
Dexi_CM05836_chr02A	18520001	18570000
Dexi_CM05836_chr02A	22410001	22460000
Dexi_CM05836_chr02A	28220001	28270000
Dexi_CM05836_chr02A	28560001	28610000
Dexi_CM05836_chr02A	30190001	30260000
Dexi_CM05836_chr02A	33700001	33750000
Dexi_CM05836_chr02A	33950001	34000000
Dexi_CM05836_chr02A	35400001	35460000
Dexi_CM05836_chr02A	37050001	37110000
Dexi_CM05836_chr02A	38360001	38410000
Dexi_CM05836_chr02A	38560001	38610000
Dexi_CM05836_chr02A	39670001	39720000
Dexi_CM05836_chr02A	42630001	42720000
Dexi_CM05836_chr02A	42750001	42800000
Dexi_CM05836_chr02B	2460001	2510000
Dexi_CM05836_chr02B	2780001	2840000
Dexi_CM05836_chr02B	5330001	5380000
Dexi_CM05836_chr02B	25630001	25720000
Dexi_CM05836_chr02B	28340001	28390000
Dexi_CM05836_chr02B	29090001	29180000
Dexi_CM05836_chr02B	30100001	30200000
Dexi_CM05836_chr02B	32680001	32740000
Dexi_CM05836_chr02B	32860001	32960000
Dexi_CM05836_chr02B	33140001	33200000
Dexi_CM05836_chr02B	33290001	33340000
Dexi_CM05836_chr02B	33510001	33600000
Dexi_CM05836_chr02B	33670001	33730000
Dexi_CM05836_chr02B	34300001	34370000
Dexi_CM05836_chr02B	34680001	34770000
Dexi_CM05836_chr02B	37860001	37930000
Dexi_CM05836_chr02B	39230001	39290000
Dexi_CM05836_chr02B	39300001	39370000
Dexi_CM05836_chr02B	43100001	43150000
Dexi_CM05836_chr03A	5790001	5860000
Dexi_CM05836_chr03A	8530001	8590000
Dexi_CM05836_chr03A	8940001	9000000
Dexi_CM05836_chr03A	9310001	9380000
Dexi_CM05836_chr03A	9800001	9890000
Dexi_CM05836_chr03A	10070001	10140000
Dexi_CM05836_chr03A	12860001	12910000
Dexi_CM05836_chr03A	13360001	13410000
Dexi_CM05836_chr03A	13740001	13790000
Dexi_CM05836_chr03A	15280001	15330000
Dexi_CM05836_chr03A	16190001	16240000
Dexi_CM05836_chr03A	19290001	19350000
Dexi_CM05836_chr03A	19920001	19970000
Dexi_CM05836_chr03A	19980001	20100000
Dexi_CM05836_chr03A	39230001	39280000
Dexi_CM05836_chr03B	6450001	6500000
Dexi_CM05836_chr03B	8110001	8160000
Dexi_CM05836_chr03B	11280001	11340000
Dexi_CM05836_chr03B	11970001	12040000
Dexi_CM05836_chr03B	12780001	12870000
Dexi_CM05836_chr03B	14710001	14760000
Dexi_CM05836_chr03B	14890001	14960000
Dexi_CM05836_chr03B	15260001	15330000
Dexi_CM05836_chr03B	16670001	16720000
Dexi_CM05836_chr03B	20390001	20440000
Dexi_CM05836_chr04A	1930001	1980000
Dexi_CM05836_chr04A	3340001	3400000
Dexi_CM05836_chr04A	12100001	12160000
Dexi_CM05836_chr04A	20930001	20980000
Dexi_CM05836_chr04A	23670001	23730000
Dexi_CM05836_chr04B	2970001	3020000
Dexi_CM05836_chr04B	4040001	4090000
Dexi_CM05836_chr04B	5280001	5330000
Dexi_CM05836_chr04B	5460001	5510000
Dexi_CM05836_chr04B	5540001	5590000
Dexi_CM05836_chr04B	7080001	7130000
Dexi_CM05836_chr04B	14460001	14520000
Dexi_CM05836_chr04B	15420001	15470000
Dexi_CM05836_chr04B	19010001	19070000
Dexi_CM05836_chr04B	19340001	19400000
Dexi_CM05836_chr04B	19410001	19470000
Dexi_CM05836_chr04B	20520001	20580000
Dexi_CM05836_chr04B	20730001	20780000
Dexi_CM05836_chr04B	21600001	21650000
Dexi_CM05836_chr05A	1210001	1260000
Dexi_CM05836_chr05A	8920001	8990000
Dexi_CM05836_chr05A	12170001	12220000
Dexi_CM05836_chr05A	20380001	20440000
Dexi_CM05836_chr05A	26090001	26170000
Dexi_CM05836_chr05A	26300001	26350000
Dexi_CM05836_chr05A	26550001	26620000
Dexi_CM05836_chr05A	26750001	26800000
Dexi_CM05836_chr05A	27720001	27790000
Dexi_CM05836_chr05A	28890001	28940000
Dexi_CM05836_chr05A	29230001	29280000
Dexi_CM05836_chr05A	31130001	31210000
Dexi_CM05836_chr05A	32090001	32140000
Dexi_CM05836_chr05A	37760001	37820000
Dexi_CM05836_chr05A	38100001	38160000
Dexi_CM05836_chr05A	39970001	40060000
Dexi_CM05836_chr05B	390001	460000
Dexi_CM05836_chr05B	740001	800000
Dexi_CM05836_chr05B	3670001	3720000
Dexi_CM05836_chr05B	4630001	4690000
Dexi_CM05836_chr05B	7520001	7590000
Dexi_CM05836_chr05B	7600001	7650000
Dexi_CM05836_chr05B	7850001	7900000
Dexi_CM05836_chr05B	8950001	9000000
Dexi_CM05836_chr05B	10810001	10870000
Dexi_CM05836_chr05B	12470001	12540000
Dexi_CM05836_chr05B	13260001	13320000
Dexi_CM05836_chr05B	18430001	18480000
Dexi_CM05836_chr05B	18840001	18900000
Dexi_CM05836_chr05B	19300001	19370000
Dexi_CM05836_chr05B	20310001	20360000
Dexi_CM05836_chr05B	22070001	22120000
Dexi_CM05836_chr05B	23560001	23650000
Dexi_CM05836_chr05B	27060001	27110000
Dexi_CM05836_chr05B	27250001	27310000
Dexi_CM05836_chr05B	27380001	27440000
Dexi_CM05836_chr05B	28030001	28080000
Dexi_CM05836_chr05B	28210001	28280000
Dexi_CM05836_chr05B	28680001	28740000
Dexi_CM05836_chr05B	28770001	28840000
Dexi_CM05836_chr05B	28950001	29020000
Dexi_CM05836_chr05B	30500001	30570000
Dexi_CM05836_chr05B	32500001	32550000
Dexi_CM05836_chr05B	32740001	32790000
Dexi_CM05836_chr05B	33320001	33370000
Dexi_CM05836_chr05B	35700001	35750000
Dexi_CM05836_chr05B	37090001	37150000
Dexi_CM05836_chr05B	37940001	37990000
Dexi_CM05836_chr06A	15840001	15890000
Dexi_CM05836_chr06A	19070001	19150000
Dexi_CM05836_chr06A	19330001	19390000
Dexi_CM05836_chr06A	19630001	19680000
Dexi_CM05836_chr06A	20600001	20670000
Dexi_CM05836_chr06A	21470001	21520000
Dexi_CM05836_chr06A	22760001	22810000
Dexi_CM05836_chr06A	23030001	23090000
Dexi_CM05836_chr06A	24380001	24430000
Dexi_CM05836_chr06A	24510001	24570000
Dexi_CM05836_chr06A	24860001	24930000
Dexi_CM05836_chr06A	26840001	26890000
Dexi_CM05836_chr06A	27240001	27300000
Dexi_CM05836_chr06A	27450001	27550000
Dexi_CM05836_chr06A	28090001	28140000
Dexi_CM05836_chr06A	28350001	28410000
Dexi_CM05836_chr06B	10020001	10080000
Dexi_CM05836_chr06B	17810001	17860000
Dexi_CM05836_chr06B	22720001	22770000
Dexi_CM05836_chr06B	25160001	25240000
Dexi_CM05836_chr06B	25990001	26070000
Dexi_CM05836_chr06B	26170001	26220000
Dexi_CM05836_chr07A	17280001	17350000
Dexi_CM05836_chr07A	20680001	20740000
Dexi_CM05836_chr07A	21010001	21060000
Dexi_CM05836_chr07A	21320001	21370000
Dexi_CM05836_chr07A	21780001	21830000
Dexi_CM05836_chr07A	22460001	22540000
Dexi_CM05836_chr07A	25750001	25800000
Dexi_CM05836_chr07A	26060001	26110000
Dexi_CM05836_chr07A	26470001	26530000
Dexi_CM05836_chr07A	30200001	30250000
Dexi_CM05836_chr07A	31110001	31160000
Dexi_CM05836_chr07B	9240001	9290000
Dexi_CM05836_chr07B	14790001	14840000
Dexi_CM05836_chr07B	17720001	17800000
Dexi_CM05836_chr07B	17860001	17910000
Dexi_CM05836_chr07B	17930001	17990000
Dexi_CM05836_chr07B	18830001	18890000
Dexi_CM05836_chr07B	20540001	20610000
Dexi_CM05836_chr07B	21510001	21600000
Dexi_CM05836_chr07B	23380001	23430000
Dexi_CM05836_chr07B	23540001	23610000
Dexi_CM05836_chr07B	24710001	24760000
Dexi_CM05836_chr07B	26120001	26190000
Dexi_CM05836_chr07B	26230001	26280000
Dexi_CM05836_chr07B	26720001	26770000
Dexi_CM05836_chr07B	27820001	27880000
Dexi_CM05836_chr08A	21260001	21310000
Dexi_CM05836_chr08A	21330001	21380000
Dexi_CM05836_chr09A	180001	240000
Dexi_CM05836_chr09A	820001	870000
Dexi_CM05836_chr09A	1760001	1810000
Dexi_CM05836_chr09A	2350001	2410000
Dexi_CM05836_chr09A	3290001	3350000
Dexi_CM05836_chr09A	4450001	4530000
Dexi_CM05836_chr09A	4880001	4950000
Dexi_CM05836_chr09A	5460001	5540000
Dexi_CM05836_chr09A	6400001	6450000
Dexi_CM05836_chr09A	6500001	6560000
Dexi_CM05836_chr09A	7660001	7790000
Dexi_CM05836_chr09A	7980001	8040000
Dexi_CM05836_chr09A	8140001	8200000
Dexi_CM05836_chr09A	8240001	8310000
Dexi_CM05836_chr09A	8650001	8700000
Dexi_CM05836_chr09A	8710001	8760000
Dexi_CM05836_chr09A	9690001	9740000
Dexi_CM05836_chr09A	10340001	10390000
Dexi_CM05836_chr09A	11410001	11500000
Dexi_CM05836_chr09A	11520001	11570000
Dexi_CM05836_chr09A	13430001	13480000
Dexi_CM05836_chr09A	15480001	15550000
Dexi_CM05836_chr09A	15680001	15740000
Dexi_CM05836_chr09A	16980001	17040000
Dexi_CM05836_chr09A	20560001	20610000
Dexi_CM05836_chr09A	33330001	33390000
Dexi_CM05836_chr09A	34610001	34680000
Dexi_CM05836_chr09A	38770001	38820000
Dexi_CM05836_chr09A	41350001	41400000
Dexi_CM05836_chr09A	43430001	43520000
Dexi_CM05836_chr09A	44180001	44250000
Dexi_CM05836_chr09A	45180001	45240000
Dexi_CM05836_chr09A	45370001	45430000
Dexi_CM05836_chr09A	48730001	48780000
Dexi_CM05836_chr09A	48890001	48960000
Dexi_CM05836_chr09A	49550001	49610000
Dexi_CM05836_chr09A	50040001	50090000
Dexi_CM05836_chr09A	50210001	50300000
Dexi_CM05836_chr09A	50610001	50670000
Dexi_CM05836_chr09B	160001	220000
Dexi_CM05836_chr09B	420001	480000
Dexi_CM05836_chr09B	1160001	1230000
Dexi_CM05836_chr09B	3310001	3360000
Dexi_CM05836_chr09B	3490001	3560000
Dexi_CM05836_chr09B	4890001	4950000
Dexi_CM05836_chr09B	5600001	5660000
Dexi_CM05836_chr09B	5710001	5770000
Dexi_CM05836_chr09B	5990001	6040000
Dexi_CM05836_chr09B	6060001	6110000
Dexi_CM05836_chr09B	6210001	6270000
Dexi_CM05836_chr09B	6320001	6370000
Dexi_CM05836_chr09B	6720001	6770000
Dexi_CM05836_chr09B	6780001	6840000
Dexi_CM05836_chr09B	7710001	7810000
Dexi_CM05836_chr09B	7840001	7890000
Dexi_CM05836_chr09B	8960001	9010000
Dexi_CM05836_chr09B	9460001	9510000
Dexi_CM05836_chr09B	10080001	10130000
Dexi_CM05836_chr09B	10150001	10200000
Dexi_CM05836_chr09B	10270001	10320000
Dexi_CM05836_chr09B	10480001	10530000
Dexi_CM05836_chr09B	11080001	11140000
Dexi_CM05836_chr09B	12530001	12610000
Dexi_CM05836_chr09B	13190001	13260000
Dexi_CM05836_chr09B	13410001	13480000
Dexi_CM05836_chr09B	15230001	15290000
Dexi_CM05836_chr09B	17180001	17290000
Dexi_CM05836_chr09B	18730001	18780000
Dexi_CM05836_chr09B	23280001	23330000
Dexi_CM05836_chr09B	26760001	26810000
Dexi_CM05836_chr09B	27250001	27300000
Dexi_CM05836_chr09B	28610001	28660000
Dexi_CM05836_chr09B	30230001	30310000
Dexi_CM05836_chr09B	31490001	31560000
Dexi_CM05836_chr09B	31570001	31640000
Dexi_CM05836_chr09B	31730001	31780000
Dexi_CM05836_chr09B	33630001	33720000
Dexi_CM05836_chr09B	37490001	37540000
Dexi_CM05836_chr09B	38940001	39170000
Dexi_CM05836_chr09B	39240001	39320000
Dexi_CM05836_chr09B	40110001	40160000
Dexi_CM05836_chr09B	40170001	40250000
Dexi_CM05836_chr09B	40310001	40360000
Dexi_CM05836_chr09B	40410001	40460000
Dexi_CM05836_chr09B	41430001	41570000
Dexi_CM05836_chr09B	41620001	41670000
Dexi_CM05836_chr09B	43540001	43620000
Dexi_CM05836_chr09B	44970001	45020000
Dexi_CM05836_chr09B	45030001	45090000
Dexi_CM05836_chr09B	45480001	45530000
Dexi_CM05836_chr09B	45590001	45640000
Dexi_CM05836_chr09B	45780001	45830000
Dexi_CM05836_chr09B	45870001	45920000
Dexi_CM05836_chr09B	46510001	46590000
Dexi_CM05836_chr09B	47330001	47420000

## Sheet: Candidate_genes_π ratio
List of candidate orthologs using π ratio
Chromosome	Region start	Region end	Ortholog name	Ortholog start	Ortholog end	Gene ID
Dexi_CM05836_chr03A	8940001	9000000	GS5_rice_2	8943431	8947038	Dexi3A01G0012320
Dexi_CM05836_chr07A	17280001	17350000	GIF1_rice_1	17235975	17238842	Dexi7A01G0005940
Dexi_CM05836_chr07A	17280001	17350000	GIF1_rice_2	17244111	17247888	Dexi7A01G0005950
Dexi_CM05836_chr07A	17280001	17350000	GIF1_rice_3	17254497	17258024	Dexi7A01G0005970
Dexi_CM05836_chr09A	1760001	1810000	Q	1792785	1796280	Dexi9A01G0003400
Dexi_CM05836_chr04B	2970001	3020000	HaFT1	2996521	2997732	Dexi4B01G0004160

## Sheet: π ratio_annot
The resuls of crossing the candidate genomic regions obtained from π ratio with the fonio annotaion
Chromosome	Region start	Region end	Gene start	Gene end	strand	Annotation
Dexi_CM05836_chr01A	710001	800000	711546	714310	+	ID=Dexi1A01G0001100;Name=Dexi1A01G0001100;Alias=maker-Dexi_CM05836_chr01A-augustus-gene-0.657;Note=Similar to NOB1: RNA-binding protein NOB1 (Bos taurus OX%3D9913);
Dexi_CM05836_chr01A	710001	800000	730422	735348	+	ID=Dexi1A01G0001140;Name=Dexi1A01G0001140;Alias=maker-Dexi_CM05836_chr01A-augustus-gene-0.658;Note=Similar to rpsA: 30S ribosomal protein S1 (Staphylococcus aureus (strain N315) OX%3D158879);
Dexi_CM05836_chr01A	710001	800000	735897	738280	+	ID=Dexi1A01G0001150;Name=Dexi1A01G0001150;Alias=maker-Dexi_CM05836_chr01A-snap-gene-0.527;Note=Protein of unknown function;
Dexi_CM05836_chr01A	710001	800000	770119	772032	+	ID=Dexi1A01G0001220;Name=Dexi1A01G0001220;Alias=maker-Dexi_CM05836_chr01A-snap-gene-0.530;Note=Similar to YSL7: Probable metal-nicotianamine transporter YSL7 (Oryza sativa subsp. japonica OX%3D39947);
Dexi_CM05836_chr01A	710001	800000	781426	784516	+	ID=Dexi1A01G0001250;Name=Dexi1A01G0001250;Alias=maker-Dexi_CM05836_chr01A-augustus-gene-0.661;Note=Similar to FEY: Dehydrogenase/reductase SDR family member FEY (Arabidopsis thaliana OX%3D3702);
Dexi_CM05836_chr01A	710001	800000	796492	799755	+	ID=Dexi1A01G0001270;Name=Dexi1A01G0001270;Alias=snap_masked-Dexi_CM05836_chr01A-processed-gene-0.53;Note=Similar to PSKR1: Phytosulfokine receptor 1 (Arabidopsis thaliana OX%3D3702);
Dexi_CM05836_chr01A	710001	800000	714928	716316	-	ID=Dexi1A01G0001110;Name=Dexi1A01G0001110;Alias=maker-Dexi_CM05836_chr01A-augustus-gene-0.705;Note=Similar to MYB86: Transcription factor MYB86 (Arabidopsis thaliana OX%3D3702);
Dexi_CM05836_chr01A	710001	800000	720734	722696	-	ID=Dexi1A01G0001120;Name=Dexi1A01G0001120;Alias=maker-Dexi_CM05836_chr01A-snap-gene-0.592;Note=Similar to RPL7C: 60S ribosomal protein L7-3 (Arabidopsis thaliana OX%3D3702);
Dexi_CM05836_chr01A	710001	800000	724024	725316	-	ID=Dexi1A01G0001130;Name=Dexi1A01G0001130;Alias=snap_masked-Dexi_CM05836_chr01A-processed-gene-0.109;Note=Similar to RUP1: WD repeat-containing protein RUP1 (Arabidopsis thaliana OX%3D3702);
Dexi_CM05836_chr01A	710001	800000	738730	740322	-	ID=Dexi1A01G0001160;Name=Dexi1A01G0001160;Alias=maker-Dexi_CM05836_chr01A-snap-gene-0.594;Note=Similar to CAT3: Catalase isozyme 3 (Zea mays OX%3D4577);
Dexi_CM05836_chr01A	710001	800000	752756	756419	-	ID=Dexi1A01G0001170;Name=Dexi1A01G0001170;Alias=maker-Dexi_CM05836_chr01A-augustus-gene-0.708;Note=Similar to BIPE2: Luminal-binding protein 2 (Zea mays OX%3D4577);
Dexi_CM05836_chr01A	710001	800000	759420	760741	-	ID=Dexi1A01G0001180;Name=Dexi1A01G0001180;Alias=maker-Dexi_CM05836_chr01A-augustus-gene-0.710;Note=Similar to TFIIIA: Transcription factor IIIA (Arabidopsis thaliana OX%3D3702);
Dexi_CM05836_chr01A	710001	800000	763537	765135	-	ID=Dexi1A01G0001200;Name=Dexi1A01G0001200;Alias=augustus_masked-Dexi_CM05836_chr01A-processed-gene-0.269;Note=Similar to PCMP-E28: Pentatricopeptide repeat-containing protein At2g22410%2C mitochondrial (Arabidopsis thaliana OX%3D3702);
Dexi_CM05836_chr01A	710001	800000	772602	774753	-	ID=Dexi1A01G0001230;Name=Dexi1A01G0001230;Alias=maker-Dexi_CM05836_chr01A-augustus-gene-0.713;Note=Similar to YSL8: Probable metal-nicotianamine transporter YSL8 (Oryza sativa subsp. japonica OX%3D39947);
Dexi_CM05836_chr01A	710001	800000	776608	779870	-	ID=Dexi1A01G0001240;Name=Dexi1A01G0001240;Alias=maker-Dexi_CM05836_chr01A-augustus-gene-0.714;Note=Similar to At4g37920: Uncharacterized protein At4g37920 (Arabidopsis thaliana OX%3D3702);
Dexi_CM05836_chr01A	710001	800000	785716	787864	-	ID=Dexi1A01G0001260;Name=Dexi1A01G0001260;Alias=maker-Dexi_CM05836_chr01A-augustus-gene-0.715;Note=Similar to ILR3: Transcription factor ILR3 (Arabidopsis thaliana OX%3D3702);
Dexi_CM05836_chr01A	710001	800000	766375	766886	-	ID=Dexi1A01G0001210;Name=Dexi1A01G0001210;Alias=maker-Dexi_CM05836_chr01A-snap-gene-0.598;Note=Similar to YSL18: Probable metal-nicotianamine transporter YSL18 (Oryza sativa subsp. japonica OX%3D39947);
Dexi_CM05836_chr01A	710001	800000	762527	763142	-	ID=Dexi1A01G0001190;Name=Dexi1A01G0001190;Alias=maker-Dexi_CM05836_chr01A-augustus-gene-0.711;Note=Similar to TFIIIA: Transcription factor IIIA (Arabidopsis thaliana OX%3D3702);
Dexi_CM05836_chr01A	2100001	2150000	2103923	2104567	+	ID=Dexi1A01G0002910;Name=Dexi1A01G0002910;Alias=augustus_masked-Dexi_CM05836_chr01A-processed-gene-2.528;Note=Protein of unknown function;
Dexi_CM05836_chr01A	2100001	2150000	2105439	2107563	+	ID=Dexi1A01G0002920;Name=Dexi1A01G0002920;Alias=maker-Dexi_CM05836_chr01A-augustus-gene-2.6;Note=Protein of unknown function;
Dexi_CM05836_chr01A	2100001	2150000	2127170	2137280	+	ID=Dexi1A01G0002940;Name=Dexi1A01G0002940;Alias=maker-Dexi_CM05836_chr01A-augustus-gene-2.7;Note=Protein of unknown function;
Dexi_CM05836_chr01A	2100001	2150000	2143978	2146517	+	ID=Dexi1A01G0002970;Name=Dexi1A01G0002970;Alias=maker-Dexi_CM05836_chr01A-augustus-gene-2.8;Note=Similar to At2g21870: Probable ATP synthase 24 kDa subunit%2C mitochondrial (Arabidopsis thaliana OX%3D3702);
Dexi_CM05836_chr01A	2100001	2150000	2102032	2102751	-	ID=Dexi1A01G0002900;Name=Dexi1A01G0002900;Alias=augustus_masked-Dexi_CM05836_chr01A-processed-gene-2.597;Note=Protein of unknown function;
Dexi_CM05836_chr01A	2100001	2150000	2111832	2112272	-	ID=Dexi1A01G0002930;Name=Dexi1A01G0002930;Alias=genemark-Dexi_CM05836_chr01A-processed-gene-2.441;Note=Protein of unknown function;
Dexi_CM05836_chr01A	2100001	2150000	2138782	2139622	-	ID=Dexi1A01G0002950;Name=Dexi1A01G0002950;Alias=maker-Dexi_CM05836_chr01A-snap-gene-2.182;Note=Similar to trpD: Anthranilate phosphoribosyltransferase (Aquifex aeolicus (strain VF5) OX%3D224324);
Dexi_CM05836_chr01A	2100001	2150000	2141179	2142779	-	ID=Dexi1A01G0002960;Name=Dexi1A01G0002960;Alias=maker-Dexi_CM05836_chr01A-snap-gene-2.183;Note=Protein of unknown function;
Dexi_CM05836_chr01A	23560001	23610000	23557951	23560794	+	ID=Dexi1A01G0016380;Name=Dexi1A01G0016380;Alias=maker-Dexi_CM05836_chr01A-augustus-gene-23.476;Note=Similar to SDC1: Serine decarboxylase 1 (Oryza sativa subsp. japonica OX%3D39947);
Dexi_CM05836_chr01A	23560001	23610000	23583328	23589492	+	ID=Dexi1A01G0016390;Name=Dexi1A01G0016390;Alias=maker-Dexi_CM05836_chr01A-augustus-gene-23.477;Note=Similar to ERDJ7: DnaJ protein ERDJ7 (Oryza sativa subsp. japonica OX%3D39947);
Dexi_CM05836_chr01A	23560001	23610000	23596273	23596683	+	ID=Dexi1A01G0016410;Name=Dexi1A01G0016410;Alias=augustus_masked-Dexi_CM05836_chr01A-processed-gene-23.40;Note=Similar to B34: Histone H3.2 (Nicotiana tabacum OX%3D4097);
Dexi_CM05836_chr01A	23560001	23610000	23591285	23594391	-	ID=Dexi1A01G0016400;Name=Dexi1A01G0016400;Alias=maker-Dexi_CM05836_chr01A-augustus-gene-23.503;Note=Similar to Cytochrome b-c1 complex subunit 6 (Solanum tuberosum OX%3D4113);
Dexi_CM05836_chr01A	30740001	30830000	30746652	30751251	+	ID=Dexi1A01G0024110;Name=Dexi1A01G0024110;Alias=maker-Dexi_CM05836_chr01A-augustus-gene-30.482;Note=Similar to atad3-a: ATPase family AAA domain-containing protein 3-A (Xenopus laevis OX%3D8355);
Dexi_CM05836_chr01A	30740001	30830000	30755356	30756520	+	ID=Dexi1A01G0024130;Name=Dexi1A01G0024130;Alias=augustus_masked-Dexi_CM05836_chr01A-processed-gene-30.359;Note=Similar to SCAMP6: Secretory carrier-associated membrane protein 6 (Oryza sativa subsp. japonica OX%3D39947);
Dexi_CM05836_chr01A	30740001	30830000	30768149	30769997	+	ID=Dexi1A01G0024140;Name=Dexi1A01G0024140;Alias=maker-Dexi_CM05836_chr01A-augustus-gene-30.484;Note=Similar to Phosphoribulokinase%2C chloroplastic (Triticum aestivum OX%3D4565);
Dexi_CM05836_chr01A	30740001	30830000	30780573	30784469	+	ID=Dexi1A01G0024150;Name=Dexi1A01G0024150;Alias=maker-Dexi_CM05836_chr01A-augustus-gene-30.485;Note=Similar to WRKY14: Probable WRKY transcription factor 14 (Arabidopsis thaliana OX%3D3702);
Dexi_CM05836_chr01A	30740001	30830000	30793932	30796913	+	ID=Dexi1A01G0024160;Name=Dexi1A01G0024160;Alias=maker-Dexi_CM05836_chr01A-snap-gene-30.589;Note=Similar to NPF8.3: Protein NRT1/ PTR FAMILY 8.3 (Arabidopsis thaliana OX%3D3702);
Dexi_CM05836_chr01A	30740001	30830000	30798342	30800867	+	ID=Dexi1A01G0024170;Name=Dexi1A01G0024170;Alias=maker-Dexi_CM05836_chr01A-augustus-gene-30.487;Note=Similar to ADP-ribosylation factor (Dugesia japonica OX%3D6161);
Dexi_CM05836_chr01A	30740001	30830000	30802054	30810051	+	ID=Dexi1A01G0024180;Name=Dexi1A01G0024180;Alias=maker-Dexi_CM05836_chr01A-augustus-gene-30.488;Note=Similar to RSH1: Putative GTP diphosphokinase RSH1%2C chloroplastic (Oryza sativa subsp. japonica OX%3D39947);
Dexi_CM05836_chr01A	30740001	30830000	30811644	30814547	+	ID=Dexi1A01G0024190;Name=Dexi1A01G0024190;Alias=maker-Dexi_CM05836_chr01A-augustus-gene-30.489;Note=Protein of unknown function;
Dexi_CM05836_chr01A	30840001	30890000	30840712	30848259	+	ID=Dexi1A01G0024230;Name=Dexi1A01G0024230;Alias=genemark-Dexi_CM05836_chr01A-processed-gene-30.195;Note=Protein of unknown function;
Dexi_CM05836_chr01A	30840001	30890000	30862418	30864296	+	ID=Dexi1A01G0024260;Name=Dexi1A01G0024260;Alias=maker-Dexi_CM05836_chr01A-augustus-gene-30.490;Note=Similar to CDC20-1: Cell division cycle 20.1%2C cofactor of APC complex (Arabidopsis thaliana OX%3D3702);
Dexi_CM05836_chr01A	30840001	30890000	30868445	30870721	+	ID=Dexi1A01G0024270;Name=Dexi1A01G0024270;Alias=maker-Dexi_CM05836_chr01A-augustus-gene-30.491;Note=Similar to PHL11: Myb family transcription factor PHL11 (Arabidopsis thaliana OX%3D3702);
Dexi_CM05836_chr01A	30840001	30890000	30882569	30886342	+	ID=Dexi1A01G0024310;Name=Dexi1A01G0024310;Alias=maker-Dexi_CM05836_chr01A-augustus-gene-30.492;Note=Similar to CDKF-4: Cyclin-dependent kinase F-4 (Oryza sativa subsp. japonica OX%3D39947);
Dexi_CM05836_chr01A	30740001	30830000	30742499	30744367	-	ID=Dexi1A01G0024100;Name=Dexi1A01G0024100;Alias=augustus_masked-Dexi_CM05836_chr01A-processed-gene-30.432;Note=Similar to PCMP-H11: Pentatricopeptide repeat-containing protein At1g31920 (Arabidopsis thaliana OX%3D3702);
Dexi_CM05836_chr01A	30740001	30830000	30819835	30826823	-	ID=Dexi1A01G0024200;Name=Dexi1A01G0024200;Alias=maker-Dexi_CM05836_chr01A-augustus-gene-30.533;Note=Similar to TOP2: DNA topoisomerase 2 (Pisum sativum OX%3D3888);
Dexi_CM05836_chr01A	30840001	30890000	30845537	30845755	-	ID=Dexi1A01G0024240;Name=Dexi1A01G0024240;Alias=maker-Dexi_CM05836_chr01A-snap-gene-30.646;Note=Similar to At1g51745: Uncharacterized protein At1g51745 (Arabidopsis thaliana OX%3D3702);
Dexi_CM05836_chr01A	30840001	30890000	30853439	30855916	-	ID=Dexi1A01G0024250;Name=Dexi1A01G0024250;Alias=maker-Dexi_CM05836_chr01A-augustus-gene-30.535;Note=Similar to EAT1: Transcription factor EAT1 (Oryza sativa subsp. japonica OX%3D39947);
Dexi_CM05836_chr01A	30840001	30890000	30871780	30873120	-	ID=Dexi1A01G0024280;Name=Dexi1A01G0024280;Alias=maker-Dexi_CM05836_chr01A-snap-gene-30.648;Note=Similar to AOX1C: Ubiquinol oxidase 1c%2C mitochondrial (Oryza sativa subsp. japonica OX%3D39947);
Dexi_CM05836_chr01A	30840001	30890000	30874078	30875547	-	ID=Dexi1A01G0024290;Name=Dexi1A01G0024290;Alias=maker-Dexi_CM05836_chr01A-snap-gene-30.649;Note=Similar to PUT1: Polyamine transporter PUT1 (Oryza sativa subsp. japonica OX%3D39947);
Dexi_CM05836_chr01A	30840001	30890000	30876295	30876633	-	ID=Dexi1A01G0024300;Name=Dexi1A01G0024300;Alias=maker-Dexi_CM05836_chr01A-snap-gene-30.650;Note=Protein of unknown function;
Dexi_CM05836_chr01A	30840001	30890000	30887109	30890570	-	ID=Dexi1A01G0024320;Name=Dexi1A01G0024320;Alias=maker-Dexi_CM05836_chr01A-snap-gene-30.651;Note=Similar to BRXL2: Protein Brevis radix-like 2 (Oryza sativa subsp. japonica OX%3D39947);
Dexi_CM05836_chr01A	30740001	30830000	30752186	30753254	-	ID=Dexi1A01G0024120;Name=Dexi1A01G0024120;Alias=maker-Dexi_CM05836_chr01A-augustus-gene-30.532;Note=Protein of unknown function;
Dexi_CM05836_chr01A	31610001	31700000	31609294	31609650	+	ID=Dexi1A01G0025350;Name=Dexi1A01G0025350;Alias=augustus_masked-Dexi_CM05836_chr01A-processed-gene-31.315;Note=Similar to OEP7: Outer envelope membrane protein 7 (Arabidopsis thaliana OX%3D3702);
Dexi_CM05836_chr01A	31610001	31700000	31640317	31643191	+	ID=Dexi1A01G0025370;Name=Dexi1A01G0025370;Alias=genemark-Dexi_CM05836_chr01A-processed-gene-31.489;Note=Protein of unknown function;
Dexi_CM05836_chr01A	31610001	31700000	31645050	31645761	+	ID=Dexi1A01G0025390;Name=Dexi1A01G0025390;Alias=maker-Dexi_CM05836_chr01A-snap-gene-31.49;Note=Protein of unknown function;
Dexi_CM05836_chr01A	31610001	31700000	31646165	31647729	+	ID=Dexi1A01G0025400;Name=Dexi1A01G0025400;Alias=maker-Dexi_CM05836_chr01A-augustus-gene-31.192;Note=Protein of unknown function;
Dexi_CM05836_chr01A	31610001	31700000	31653827	31656271	+	ID=Dexi1A01G0025410;Name=Dexi1A01G0025410;Alias=maker-Dexi_CM05836_chr01A-snap-gene-31.51;Note=Similar to OEP163: Outer envelope pore protein 16-3%2C chloroplastic/mitochondrial (Arabidopsis thaliana OX%3D3702);
Dexi_CM05836_chr01A	31610001	31700000	31671180	31673509	+	ID=Dexi1A01G0025440;Name=Dexi1A01G0025440;Alias=maker-Dexi_CM05836_chr01A-augustus-gene-31.194;Note=Protein of unknown function;
Dexi_CM05836_chr01A	31610001	31700000	31679608	31680102	+	ID=Dexi1A01G0025460;Name=Dexi1A01G0025460;Alias=augustus_masked-Dexi_CM05836_chr01A-processed-gene-31.323;Note=Similar to Os02g0717700: Probable glucosamine 6-phosphate N-acetyltransferase 2 (Oryza sativa subsp. japonica OX%3D39947);
Dexi_CM05836_chr01A	31610001	31700000	31681561	31683074	+	ID=Dexi1A01G0025470;Name=Dexi1A01G0025470;Alias=maker-Dexi_CM05836_chr01A-augustus-gene-31.195;Note=Protein of unknown function;
Dexi_CM05836_chr01A	31610001	31700000	31688462	31688803	+	ID=Dexi1A01G0025480;Name=Dexi1A01G0025480;Alias=augustus_masked-Dexi_CM05836_chr01A-processed-gene-31.325;Note=Protein of unknown function;
Dexi_CM05836_chr01A	31610001	31700000	31692164	31697174	+	ID=Dexi1A01G0025510;Name=Dexi1A01G0025510;Alias=genemark-Dexi_CM05836_chr01A-processed-gene-31.494;Note=Protein of unknown function;
Dexi_CM05836_chr01A	31610001	31700000	31632827	31634602	-	ID=Dexi1A01G0025360;Name=Dexi1A01G0025360;Alias=maker-Dexi_CM05836_chr01A-snap-gene-31.132;Note=Similar to NPF7.3: Protein NRT1/ PTR FAMILY 7.3 (Arabidopsis thaliana OX%3D3702);
Dexi_CM05836_chr01A	31610001	31700000	31643807	31645713	-	ID=Dexi1A01G0025380;Name=Dexi1A01G0025380;Alias=maker-Dexi_CM05836_chr01A-snap-gene-31.133;Note=Protein of unknown function;
Dexi_CM05836_chr01A	31610001	31700000	31657171	31659297	-	ID=Dexi1A01G0025420;Name=Dexi1A01G0025420;Alias=maker-Dexi_CM05836_chr01A-augustus-gene-31.248;Note=Similar to FMT: Clustered mitochondria protein (Arabidopsis thaliana OX%3D3702);
Dexi_CM05836_chr01A	31610001	31700000	31660019	31668584	-	ID=Dexi1A01G0025430;Name=Dexi1A01G0025430;Alias=maker-Dexi_CM05836_chr01A-augustus-gene-31.249;Note=Similar to FMT: Clustered mitochondria protein (Arabidopsis thaliana OX%3D3702);
Dexi_CM05836_chr01A	31610001	31700000	31674034	31676932	-	ID=Dexi1A01G0025450;Name=Dexi1A01G0025450;Alias=maker-Dexi_CM05836_chr01A-augustus-gene-31.250;Note=Protein of unknown function;
Dexi_CM05836_chr01A	31610001	31700000	31691219	31691739	+	ID=Dexi1A01G0025500;Name=Dexi1A01G0025500;Alias=maker-Dexi_CM05836_chr01A-snap-gene-31.57;Note=Protein of unknown function;
Dexi_CM05836_chr01A	31610001	31700000	31690886	31691197	+	ID=Dexi1A01G0025490;Name=Dexi1A01G0025490;Alias=maker-Dexi_CM05836_chr01A-snap-gene-31.56;Note=Protein of unknown function;
Dexi_CM05836_chr01A	33130001	33180000	33145586	33148882	+	ID=Dexi1A01G0027310;Name=Dexi1A01G0027310;Alias=maker-Dexi_CM05836_chr01A-augustus-gene-33.138;Note=Protein of unknown function;
Dexi_CM05836_chr01A	33130001	33180000	33150503	33152275	+	ID=Dexi1A01G0027320;Name=Dexi1A01G0027320;Alias=maker-Dexi_CM05836_chr01A-augustus-gene-33.139;Note=Protein of unknown function;
Dexi_CM05836_chr01A	33130001	33180000	33160138	33162359	+	ID=Dexi1A01G0027340;Name=Dexi1A01G0027340;Alias=maker-Dexi_CM05836_chr01A-augustus-gene-33.140;Note=Similar to CPN20: 20 kDa chaperonin%2C chloroplastic (Arabidopsis thaliana OX%3D3702);
Dexi_CM05836_chr01A	33130001	33180000	33177897	33182385	+	ID=Dexi1A01G0027360;Name=Dexi1A01G0027360;Alias=maker-Dexi_CM05836_chr01A-augustus-gene-33.141;Note=Similar to RECQL3: ATP-dependent DNA helicase Q-like 3 (Arabidopsis thaliana OX%3D3702);
Dexi_CM05836_chr01A	33230001	33300000	33243747	33245743	+	ID=Dexi1A01G0027480;Name=Dexi1A01G0027480;Alias=genemark-Dexi_CM05836_chr01A-processed-gene-33.518;Note=Protein of unknown function;
Dexi_CM05836_chr01A	33230001	33300000	33252322	33256561	+	ID=Dexi1A01G0027490;Name=Dexi1A01G0027490;Alias=maker-Dexi_CM05836_chr01A-augustus-gene-33.143;Note=Similar to Smt1-1: Cycloartenol-C-24-methyltransferase 1 (Oryza sativa subsp. japonica OX%3D39947);
Dexi_CM05836_chr01A	33130001	33180000	33131805	33137111	-	ID=Dexi1A01G0027290;Name=Dexi1A01G0027290;Alias=maker-Dexi_CM05836_chr01A-augustus-gene-33.188;Note=Protein of unknown function;
Dexi_CM05836_chr01A	33130001	33180000	33138087	33143510	-	ID=Dexi1A01G0027300;Name=Dexi1A01G0027300;Alias=maker-Dexi_CM05836_chr01A-augustus-gene-33.189;Note=Similar to NUP98A: Nuclear pore complex protein NUP98A (Arabidopsis thaliana OX%3D3702);
Dexi_CM05836_chr01A	33130001	33180000	33154015	33159821	-	ID=Dexi1A01G0027330;Name=Dexi1A01G0027330;Alias=maker-Dexi_CM05836_chr01A-augustus-gene-33.190;Note=Similar to PIGG: GPI ethanolamine phosphate transferase 2 (Homo sapiens OX%3D9606);
Dexi_CM05836_chr01A	33130001	33180000	33173563	33176164	-	ID=Dexi1A01G0027350;Name=Dexi1A01G0027350;Alias=maker-Dexi_CM05836_chr01A-augustus-gene-33.191;Note=Similar to GSVIVT00026920001: Probable polygalacturonase (Vitis vinifera OX%3D29760);
Dexi_CM05836_chr01A	33230001	33300000	33240909	33243112	-	ID=Dexi1A01G0027470;Name=Dexi1A01G0027470;Alias=genemark-Dexi_CM05836_chr01A-processed-gene-33.621;Note=Similar to LECRK91: L-type lectin-domain containing receptor kinase IX.1 (Arabidopsis thaliana OX%3D3702);
Dexi_CM05836_chr01A	33230001	33300000	33258089	33261040	-	ID=Dexi1A01G0027500;Name=Dexi1A01G0027500;Alias=maker-Dexi_CM05836_chr01A-snap-gene-33.89;Note=Protein of unknown function;
Dexi_CM05836_chr01A	33230001	33300000	33263487	33265570	-	ID=Dexi1A01G0027510;Name=Dexi1A01G0027510;Alias=maker-Dexi_CM05836_chr01A-snap-gene-33.90;Note=Similar to Os02g0778600: Endoglucanase 8 (Oryza sativa subsp. japonica OX%3D39947);
Dexi_CM05836_chr01A	33230001	33300000	33267890	33269754	-	ID=Dexi1A01G0027520;Name=Dexi1A01G0027520;Alias=maker-Dexi_CM05836_chr01A-augustus-gene-33.202;Note=Similar to FAP2: Fatty-acid-binding protein 2 (Arabidopsis thaliana OX%3D3702);
Dexi_CM05836_chr01A	33230001	33300000	33274630	33276417	-	ID=Dexi1A01G0027530;Name=Dexi1A01G0027530;Alias=maker-Dexi_CM05836_chr01A-augustus-gene-33.203;Note=Protein of unknown function;
Dexi_CM05836_chr01A	33230001	33300000	33282780	33283939	-	ID=Dexi1A01G0027540;Name=Dexi1A01G0027540;Alias=maker-Dexi_CM05836_chr01A-augustus-gene-33.204;Note=Similar to URA6: UMP-CMP kinase 3 (Oryza sativa subsp. japonica OX%3D39947);
Dexi_CM05836_chr01A	33230001	33300000	33286587	33289377	-	ID=Dexi1A01G0027550;Name=Dexi1A01G0027550;Alias=maker-Dexi_CM05836_chr01A-augustus-gene-33.205;Note=Similar to FIP1: Protein FIP1 (Arabidopsis thaliana OX%3D3702);
Dexi_CM05836_chr01A	33230001	33300000	33299986	33301906	-	ID=Dexi1A01G0027560;Name=Dexi1A01G0027560;Alias=maker-Dexi_CM05836_chr01A-snap-gene-33.92;Note=Similar to OVA2: Isoleucine--tRNA ligase%2C chloroplastic/mitochondrial (Arabidopsis thaliana OX%3D3702);
Dexi_CM05836_chr01A	35560001	35610000	35560035	35563467	+	ID=Dexi1A01G0030240;Name=Dexi1A01G0030240;Alias=genemark-Dexi_CM05836_chr01A-processed-gene-35.213;Note=Similar to AHA8: ATPase 8%2C plasma membrane-type (Arabidopsis thaliana OX%3D3702);
Dexi_CM05836_chr01A	35560001	35610000	35569385	35573040	+	ID=Dexi1A01G0030260;Name=Dexi1A01G0030260;Alias=maker-Dexi_CM05836_chr01A-augustus-gene-35.621;Note=Similar to ASP5: Aspartate aminotransferase%2C chloroplastic (Arabidopsis thaliana OX%3D3702);
Dexi_CM05836_chr01A	35560001	35610000	35597792	35599054	+	ID=Dexi1A01G0030270;Name=Dexi1A01G0030270;Alias=maker-Dexi_CM05836_chr01A-snap-gene-35.495;Note=Similar to SIRP1: E3 ubiquitin-protein ligase SIRP1 (Oryza sativa subsp. japonica OX%3D39947);
Dexi_CM05836_chr01A	35700001	35750000	35695152	35700463	+	ID=Dexi1A01G0030330;Name=Dexi1A01G0030330;Alias=maker-Dexi_CM05836_chr01A-augustus-gene-35.624;Note=Similar to ncdn: Neurochondrin (Xenopus laevis OX%3D8355);
Dexi_CM05836_chr01A	35700001	35750000	35713345	35714924	+	ID=Dexi1A01G0030340;Name=Dexi1A01G0030340;Alias=maker-Dexi_CM05836_chr01A-augustus-gene-35.625;Note=Similar to Os02g0799000: Probable protein phosphatase 2C 27 (Oryza sativa subsp. japonica OX%3D39947);
Dexi_CM05836_chr01A	35700001	35750000	35716639	35717050	+	ID=Dexi1A01G0030350;Name=Dexi1A01G0030350;Alias=maker-Dexi_CM05836_chr01A-snap-gene-35.499;Note=Protein of unknown function;
Dexi_CM05836_chr01A	35700001	35750000	35720349	35722255	+	ID=Dexi1A01G0030360;Name=Dexi1A01G0030360;Alias=maker-Dexi_CM05836_chr01A-augustus-gene-35.627;Note=Similar to At5g34940: Heparanase-like protein 3 (Arabidopsis thaliana OX%3D3702);
Dexi_CM05836_chr01A	35700001	35750000	35736484	35740583	+	ID=Dexi1A01G0030390;Name=Dexi1A01G0030390;Alias=maker-Dexi_CM05836_chr01A-augustus-gene-35.628;Note=Similar to MGD3: Probable monogalactosyldiacylglycerol synthase 3%2C chloroplastic (Oryza sativa subsp. japonica OX%3D39947);
Dexi_CM05836_chr01A	35700001	35750000	35741531	35743339	+	ID=Dexi1A01G0030400;Name=Dexi1A01G0030400;Alias=maker-Dexi_CM05836_chr01A-snap-gene-35.503;Note=Protein of unknown function;
Dexi_CM05836_chr01A	35700001	35750000	35744254	35746292	+	ID=Dexi1A01G0030410;Name=Dexi1A01G0030410;Alias=maker-Dexi_CM05836_chr01A-augustus-gene-35.629;Note=Similar to rpsO: 30S ribosomal protein S15 (Thermosipho africanus (strain TCF52B) OX%3D484019);
Dexi_CM05836_chr01A	35700001	35750000	35748703	35755679	+	ID=Dexi1A01G0030440;Name=Dexi1A01G0030440;Alias=maker-Dexi_CM05836_chr01A-augustus-gene-35.630;Note=Similar to NAA35: N-alpha-acetyltransferase 35%2C NatC auxiliary subunit (Pongo abelii OX%3D9601);
Dexi_CM05836_chr01A	35760001	35810000	35760550	35764198	+	ID=Dexi1A01G0030450;Name=Dexi1A01G0030450;Alias=maker-Dexi_CM05836_chr01A-augustus-gene-35.631;Note=Similar to At5g35200: Putative clathrin assembly protein At5g35200 (Arabidopsis thaliana OX%3D3702);
Dexi_CM05836_chr01A	35760001	35810000	35768304	35769484	+	ID=Dexi1A01G0030470;Name=Dexi1A01G0030470;Alias=maker-Dexi_CM05836_chr01A-snap-gene-35.507;Note=Similar to VAMP713: Vesicle-associated membrane protein 713 (Arabidopsis thaliana OX%3D3702);
Dexi_CM05836_chr01A	35760001	35810000	35786866	35789368	+	ID=Dexi1A01G0030500;Name=Dexi1A01G0030500;Alias=maker-Dexi_CM05836_chr01A-augustus-gene-35.633;Note=Similar to RID2: 18S rRNA (guanine-N(7))-methyltransferase RID2 (Arabidopsis thaliana OX%3D3702);
Dexi_CM05836_chr01A	35760001	35810000	35789786	35790808	+	ID=Dexi1A01G0030510;Name=Dexi1A01G0030510;Alias=maker-Dexi_CM05836_chr01A-snap-gene-35.510;Note=Protein of unknown function;
Dexi_CM05836_chr01A	35760001	35810000	35800831	35805403	+	ID=Dexi1A01G0030540;Name=Dexi1A01G0030540;Alias=maker-Dexi_CM05836_chr01A-augustus-gene-35.635;Note=Similar to RNR1: Ribonucleoside-diphosphate reductase large subunit (Arabidopsis thaliana OX%3D3702);
Dexi_CM05836_chr01A	35560001	35610000	35564262	35568317	-	ID=Dexi1A01G0030250;Name=Dexi1A01G0030250;Alias=maker-Dexi_CM05836_chr01A-augustus-gene-35.672;Note=Similar to MCM5: DNA replication licensing factor MCM5 (Oryza sativa subsp. japonica OX%3D39947);
Dexi_CM05836_chr01A	35560001	35610000	35603717	35604055	-	ID=Dexi1A01G0030280;Name=Dexi1A01G0030280;Alias=maker-Dexi_CM05836_chr01A-augustus-gene-35.673;Note=Protein of unknown function;
Dexi_CM05836_chr01A	35700001	35750000	35723400	35725827	-	ID=Dexi1A01G0030370;Name=Dexi1A01G0030370;Alias=augustus_masked-Dexi_CM05836_chr01A-processed-gene-35.130;Note=Similar to CNB1: Calcineurin subunit B (Naegleria gruberi OX%3D5762);
Dexi_CM05836_chr01A	35700001	35750000	35726530	35729436	-	ID=Dexi1A01G0030380;Name=Dexi1A01G0030380;Alias=augustus_masked-Dexi_CM05836_chr01A-processed-gene-35.131;Note=Similar to Pyrophosphate-energized vacuolar membrane proton pump (Hordeum vulgare OX%3D4513);
Dexi_CM05836_chr01A	35700001	35750000	35744331	35744813	-	ID=Dexi1A01G0030420;Name=Dexi1A01G0030420;Alias=maker-Dexi_CM05836_chr01A-snap-gene-35.563;Note=Protein of unknown function;
Dexi_CM05836_chr01A	35700001	35750000	35746776	35747092	-	ID=Dexi1A01G0030430;Name=Dexi1A01G0030430;Alias=maker-Dexi_CM05836_chr01A-snap-gene-35.564;Note=Protein of unknown function;
Dexi_CM05836_chr01A	35760001	35810000	35765046	35766076	-	ID=Dexi1A01G0030460;Name=Dexi1A01G0030460;Alias=maker-Dexi_CM05836_chr01A-augustus-gene-35.679;Note=Similar to At1g32410: Vacuolar protein sorting-associated protein 55 homolog (Arabidopsis thaliana OX%3D3702);
Dexi_CM05836_chr01A	35760001	35810000	35770871	35771549	-	ID=Dexi1A01G0030480;Name=Dexi1A01G0030480;Alias=maker-Dexi_CM05836_chr01A-snap-gene-35.565;Note=Similar to TBP1: 26S proteasome regulatory subunit 6A homolog (Solanum lycopersicum OX%3D4081);
Dexi_CM05836_chr01A	35760001	35810000	35786214	35786558	-	ID=Dexi1A01G0030490;Name=Dexi1A01G0030490;Alias=maker-Dexi_CM05836_chr01A-snap-gene-35.566;Note=Similar to RPS30A: 40S ribosomal protein S30 (Arabidopsis thaliana OX%3D3702);
Dexi_CM05836_chr01A	35760001	35810000	35795643	35797580	-	ID=Dexi1A01G0030530;Name=Dexi1A01G0030530;Alias=augustus_masked-Dexi_CM05836_chr01A-processed-gene-35.137;Note=Similar to DJA6: Chaperone protein dnaJ A6%2C chloroplastic (Arabidopsis thaliana OX%3D3702);
Dexi_CM05836_chr01A	35560001	35610000	35608943	35609619	-	ID=Dexi1A01G0030290;Name=Dexi1A01G0030290;Alias=maker-Dexi_CM05836_chr01A-augustus-gene-35.674;Note=Similar to ULP1B: Putative ubiquitin-like-specific protease 1B (Arabidopsis thaliana OX%3D3702);
Dexi_CM05836_chr01A	35760001	35810000	35792048	35792752	-	ID=Dexi1A01G0030520;Name=Dexi1A01G0030520;Alias=maker-Dexi_CM05836_chr01A-augustus-gene-35.682;Note=Similar to DJA6: Chaperone protein dnaJ A6%2C chloroplastic (Arabidopsis thaliana OX%3D3702);
Dexi_CM05836_chr01A	36360001	36420000	36363336	36371414	+	ID=Dexi1A01G0031360;Name=Dexi1A01G0031360;Alias=maker-Dexi_CM05836_chr01A-augustus-gene-36.783;Note=Similar to CLASP: CLIP-associated protein (Arabidopsis thaliana OX%3D3702);
Dexi_CM05836_chr01A	36360001	36420000	36374807	36379190	+	ID=Dexi1A01G0031370;Name=Dexi1A01G0031370;Alias=maker-Dexi_CM05836_chr01A-augustus-gene-36.784;Note=Protein of unknown function;
Dexi_CM05836_chr01A	36360001	36420000	36384811	36385903	+	ID=Dexi1A01G0031380;Name=Dexi1A01G0031380;Alias=maker-Dexi_CM05836_chr01A-snap-gene-36.600;Note=Similar to TFCA: Tubulin-folding cofactor A (Arabidopsis thaliana OX%3D3702);
[truncated: 2,515 more rows]

## Sheet: SweeD_0.01_thres_group peaks
List of candidate genomic regions under selection using SweeD software (threshold =0.1 highest CLR value)
[truncated: 79 more rows]

[truncated: 1 more sheets: SweeD_annot]
