# Supplementary material for: Fonio millet genome unlocks African orphan crop diversity for agriculture in a changing climate
Source: Nat Commun. 2020 Sep 8;11:4488. doi: 10.1038/s41467-020-18329-4 (PMC7479619; doi:10.1038/s41467-020-18329-4)
Supplement: Supplementary file 13 — Source Data [file 41467_2020_18329_MOESM13_ESM.zip]

Archive with 19 entries (12 files):
- fig2b_supplfig8/
- fig2b_supplfig8/.DS_Store
- __MACOSX/
- __MACOSX/fig2b_supplfig8/
- __MACOSX/fig2b_supplfig8/._.DS_Store
- fig2b_supplfig8/ltr-final.fasta
- __MACOSX/fig2b_supplfig8/._ltr-final.fasta
- fig2d/
- fig2d/.DS_Store
- __MACOSX/fig2d/
- __MACOSX/fig2d/._.DS_Store
- fig2d/gene_concatened.fasta
- __MACOSX/fig2d/._gene_concatened.fasta
- fig2d/gene.fasta
- __MACOSX/fig2d/._gene.fasta
- suppl_fig5b/
- suppl_fig5b/CL10_contigs.fasta
- __MACOSX/suppl_fig5b/
- __MACOSX/suppl_fig5b/._CL10_contigs.fasta
