# Supplementary material for: Fonio millet genome unlocks African orphan crop diversity for agriculture in a changing climate
Source: Nat Commun. 2020 Sep 8;11:4488. doi: 10.1038/s41467-020-18329-4 (PMC7479619; doi:10.1038/s41467-020-18329-4)
Supplement: Supplementary file 13 — Source Data [file 41467_2020_18329_MOESM13_ESM.zip › fig2b_supplfig8/ltr-final.fasta]

>RLG_Mopti1-2-Dexi_03B
GTCGGGCACCTACAAAAGGAGTACCCCAATCTAGGCCCAAAACTACTTGGCGTCAAGGCCCACAACGACATCAACCAGGCACCACAGCCCAGCAAAAGCCTGCCATCGCTATAAGTCTTCGGCGCCCATCCAGCTCGAGGCAAGCGACCACCCTCTAGCGGATGTTTTCCGTCTCGATCGAGGCTCGGCGGCCTCGAGGACGACCCCTACCCTCGAGGGGGTGTTTTCCGTCTCGTTCGAGGGTCGGCGAGCTCGAGCTTGCCATCCAAGCTCGAGCCCGCCTCGACGGGAACGACGCCCAACGCGCCGTGATTCACCAGAGTCATCATGACGCGGTCAAAAAGCAGGGCTCACCGCCCCACGCCATCACCTACTCTCCGGAGAGGACATCGGTCAAATCCACTCGCAACAGTGGACTTCTGAGCGCCACGCTGCACGGCCAAACCTAACCTACCAGCAGCACTGTGCCAACCACTCCTTTGACTTCGCTCGCCTCGGGGACGCTGCCACCCTCGAAGGCAACCTCGAAGGAGGCCACGGAGGCTCGAATTGGACCCCGTACGCAAGTTACCTACCCTCGACGCCGTGAGCCGTCACCAGGAGGAAGGACATCACGTCAGCCACTGCCATGCCGTCAGCCGGAGTTGGAAGGCGCGATTCCCGCTCACGTACGGCGCGGCATGGACAAACAGTGCACACAACGACAAACACATGTACCCGCACCCTGCCCCCTTGGCCTATAAAAGGGGGAGGGGGGGAAGCCCATGCAAAGGGCAAGACACGCAGAGAACACAAGTCTCAAACATACACAGACCATAACCAGGGACCTAGGAGCTCATCTTCTTCTCCCGCCTTGCTTGTAAACCCCTACTACGAGCAACACGTAAACTGGTGCATCGCACCACTGCTGGACGTACGGCCTCGTGGCCGGAACCAGGATAAAAACCTCGTCTCCTGCTCTCGCCATCGGGAAAACGAGTGGTTAGCACCGCAATCACTCGTCGGTGCCGGTGCGACCAAATCAGGCACCGACAGTTGGCGCGCCAGGTAGGGGACCAGCGCTGCGCTGCTCTCATTCCCGATGGCGAACTTCGGCGAAGGACGGCCTCCGCTGGGCGAGAGCAATCTGCTCCCAGCGGGGCAGGAGATCCGGTTCGGGAGCTTGCGGTTCCAAACATGTGGCGATGATTATCACATGCGCATCCTCCAGGAGGATCCCAGCAACCAACCGGAGCCTCATCATCAGCCTCCGGCGACGCCGCGACGGCGGAGTCGTCCCGGACCTCGCGCACGACGAGCGCGCGCTGCAAGGCGCGCCGCCGACGTCGGCGACCCCCATCCCATAAGGGAAGGGGACATCCTGCGGTCAGGGTCACAGGAGAGGGCTACTCCCTTCCTCCCGCGGCCCATGTCTGCATCACGCGCCACGACGGTGCATTCCTATCCCTACGGGCTACGCAACTCCGCGGATGCGTACGCCTCTTCCATCCGCACTACCATGAGTGCGTATGGCGACCAGCCTGAATACCACCCAGTCTCCGAGCAAGACTTCGCCGATCCGTTGCCCGGCTATCCCCGCACGGAGTCCGATGATGAACACGCATTTATGCGTAGACGCCTTGGTTGGGACTACTCGGGTCTCCGCGACCCAGAGGCCTTCATTGCCTTTCAAACAGCGGCGGATTACTGCTTCGGGTATTCCGATGATGAGTATGACCCAACCAAGGAATGTTTCGTCATCAACAACGAACAACTCAGCGAGGGGTCGACGCCCGACGACGACAGCAGGGGTGACAACCAGGGGGACAACGATGGCATAGATCCGATAAGCGCGCAGCCATCGGACCCATCAGATCACTCTCCTTCCGAGGACGAGCGGGACCCGCGCCACCTGCCACGAGCTAGTGGTGACGTCTCGCCACCAGCGCGCTCCGACCGCGAGCCGGCCAAGCAAGGCGACGAACGCGGCACGGACGCCCGACACGCAGGACGAGTGGCTCAGGCCCGCATCCTTGCCGAGGGCAGAGATGACGAGCTCGCTCCCAGGACAAGCCAGAAGCTCATTGCGGCGGCCGCGCTGCTCCGAGCCATGCCGGAGGCAGCGACCCCCGAAGGGCGGAAACTACACCTCGAGGCTCAAAAGCTGGTCGCGCACGCTGCCCGACAGCATGCCGAGAGCTCAGCCTCCCGCCTTCGACGCTCCTCAGCCTCGAAGGGCGAACGAGGAGGGGAATCCTCGGTACGCTCACCCCGGCCCAACGGCAGGGCGCGAGCACAATCCCGGGGCAACTCCCGCCGCGACACGGCGCGACGCCACGCCAGCGAACCACATGCGCTCGAAGCACGAAAGCTTTCAGCAAGGGAACCCGCGAGGTCACGCCTCCGGGACACCCGTGGCACGGACTGTGATGGCGACGCTCGCAATACCCTGAGCGAAATCAGGCGGCGAGAGGGAGACCGGACCGAACAGCGCGGGCGCACCGACGTTGGGCGGAACCAGGATGCGGCCCCAGAGCCAACAGGCACGCGGGTGTTCAGCTATAACATCCGCACCGCCCCGATTCCCCCTCGTTTTCGACAGCCTACCACTATCACCAAGTACTCTGGGGAAACGGACCCCAAGGTATGGCTCAATGACTACCGCCTAGCGTGCCAGCTCGGCGGCGCCACAGACGACGCCATGATCATCCGCAATCTGCCACTCCACCTGGCAGATTCCGCTCGGACATGGCTCGAGCACCTGCCACCGAACCGGATCCGCGACTGGGACGACCTGGTCGAAACCTTCGTGAGGAACTTCCAGGGCACCTACGTGCGCCCCGGGAACATGTGGGATCTTCGAGGGTGCAACCAAAAGCCCGGCGAATCCCTGAGGGACTTCATCCGGCGCTTCTCCAAGCGCTGCACCGAGCTGCCCAACATCACCGACACTCAGATCATCCACTTCTTCCTCGAGAGCACCACTAGCTACAACCTAATATGCAAGTTGGGGAGGGACCCTCCCCCCGACGCGAACCGGCTATTCGAGGTAGCCTCCAAATACGCTTCAGGGGAGGAGGCGGCGAACGCCATCTTCAACGGCAAGAAGGGAAAGCGCCCCGAAGAGACGCCCGCGGAGGGCAGCAAGCCAAGGAAGCCCTCGAGGAAGTAAAATCAAGGCAATAAGGGGAAGAAGTATCGAACCCCTCGCGAGAAAGGCAACAGCGGCGAACGAAGTCCCCGTAGTGGACCCCAGCCACAAGGGGCCTCGAGGCCTTCCGTGTGGAGGAGAGTCTTTGATGCCGACGGCGTGTTCTTCAACGTGGGACGACCCACCGCCGACGGAAATCCTCGCGAACGCCTGCGACATCCAACAGCTAAGTTGCTTATACCCCTAGAGAGGCTTCAGCCCCTCGAACCCTTTTGTACATACTTTCGATTGTACAAACTCTTGATTAAGTATTTGGCTTAGCTCTCGTAAGTTGTGAACGAATCAGGTGGACTCGAGTCCACTCATACTTGAGTGAGGGTTGGTCCTACCCTCGCTAGGACCATCCCTCCCTCGGGGGCTACAATAGGGACGAACCCCCGAAAAAGTCAATACTTTTACGAAATTCTTGTGATATCTCGAGCGTATCACCAAGTGCTCTTTTGCAACCCTCGAAGGGAAGACACTAGGCGTGAAACGGACAAGGGCAGGGTCGCCTGAGCCGAGTGCTCGCCTACGCCTCGAGGCTACGGTAGCACCTCACTTCCCTCCGCCTAAGTCATTCACGTACGATCGATCCTAGTGGCGACTTCTTTTCAAGGCGCACGCATTCGACACAACGTGCATCGCAGAGATGTCGCATGAAAATAAAACTCGTTTAACGATACAAACGATGTTTAACGAAAGTAAGTAGGATGTATGAAAACAAACGAATTGTTCTTACATCAGGAAACGCAAGTCTCTAAACTACTATTTACACTCGGGCTCGATGTCCCGAGGCTTTCAGGGTCCGCTCCCACCATCAAGGTCGTCCCAGCCGCCGCCATCTTCGCTCGGGAAAGGACGCTCTTCCACCGTCGGGGCAGTCGTGCGGTAACTTCGCCCAGGCCACCCCACGCCTGAAAAGGCGCGCCCACTCCCCCACGAAGTCGCAGTAACTGCCCTAACGGTCATCATGACCCCGCACGAAGAGGTGGAAGGCACATTCAACACACCAACCCTTGGAAGGGCGGCCTTCGTTCTACTGATCAGGGGTTCGAACCTTGGACCTTCGAAGGGTTTCGACAAGGGCCCCAGATCAACCGAGTCAAGGATAATCGACGGTACCCTCGAAGCTCGAGCGCTCGAGGAAACCAATCGATTATGTTCGAGGCCAGGCAAAGTGCCTAGATCGAGGGACCCCTCGAGGGGGAGCATCGAGCCCTCGACCTCTATCGAATGAGGTCGAGTCCCATCTAGCATACTTTTGCGAAAAGCTTTTACGGGCGTGTCCTATGACCACGAGCCTACCCTCATCGAACGGGGCATGGACGTCCGCTCGAACTACCCGCTACCAGCTCACCCAGGCATCCGTGGCTCGATCCCAATCGTGGGAAGCACGGATAGCCTTCTCCTCAGTCCCTCGAAAGGGACCCCGAGGAACGAAGAAAAATTTGGGACATCTCGAGCCAAGCGAGGCTCGGGGGCTCCTAGTGCTGTGGACAAACCCACACGACCGCGTTCCTCCCCACATCGGCCACGACTCCCACGTCTACCACCGTTACCCCGCGCGGAGCGGAACACGTGGAGGGAACGCTCAAGGTTTCCTCCTCGAAGGGAGGAAGCCATCGTTCTACTGATCAGGGGTTTGAACCTTGGACCTTCGAAGGGTTTCAACAAGGGCCCCAGATCAACTGAGTCAGGGATAATCGACGGTACCCTCAAAATTGAGCCTCGAAGCTCAAATGTTCGAAGGTAACAATCGATTATGTTCGAGGCCAGGCAAAAAGCCTAGACTAAGGGACCCCTCGAGGGGGAGCATCGAGCCCTCGACCTCTATCGAATGAGGTCGAGTCCCGTCTAGCATACTTTTTGCGAAAGGCTTCAACGGGCGTGTCCTATGATCACGAGCCTACCCCTATCGAATGGGGCATGGACGTCCGCTCGAACCACCCGTTACCAGCTCAACCAGGCATCCGTGGCTCGATCCCATCGAGGGAAGCACGGGTCGCCTCCTCCTCAGCACCCTCGAACAGGGAGCGCGAGGCACGAAGAAAGCTCGAAATCCCCCCTACCTCAGGCGCGGTGGACGAACCCACACCTGAGGAAGCAGTAAATGCTCTGCACATCAGGTTGAGACCTTGGGAGGTGTCAACCACCCTCCCAAGGCCTCGGGGGCTACACCCGCGGGTGCGCTAGCGCGCCCCCACGGATTCTCGGAACTCACAGAGATATGAAGGCCTCGGAAGCCTCGACGAACACCAACCTTCGCAGGATGAAAACCTCATCCCTGCGAAGGCTCGGGGGCTACTGTCGGGCACCTACAAAAGGGGTACCCCAATCTAGGCCCAAAACTACTTGGCGTCAAGGCCCACAACGACATCAACCAGGCACCACAGCCCAGCAAAAGCCTGCCATCGCTATAAGTCTTCGGCGCCCATCCAGCTCGAGGCAAGCGACCACCCTCTAGCGGATGTTTTCTGTCTCGATCGAGGCTCGGCGGCCTCGAGGACGACCCCTACCCTCGAGGGGGTGTTTTCCGTCTCGTTCGAGGGTCGGCGAGCTCGAGCTTGCCATCCAAGCTCGAGCCCGCCTCGACGGGAACGACGCCCAACGCGCCGCGATTCACCAGAGTCATCATGACGCGGTCAAAAAGCAGGGCTCACCGCCCCACGCCATCACCTACTCTCCGGAGAGGACATCGGTCAAATCCACTCGCAACAGTGGACTTCTGAGCGCCACGCTGCACGGCCAAACCTAACCTGCCAGCAGCACTGTGCCAACCACTCCTTTGACTTCGCTCGCCTCGGGGACGCTGCCACCCTCGAAGGCAACCTCGAAGGAGGCCACGGAGGCTCGAATTGGACCCCGTACGCAAGTTACCTACCCTCGACGCCGTGAGCCGTCACCAGGAGGAAGGACATCACGTCAGCCACTGCCATGCCGTCAGCCGGAGTTGGAAGGCGCGATTCCCGCTCACGTACGGCGCGGCATGGACGAACAGTGCACACAACGACAAACACATGTACCCGCACCCTGCCCCCTTGGCCTATAAAAGGGGGAGGGAGGGAAGCCCATGCAAAGGGCAAGACACGCAGAGAACACAAGTCTCAAACATACACAGACCATAACCAGGGACCTAGGAGCTCATCTCCTTCTCCCGCCTTGCTTGTAAACCCCTACTACGAGCAACACGTAAACTGGTGCATCGCACCACTGCTGGACGTACGGCCTCGTGGCCGGAACCAGGATAAAAACCTCGTCTCCTGCTCTCGCCATCGGGAAAACGAGTGGTTAGCACCGCAATCACTCGTCGGTGCCGGTGCGACAAAATCAGGCACCGACA
>RLG_Mopti1-38-Dexi_01B
TGTCGGGTACCTGCAAAAGGGGTACCCCAATCTAAGTCCAAAACTACTTGGCATCAAGGCCCGCAACGACATTGACCTGGCTCAACAGCCCAGCAAAGGCCCGCCATCGAGGTAAACGACCACCCTCGAGCGGGTGGTTTCCGTCTCGATCGAGGCTCGGCGGCCTCGACCCTCACCCTCGAGCGGGTGGTTTCCGTCTCGATCGAGGCTCGGCGGCCTCGACCCTCACCCTTGAGCGGGCGGTTTCCGTCTCGTTCGAGGCTCGGCAGCCTCGAGGGCGACCCCTACCCTCGAGTGGGTAGTTTCCGTCTCGTTCGAGGCTTGACGAACTCGAGCTTGCGATCCAAGCTCGAGTCGGCCTCGCCGGGAACAGCGCCTGGGACTCTGCAACCCATCAGAGTCGACACGACGCGGTCAAAAAGCAGGGCTCACTGCTCCACGCCATCACCTACTCTCCGGAGAAGACATCGGTCAAATCCACTCGCAACAGTGGACTCTGAGCGCCATGCTGCGCGCCAGACCTGACCCTGCCAGCAGCACTGTGCCAACCACTCCTTTGACTTTACCCCCCGCCGGACACGCTGCCACCCTCGAAGGCAACCTCGAAGGAGGCCACGGAGGCTCGAATTGGACCCCGTACGCAAGTTACCTACCCTCGACGCCGTGAACTGTCACGAGAAGGAAGGACGATACGTCAGCCCCTGCCATGTCGTCAGCGGAGTTGGAAGGCGCGATTCCCGCTCACGTACGGCGCGGCATGGACGAACAGTGCACTTAGCGACAAACACATGTACTCGCACCCCGCTCCCTTGGTCTATAAAAGGGGAAGGGAAGCCCATGCGAAGGGCAACGAACGAGAAGAGCACGAAGACACGCAGAGAACACAAGTCTCATACGCACCCACACACCATAGCCTGGGACTTAGGAGCTCACCTCCTTCTCCCACCTTGCTTGTAAACCCCTACTACGAGCAACACGCAACCCGGTGCATCGCACCACTGCTGGACGTACGGCCCAGAGGCCGGAACCAGGATAAAACCCTTGTCTCTCACTCTCGCCATCAGGGAAACGAGTGGTTAGCACCGCAATCACTTGTTGGTGCCGGTGCGACCAAATCAGGCACCGACAGTTGGCGCGCCAGGTAGGGGACCAGCGCTGCGCTACTCTCATTCCCGATGACGAACTTCGGCGAAGGACGGCCTCCGCTGGGCGAGAGCAGTCTGCTCCCAGCGGGGCAGGAGATCCGGTTCGGGAGCTTGCGGTTCCAAACATGTGGCGACGATTACCATATGCGCATCCTTCAGAAGGATCCCAGCAACCAACCGGAGCCTCACCATCAGCCTCCGGCGACACCGCGACGGCGGAGTCGTCCCGGACCACGCGCACGACGAACGCGCGCTGCGAGGCGCGCCGTCGACATCGGCGACCCCCATCCCACAAGGGAAGGAGGCATCCTGTGGTCAGGGTCACAGGAGAGGGCTGCTCCCTTCCTCCCGGGGCCCATGGCTGCGCCACGCGCTACGACGGTGCACTCCTATCTCTACGGGCTACGCAACTCCGCGGATGCGTACGCCTCCTTCATCCGCACTGCCATGAGTGCGAACGGCAACCAACCTGGTTGTCACCCAGTCTCCAAGCAATACTTCGCCGATCCATTGCCCGGCGATTCTCGCACGGAGTCCGATGATGGACACGCGTTTATGCGTAGACACCCCGGTTGGGACTACTTGGGTCTCCGCGACCCAGAGGCCTTTATTGCCTTTCAAACAGCGGCGGATTACTGCTTCGAGTATTCCGATGATGAGTATGACCCAACCAGGGAGTGTTTCGTCATCAACGACGGACAAGCCAGCGAGGGGTCGACGTCGGACGACGACGGCGGGGGTGACGACCAGGGGAACGACGATGGCATGGATCCGATAGGCGCGCAGCCATCGGACCCATCGGATCACTCTCCTTCCGAGGACGAGCGAGATCCGCGCCACCGGCCACGAGTTAGCGGTGACGTCTCGCCACCGGCGCGCTCCGACCGCGAGCCGGGCAAGCGAGGCGACGAGCACGCCACGAACCCACGACACGCGGGGCGAGTGGCTCAGGCCCGCATCCTCGCTGAGGGCAAAGACGACGATCTCGCCCCCAGAACGAGCCAGAAGCTCATCGCGGCGGCCGCGCTGCTCCGAGCCATGCCGGAGGCAGCCACCCCCGAAGGGCGAAAACTGCACCTCGAGGCTCAAAAGCTGGTCGAGCATGCTGCCCGACAGCATGCCGAGAGCTCAGCCTCCCGCCTTCGACGCTCCGCAGCCTCGAAGGGCGAACGAGGAGGGGAGTCATCGGTACGCTCACCCCAGCCTAACGGCAGGGCGCGAGCCCAGTCCCGCGGCGACTCCTGCCGTGACTCGGCGCAGCGCCACGCCAACGAGCCACGCACGCCCGAAGCACGAACGCTTCCAGCGAGGGTGCCCGCGAGGTCACGCCTCCGGGACACCCGGGCGCGGTCGGCGATGGCGATGCTCGCAACACCCTGACTCATATAAGGCAGCGAGAGGGAGCCCGGGCCCACCAACGTGGGCGGACCGACGTTCGGTGGAACCGGGATGCGGTCTCGGAACCGGCGGGAACGCGCGTGTTCAGTCGTAACATCCGCACCGCTCCTATTCCCCCTCGTTTCCGACAGCCTACTACCATCACCAAGTACTCTGGGGAAACTGACCCCAGGGTATGGCTCAACGACTACCGCCTAGCGTGCCAGCTCGGCGGCGCCACAGACGACGCCATGATCATCCGCAATCTGCCACTCCACCTGGCGGATTCCGCGCGGACATGGCTCGAGCACCTGCCCCCGAACCGGATCCGCGACTGGGACGACCTGGTCGAGACCTTCGTGGGAAATTTCCAGGGCACCTACGTGCGCCCTGGGAACACGTGGGACCTTCGAGGTTGCAGGCAAAAGCCCGATGAACCGTTGAGGGACTTCATCCGGCGCTTCTCCAAGCGCTGCACCGAGCTGCCCAAATCACCGACCATCAGATCATCCACTTCTTCCTCGAGAGCACCACTAGCTACAACCTAATATGCAAGTTGGGGAGGGACCCTCCCCCCGACGTGAACCGGCTATTCGAGGTAGCCTCCAAATACGCTTCAGGGGAGGAGGCGGCGAACGCCATCTTCAACGGCAAGAAGGGAAAGCGCCCCGAAGAGATGCCCGCGGAGGGCAGCAAGCCAAGGAAGCCCTCGAGGAAGTAAAATCAAGGCAATAAGGGGAAGAAGTATCCAGCCCCTCGCGAGAAAGGCAACAGCGGCGAACGAAGTCCCCGTAGTGGACCCCAGCCACAGGGGGCCTCGAGGCCTTCCGTGTGGAGGAGTGTCTTTGATGCCGACGACGTGTTCTTCAACATGGGACGACCCACCGCCGACGGAAATCCTCGCGAACGCCTACGACATCCAACAGCTAAGTTGCTTATACCCCTAGAGCGGCTTCAGCCCCTCGAACCCTTTTGTACATACTTTCGATTGTACAAACTCTTGTTTAAGTATTTGGCTTAGCTCTCGCAAGTGTGAACGAATCAAGTGGACTCGAGTCCACTCATACTTGAGCGAGGGTTGGTCCTACCCTCGCTAGGACCATCCCTCCCTCGGGGGCCGTAATGGGGACGAACCCCCTAACAAAAAAAAAAGTCAATACTTTTTCGAAATTCTTGTGATATCTCGAGCGTATCGCCAAGTGCTCTTTTGCAACCCTTGAAGGGAAGACACTAGGCGTGAAACGGACAAGGGCAGGGTCGCCTGAGCCGAGTGCTCGCCTACGCCTCGAGGCTACGGCAGCACCTCACTTCCCTCCGCCTAAGTCATTCACGTACGATCGATCCTAGTGGTGACTTCCTTTCGAGGCGCATGCATTCGACACGACGTGCATCGCAGAGATGTCGCATGAAAATAAAACTCGTTTAACGATACAAACGATGTTTAACGAAAACAAGTAGGATGTATGAAAACAAACGAATTGTTCTTACATCAGGAAACGCAAGTCTCTAAACTACTATTTATACTCGGGCTCGATGTCCCGAGGCTTTCAGGGTCCGCTTCAACCATCAAGGTCATCCCAGCCGCCGCCATCTTCGCCCGGGAAAGGACGCTCTTCCGCCGTCAGGGCAGTCGTGCGGTCACTTCGCCCACGCCACGCCTGAAAAGGCGCGCGCACTCCCCCACGAAGTCGCAGTAACTGCCCTAACGGTCATCATGACCCCGCACGAAGAGGTGGAAGGTACATTCAACACACCAACCCTTGAAAGGGCGGCCTTCATTCTACTGATCAGGGGTTCGAACCTTGGGCCTTCGAAGGGTTTCGACAAGGGCCCCAGATCAACCGAGTCAGGGATAATCGACGGTACCCTCGAAGCTCGAGCGCTCGAGGAAGCCAATCGATTATGTTCGAGGCCAGGCAAAATGCCTAGATCGAGGGACCCCTCGAGGGGGAGCATCGAGCCCTCGACCTCTATCGAATGAGGTCGAGTCCCATCTAGAATACCTTTGCGAAAAGCTTTTACGGGCGTGTCCTATGACCACGAGCCTACCCTCATCGAACGGGGCATGGACGTCCGCTCGAACTACCCGCTATCAGCTCAACCAGGCATCCATGGCTCGATCCCAATCATGGGAAGCATGGATCGCCTCCTCCTCAGTCCCTCGAAAGGGACCCCGAGGAACGAAGAAAAATTTGGGACATCTCGAGCCAAGCGAGGCTCGGGGGCTCCTAGTGCTGTGGACAAACCCACACGACCGCGTTCCTCCCCACATCGGCCACGACTCCCACGTCTACCACCATTACCCCGCGCGGAGCGGAACACGTGGAGAGAACGCTAAAGGCTTCCCCCTCGAAGGGAGGAAGTCATCGTTCTACTGATCAGGGGTTCGAACCTTGGGCCTACGAAGGGTTTCGACAAGGGCCTCAGATCAACCGAGTCAGGGATAATCGACGGCACCCTCGAAGCTCGAACGCTCGAGGAAACCAACCGATTATGTTCGGGGCCAGGCAGAGTGCCTAGATCGAGGGACCCCTCGAGGGGGAGCATCGAGCCCTCGACCTCTATCGAACGAGGTCGAGTCCTGTCTAGCATACTTTCGCGGAAGGCTTTTATGGACGTGTCCTGTGACCACGAGCCTACCCTTATCGAACGGGGCATGGACGTCCACTCGAACCACCCGCTACCAGCTCAACCAGGCATCCGTGGCTCGATCCCACCGAGGGAAGCACGGGTCGCCTCCTCCTCGACACCCTCGAACAGGGAGCGCGAGGTACGAAAAAAGCTTGAAATCCCCCTACCTCGGGCACGGTGGACGAACCCACGACTGAGGAAGCCGCGGGTGCTCTTCACCTTAGGTGATGAGACCTTGGGAGAGTAACAACCACTCTCCCAAGGCCTCGGGGGCTACACCCGCGGGTGCGCTAGCGCGCCCCCACGGATTCTCGGAACCCACGAAGAAACGAAGGCCTCAAAAGCCTCGACGAACTCCAGCCTTCGCGGGATTAAACTTCATCCCTGCGAAGGCTCGGGGGCTACTGTCGGGTACCTGCAAAAGGGGTACCCCAATCTAAGTCCAAAACTACTTGGCATCAAGGCCCGCAACGACATTGACCTGGCTCAACAGCCCAGCAAAGGCCCGCCATCGAGGTAAACGACCACCCTCGAGCGGGTGGTTTCCGTCTCGATCGAGGCTCGGCGGCCTCGACCCTCACCCTCGAGCGGGTGGTTTCCGTCTCGATCGAGGCTCGGCGGCCTCGACCCTCACCCTCGAGCGGGCGGTTTCCGTCTCGTTCGAGGCTCGGCAGCCTCGAGGGCGACCCCTACCCTCGAGTGGGTAGTTTCCGTCTCGTTCGAGGCTTGACGAACTCGAGCTTGCGATCCAAGCTCGAGTCGGCCTCGCCGGGAACAGCGCCTGGGACTCTGCAACCCATCAGAGTCGACACGACGCGGTCAAAAAGCAGGGCTCACTGCTCCACGCCATCACCTACTCTCCGGAGAAGACATCGGTCAAATCCACTCGCAACAGTGGACTCTGAGCGCCATGCTGCGCGCCAGACCTGACCCTGCCAGCAGCACTGTGCCAACCACTCCTTTGACTTTACCCCCCGCCGGACACGCTGCCACCCTCGAAGGCAACCTCGAAGGAGGCCACGGAGGCTCGAATTGGACCCCGTACGCAAGTTACCTACCCTCGACGCCGTGAACTGTCACGAGAAGGAAGGACGATACGTCAGCCCCTGCCATGTCGTCAGCGGAGTTGGAAGGCGCGATTCCCGCTCACGTACGGCGCGGCATGGACGAACAGTGCACTTAGCGACAAACACATGTACTCGCACCCCGCTCCCTTGGTCTATAAAAGGGGAAGGGAAGCCCATGCGAAGGGCAACGAACGAGAAGAGCACGAAGACACGCAGAGAACACAAGTCTCATACGCACCCACACACCATAGCCTGGGACTTAGGAGCTCACCTCCTTCTCCCACCTTGCTTGTAAACCCCTACTACGAGCAACACGCAACCCGGTGCATCGCACCACTGCTGGACGTACGGCCCAGAGGCCGGAACCAGGATAAAACCCTTGTCTCTCACTCTCGCCATCAGGGAAACGAGTGGTTAGCACCGCAATCACTTGTTGGTGCCAGTGCGACCAAATCAGGCACCGAC
>RLG_Mopti1-1-Dexi_03B
TGTCGGGTACCTACAAAAGGGGTACCCCAATCTAGGCCCAAAACTACTTGGCATCAAGGCCCGCAACGACATTGACCTGGCTCAACAGCCCAGCAAAGGCCCGCCATCGAGGTAAACGACCACCCTCGAGCGGGTGGTTTCCGTCTCGATCGAGGCTTGGCGAACTCGAGCTTGCGATCCAAGCTCGAGTCGGCCTCGACCGGAACAGCGCCCAACCCACCGCGGTTCACCAGAGTCGTCATGACGCGGTCAAAAAGCAGGGCTCACTGCCCCACGCCATCACCTACTCTTCGGAGAGGACATCGGTCAAATCCACTCGCAACAGTGAACTCTGAGCGCCATACTGCGCGCCAGACCTAACCCTGCCAGCAGCACTGTGCCAACCACTCCTTTGACTTTACCCCCCGCCGGACGCGCAGCCACCCTCGAAGGCAGCCTCGAAGGAGACCATGGAACATCGTGCGCAAGACACCACCCTCGACGCCGTGAACTGTCACGAGAAGGAAGGACGATACGTCAGCCCCTGCCATGTCGTCAGCGGAGTTGGAAGGCGCGATTCCCGCTCGCGCACAGTACGCGGCATGGACGAACAGTGCACTTACCGACAAACACATGTACTCGCACCCCGCTCCCCTTGGTCTATAAAAGGGGAATGGAAGCCCATGCGAAGGGCAACGAGAAGAGCAAGAAGACACGCAGAGAACACAAGTCTCATACGCACCCACACACCATAGCCTGGGACTTAGGAGCTTATCTCCTTCTCCCACCTTGCTTGTAAACCCCTACTACAAGCAACACGTAACCAGGTGCATCGCACCCCTGCTGGACGTACGGCCCCGTGGCCGGAACCAGGATAAAACCTCGTCTCCCACTCTCGCCATCGGGAAAGCGAGTGGTTAGCACCGCAATCACTCGTCGGTGCCGGTGCGACCAAATCAGGCACCGACAGTTGGCGCGCCAGGTAGGGGACCAGCGCTGCGCTGCTCTCATTCCCGATGACGAACTTCGGCGAAGGACGGCCTCCGCTGGGCGAGAGCAATCTGCTCCCAGCGGGGCAGGAGATCCGGTTCGGGAGCTTGCGGTTCCAAACATGTGGCGACGATTACCACATGCGCATCCTCCAGAAGGATCCCAGCAACCAACCGGAGCCTCACCATCAGCCTCCGGCGAAACCGCGACGGCGGAGTCGTCCCGGACCACGCGCACGACGAACGCGCGCCGCGAGGCGTGCCGCCGACGTCGGCGACCCCCATCCCACAAGGGAAGGGGACGTCCCGCGGTCAGGGTCACAGGAGAGGGCTGTTCCCTTTCTCCCAGGGCTCATGTCTGCATCACGCGCCACGACGGTGCATTCCTATCCCTACGGGCTACGCAACTTCGCGGATGCGTACGCCTCTTTCATCCGCACTGCCATGAGTGCGAACGGCAACCAACCTGGTTGTCACCCAGTCTCCAAGCAATACTTCGCCGATCCATTGCCCGGCGATTCTCGCACGGAGTCCGATGATGGACACGCATTTATGCGTAGACACCCCGGTTGGGACTACTCGGGTCTACGCGACCCAGAGGCCTTTATTGCCTTTCAAACAGCGGCGGATTACTGCTTCGAGTATTCCGATGATGAGTATGACCCAACCAGGGAGTGTTTTGTCATCAACGACGGACAAGCCAGCGAGGGGTCGACGTCGGACGACGACGGCGGGGGTGACGACCAGGGGAACGACGATGGCATGGATCCGATAGGCGCGCAGCCATCGGACCCATCGGATCACTCTCCTTCCGAGGACGAGCGAGATCCGCGCCACCTGCCACGAGTTAGCGGTGACGTCTCGCCACCGGCGCGCTCCGACCGCGAGCCGGGCAAGCGAGGCGACGAGCACGCCACGAACCCACGACACGCGGGGCGAGTGGCTCAGGCCCGCATCCTTGCCGAAGGCAAAGATGACGAGCTCGCTCCCAGAACGAGCCAGAAGCTCATCGCGGCGGCCGCGCTGCTCCGAGCCATGCCCGAGGCAGCCACCCCCGAAGGGCGGACGCTGCACCTCGAGGCTCAAAAGCTGGTCGAGCATGCTGCCCGACAGCATGCCGAGAGCTCAGCCTCCCGCCTTCGACGCTCCGCAGCCTCGAAGGGCGAACGAGGAGGGGAGTCATCGGTACGCTCACCCCGGCCTAACGGCAGGGCGCGAGCCCAGTCCCGCGGCGACTCCTGCCGTGACTCGGCGCAGCGCCACGCCAACGAGCCACGTACGCCCGAAGCACGAACGCTTCCAGCGAGGGTGCCCGCGAGGTCACGCCTCCGGGACACCCGAGGCGCGGTCGGCGATGGCGATGCTCGCAACACCCTGAATCATATAAGGCAGCGAGAGGGAGCCCGGGCCCACCAACGCGGGCAGACCGACGTTCGGTGGAACCGGGATGCGGTCTCGGAACCGGCGGGAACGCGCGTGTTCAGTCGTAACATCCGCACCGCTCCGATTCCCCCTCGTTTCCGACAGCCTACCACCATCACCAAGTACTCTGGGGAAACTGACCCCAGGGTATGGCTCAACGACTACCGCCTAGCGTGCCAGCTCGGCGGCGCCACAGACGACGCCATGATCATCCGCAATCTGCCACTCCACCTGGCGGATTCCGCGCGGACATGGCTCGAGCACCTGCCCCCGAACCGGATCCGCGACTGGGACGACCTGGTCGAGACCTTCGTGGGAAGTTTCCAGGGCACCTACGTGTGCCCTGGGAACACGTGGGACCTTCGAGGTTGCAGGCAAAAGCCCGGTGAATCCCTGAGGAACTTCATCCGGCGCTTCTCCAAGCGCTGCACCGAGCTGCCTAACATCACCGACACTCAGATCATCCACTTCTTCCTCGAAAGCACCACTAGCTACAACCTAATATGCAAGTTGTGGAGGGACCCTCCCCCCGACGCGAACCGGCTATTCGAGGTAGCCTCCAAATACGCTTCGGGGGAGGAGGCGGCGAACGCCATCTTCAACGGCAAGAAGGGAAAGCGCCCCGAAGAGACGCCCGCGGAGGGCAGCAAGCCAAGGAAGCCCTCGAGGAAGTAAAATCATGGCAACAACGGCGAACGAAGTCCCCGCAGTGGACCCCAGACACAAGGGGCCTCGAGGCCCTCCATGTGAAGGAGAGTCTTTGATGCCGACGGCGTGTTCTTCAACGAGGGACGACCCACCGCCGACGGAAATCCTCGCGAACGCCTGCGACATCCAACAGCTAAGTCGCTTCTACCCCTAGAGCGGCTTCAGCCCCTCGAACCCTTTTGTACATACTTTCGATTGTACAAACTCTTGTTTAAGTATTTGGCTTAGCTCTCGCAAGTGTGAACGAATCAAGTGGGCTCGAGTCTACTCATACTTGAGTGAGGGTTGGTCCTACCCTCGCTAGGACCATCCCTCCCTCGGGGGCCGCAATGGGGACGAACCCCCGAAAAAGTCAATACTTTTTTGAAATTCTTGTGATATCTCGAGCGTATCGCCAAGTGCTCCTTTGCAACCCTCGAAGGGAAGACACTAGGCGTGAAACGGACAAGGGCAGGGTCGCCTGAGCCTAGTGCTCGCCTACGCCTCGAGGCTACGGCAGCACCTCACTTCCCTCCGCCTAAGTCATTCACGTACGATCGATCCTAGTGGCGACTTCCTTTCAAGGCGCATGCATTCGACACAACGTGCATCGCAGAGATACCGCTTGAAAATAAAACTCGTTTTTCGAAATTCTTGTGATATCTCGAGCGTATCGCCAAGTGCTCCTTTGCAACCCTCGAAGGGAAGACACTAGGCGTGAAACGGACAAGGGCAAGGTCGCCTGAGCCGAGTGCTCGCCTACGCCTCGAGGCTACGGCAGCACCTCACTTCCCTCCGCCTAAGTCATTCACGTACGATCGATCCTAGTGGCGACTTCCTTTCGAGGCACATGCATTCGACACGACGTGCATCGCAGAGATGTCGCATGCAAATAAAACTCGTTTAACGATACAAATGATGTTTAACAAAAATAAGTAGGATGTATGAAAACAAACGAATTGTTCTTACATCAGGAAACGCAAGTCTCTAAACTACTATTTATACTCGGGCTCGATGTCTCGAGGCTTTCAGGGTCCGCTTCAACCATCAAAGTCATCCCAGCCGCCGCAATCTTCGCCCGGGAAAGGACGCTCTTCCGCCGTCAGGGCAGTCGTGCGGTCACTTCGCCCACGCCACGCCTGAAAAGGCGCGCGCACTCCCCCACGAAGTCGCAGTAACTGCCCTAACGGTCATCAAGACCCCGCACGAAGAGGTGGAAGGTACGTTCAACACACCAACCCTTGAAAGGGCGGCCTTCGTTCTACTGATCAGGGGTTCGAACTCTGCACCTCCGAAGGGTTTCGACAGGGGCCCCAGATCAACCGAGTCAGGGATAATCGACGGTACCCTCGAAGCTCGAGCGCTCGAGGAAGCCAATCGGTTATGTTCGAGGCCAGGCAAAGTGCCTAGATCGAGGGACCCCTCGAGGGGGAGCATCGAGCCCTCGACCTCTATCGAATGAGGTCGAGTCCCATCTAGCATACCTTTGCGAAAAGCTTTTACGGGCGTGTCCTATGACCACGAGCCTACCCTCATCGAACGGGGCATGGACGTCCGCTCGAACTACCCGCTATCAGCTCACCCAGGCATCCATGGCTCGATCCCAATCGTGGGTAGCATGGATCGCCTCCTCTTCAGTCCCTCGAAAGGGATCCCGAGGAACGAAGAAATATTTGGGACATCTCGAGCCAAACGAGGCTCGGGGGCTCCTAGTGCTGTGGACAAATCCACACGACCGTGTTCCTCCCCACATCGGCCACACCGCGCGGAGCGGAACATGCGGAGAGAACGCTCAAGGCTTCCCCCTCGAAGGGAGGAAGTCATTGTTCTACTGATCAGGGGTTCGAACCTTGGGCCTACGAAGGGTTTCGACAAGGGCCTCAGATCAACCGAGTCAGGGATAATCGACGGTACCCTCGAAGCTCGAACGCTCGAGGGAGCCAGTCGATTATGTTCGAGGCCGGGCAAAGTGCCTAGATCGAGGGACCCCTCGAGGGGGAGCATCGAGCCCTCGACCTCTATCGAATGAGGTCGAGTCCCATCTAGCGTACTTTGCGAAAGGCTTCTACGGGCGTGTCCTGTGACCACGAGCCTACCCTTATCGAATGGGGTATGGACGTCCGCTCGAACCACCCGTTAACAGCTCAACCAGGCACCCGTGGCTCGATCCCACCGAGGGAAGCATGGGTCGCCTCCTCCTCAGCACCCTCGAACGGGGAGCTCGAGGCACGTAGAAAGCTCGAAAATCCCCCTACCTCGGGCACGGTGGACGAACCCACGACTGAGGAAGCCGCGGGTGCTCTTCACCTTAGGTGATGAGACCTTGGGAGAGTAACAACCACTCTCCCAAGGCCTCGGGGGCTACACCCGCGGGTGCGCTAGCGCGCCCCCACGGATTCTCAGAACCCACGAAGACATGAAGGCCTCGAAAGCCTCGGCGAACTCCAGCCTTCGCAGGATTAAACCTCATCCCTGCGAAGGCTCGGGGGCTACTGTCGGGTACCTACAAAAGGGGTACCCCAATCTAGGCCCAAAACTACTTGGCATCAAGGCCCGCAACGACATTGACCTGGCTCAACAGCCCAGCAAAGGCCCGCCATCGAGGTAAACGACCACCCTCGAGCGGGTGGTTTCCGTCTCGATCGAGGCTTGGCGAACTCGAGCTTGCGATCCAAGCTCGAGTCGGCCTCGACGGGAACAGCGCCCAACCCACCGCGGTTCACCAGAGTCGTCACGACGCGGTCAAAAAGCAGGGCTCACTGCCCCACGCCATCACCTACTCTTCGGAGAGGACATCGGTCAAATCCACTCGCAACAGTGAACTCTGAGCGCCATACTGCGCGCCAGACCTAACCCTGCCAGCAGCACTGTGCCAACCACTCCTTTGACTTTACCCCCCGCCGGACGCGCAGCCACCCTCGAAGGCAGCCTCGAAGGAGACCATGGAACATCGTGCGCAAGACACCACCCTCGACGCCGTGAACTGTCACGAGAAGGAAGGACGATACGTCAGCCCCTGCCATGTCGTCAGCGGAGTTGGAAGGCGCGATTCCCGCTCGCGCACAGTACGCGGCATGGACGAACAGTGCACTTACCGACAAACACATGTACTCGCACCCCGCTCCCCTTGGTCTATAAAAGGGGAATGGAAGCCCATGCGAAGGGCAACGAGAAGAGCAAGAAGACACGCAGAGAACACAAGTCTCATACGCACCCACACACCATAGCCTGGGACTTAGGAGCTTATCTCCTTCTCCCACCTTGCTTGTAAACCCCTACTACAAGCAACACGTAACCAGGTGCATCGCACCCCTGCTGGACGTACGGCCCCGTGGCCGGAACCAGGATAAAACCTCGTCTCCCACTCTCGCCATCGGGAAAGCGAGTGGTTAGCACCGTAATCACTCGTTGGTGCCGGTGCGACCAAATCAGGCACCGAC
>RLG_Mopti1-51-Dexi_03A
TGTCGGGTACCTACGAAAGGGGTACCCCAATCTAGACCCAAAACTACTTGGCATCAAGGCCCGCAACGACATTGACCTGGCTCAACAGCCCAGCAAAGGCCCGCCATCGCTACGAGTCCTCGGCCCCATCCAGCTCGAGGTAAACGATCACCCTCGAGCGGGTGGTTTCCATCTCGTTCGAGGCTCAGCGGCCTCGAGGGCGACCCCTACCCTCGAGCGGGTGGTTTCCGTCTCGTTCGAGGTTCGGTGAACTCGAGCTTGCGATCCAAGCTCGAGCCGGCCTCGCCGGGAACGACGCCCAACGCACTACGACTCATCAGAGTCATCATGACGCGGTCAAAAAGCAGGGATCACTGCTCCACGCCATCACCTACTCCCGGAGAGGACATCGGTCAAATCCACTCGCAACAGTGAACTCTGAGCGCCATGCTGCACGCCAGGCCTAACCCTGCCAGCAGCACTGTGCCAACCACTCCTTTGACTTTACCCCCCTACGGACGCACAGCCACCCTCGAAGGCAGCCTCGAAGGAGACCATGGAACGCCGTACGCAAGACACCACCCTCGACGCCGTGAACTGTCACGAGAAGGAAGGACGATACGTCAGCCCCCGCCATGTCGTCAGCAGAGTTGGAAGGCGCGATTCCCGCTCACACAGTGCGCGGCATGGACGAACAGTGCACTTAGCGACAAACACATGTACTCGCACCCCGCTCCCCTTGGTCTATAAAAGGGGAAGGGAAGCCCATGCGAAGGGCAACGAGAAAAGCAAGTCTCAAGCGACACAAACACACGAGTTCATACACACTCTAGAACGCACCCACACACCATAGCCTGGGACTTAGGAGCTCATCTCCTTCTCCCACCTTGCTTGTAAACCCCTACTACAAGCAACACGTAACCAGGTGCATCGCACCCCTGCTGGACGTACGGCCCCGTGGCCGGAACCAGGATAAAACCTCGTCTCCCACTCTCGCCATCGGGAAAGCGAGTGGTTAGCACCGCAATCACTCGTTGGTGCCGGTGCGACCAAAACAGGCACCGACAGTTGGCGCGCCAGGTAGGGGACCAGCGCTGCGCTGCTCTCATTCCCGATGACGAACTTCGGCGAAAGACGGCCTCCGCTGGGCGAGAGCAATCTGCTCCCAGCGGGGCAGGAGATCCGGTTCGGGAGCTTGCGGTTCCAAACATGTGGCGACGATTACCATATGCGCATCCTCCAGAAGGATCCCAGCAACCAACCGGAGCCTCACCATCAGCCTCCGGCGACACCGCGACGGCGGAGTCGTCCCGGACCACGCGCACGACGAACGCGCGCTGCGAGGCACGCCGCCGACATCGGCGACCCCCATCCCACAAGGGAAGGAGGCATCCTGTGGTCAGGGTCACAGGAGAGGGCTGCTCCCTTCCTCCCGGGGCCCATGGCTGCGCCACGCGCTACGACGGCGCACTCCTATCCCTACGGGCTACGCAACTCCGCGGATGCGTACGCCTCCTTCATCCGCACTACCATGAGTGCGAACGGCAACCAACCTGGTTGTCATCCAGCCTCGGAGCAGGATTTCGCCGATCCATCACCCGGAGATCCCCGCGCGGAGTCCGATGATGGATACGCGTTTATGCGCGGTCATCCTGGTTGGGACTACTCGGGCCTCCGCGACCCAGAGGCCTTTATGGCCTTCAAAACAGCGGCGGATTACTGCTTTGGGTATTCCGACGATGAGTATGACCCAACCAGGGAGTGTTTCGTCATCAACGACGGGCAACTCAGCGAGGGATCGACGACCAACGACGATAGAGGGGGTGACGACCAGGGGGACAACGATGGCATAGATCCGATCGGCGCGCAGCCACCGGACCCGTCGGACCACTCTCCTTCCGAGGACGAGCGGCATCCGCGCCACCTGCCACGAGTTGCTCGCCCCCACGACTTGGGAAGTGGTGACGTCTCACCACCGGCGCGCTCCGACCACGAGCTGTCCAAACAAGGCCACGAACACGGCACGGACGCACGGCATGCGGGGCGAGTAGCTCAGGCCCGCATCCTTGCCGAAGGCAAAGATGACGAGCTCGCTCCCAGAACGAGCCAGAAGCTCATCGCGGCGGCCGCGCTGCTCCGAGCCATGCCGGAGGCAGCGATCCCCGAAGGGCGGAAACTACACCTCGAGGCTCAAAAGCTGGTCGAGCACGCCGCCCGACAACAAGCCGAGAGCTCAGCCTCCCGCCTTCGACGCTCCTCGGGCTCGAAGGGCGAACGAGGAGGGGAATCATCGGTACGCTCACCCCGGCCTAACGGCAGGGCGCGAGCCCAGTCCTGCGGCGACTCCTGCCGTGACTCGGCGCAGCGCCACGCCAACGAACCACGTACGCCCGAAGCACGAACGCTTCCAGCGAGGGTGCCCGCGAGGTCACGCCTCCGGGACACCCGAGGCGCGGTCGGCGATGGCGATGCTCGCAACACCCTGAATCATATAAGGCAGCGAGAGGGAGCCAGGGCCCACCAACGCGGGCGGACCGACGTTCGGTGGAACCGGGATGCGGTCTCGGAACCGGCGGGAACGCGCGTGTTCAGTCGTAACATCCGCACCGCTCCGATTCCCCCTCGTTTCCGACAGCCTACCACCATCACCAAGTACTCTGGGGAAACTGACCCCAGGGTATGGCTCAACGACTACCGCCTAGCGTGCCAGCTCGGCGGCGCCACAGACGACGCCATGATTATCCGCAATCTGCCACTCCACCTGGCGGATTCCGCGCGGACATGGCTCGAGCACCTGCCCCCGAACCGGATCCGCGACTGGGACGACCTGGTCGAGACCTTCGAGAGGAACTTCCAGGGCACCTACGTGCGCCCCGGGAACACGTGGGACCTTCGAGGGTGCAAACAAAAGCCCGGTGAATCCCTGAGGGACTTCATCCGGCGCTTCTCCAAGCGTTGCACCGAGCTGCCCAACATCACCGACCATCAGATCATCCACTTCTTCCTCGAGAGCACCACATGCTATAGCTTGGTGTCCAAGTTGGGGAGGAACCCTCCCCCCGACGCGAACCGGCTATTCGAGGTAGCCTCCAAATACGCTTCGGGGGAGGGGGCGGCGAACGCCATCTTCAACGGCAAAAAGGGAAAGCGCCCCGAAGAGACGCCCGCGGAGGGCAGCAAACCAAGGAAGCCCTCGAGGAAGTAAAATCAAGGCAATAAGGGGAAGAAGTATCGAACCCCTCACGAGAAATGCAACAACGGCGAACGAAGCCCCGCAGTGGACCCCAGCCACAAGGGGCCTTGAGGCCTTCCATGTGGAGGAGAGTCTTTGATGCCGACGACGCATAGGACGACCCACCGCCGACGGAAATCCTCGCGAACGCCTGCGACATCCAACAGCTAAGTTGCTTATACCCCTTAGAGCGGCTTCAGCCCCTCGAACCCTTTTTGTACATACTTTCGATTGTACAAACTCTTGATTAAGTATTTGGCTTAGTTCTCGCAAGTGTGAACGAATCAAGTGGACTCGAGTCTACTCATACTTGAGTGAGGGTTGGTCCTACCCTCGCTAGGACCATCCCTCCCTCGGGGGCTACAATGGGGACGAACCCCCGAAAAAGTCAATACTTTTACGAAATTCTTGTGATATCTCGAGCGTATCGCCAAGTGCTCTTTTGCAACCCTCGAAGGGAAGACACTAGGCGTGAAACGGACAAGGGCAGGGTCGGCTGAGCCGAGTGCTCGCCTACGCCTCGAGGCTACGGCAGCACCTCACTTCCCTCCGCCTAAGTCATTCACGTACGATCGATCCTAGTGGTGACTTCCTTTCTAGGCGCATGCATTCGACACGACGTGCATCGCAGAGATGTCGCAGGAAAATAAAACTCGTTTAACGATACAAACGATGTTTAACGAAAATAAGTAGGATGTATGAAAACAAACGAATTATTCTTACATCAGGAAACGCAAGTCTCTAAACTACTATTTATACTCGGTCTCGATGTCTCGAGGCTTTCAGGGTCCGCTTCCACCATCAAGGTCGTCCCAGCCGCCGCCATCTTCGCCCGGGAAAGGACGCTCTTCCGCCGTCGGGGCAGTCGTGCGGTCACTTCGCCCACGCCACGCCTGAAAAGGCACGCACACTCCCCCACGAAGTCGCAGTAACTGCCCTAACGGTCATCATGACCCCGCACGAAGAGGTGGAAGGTACATTCAACACACCAACCCTTGAAAGGCCGGCCTTCGTTCTACTGATCAGGGGTTCGAACTCTGGACCTCTGAAGGGTTTCGACAGGGGCCCCAGATCAACCGAGTCAGGGATAATCGACGGTTCCCTCGAAGCTCGAGCGCTCGAGGAAGCCAATCGATTATGTTCGAGGCCAGGCAAAGTGCCTAGATCGAGGGACCCCTCGAGGGGGAGCATCGAGCCCTCGACCTCTATCGAATGAGGTCGAGTCCCATCTAGCATACTTTTGCGAAAAGCTTTTACGGGCGTGTCCTATGACCACGAGCCTACCCTCATCGAACGGGGCATGGACGTCCGCTCGAACTACCCGCTATCAGCTCACCCAGGCATCCGTGGCTCGATCCCAATCGTGGGAAGCATGGATCGCCTCCTCCTCCGTCCCTCGAAAGGGACCCCGAGGAACGAATAAAAATTTGGGACATCTCGAGCCAAACGAGGCTCGGGGGCTCCTAGTGCTGTGGACAAATCCACACGACCGTGTTTCTCCCCACATCGGCCACGACTCCCACGTCTACTACCATTACCCCGCGCGGAGCGGAACACGTGGAGAGAACGCTCAAGGCTTCCCCCTCGAAGGGAGGAAGTCATCGTTCTACTGATCAGGGGTTCGAACCTTGGGCCTTCGAAGGGTTTCGACAAGGGCCCCAGATCAACCGAGTCAGGGATAATCAACGGTACCCTCGAAGCTCGAACGCTCGAGGAAACCAACCGATTATGTTCGAGGCCGGGCAAAGTGCCTAGATCGAGGGACCCCTCGAGGGGGAGCATCGAGCCCTCGACCTCTATCGAACGAGGTCGAGTCCTGTCTAGCATACTTTCGCGGAAGGCTTTTATGGACGTGTCCTATGACCACGAGCCTACCCTTATCGAACGGGGCATGGACGTCCACTCGAACCACCCGCTACCAGCTCAACCAGGCATCCGTGGCTCGATCCCACCGAGGGAAGCACGGGTCGCCTCCTCCTCGACACCCTCGAACAGGGAGCGCGAGGAACGAAGAAAGCTTGAAATCCCCCCAACCTCAGGCGTAGTGGACGAACCCACACCTAAGAGAGCAGCGAATGCTCTGCACATCAAGCTGAGACCTTGAGAGAATGCCAACCACTCTCCCAAGGCCTCGGGGGCTACACCCGCGGGTGCGCTAGCGCGCCCCCACGGATTCTCGGAACCCACGAAGAGATAAAGGCCTCGAAAGCCTCGACGAACTCCAGCCTTCGCGGGATTAAACCTCATCCCCGCGAAGGCTCGGGGGCTACTGTCGGGTACCTACGAAAGGGGTACCCCAATCTAGGCCCAAAACTACTTGGCATCAAGGCCCGCAACGACATTGACCTGGCTCAACAGCCCAGCAAAGGCCCGCCATCGCTACGAGTCCTCGGCCCCATCCAGCTCGAGGTAAACGATCACCCTCGAGCGGGTGGTTTTCGTCTCGTTCGAGGCTCAGCGGCCTCGAGGGCGACCCCTACCCTCGAGCGGGTGGTTTCCGTCTCGTTCGAGGTTCGGTGAACTCGAGCTTGCGATCCAAGCTCAAGCCGGCCTCGCCGGGAACGACGCCCAACGCACTACGACTCATCAGAGTCATCATGACGCGGTCAAAAAGCAGGGATCACTGCTCCACTCCATCACCTACTCCCGGAAAGGACATCGGTCAAATCCACTCGCAACAGTGAACTCTGAGCGCCATGCTGCACGCCAGGCCTAACCCTGCCAGCAGCACTGTGCCAACCACTCCTTTGACTTTACCCCCCTACGGACGCACAGCCACCCTCGAAGGCAGCCTCGAAGGAGACCATGGAACGTCGTACGCAAGACACCACCCTCGACGCCGTGAACTGTCACGAGAAGGAAGGACTATACGTCAGCCCCCGCCATGTCGTCAGCAGAGTTGGAAGGCGCGATTCCCGCTCACACAGTGCGCGGCATGGACGAACAGTGCACTTAGCGACAAACACATGTACTCGCACCCCGCTCCCCTTGGTCTATAAAAGGGGAAGGGAAGCCCATGCGAAGGGCAACGAGAAAAGCAAGTCTCAAGCGACACAAACACACGAGTTCATACACACTCTAGAACGCACCCACACACCATAGCCTGGGACTTAGGAGCTCATCTCCTTCTCCCACCTTGCTTGTAAACCCCTACTACAAGCAACACGTAACCAGGTGCATCGCACCCCTGCTGGACGTACGGCCCCGTGGCCGGAACCAGGATAAAACCTCGTCTCCCACTCTCGCCATCGGGAAAGCGAGTGGTTAGCACCGCAATCACTCGTTGGTGCCGGTGCGACCAAAACAGGCACCGAC
>RLG_Mopti1-18-Dexi_05B
GTCGGGTACCTACGAAAGGGGTACCCCAATCTAGGCCCAAAACTACTTGGCATCAAGGCCCACGACGACATTGACCTGGCTCAACAGCCTAGCAAAGGCCCGCCATCGCTACGAGTCCTCGGCCCCATCCAGCTCGAGGTAAACGATTACCCTCGAGCGGGGGGTTTCCGTCTCGTTCGAGGCTCAGCGGCCTCGAGGGCGACCCCTACCCTCGAGCAGGTGGTTTCCGTCTCGATCGAGGTTTGGTGAACTCGAGCTTGCGATCCAAGCTCGAGCTGGCCTCGTCGGGAACGACGCCCAACGCACCGCGACTCATCAGAGTCATGATGACGCGGTCAAAAGCAGGGATCACTGCTCCACGCCATCACCTACCCTCCGGAGAAGACATCGGTCAAATCCACTCGCGACAGTGAACTCTGAGCGCCATGCTGCGCGCCAGGCCTAACCCTGCTAGTAGCACTGTGCCAACCACTCCTTTGACTTTACCCCCCGCCGGACGCGCAGCCACCCTCGAAGGCAGCCTCGAAGGAGACCATGGAACGCCGTGCGCAAGACACTCCCCTCGACGTCGTGAACTGTCACGAGAAGGAAGGACGATACGTCAGTCCCTGCCATGTCGTCAGCAGAGTTGGAAGGCGCGATTCCCGCTCACGTACGGCGCGGCATGGACGAACAGTGCACACAGCGACAAACACATGTACTCGCACCCCGCCCCCTTGTCTATAAAAGGGGAGGGAAGCCCATGCAAAGGGCAAGACACGCAGAGAACACAAGTCTCAAACACACACAGACCATAACCAGGGACCTAGGAGCTCATCTCCTTCTCCCACCTTGCTTGTAAACCCCTACCACGAGCAACACGCAACCCGGTGCATCGCACCACTGCTGGACGTACGGCCCTGTGGCCGGAACCAGGATAAAACCCCGTCTCTCACTCTCGCCATCAGGGAAACGAGTGGTTAGCACCGCAATCACTCGTCGGTGCCGGTGCGACCAAATCAGGCACCGACAGTTGGCGCGCCAGGTAGGGGACCAGCGCTGCGCTGCTCTCATTCCCGATGGCGAACTTCGGCGAAGGACGGCCTCCGCTGGGCGAGAGCAATCTGCTCCCAGCGGGGCAGGAGATCCGGTTCGGGAGCTTGCGGTTCCAAACATGTGGCGACGATTACCACATGCGCATCCTCCAGAAGGATCCCAGCAACCAACCGGAGCCTCATCACCAGCCTCCGGCGGCACCGCGACGGCGGAGTCGTCCCGGACCTCGCGCACGACAAGCGCGCGCCGCGAGGCGTGCCGCCGACGTCGGCGACCCCCGTCCCACAAAGGAAGGGGACGTCCTGCAGTCAGGGTCACAGGGGAGGGCTGCTCCCTTCCTCCCAGGGCCCATGTCTGCACCACGCGCTACGACAGTGCATTCCTATCCCTACGGGCTACGCAACTCCGCAGATGCGTACGCCTCCACCATCCGCACTATCATGAGTGCGTATGGCGACCAGCCTGGTTGCCACCCAGTCTCCGAGCAAGATTTCGCCGATCCGTTGCCCGGCGATTCCCGCACGGAGTCCGATGATGGACACACATTTATGCGTGGATTCGCTGGTTGGGACTACTCGGGTCTCCGCGACCCAGAGGCCTTTATTGCCTTCCAAACAGCGGCAGATTACTGCCTCGGGTATTCCGATGATGAGTATGACCCAACCAGGGAGTGTTTCGTCATCGACGACAGGCAAGCCAGCGAGGGGTCAATGTCGGACGACGACGGTGGGGGTGACGACCAGGGGAACAACGATGACATAGATCCGATAGGCGCGCAGCCATCGGACCCATCGGATCACTCTCCTTCCGAGGACGAGCGGGACCCGCGCCACCTGCCACGAGCTAGTGGTGACGTCTCACCACCGGCGCGCTCCGACCACGAGCCGGCTAAACAAGGCGACGAGCACGGCACGGACGCACGACACGCGGGGCGAGTGGCTCAGGCCCGCATCCTTACCGAAGGCAAAGATGACGAGCTCGCTCCCAGAACAAGCCAGAAGCTCATCGCGGCGGCCGCGCTGCTCCGAGCCATGCCGGAGGCAACGACCCCCGAAGGGCGGAAACTACACCTCGAGGCTCAAAAGCTGGTCGAGCACGCTGCCCGACAGCATGCCGAGAGCTCAGCCTCCCGCCTTCGACGCTCCTCAGCCTCGAAGGGCGAACGGGGAGGGGAATCCTCGGTACGCTCACCCCGGCCCAACGGCAGGGCGCGAGCCCAGTCCCGCGGCGACTCCTGCCGTGACTCGGCGCAGCGCCACGCCAACGAACCGCGTACGCCCGAAGCACGAACGCTTCCAGCGAGGGTGCCCGCGAGGTCACGCCTCCAGGACACCCGAGGCGCGGTCGGCGATGGCGATGCTCGCAACACCCTGAATCATATAAGGCAGCGAGAGGGAGCCGGGGCCCACCAACGCGGACGGACCGACGTTGGGTGGAACCGGGATGCGGTCTCGGAACCGGCGGGAACGCGCGTGTTCAGTCGTAACATCCGCACCGCTCCTATTCCCCCTCGTTTCCGACAGCCTACTACCATCACCAAGTACTCTGGGGAAACTGACCCCAGGGTATGGCTCAACGACTACCGCCTAGCGTGCCAGCTCGGCGGCGCCACAGACGACGCCATGATCATCCGCAATCTGCCACTCCACCTGGCGGATTCCGCGCGGACATGGCTCGAGCACCTGCCCCCGAACCGGATCCGCGACTGGGACGACCTGGTCGAGACCTTCGTGGGAAATTTCCAGGGCACCTACGTGCACCCTGGGAACACGTGGGACCTTCGAGGTTGCAGGCAAAAACCCGATGAATCTTTGAGGGACTTCATCCGGCGCTTCTCCAAGCGCTGCACCGAGCTCCCTAACATCACCGACCACCAGATCATCCACTCCTTCCTCGAGGGCACCACATGCTATAGCTTGGTGTGCAAGTTGGGGAGGGACCCTCCCCCCGACGCGAACCGGCTATTCGAGGTAGCCTCCAAATACGCTTCAGGGGAGGAGGCGGCGAACGCCATCTTCAACGGCAAGAAGGGAAAGCGCCCCGAAGAGACGCCCGCGGAGGGCAGCAAGCCAAGGAAGCCCTCGAGGAAGTAAAATCAAGGCAATAAGGGGAAGAAGTATCGAACCCCTCGCGAGAAAGGCAACAGCGGCGAACGAAGTCCCCGTAGTGGACCCCAGCCACAAGGGGCCTCGAGGCCTTCCGTGTGGAGGAGAGTCTTTGATGCCGATGGCGTGTTCTTCAACGTGGGACGACCCACCGCCGACGGAAATCCTCGCGAACGCCTGCGACATCCAACAGCTAAGTTGCTTATACCCCTAGAGAGGCTTCAGCCCCTCGAACCCTTTTGTACATACTTTCGATTGTACAAACTCTTGATTAAGTTTTTGGCTTAGCTCTCGCAAGTTGTGAACTAATCAAGTGGACTCGAGTCCACTCATACTTGAGTGAGGGTTGGTCCTACCCTCGCTAGGACCATCCCTCCCTCGGGGGCCGCAATGGGGACGAACCCCCGGAAAAGTCAATACTTTTATGAAATTCTTGTGATATCTCGAGCGTATCGCCAAGTGCTCCTTTGCAACCCTCGAAGGGAAGACACTAGGCGTGAAACGGACAAGGGCAGGGTCGCCTGAGCCGAGTGCTCGCCTACGCCTCGAGGCTACGGCAGCACCTCACTCCCCTCCGCCTAAGTCATTCACGTACGATCGATCCTAGTGGCGACTTCCTTTCAAGGCGCATGCATTCGACACAACGTGCATCGCAGAGATACCGCTTGAAAATAAAACTCGTTTTTCGAAATTCTTGTGATATCTCGAGCGTATCGCCAAGTGCTCTTTTGCAACCCTCGAAGGGAAGACACTAGGCGTGAAACGGACAAAGGCAGGGTCGCTTGAGCCGAGTGCTCGCCTACGCCTCGAGGCTAGGCAGCACCTCACTCCCCTCCGCCTAAGTCATTCACGTACGATCGATCCTAGTGGCGACTTCCTTTCGAGGCACATGCATTCGACACGACGTGCATCGCAGAGATGTCGCATGCAAATAAAACTCGTTTAGCGATACAAACGATGTTTAACGAAAATAAGTAGGATGTATGAAAACAAACGAATTGTTCTTACATCAGGAAACGCAAGTCTCTAAACTACTATTTATACTCGGGCTCGATGTCCCGAGGCTTTCAGGGTCCGCTTCAACCATCAAGGTCATCCCAGCCGCCGCCATCTTCGCCCGGGAAAGGACGCTCTTCCGCCGTCAGGGCAGTCGTGCGGTCACTTCGTCCACGCCACGCCTGAAAAGGCGCGCGCACTCCCCCACGAAGTCGCAGTAACTGCCCTAACGGTCATCATGACCCCGCACGAAGAGGGGGAAGGCACATTCAACACACCAACCCTTGAAAGGGCGGCCTGCGTTCTACTGATCAGGGGTTCAAACTCTGGACCTCCGAAGGGTTTCGACAAGGGCCCCAGATCAACCGAGTCAGGGATAATCGACGGTACCCTCGAAGCTCGAGCGCTCGAGGAAACCAATCGATTATGTTCGAGGCCAGGCAAAGTGTCTAGATCGAGGGACCCCTCGAGGGGGAGCATCGAGCCCTCGACATCTATCGAATGAGGTCGAGTCCCATCTAGCATACCTTTGCGAAAAGCTTTTACGGGCGTGTCCTATGACCACGAGCCTACCCTCATCGAACGGGGCATGGACGTCCGCTCGAACTACCCGCTATCAGCTCACCCAGGCATCCATGGCTCGATCCCAATCGTGGGAAGCATGGATCGCCTCCTCCTCAGTCCCTCGAAAGGGATCCCGAGGAACGAAGAAAAATTTGGGACATCTCGAGCCAAACGAGGCTCGGGGGCTCCTAATGCTGTGGACAAACCCACACGACCGTGTTCCTCCCCACATCGGCCACGACTCCCACGTCTACCACCATTACCCCGCGCGGAGCGGAACACGTGGAGAGAACGCTCAAGGCTTCCCCCTCGAAGGGAGGAAGTCATCGTTATACTGATTAGGGGTTCGAACCTTGGGCCTTCGAAGGGTTTCGACAAGGGCCCCAGATCAACCGAGTCAGGGATAATCAACGGTACCCTCGAAGCTCGAACGCTCGAGGAAACCAACCGATTATGTTCGAGGCCAGGCAAAGTGCCTAGATCGAGGGACCCCTCGAGGGGGAGCATCGAGCCCTCGACCTCTATCGAACGAGGTCGAGTCCTGTCTAGCATACTTTCGCGGAAGGCTTTTATGAACGTGTCCTGTGACCACGAGCCTACCCTTATCGAACGGGGCATGGACGTCCGCTCGAACCACCCGTTACCAGCTCAACCAGGCATCCGTGGCTCGATCCCACCGAGGGAAGCACGGGTCGCCTCCTCCTCGACACCCTCAAACAGGGAGCGCGAGGTACGAAAAAAGCTTGAAATCCCCCCAACCTCAGGCGTAGTGGACGAACCCACACCTAAGAGAGCAGCGAATGCTCTGCACATCAAGCTGAGACCTTGAGAGAATGCCAACCACTCTCCCAAGGCCTCGGGGGCTACACCCGCGGGTGCGCTAGCGCGCCCCCACGGATTCTCAGAACCCACGAAGAGATAAAGGCCTCGAAAGCCTCGACGAACTCCAGCCTTCGCGGGATTAAACCTCATCCCCGCGAAGGCTCGGGGGCTACTGTCGGGTACCTACGAAAGGGGTACCCCAATCTAGGCCCAAAACTAGTTGGCATCAAGGCCCACGACGACATTGACCTGGCTCAACAGCCCAGCAAAGGCCCGCCATCGCTACGAGTCCTCGGCCCCATCCAGCTCGAGGTAAACGATTACCCTCGAGCGGGGGGTTTCCGTTCGTTCGAGGCTCAGCGGCCTCGAGGGCGACCCCTACCCTCGAGCAGGTGGTTTCCGTCTCGATCGAGGTTTGGTGAACTCGAGCTTGCGATCCAAGCTCGAGCTGGCCTCGTCGGGAACGACGCCCAACGCACCGCGACTCATCAGAGTCATGATGACGCGGTCAAAAAGCAGGGATCACTGCTCCACGCCATCACCTACCCTCCGGAGAAGACATCGGTCAAATCCACTCGCGACAGTGAACTCTGAGCGCCATGCTGCGCGCCAGGCCTAACCCTGCTAGTAGCACTGTGCCAACCACTCATTTGACTTTACCCCCCGCCGGACGCGCAGCCACCCTCGAAGGCAGCCTCGAAGGAGACCATGGAACGCCGTGCGCAAGACACTCCCCTCGACGTCGTGAACTGTCACGAGAAGGAAGGACGATACGTCAGTCCCTGCCATGTCGTCACCAGAGTTGGAAGGCGCGATTCCCGCTCACGTACGGCGCGGCATGGACGAACAGTGCACACAGCGACAAACACATGTACTCGCACCCCGCCCCCTTGTCTATAAAAGGGGGAGGGAAGCCCATGCAAAGGGCAAGACACGCAGAGAACACAAGTCTCAAACACACACAGACCATAACCAGGGACCTAGGAGCTCATCTCCTTCTCCCACCTTGCTTGTAAACCCCTACCACGAGCAACACGCAACCCGGTGCATCGCACCACTGCTGGACGTACGGCCCTGTGGCCGGAACCAGGATAAAACCCCGTCTCTCACTCTCGCCATCAGGGAAACGAGTGGTTAGCACCGCAATCACTCGTCGGTGCCGGTGCGACCAAATCAGGCACCGACA
>RLG_Mopti1-16-Dexi_05B
GTCGGGCACCTACAAAAGGGGTACCCCAATCTAGGCCCAAAACTACTTGGCATCAAGGCCCACAACGACATCAACCAGGCACCACAGCCCAGCAAAAGCCTGCCATCGCTATAAGTCTTCGGCGCCCATCCAGCTCGAGGCTAGCGACCACCCTCAGGCGGATGTTTTCCGTCTCGTTCGAGGCTCGGCGGCCTCGAGGACGACCCCTACCCTCGACGGGGTGTTTTCCGTCTCGTTCGAGGGTCGTCGAGCTCGAGCTTGCCATCCAAGCTCGAGCCCGCCTCGACGGGAACAGCGCCCAACGCACTGCGGTTCACCAGAGTCGTCACGACGCGGTCAAAAAGCAGGGCTCACTGCCCCACGCCATCACCTACTCTTCGGAGAGGACATCGGTCAAATCCACTCGCGACAGTGAACTCTGAGCGCCATACTGCGCGCCAGACCTAACCCTGCCAGCAGCACTGTGCCAACCACTCCTTTGACTTTACCCCCCTACGGACGCACAGCCACCCTCGAAGGCAGCCTCGAAGGAGACCATGGAACGCCGTACGCAAGACACCACCCTCGACGCCGTGAACTGTCACGAGAAGGAAGGACGATACGTCAGCCCCTGCCATGTCGTCAGCAGAGTTGGAAGGCGCGATTCCCGCTCACACAGTGCGCGGCATGGACGAACAGTGCACGCAACGACAAACACATGTACTCGCACCCCGCCCCCTTGGTCTATAAAAGGGGGAGAGAAGCCCATGCAAAGGGCAAGCAAGAAGAGAACACAAGTCTCACAAACACTCGCAAACACCATAGCCAGGGACTTAGGAGCTCATCTCCTTCTCCCACCTTGCTTGTAAACCCCTACCACAAGCAACGCGTAACCCGGTGCATCGCACCACTGCTGGACGTACGGCCCAGAGGCCGGAACCAGGATAAAACTCCGTCTCTCACTCTCGCCATCAGGGAAACGAGTGGTTAGCACCGCAATCACTTGTTGGTGCCGGTGCGACCAAATCAGGCACCGACAGTTGGCGCGCCAGGTAGGGGACCAGCGCTGCGCTACTCCCATTCCCGATGGCGAACTCCGGCGAAGGACGGCCTCCGCTGGGCGAGAGCAATCTGCTCCCAGCGGGGCAGGAGATCCGGTTCGGGAGCCTGCGGTTCCAAACATGTGGCGACGATTACCACATGCGCATCCTCCAGGAGGATCCCAGCGACCAACCGGAGCCTCATCACTAGCTTCCGGCGGCACCGCGACGGCGGAGTCGTCCCGGACCTCGCGCACGACGAGCACGCACCGCAAGGCGTGCCGCCGACGTCAGTAACCCCCATCCCACAAGGGAAGGGGACGTTTTGCGGTCAGGAGCACAGGAGAGGGCTGCTCCCTTCCTCCCAGGGCCCATGTCTGCACCACGCGCTACGACGGTGCATTCCTATCCCTACGGGTTACGCAACTCCGCAGATGCGTACGCCTCCACCATCCGCACTATCATGAGTGCGTATGGCGACCAGCCTGGTTGCCACCCAGTCTCTGAGCGAGATTTCGCCGATCCGTTGCCCGGTGATCCCCGCACGGAGTCCGATGATAGACACGCATTTACGCGTACACACCTTGGTTGGGACTACTCGGGTCTCCGCGACCCAGAGGCCTTTATTGCCTTTCAAACAGCGGCGGATTACTGCTTCGGGTATTCCGATGATGAGTATGACCCAACCAAGGAGTGTTTCGTCATCAACGACGGACAACTCAGCGAGGGATCGACGTCCGACGACGACGGCGGAGGTGACGACCAGGGGGACAACGATAGCGTAGATCTGACAGGCGCGCAGCCGTCGGACCCATCGGATCACTCTCCTTCCGAGGACGAGCGGGATCCGCGCCATCGGCCACGAGCTAGTGGTGACGTTTCGCCACCAGCGCGCTCCGACCGCGAACCAGCTAAACAAGGCGACGAGCACGGCACGGACGCACGACACGCGGGGCGAGTGGCTCAGGCCCGCATCCTTACCGAAGGCAAAGATGACGAGCTCGCTCCCAGAACAAGCCAGAAGCTCATCGCGGCGGCCGCGCTGCTCCGAGCCATGCCGGAGGCAACGACCCCCGAAGGGCGGAAACTACACCTCAAGGCTCAAAAGCTGGTCGAGCACGCTGCCCGACAGCATGCCGAGAGCTCAGCCTCCCGCCTTCGACGCTCCTCAGCCTCGAAGGGCGAACGGGGAGGGGAATCCTCGGTACGCTCCCCCCGGCCCAACGGCAGGGCGCGAGCCCAGTCCCGCGGCGACTCCTGCCGTGACTCCGCGCAGCGCCACGCCAACGAACCACGTACGCCCGAAGCACGAACGCTTCCAGCGAGGGTGCCCGCGAGGTCACGCCTCCGGGACACCCGAGGCGCGGTCGGCGATGGCGATGCTCGCAACACCCTGAATCATATAAGGCAGCGAGAGGGAGCCCGGGCCCACCAACGCGGGCGGACCGACGTTGGGTGGAACCGGGATGCGGTCTCGGAACCGGCGGGAACGCGCGTGTTCAGTCGTAACATCCGCACCGCTCCTATTCCCCCTCGTTTCCGACAGCCTACTACCATCACCAAGTACTCTGGGGAAACTGACCCCAGGGTATGGCTCAACGACTACCGCCTAGCGTGCCAGCTCGGCGGCGCCACAGACGACGCCATGATCATCCGCAATCTGCCACTCCACCTGGCGGATTCCGCGCGGACATGGCTCGAGCACCTGCCCCCGAACCGGATCCGCGACTGGGACGACCTGGTCGAGACCTTCGTGGGAAATTTCCAGGGCACCTACGTGCGCCCTGGGAACACGTGGGACCTTCGAGGTTGCAGGCAAAAACCCGATGAATCTTTGAGGGACTTCATCCGGCGCTTCTCCAAGCGCTGCACCGAGCTCCCTAACATCACCGACCACCAGATCATCCACTCCTTCCTCGAGAGCACCACATGCTATAGCTTGGTGTGCAAGTTGGGGAGGAACCCTCCCCCCGACACGAACCGGCTATTCGAGGTAGCCTCCAAATACGCTTCGGGGGAGGAGGCGGCGAACGCCATCTTCAACGGCAAAAAGGGAAAGCGCCCCGAAGAGACGCCCGCGGAGGGCAGCAAACCAAGGAAGCTCTCGAGGAAGTAAAATCAAGGCAATAAGGGGAAGAAGTATCGAACCCCTCGCGAGAAAGGCAACAATGGCGAACGAAGTCCCCGCAGTGGACCCCAGCCACAAGGGGCCTCAAGGCCTTCCATGTGGAGGAGAGTCTTTGATGCCGACGACGTGTTCTTCAGCATGGAACGATCCACCGCCGACGGCAATCCTCGCGAACGCCTGCGACATCCAACAGCTAAGTCGCTTCTACCCCTAGAGCGGCTTCAGCCCCTCGAACCTTTTTTGTACATACTTTCGATTGTACAAACTCTTGTTTAAGTATTTGGCTTAGCTCTCGCAAGTTGTGAACTAATCAAGTGGACTCGAGTCCACTCATACTTGAGTGAGGGTTGGTCCTACCTTCGCTAGGACCATCCCTCCCTCGGGGGCCGCAATGGGGACGAACTACCGAAAAAGTCAATACTTTTATGAAATTCTTGTGATATCTCGAGCGTATCGCCAAGTGCTCCTTTGCAACCCTCGAAGGGAAGACACTAGGCGTGAAACGGACAAGGGCAGGGTCGCCTGAGCCGAGTGCTCGCCTACGCCTCGAGGCTACGGCAGCACCTCACTTCCCTCCGCCTAAGTCATTCACGTACGATCGATCCTAGTGGCGACTTCCTTTCAAGGCGCATGCATTCGACACAACGTGCATCGCAGAGATACCGCTTGAAAATAAAACTCGTTTTTCGAAATTCTTGTGATATCTCGAGCGTATCGCCAAGTGCTCTTTTGCAACCCTCGAAGGGAAGACACTAGGCGTGAAACGGACAAAGGCAGGGTCGCTTGAGCCGAGTGCTCGCCTACGCCTCGAGGCTACGGCAGCACCTCACTCCCCTCCGCCTAAGTCATTCACGTACGATCGATCCTAGTGGCGACTTCCTTTCGAGGCACATGCATTCGACACGACGTGCATCGCAGAGATGTCGCATGCAAATAAAACTCGTTTAGCGATACAAACGATGTTTAACGAAAATAAGTAGGATGTATGAAAACAAACGAATTGTTCTTACATCAGGAAACGCAAGTCTCTGAACTACTATTTATACTCGGGCTCGATGTCCCGAGGCTTTCAGGGTCCGCTTCAACCATCAAGGTCATCCCAGCCGCCGCCATCTTCGCCCGGGAAAGGACGCTCTTCCGCCGTCAGGGCAGTCGTGCGGTCACTTCGCCCACGCCACGCCTGAAAAGGCGCGCGCACTCCCCCACGAAGTCGCAGTAACTGCCCTAACGGTCATCATGACCCCGCACGAAGAGGGGGAAGGCACATTCAACACACCAACCCTTGAAAGGGCGGCCTGCGTTCTACTGATCAGGGGTTCGAACTCTGGACCTCCGAAGGGTTTCGACAAGGGCCCCAGATCAACCGAGTCAGGGATAATCGACGGTACCCTCGAAGCTCGAGCGCTCGAGGAAACCAATCGATTATGTTCGAGGCCAGGCAAAGTGTCTAGATCGAGGGACCCCTCGAGGGGGAGCATCGAGCCCTCGACCTCTATCGAATGAGGTCGAGTCCCATCTAGCATACCTTTGCGAAAAGCTTTTACGGGCGTGTCCTATGACCAGGAGCCTACCCTCATCGAACGGGGCATGGACGTCCGCTCGAACTACCCGCTATCAGCTCACCCAGGCATCCGTGGCTCGATCCCAATCGTGGGAAGCATGGATCGCCTCCTCCTCAGTCCCTCGAAAGGGACCCCGAGGAACAAATAAAAATTTGGGACATCTCGAGCCAAACGAGGCTCGGGGGCTCCTAGTGCTGTGGACAAACCCACACGACCGCGTTCCTCCCCACATCGGCCACGACTCCCACGTCTACTACCATTACCCCGCGCGGAGCGGAACACGTGGAGAGAACGCTCAAGGCTTCCCCCTCGAAGGGAGGAAGTCATCGTTCTACTGATCAGGGGTTCGAACCTTGGGCCTTCGAAGGGTTTCGACAAGGGCCCCAGATCAACCGAGTCAGGGATAATCAACGGTACCCTCGAAGCTCGAACGCTCGAGGAAACCAACCGATTATGTTCGAGGCCAGGCAAAGTGCCTAGATCGAGGGACCCCTCGAGGGGGAGCATCGAGCCCTCGACCTCTATCGAACGAGGTCGAGTCCTGTCTAGCATACTTTCGCGGAAGGCTTTTATGGACGTGTCCTGTGACCACGAGCCTACCCTTATCGAACGGGGCATGGACGTCCACTCGAACCACCCGCTACCAGCTCAACCAGGCATCCGTGGCTCGATCCCACCGAGGGAAGCACGGGTCGCCTCCTCCTCAGCACCCTCGAACAGGGAGCGCGAGGCACGAAGAAAGCTCGAAATCCCCCCTACCTCAGGCGCGGTGGACGAACCCACACCTGACGAAGCAGTAAATGCTCTGCACATCAGGTTGAGACCTTGGGAGCGTGTCAACCACCCTCCCAAGGCCTCGGGGGCTACACCCGCGGGTGCGCTAGCGCGCCCCCACGGATTCTCGGAACTCACAAAGATATGAAGGCCTCGAAAGCCTCGACGAGCACCAACCTTCGCAGGATGAAAACCTCATTCCTGCGAAGGCTCGGGGGCTACTGTCGGGCACCTACAAAAGGGGTACCCCAATCTAGGCCCAAAACTACTTGGCATCAAGGCCCACAACGACATCAACCAGGCACCACAGCCCAGCAAAAGCCTGCCATCGCTATAAGTCTTCGGCGCCCATCCAGCTCGAGGCTAGCGACCACCCTCAGGCGGATGTTTTCCGTCTCGTTCGAGGCTCGGCGGCCTCGAGGACGACCCCTACCCTCGACGGGGTGTTTTCCGTCTCGTTCGAGGGTCGTCGAGCTCGAGCTTGCCATCCAAGCTCGAGCCCGCCTCGACGGGAACAGCGCCCAACGCACTGCGGTTCACCAGAGTCGTCACGACGCGGTCAAAAAGCAGGGCTCACTGCCCCACGCCATCACCTACTCTTCGGAGAGGACATCGGTCAAATCCACTCGCGACAGTGAACTCTGAGCGCCATACTGCGCGCCAGACCTAACCCTGCCAGCAGCACTGTGCCAACCACTCCTTTGACTTTACCCCCCTACGGACGCACAGCCACCCTCGAAGGCAGCCTCGAAGGAGACCATGGAACGCCGTACGCAAGACACCACCCTCGACGCCGTGAACTGTCACGAGAAGGAAGGACGATACGTCAGCCCCTGCCATGTCGTCAGCAGAGTTGGAAGGCGCGATTCCCGCTCACACAGTGCGCGGCATGGACGAACAGTGCACGCAACGACAAACACATGTACTCGCACCCCGCCCCCTTGGTCTATAAAAGGGGGAGAGAAGCCCATGCAAAGGGCAAGCAAGAAGAGAACACAAGTCTCACAAACACTCGCAAACACCATAGCCAGGGACTTAGGAGCTCATCTCCTTCTCCCACCTTGCTTGTAAACCCCTACCACAAGCAACGCGTAACCCGGTGCATCGCACCACTGCTGGACGTACGGCCCAGAGGCCGGAACCAGGATAAAACTCCGTCTCTCACTCTCGCCATCAGGGAAACGAGTGGTTAGCACCGCAATCACTTGTTGGTGCCGGTGCGACCAAATCAGGCACCGACA
>RLG_Mopti1-30-Dexi_08A
GTCGGGTACCTACGAAAGGGGTACCCCAATCTAGGCCCAAAACTACTTGGCATCAAGGCCCACGACGACATTGACCTGGCTCAACAGCCCAGCAAAGGCCCGCCATCGCTACGAGTCCTCGGCCCCATCCAGCTCGAGGTAAACGATTACCCTCGAGCGGGGGGTTTCCGTCTCGTTCGAGACTCAGCGGCCTCGAGGGCGACCCCTACCCTCGAGCAGGTGGTTTCCGTCTCGATCGAGGTTTGGTGAACTCGAGCTTGCGATCCAAGCTCGAGCTGGCCTCGTCGGGAACGACGCCCAACGCACCGCGACTCATCAGAGTCATGATGACGCGGTCAAAAAGCAGGGCTCACTGCTCCACGCCATCACCTACTCCCGGAGATGACATCGGTCAAATCCACTCGCAACAGTGGACTCTGAGCGCCATGCTGCACGCCAGGCCTAACCCTGCCTAGTAGCACTGTGCCAATCACTCCTTTGACTTTACCCCCCGCCGGACACGCTGCCACCCTCGAAGGCAACCTCGAAGGAGGCCACGGAGGCTCGAATTGGACCCCGTACGCAAGTTACCTACCCTCGACGCCGTGAGCCGTCACCAGGAGGAAGGACATCACGTCAGTCACTGCCATGTCGTCAGCAGAGTTGGAAGGCGCGATTCCCGCTCACACAGTGCGCGGCATGGACGAACGGTGCACACAGCGACAAACACATGTACTCGCACCCCGCCCCCTTGTCTATAAAAGGGGGAGGGAAGCCCATGCAAAGGGCAAGACACGCAGAAAACACACGACTTCATACACACTCTAGAACACGCACACCACACCGCACGGGACATGGGAGCTCATCTCCTTCTCCCACCTTGCTTGTAAACCCCTACTACGAGCAACACGCAACCCGGTGCATCGCACCACTGCTGGATGTACGGCCCTGTGGCCGGAACCAGGATAAAACCCCGTCTCTCACTCTCGCCTTCAGGGAAACGAGTGGTTAGCACCGCAATCACTCGTCGGTGCCGGTGCGACCAAATCAGGCACCGACAGTTGGCGCGCCAGGTTGGGGACCCGCGCTGCGTTACTCCCTTTCCTGATGGCGAACTTCGGCGAAGGGTGGCCCCCGCTGGGCGAGAGCAATCTGCTCCCAGCGGGGCAAGAGATCCGGTTCGGGAGCTTGCGGTTCCAAACATGTGGCCATGACTACCACATGCGCATCCTCCAGGAGGATCCCAGCGACCGACCGGGACCTCACCATCAGCCTCCGGCGACACCGCGACGGCGGAGTCGTCCCGGACCACGCGCACGACGAACGCGCGCTGCAAGGCGCGCCGCCGACATCGGCGACCCCCATCCCACAAGGGAAGGAGACATCCTGTGGTCAGGGTCACAGGAGAGGGCTGCTCCCTTCCTCCCGGGGCCCATGGCTGCGCCACGCGCTACGACGGCGCACTCCTATCCCTACGGGCTACGCAACTCCGCGGATGCGTACGCCTCCTTCATCCGCACTACCATGAGTGCGAACGGCAACCAACCTGGTTGTCATCCAGCCTCGGAGCAGGATTTCGCCGATCCATCACCTGGAGATTCCCGCGCGGAGTCCGATGATAGATACGCGTTTATGCGCGGTCATCCTGGTTAGGACTACTCGGGCCTCCGCGACCCAGAGGCCTTTACGGCCTTCCAAACAGCGGCGGATTACTGCTTTGGGTATTCCGACGATGAGTATGACCCAACCAGGGAGTGTTTCATCATCAACGACGGGCAACTCGGCGAGGGATCGACGTCCGACGACGATAGAGGGGGTGACGACCAGGGGAACAACGATGGCATAGATCCGATAGGCGCGCAGCCACCCGACCCGTCGGACCACTCTCCTTCCGAGGACGAGCGGCATCCGCGCCACCTGCCACGAGTTGCTCGCCCCCACGACTTGGGAAGTGGTGACGTCTCACCACCGGCGCGCTCCGACCACGAGCTGCCCAAACAAGGCCACGAACACGGCACGGACGCACGGCATGCGGGGTGAGTGGCTCAGGCCCGCATCCTTGCCGAAGGCAAAGATGACGATCTCGCCCCCAGAACGAGCCAGAAGCTCATCGCGGCGGCCGTACTACTCCGAGCCATGTCGGAAGCAGCAACCCCCGAGGGGCGGAAGCTGCACCTCGAGGCCCAAAAGCTGGTCGAGTATGTTGCCCGACAGCAAGCCGAGAGCTCAGCCTCCCGCCTTCGACGCTCCTCAGCCTCGAAGGGCGAACGGGGAGGGGAATCCTCGGTACGCGCACCCCGGCCTAGCGGCAGGGCGCGAGCCCAGTCCCGCGGCGACTCCTGCCGCGACACGGCGCGACGCCACGCCAGCGAACCACGTGCGCTCGAAACACGAACGCTTCCAGCGAGGGTGCCCGCGAGGTCACGCCTCCGGGACACCCGAGGCGCGGTCGGCGATGGCGATGCTCGCAACACCCTGAATCATATAAGGCAGCGAGAGGGAGCCCGGGCCCACCAACGCGGGCGGACCGGCGTTGGGTGGAACTGGGATGCGGTCTCGGAACCGGCGGGAACGCGCGTGTTCAGTCGTAACATCCGCACCGCTTCGATTCCCCCTCGTTTCCGACAGCCTACTACCATCACCAAGTACTCTGGGGAAACTGACCCCAGGGTATGGCTCAACGACTACCGCCTAGCGTGCCAGCTCGGCGGCGCCACAGACGACGCCATGATCATCCGCAATCTGCCACTCCACCTGGCGGATTCCGCGCGGACATGGCTCGAGCACCTGCCCCCGAACCGGATCCGCGACTGGGACGACCTGGTCGAGACCTTCGTGGGGAACTTCCAGGGCACCTACGTTCGCCCTGGGAACACGTGGGACCTTCGAGGGTGCGGGCAAAAACCCGGTGAATCTCTGAGGGACTTCATCCGACGCTTCTCCAAGCGCTGCACCGAGCACCCTAACATCACCGACCATCAGATCATCCACTTCTTCCTCGAGAGCACCACTAGCTACAACCTAATATGCAAGTTGGGGAGGGACCCTCCCCCCGACGCGAACCGGCTATTCGAGGTAGCCTCCAAATACGCTTCAGGGGAGGAGGCGGCGAACGCCATCTTCAACGGCAGGAAGGGAAAGCGCCCCGAAGAGACGCCCGCGGAGGGCAGCAAGCCAAGGAAGCCCTCGAGGAAGTAAAATCAAGGCAATAAGGCGAAGAAGTATCCAACCCCTCGCGAGAAAGGCAACAGCGGCGAACGAAGTCCCCGTAGTGGACCCCAGCCACAGGGGGCCTCGAGGCCTTCCGTGTGGAGGAGAGTCTTTGATGCCGATGGCGTGTTCTTCAACGTGGGACGACCCACCGCCGACGGAAATCCTCGCGAATGCCTGCGACATCCAACAGCTAAGTTGCTTATACCCCTAGAGAGGCTTCAGCCCCTCGAACCCTTTTGTACATACTTTCGATTGTACAAACTCTTGATTAAGTTTTTGGCTTAGCTCTCGCAAGTTGTGAACTAATCAAGTGGACTCGAGTCCACTCATACTTGAGTGAGGGTTGGTCCTACCCTCGCTAGGACCATCCCTCCCTCGGGGGCCGCAATGGGGACGAACCCCCGGAAAAGTCAATACTTTTATGAAATTCTTGTGATATCTCGAGCGTATCGCCAAGTGCTCCTTTGCAACCCTCGAAGGGAAGACACTAGGCGTGAAACGGACAAGGGCAGGGTCGCCTGAGCCGAGTGCTCGCCTACGCCTCGAGGCTACGGCAGCACCTCACTTCCCTCCGCCTAAGTCATTCACGTACGATCGATCCTAGTGGCGACTTCCTTTCAAGGCGCATGCATTCGACACAACGTGCATCGCAGGGATACCGCTTGAAAATAAAACTCGTTTTTCAAAATTCTTGTGATATCTCGAGCGTATCGCCAAGTGCTCTTTTGCAACCCTCGAAGGGAAGACACTAGGCGTGAAACGGACAAAGGCAGGGTCGCTTGAGCCGAGTGCTCGCCTACGCCTCGAGGCTACGGCAGCACCTCACTCCCCTCCGCCTAAGTCATTCACGTACGATCGATCCTAGTGGCGACTTCCTTTCGAGGCACATGCATTCGACACGACGTGCATCGCAGAGATGTCGCATGCAAATAAAACTCGTTTAGCGATACAAACGATGTTTAACGAAAATAAGTAGGATGTATGAAAACAAACGAATTGTTCTTACATCAGGAAACGTAAGTCTCTAAACTACTATTTATACTCGGGCTCGATGTCCCGAGGCTTTCAGGGTCCGCTTCAACCATCAGGGTCATCCCAGCCGCCGCCATCTTCGCCCGGGAAAGGACACTCTTCCGCCGTCAGGGCAGTCGTGCGGTCACTTCGCCCACGCCACGCCTGAAAAGGCGCGCGCACTCCCCCACGAAGTCGCAGTAACTGCCCTAACGGTCATCATGACCCCGCACGAAGAGGGGGAAGGCACATTCAACACACCAACCCTTGAAAGGGCGGCCCTCGTTCTACTGATCAGGGGTTCGAACTCTGGACCTCCGAAGGGTTTCGACAGGGGCCCCAGATCAACCGAGTCAGGGATAATCGACGGTACCCTCGAAGCTCGAGCGCTCGAGGAAACCAATCGATTATGTTCGAGGCCAGGCAAAGTGTCTAGATCGAGGGACCCCTCGAGGGGGAGCATCGAGCCCTCGACCTCTATCGAATGAGGTCGAGTCCCATCTAGCATACCTTTGCGAAAAGCTTTTACGGGCGTGTCCTATGACCACGAGCCTACCCTCATCGAACGGGGCATGGACGTCCGCTCGAACTACCCGCTATCAGCTCACCCAGGCATCCATGGCTCGATCCCAATCGTGGGAAGCATGGATCGCCTCCTCCTCAGTCCCTCGAAAGGGATCCCGAGGAACGAAGAAAAATTTGGGACATCTCGAGCCAAACGAGGCTCGGGGGCTCCTAGTGCTGTGAACAAACCCACACGACCGTGTTCCTCCCCACATCGGCCACGACTCCCACGTCTACCACCATTACCCCGCGCGGAGCGAAACATGTGGAGAGAACGCTCAAGGCTTCCCCCTCGAAGGGAGGAAACCATCGTGCTACTGATCAGGGGTTCGAACCTTGGGCCTACGAAGGGTTTCGACAAGGGCCTCAGATCAACCGAGTCAGGGATAACCGACGGTACCCTCGAAGCTCGAACGCTCGAGGGAGCCAGCCGATTATGTTCGAGGCCGGGCAAAGTGCCTAGATCGAGGGACCCCTCGAGGGGGAGCATCGAGCCCTCGACCTCTATCAAATGAGGTCGAGTCCCATCTAGCATACTTTGCGAAAGGCTTCTACGGGCGTGTCCTGTGACCACGAGCCTACCCCTATCGAATGGGGTATGGACGTCCGCTCGAACCACCCGTTAACAGCTCAACCAGGCACCCGTGGCTCGATCCCACCGAGGGAAGCATGGGTCGCCTCCTCCTCAGCACCATCGAACAAGGGCTCGAGGCACGTAGAAAGCTCGAAATCCCCCCTACTTCAGGCACAGTGGACGAACCCACACTTGAGGAAGCAGCAAATGCTCTGTGCATCAGGCTGAGACCTTGAGAGAGTGTCAACCACTCTCCCAAGGCCTCGGGGGCTACACCCGCGGGTGCGCTAGCGCGCCCCCACGGATTCTCAGAAACCACGAAGAGATAAAGGCCTCGAAAGCCTCGACGAACTCCAGCCTTCGCGGGATTAAACCTCATCCCCGCGAAGGCTCGGGGGCTACTGTCGGGTACCTACGAAAGGGGTACCCCAATCTAGGCCCAAAACTACTTGGCATCAAGGCCCACGATGACATTGACCTGGCTCAACAGCCCAGCAAAGGCCCGCCATCGCTACGAGTCCTCGGCCCCATCCAGCTCGAGGTAAACGATTACCCTCGAGCGGGGGGTTTCCGTCTCGTTCGAGACTCAGCGGCCTCGAGGGCGACCCCTACCCTCGAGCAGGTGGTTTCCGTCTCGATCGAGGTTTGGTGAACTCGAGCTTGCGATCCAAGCTCGAGCTGGCCTCGTCGGGAACGACGCCCAACGCACCGTGACTCATCAGAGTCATGATGACGCGGTCAAAAAGCAGGGCTCACTGCTCCACGCCATCACCTACTCCCGGAGATGACATCGGTCAAATCCACTCGCAACAGTGGACTCTGAGCGCCATGCTGCACGCCAGGCCTAACCCTGCCTAGTAGCACTGTGCCAACCACTCCTTTGACTTTACCGCCCGCCGGACACGCTGCCACCCTCGAAGGCAACCTCGAAGGAGGCCACGGAGGCTCGAATTGGACCCCGTACGCAAGTTACCTACCCTCGACGCCGTGAGCCGTCACCAGGAGGAAGGACATCACGTCAGCCACTGCCATGTCGTCAGCAGAGTTGGAAGGCGCGATTCCCGCTCACACAGTGCGCGGCGTGGACGAACAGTGCACACAGCGACAAACACATGTACTCGCACCCCGCCCCCTTGTCTATAAAAGGGGGAGGGAAGCCCATGCAAAGGGCAAGACACGCAGAAAACACACGAGTTCATACACACTCTAGAACACGCACACCACACCGCACGGGACATGGGAGCTCATCTCCTTCTCCCACCTTGCTTGTAAACCTCTACTACGAGCAACACGCAACCCGGTGCATCGCACCACTGCTGGATGTACGGCCCTGTGGCCGGAACCAGGATAAAACCCCGTCTCTCACTCTCGCCATCAGGGAAACGAGTGGTTAGCACCGCAATCACTCGTCGGTGCCGGTGCAACCAAATCAGGCACCGACA
>RLG_Mopti1-29-Dexi_08A
GTCGGGTACCTACGAAAGGGGTACCCCAATCTAGGCCCAAAACTACTTGGCATCAAGGCCCACGACGACATTGACCTGGCTCAACAGCCCAGCAAAGGCCTGCCATCGCTACGAGTCCTCGGCCCCATCCAGCTCGAGGTAAAACGATTACCCTCGAGCGGGGGGTTTCCGTCTCGATCGAGGCTCGGCGGCCTCGAGGACAACCCCTACCCTCGAGGGGGTGTTTTCCGTCTCGTTCGAGGGTCGGCGAGCTCGAGCTTGCCATCCAAGCTCGAGCCCGCCTCGACGGGAACGACGCCCAACGCGCCGCGATTCGTCAGAGTCGTTGAGCCGTGGTCAAAAAGCAGGATCACTACTCCACGCCATCACCTACCCTCCGGAGAAGACATCGGTCAAATCCGCTCGCGACAGTGAACTCTGAGCGCCATGCTGCGCGCCAGGCCTAACCCTGCTAGTAGCACTGTGCCAACCACTCCTTTGACTTTACCCCCCGCCGGACGCGCAGCCACCCTCGAAGGCAGCCTCGAAGGAGACCATGGAACGCCGTGCGCAAAGACACTCCCCTCGACGTCGTGAACTGTCACGAGAAGGAAGGACAATACGTCAGTCCCTGCCATGTCGTCAGCAGAGCTGGAAGGCGCGATTCCCGCTCACGTACGGCGCGGCATGGACGAACAGTGCACACAGCGACAAACACATGTACTCGCACCCCGCCCCCTTGTCTATAAAAGGGGGAGGGAAGCCCATGCAAAGGGCAAGACACGCTGAGAACACAAGTCTCAAACACACACAGACCATAACCAGGGACTTAGGAGCTCATCTCCTTCTCCCACCTTGCTTGTAAACCCCTACTACAAGCAACACGTAACAAGGTGCATCGCACCCCTGCTGGACGTACGGCCCCGTGGCCGGAACCAGGATAAAACCCCGTCTCTCACTCTCGCCATCAGGGAAACGAGTGGTTAGCACCGCAATCACTTGTTGGTGCCGGTGCGACCAAATCAGGCACCGACAGTTGGCGCGCCAGGTAGGGGACCTGCGCTGCACTACTCTCTCTCCCAATGGCGAACTTCGGCGAAGGACGGCCTCCGCTGGGCGAGAGCAATCTGCTCCCAGCAGGGCAAGGGATCCGGTTCGGGAGCTTGCGGTTCCAAACATGTGGCGATGACTACCACATGCGCATCCTCCAGGAGGATCCCAGCGACCGAGCGGGACCTCACCATCAGCCTCCGGCGACACCGCGACGGCGGAGTCGTCCCGGACCACGCGCACGACGAACGCGCGCTGCGAGGCGCGCCGTCGACATCGGCGACCCCCATCCCACAAGGGAAGGAGACATCCTGTGGTCAGGGTCACAGGAGAGGGCTGCTCCCTTCCTCCCGGGGCCCATGGCTGCGCCACGCGCTACGACGGCGCACTCCTATCCCTACGGGCTACGCAACTCCGCGGATGCGTACGCCTCCTTCATCCGCACTACCATGAGTGCGAACGGCAACCAACCTGGTTGTCATCCAGCCTCGGAGCAGGATTTCGCCGATCCATCACCCGGAGATCCCCGCGCGGAGTCCGATGATGGATACGCGTTTATGCGCGGTCATCCTGGTTGGAACTACTCGGGCCTCCGCGACCCAGAGGCCTTTATGGCCTTCCAAACAGCGGCGGATTACTGCTTTGGGTATTCCGACGATGAGTATGACCCAACCAGGGAATGTTTCGTCATCAACGACGGGCAACTCAGCGAGGGATCGACGTCCAACGACGATAGAGGGGGTGACGACCAGGGGGACAACGATGGCATAGATCCGATAGGCGCGCAGCCACCGGACCCGTCGGACCACTCTCCTTCCGAGGACGAGCGGCATCCGCGCCACCTGCCACGAGTTGCTCGCCCCCACGACTTGGGAAGTGGTGACGTCTCACCACCGGCGCACTCCGACCACGAGATGTCCAAACAAGGCCACGAACACGCCACGGACGCACGGCATGCGGGGCGAGTGGCTCAGGCCCGCATCCTTGCCGAAGGAAAAGATGACGATCTCGCCCCCAGAACGAGCCAGAAGCTCATCGCGGCGGCCGCACTACTCCGAGCCATGCCGGAAGCAGCAACCCCCGAGGGGCGGAAGCTGCACCTCGAGGCCCAAAAGCTGGTCGAGACTGCCGCCCGACAACAGGCCGAGAGCTCAGCCTCCCGCCTTCGACGCTCCGCAGCCTCGAAGGGCGAACGAGGAGGGGAGTCATCGGTACGCTCACCCCGGCCTAACGGCAGGGCGCGAGCCCAGTCCCGCGGCGACTCCTGCCGTGACTCGGCGCAGCGCCACGCCAACGAACCACGTACGCCCGAACCACAAACGCTTCCAGCGAGGGTGCCCGCGAGGTCACGCCTCCGGGACACCCGAGGCGCGGTCGGCGATGGCGATGCTCGCAACACCCTGAATCATATAAGGCAGCGAGAGGGAGCCCGGGCCCACCAACGCGAGCGGACCGACGTTGGGTGGAACCGGGATGCGGTCTCAGAACCGGCGGGAACGCGCGTGTTCAGTCGTAACATCCGCACCGCTCCGATTCCCCCTCGTTTCCGACAGCCTACTACCATCACCAAGTACTCTGGGGAAACTGACCCCAGGGTATGGCTCAACGACTACCGCCTAGCGTGCCAGCTCGGCGGCGCCACAGACGACGCCATGATCATCCGCAATCTGCCACTCCACCTGGCGGATTCCGCGCGGACATGGCTCGAGCACCTGCCCCCGAACCGGATCCGCGACTGGGACGACCTGGTCGAGACCTTCGTGGGAAATTTCCAGGGCACCTACGTGCGCCCTGGGAACACGTGGGACCTTCGAGGGTGCAGGCAAAAGCCCGGTGAATCCCTGAGGGACTTCATCCGGCGCTTCTCCAAGCGTTGCACCGAGCTGCCCAACATCACCGACCATCAGATCATCCACTTCTTCCTCGAGAGCACCACATGCTATAGCTTGGTGTCCAATTGGGGAGGAACCCTCCCCCCGACGCGAACCGGCTATTCGAGGTAGCCTCCAAATACGCTTCGGGGGAGGAGGCGGCGAACGCCATCTTCAACGGCAAGAAGGGAAAGCGCCCCGAAGAGACGCCCGCGGAGGGCAGCAAGCCAAGGAAGCCCTCGAGGAAGTAAAATCAAGGCAATAAGGGGAAGAAGTATCGAACCCCTCGCGAGAAAGGCAACAACGGCGAACGAAGTCCCCGCAGTGGACCCCAGACACAAGGGGCCTCGAGGCCCTCCATGTGAAGGAGAGTCTTTGATGCCGACGGCGTATGGGACGACCCACCGCCGACGGAAATCCTCGCGAACGCCTGCGACATCCAACAGCTAAGTTGCTTATGCCCCTAGAACGGCTTCAGCCCCTTGAATCCTTTTTGTACATACTTTCGATTGTACAAACTCTTGATTAAGTATTTGGCTTAGCTCTCGCAAGTGTGAACGAATCAAGTGGACTCGAGTCCACTCATACTTGAGTGAGGGTTGGTCCTACCCTCGCTAGGACCATCCCTCCCTCGGGGGCTGCAATGGGGACGAACCCCCAAAAAAAGTCAATACTTTTACGAAATTCTTGTGATATCTCGAGCGTATCGCCAAGTGCTCTTTTGCAACCCTCGAAGGGAAGACACTAGGCGTGAAACGGACAAAGGCAGGGTCGCTTGAGCCGAGTGCTCGCCTACGCCTCGAGGCTACGGCAGCACCTCACTCCCCTCCGCCTAAGTCATTCACGTACGATCGATCCTAGTGGCGACTTCCTTTCGAGGCACATGCATTCGACACGACGTGCATCGCAGAGATGTCGCATGAAAATAAAACTCGTTTAACGATACAAACGATGTTTAACGAAAATAAGTAGGATGTATGAAAACAAACGAATTGTTCTTACATCAGGAAACGCAAGTCTCTAAACTACTATTTATACTCGGGCTCGATGTCCCGAGGCTTTCAGGGTCCGCTTCAACCATCAAGGTCATCCCAGCCGCCGCCATCTTCGCCCGGGAAAGGACGCTCTTCCGTCGTCAGGGCAGTCGTGCGGTCACTTCGCCCACGCCACGCCTGAAAAGGCGCGCGCACTCCCCCACGAAGTCGCAGTAACCGCCCTAACGGTCATCATGACCCCGCACGAAGAGGGGGAAGACACATTCAACACACCAACCCTTGAAAGGGCGGCCTTCGTTCTACTGATCAGGGGTTCGAACTCTGGACCTCCGAAGGGTTTCGACAAGGGCCCCAGATCAATCGAGTCAGGGATAATCAACGGTACCCTCGAAGCTCGAACGCTCGAGGAAACCCACCGATTATGTTCGAAGCCGGGCAAAGTGCCTAGATCGAGGGACCCCTCGAGGGGGAGCATCGAGCCCTCGACCTCTATCGAATGAGGTCGAGTCCCATCTAGCATACCTTTGCGAAAAGCTTTTACGGGCGTGTCCTATGACCACGAGCCTACCCTCATCGAACGGGGCATGGACGTCCGCTCGAACTACCCGCTATCAGCTCACCCAGGCATCCATGGTTCGATCCCAATCGTGGGAAGCATGGATCGCCTCCTCCTTAGTCCCTCGAAAGGGATCCCGAGGAACGAAGAAAAATTTGGGACATCTCGAGCCAAACGAGGCTCGGGGGCTCCTAGTGCTGTGGACAAACCCACACGACCGTGTTCCTCCCCACATCGGCCACACCGCGCGGAGCGGAACATGTGGAGAGAACGCTCAAGGCTTCCCCCTCGAAGGGAGGAAGTCATCGTTCTACTGATCAGGGGTTCGAACCTTGGGCCTTCGAAGGGTTTCGACAAGGGCCCCAGATCAACCGAGTCAGGGATAATCAACGGTACCCTCGAAGCTCGAACGCTCGAGGAAACCAACCGATTATGTTCGAGGCCGGGCAAAGTGCCTAGATCGAGGGACCCCTCGAGGGGGAGCATCGAGCCCTCGATCTCTATCGAACGAGGTCGAGTCCTGTCTAGCATACTTTCGCGGAAGGCTTTTATGGACGTGTCCTGTGACCACGAGCCTACCCTTATCGAACGGGGCATGGACGTCCACTCGAACCACCCGTTACCAGCTCAACCAGGCATCCGTGGCTCGATCCCACCGAGGGAAGCACGGGTCGCCTCCTCCTCGACACCCTCGAACAGGGAGCGCGAGGTACGAAAAAAGCTTGAAATCCCCGCAACCTCAGGCGTAGTGGACGAACCCACACCTAAGAGAGCAGCGAATGCTCTGCACATCAAGCTGAGACCTTGAGAGAATGCCAACCACTCTCCCAAGGCCTCGGGGGCTACACCCGCGGGTGCGCTAGCGCCCCCCCCCCCCCACGGATTCTCAGAACCCACGAAGAGATAAAGGCCTCGAAAGCCTCGACGAACTCCAGCCTTCGCGGGATTAAACTTCATCCCTGCGAAGCCTCGGGGGCTACTGTCGGGTACCTACGAAAGGGGTACCCCAATCTAGGCCCAAAACTACTTGGCATCAAGGCCCACGACGACATTGACCTGGCTCAACAGCCCAGCAAAGGCCCGCCATCGCTACGAGTCCTCGGCCCCATCCAGCTTGAGGTAAAACGATTACCCTCGAGCGGGGGGTTTCCGTCTCGATCGAGGCTCGGCGGCCTCGAGGACAACCCCTACCCTCGAGGGGGTGTTTTCCGTCTCGTTCGAGGGTCGGCGAGCTCGAGCTTGCCATCCAAGCTCGAGCCCGCCTCGACGGGAACGACGCCCAACGCGCCGCGATTCGTCAGAGTCGTTGAGACGCGGTCAAAAAGCAGGATCACTACTCCACGCCATCACCTACCCTCCGGAGAAGACATCGGTCAAATCCGCTCGCGACAGTGAACTCTGAGCGCCATGCTGCGCGCCAGGCCTAACCCTGCTAGTAGCACTGTGCCAACCACTCCTTTGACTTTACCCCCCGCCGGACGCGCAGCCACCCTCGAAGGCAGCCTCGAAGGAGACCATGGAACGCCGTGCGCAAAGACACTCCCCTCGACGTCGTGAACTGTCACGAGAAGGAAGGACAATACGTCAGTCCCTGCCATGTCGTCAGCAGAGTTGGAAGGCGCGATTCCCGCTCACGTACGGCGCGGCATGGACGAACAGTGCACACAGCGACAAACACATGTACTCGCACCCCGCCCCCTTGTCTATAAAAGGGGGAGGGAAGCCCATGCAAAGGGCAAGACACGCTGAGAACACAAGTCTCAAACACACACAGACCATAACCAGGGACTTAGGAGCTCATCTCCTTCTCCCACCTTGCTTGTAAACCCCTACTACAAGCAACACGTAACCAGGTGCATCGCACCCCTGCTGGACGTACGGCCCCGTGGCCGGAACCAGGATAAAACCCCGTCTCTCACTCTCGCCATCAGGGAAACGAGTGGTTAGCACCGCAATCACTTGTTGGTGCCGGTGCGACCAAATCAGGCACCGACA
>RLG_Mopti1-35-Dexi_09B
GTCGGGTACCTACGAGAGGGGTACCCAATCTAGGCCCAAAACTACTTGGCATCAAGGCCCGTAACGACATTGACCTGGCTCAACAGCCCAGCAAAGGCCCGCCATCGCTACGGGTTCTCGGCACCCATCCATCTCGAGGGAAACAACCACCCTCGAGCGGGTGGTTTCCGTCTCGTTCGAAGCTCGGCGGCCTCGAGGGCGACCCCCACCCTCGAGCGGATGGTTTCCGTCTCGTTCGAGGGTCGGTGAACTCGAGCTTGCGATCCAAGCTCGAGCCGGCCTCGCCGGGAACGACGCCCAACGCACTACGACTCATCAGAGTCATCATGACGCGGTCAAAAAGCAGGGATCACTGCTCCACGCCATCACCTACTCCCGGAGAGGACATCGGTCAAATCCACTCGCAACAGTGAACTCTGAGCGCCATACTGCGCGCCAGACCTAACCCTGCCAGCAGCACTGTGCCAACCACTCATTTGACTTTACCCCCCTACGGACGCACAACCACCCTCGAAGGCAGCCTCGAAGGAGACCATGGAACGCCGTACGCAAGACACCACCCTCGACACCGTGAACTGTCACGAGAAGGAAGGACGATACGTCAGCCCCTGCCATGTCGTCAGCAGAGTTGGAAGGCGCGATTCCCGCTCACGCAGTACGCGGCATGGATGAACAGTGCACGCAACGACAAACACATGTACTCGCACCCCGCCCCCTTGGTCTATAAAAGGGGGAGGGAAGCCCATGCAAAGGGGGGGAGGCAACAAGACACGCAGAGAACACAAGTCTCAAACACACACAGACCATAACCTGGGACCTAGGAGCTCATCTCCTTCTCCCACCTTGCTTGTAAACTCCTACCACGAGCAACACGCAACCCGGTGCATCGCACCACTGCTGGACGTACGGCCCCGTGGCTGGAACCAGGATAAAACCCCGTCTCTCACTCTCGCCATCAGGGAAACGAGTGGTTAGCACCGCAATCACTTGTTGGTGCCGGTGCGACCAAATCAGGCACCGACAGTTGGCGCGCCAGGTAGGGGACCAGCGCTGCGCTACTCCCATTCCCGATGGCGAACTCCGGCGAAGGACGGCCTCCGCTGGGCGAGAGCAATCTGCTCCCAGCGGGGCAGGAGATCCGGTTCGGGAGCCTGCGGTTCCAAACATGTGGCGACGATTACCACATGCGCATCCTCCAGGAGGATCCCAGCGACCAACCGGAGCCTCATCACCAGCTTCCGGCGGCACCGCGACGGCGGAGTCGTCCCGGACCTCGCGCACGACGAGCACGCACCGCAAGGCGTGCCGCCGACGTCAGTAACCCCCATCCCACAAGGGAAGGGGACGTTTTGCGGTCAGGAGCACAGGAGAGGGCTGCTCCCTTCCTCCCAGGGCCCATGTCTGCACCACGCGCTACGACGGTGCATTCCTATCCCTACGGGCTACGCAACTCCGTGGATGCGTACGCCTCCTCCATCCGCGCTACCATGAGCGCGTATGACAACCAGCCTGGTTGCCACCCAGTTTCCGAGCGAGATTTCGCCGATCCGTTGCCCGGTGATCCCCGCACGGAGTCCGATGATAGACACGCATTTACGCGTACACACCTTGGTTGGGACTACTCGGGTCTCCGCGACCCAGAGGCCTTTATTGCCTTTCAAACAGCGGCGGATTACTGCTTCGGGTATTCCGATGATGAGTATGACCCAACCAAGGAGTGTTTCGTCATCAACGACGGACAACTCAGCGAGGGATCGACGTCCGACGACGACGGCGGAGGTGACGACCAGGGGGACAACGATGGCGTAGATCTGACAGGCGCACAGCCGTCGGACCCATCGGATCACTCTCCTTCCGAGGACGAGCGGGATCCGCGCCATCGGCCACGAGCTAGTGGTGACGTTTCGCCACCAGCGCGCTCCGACCGCGAACCAGCCAAGCAAGACGACGAACGCGGCACGGACGCCCGACACGCGGGACGAGTGGCTCAGGCCCGCATCCTCGCTGAGGGCAAAGACGACGATCTCGCCCCCAGAACGAGCCAGAAGCTCATCGCGGCGGCCGCGCTGCTCCGAGCCATGCCGGAGGCAGCCACCCCCGAAGGGCGAAAACTGCACCTCGAGGCTCAAAAGCTGGTCGAGCATGCTGCCCGACACCATGCCGAGAGCTCGGCCTCCCGCCTTCGACGCTCCTCAGCCTCGAAGGGCGAACGAGGAGGGGAATCCTCGGTACGCTCACCCCGACCCAACGGCAGGGCGCGAGCACAATCCCGGGGCAACTCCCGCCGCGACACGGCGCGACGCCACGCCAACGAACCACGTACGCCCGAAGCACGAACGCTTCCAGCGAGGGTGCCCGCGAGGTCACGCCTCCGGGACACCCGAGGCGCGGTCGGCGATGGCGATGCTCGCAACACCCTGAATCATATAAGGCAGCGAGAGGGAGCCCGGGCCCACCAACGCGGGCGGACCGACGTTGGGTGGAACCGGGGTGCGGACCCGGAGCCAGCGGGAACGCGGGTGTTCAGTTACAACATCTGCACTGCCCCGATTCCCCCCGTTTCCGACAGCCTACCACCATCACTAAGTACTCTGGGAAAACTGACCCCAGGGTATGGCTCAACGACTACCGCCTAGCATGCCAGCTCGGCGGCACCACGGATGACGCCATGATTATCCGCAATCTGCCACTCCACCTGGCAGATTCCGCGCGGACATGGCTCGAGCATCTGCCCCCCAATCGGATCCACGACTGGAACGACCTGGTCGAAACCTTCGTGAGGAACTTCCAGGGCACCTACGTGCGCCCCGGGAACACGTGGGACCTTCGAGGGTGCAAACAAAAGCCCGGTGAATCCCTGAGGGACTTCATCCGGCGCTTCTCCAAGCGTTGCACCGAGCTGCCCAACATCACCGACCATCAGATCATCCACTTCTTCCTCGAGAGCACCACATGCTATAGCTTGGTGTCCAAGTTGGGGAGGAACCCTCCCCCCGACGCGAACCGGCTATTCGAGGTAGCCTCCAAATACGCTTCGGGGGAGGGGGCGGCGAACGCCATCTTCAACGGCAAAAAGGGAAAGCGCCCCGAAGAGACGCCCGCGGAGGGCAGCAAACCAAGGAAGCCCTCGAGGAAGTAAAATCAAGGCAATAAGGGGAAGAAGTATCGAACCCCTCGCGAGAAAGGCAACAATGGCGAACGAAGTCCCCGCAGTGGACCCCAGCCACAAGGGGCCTCAAGGCCTTCCATGTGGAGGAGAGTCTTTGATGCCGACGACGTGTTCTTCAGCATGGAACGATCCACCGCCGACGGCAATCCTCGCGAACGCCTGCGACATCCAACAGCTAAGTCGCTTCTACCCCTAGAGCGGCTTCAGACCCTCGAACCTTTTTTGTACATACTTTCGATTGTACAAACTCTTGTTTAAGTATTTGGCTTAGCTCTCGCAAGTTGTGAACGAATCAAGTGGACTCGAGTCCACTCATACTTGAGTGAGGGTTGGTCCTACCCTCGCTAGGACCATCCCTCCCTCGGGGGCCGCAATGGGGACGAACCCCCCAAAAAAAGTCAATACTTTTACGAAATTCTTGTGATATCTCGAGCGTATCGCCAAGTGCTCTTTTGCAACCCTCGAAGGGAAGACACTAGGCGTGAAACGGACAGAGGCAGGGTCGCTTGAGCCGAGTGCTCGCCTACGCCTCGAGGCTACGGCAGCACCTCACTCCCCTCCGCCTAAGTCATTCACGTACGATCGATCCTAGTGGCGACTTCCTTTCGAGGCACATGCATTCGACACGACGTGCATCGCAGAGATGTCGCATGAAAATAAAACTCGTTTAACGATACAAACGATGTTTAACGAAAATAAGTAGGATGTATGAAAACAAACGAATTATTCTTACATCAGGAAACGCAAGTCTCTAAACTACTATTTATACTCGGGCTCGATGTCCCGAGGCTTTCAGGGTCCGCTTCAACCATCAAGGTCATCCCAGCCGCCGCCATCTTCGCCCGGGAAAGGACGCTCTTCCGCCGTCAGGGCAGTCGTGCGGTCACTTCGCCCACTCCACGCCTGAAAAGGCGCGCGCACTCCCCCACGAAGTCGCAGTAACTGCCCTAACGGTCATCATGACCCCGCACGAAGAGGGGGAAGGCACATTCAACACACCAACCCTTGAAAGGGCGGACTTCGCTCTACTGATCAGGGGTTCGTACTCTGGACCTCCGAAGGGTTTCGACAGGGGCCCAGATCAACTGAGTCACGGATAATCGACGGTACCCTCGAAGCTCGAGCGCTCGAGGAAACCAATCGATTATGTTCGAGGCCGGGCAAAGTGCCTAGATCGAGGGACCCCTCGAGGGGGAGCATCGAGCCCTCGACCTCTATCGAATGAGGTCGAGTCCCATCTAGCATACCTTTGCGAAAAGCTTTTACGGGCGTGTCCTATGACCACGAGCCTACCCTCATCGAACGGGGCATGGACGTCCGCTCGAACTACCCGCTATCAGCTCACCCAGGCATCCATGGCTCGATCCCAATCGTGGGAAGCATGGATCGCCTCCTCCTCAGTCCCTCGAAAGGGATCCCGAGGAACGAAGAAAAATTTGGGACATCTCGAGCCAAACGAGGCTCGGGGGCTCCTAGTGCTGTGGACAAATCCACACGACCGTGTTCCTCCCCACATCGGCCACGACTCCCACGTCTACCACCATTACCCCGCGCGGAGCGGAACACGTGGAGAGAACGCTCAAGGTTTCCCCCTCGAAGGGAGGAAGTCATCGTTCTACTGATCAGGGGTTCGAACCTTGGGCCTTCGAAGGGTTTCGACAAGGGCCCCAGATCAACCGAGTCAGGGATAATCAACGGTACTCTCGAAGCTCGAACGCTCGAGGAAACCAACCGATTATGTTCGAGGCCAGGCAGAGTGCCTAGATCGAGGGACCCCTCGAGGGGGAGCATCGAGCCCTCGACCTCTATCGAATGAGGTCGAGTCCCGTCTAGCATACTTTTTGCGAAAGGCTTCAACGGGCGTGTCCTATGACCACGAGCCTACCCCTATCGAATGGGGCATGGACGTCCCCTCGAACCACCCATTACCAGCTCAACCAGGCATCCGTGGCTCGATCCCACCGAGGGAAGCACGGGTCGCCTCCTCCTCGACACCCTCGAACAGGGAGCGCGAGGTACGAAAAAAGCTTGAAATCCCCCCAACCTCAGGCGTAGTGGACGAACCCACACCTAAGAGAGCAGCGAATGCTCTGCACATCAAGCTGAGACCTTGAGAGAATGCTAACCACTCTCCCAAGGCCTCGGGGGCTACACCCGCGGGTGCGCTAGCGCGCCCCCACGGATTCTCGGAACCCACGAAGAGATAAAGGCCTCGAAAGCCTCGACGAACTCCAGCCTTCGCGGGATTAAACCTCATCCCCGCGAAGGCTCGGGGGCTACTGTCGGGTACCTACGAAAGGGGTACCCCAATCTAGGCCCAAAACTACTTGGCATCAAGGCCCGCAACGACATTGACCTGGCTCAACAGCCCAGCAAAGGCCCGCCATCGCTACGGGTTCTCGGCACCCATCCAGCTCGAGGGAAACAACCACCCTCGAGCGGGTGGTTTCCGTCTCGTTCGAGGCTCGGCGGCCTCGAGGGCGACCCCCACCCTCGAGCGGATGGTTTCCGTCTCGTTCGAGGGTCGGTGAACTCGAGCTTGCGATCCAAGCTCGAGCCGGCCTCGCCGGGAACGACGCCCAACGCACTACGACTCATCAGAGTCATCATGACGCGGTCAAAAAGCAGGGATCACTGCTCCACGCCATCACCTACTCCCGGAGAGGACATCGGTCAAATCCACTCGCAACAGTGAACTCTGAGCGTCATACTGCGCGCCAGACCTAACCCTGCCAGCAGCACTGTGCCAAGCACTCCTTTGACTTTACCCCCTACGGACGCACAGCCACCCTCGAAGGCAGCCTCGAAGGAGACCATGGAACGCCGTACGCAAGACACCACCCTCGACGCCGTGAACTGTCACGAGAAGGAAGGACGATACGTCAGCCCCTGCCATGTCGTCAGCAGAGTTGGAAGGCGCGATTCCCGCTCACGCAGTACGCGGCATGGACGAACAGTGCACGCAACGACAAACACATGTACTCGCACCCCGCCCCCTTGTCTATAAAAGGGGGAGGGAAGCCCATGCAAAGGGGGGGAGGCAACAAGACACGCAGAGAACACAAGTCTCAAACACACACAGACCATAACCTGGGACCTAGGAGCTCATCTCCTTCTCCCACCTTGCTTGTAAACCCCTACCACGAGCAACACGCAACCCGGTGCATCGCACCACTGTTGGACGTACGGCCCCGTGGCCGGAACCAGGATAAAACCCCGTCTCTCACTCTCGCCATCAGGGAAACGAGTGGTTAGCACCGCAATCACTTGTTGGTGCCGGTGCGACCAAATCAGGCACCGACA
>RLG_Mopti1-20-Dexi_05B
GTCGGGTACCTACGAAAGGGGTACCCCAATCTAGGCCCAAAACTACTTGGCATCAAGGCCCGCAACGACATTGACCTGGTTCAACAGCCCAGCAAAGGCCCGCCATCGCTACGAGTCCTCGGCCCCATCCAGCTCGAGGTAAACGATCACCCTCGAGCGGGTGGTTTCCGTCTCGTTCGAGGCTCAGCGGCCTCGAGGGCGACCCCTACCCTCGAGCGGGTGGTTTCCGTCTCGTTCGAGGTTCGGTGAACTCGAGCTTGCGATCCAAGCTCGAGCCGGCCTCGCCGGGAACAACGCCCAACGCACTACGACTCATCAGAGTCATCATGACGCGGTCAAAAAGCAGGGATCACTGCTCCACGCCATCACCTACTCCCGGAGAGGACATCGGTCAAATCCACTCGCAACAGTGAACTCTGAGCGCCATACTGCGCGCCAGACCTAACCCTGCCAGCAGCACTGTGCCAACCACTCCTTTGACTTTACCCCCCTACGGACGCACAGCCACCCTCGAAGGCAGCCTCGAAGGAGACCATGGAACGCCGTACGCAAGACACCACCCTCGACGCCGTGAACTGTCACGAGAAGGAAGGACGATACGTCAACCCCTGCCATGTCGTCAGCAGAGTTGGAAGGCGCGATTCCCGCTCACACAGTGCGCGGCATGGACGAACAGTGCACGCAACGACAAACACATGTACTCGCACCCCGCCCCCTTGGTCTATAAAAGGGGGAGGGAAGCCCATGCAAAGGGGGGGAGGTCAACAAGACACGCAGAGAACACAAGTCTCAAATACACACAGACCATAACCTGGGACCTAGGAGCTCATCTCCTTCTCCCACCTTGCTTGTAAACCCCTACCACGAGCAACACGTAACCCGGTGCATCGCACCACTGCTGGACGTACGGCCCCGTGGCCGGAACCAGGATAAAACCCCGTCTCTCACTCTCGCCATCAGGGAAACGAGTGGTTAGCACCGCAATCACTTGTTGGTGCCGGTGCGACCAAATCAGGCACCGACAGTTGGCGCGCCAGGTAGGGGACCTGCGCTGCACTACTCCCTTTCCCGATGGCGAACTCCGGCGAAGGACGGCCTCCGCTGGGCGAGAGCAATCCGCTCCCAGCAGGGCAGGAGATCCGGTTCCGGAACTTGCGCTTCCAAACATGTGGTGATGATTACCACATGCGCATCCTCCAGCAGGATCCCAGCGACCAACCGGAGCCTCATCACCAGCCTCCGACGGCACCGCGACGGCGGAGTCGTCCCGGACCTCGCACACGACGAGCGCGCGCCGCGAGGCGTGCCGCCGACGTCGGCGACCCCCATCCCACAAGGGAAGGGGACGTCCTGCGGTCAGGGTCACAGGAGAGGGCTGTTCCCTTTCTCCCAGGGCTCATGTCTGCATCACGCGCCACGACGGTGCATTCCAATCCCTACGGGCTACGCAACTCCGCGGATGCGTACGCCTCTTCCATCCGCACTACCATGAGTGCGTATGGCGACCAGCCTGGCTGCCACCCAGTCTCCGACCAAGACTTCGCCGATCCGTTGCCCGGCTATCCCCGAACGGAGTCCGATGATGAACACGCATTTATGCGTAGACGCCTTGGTTGGGACTACTCGGGTCTCCGCGACCCAGAGGCCTTCATTGCCTTTCAAACAGCGGCGGATTACTGCTTTGGGTATTCCGACGATGAGTATGACCCAACCAGGGAGTGTTTCGTCATCAACGACGGGCAACTCAGCGAGGGATCGACGTCCGACGACGATAGAGGGGGTGACGACCAGGGGAACAACGATGGCATAGATCCGATAGGCGCGCAGCCACCCAACCCGTCGGACCACTCTCCTTCCGAGGACGAGCGGCATCCGCGCCACCTACCACGAGTTGCTCGCCCCCACGACTTGGGAAGTGGTGACGTCTCACCACCGGCGCGAGTTGCCCAAACAAGGCCACGAACACGGCACGGACGCACGGCATGCGGGGCGAGTGGCTCAGGCCCGCATCCTTGCCGAAGGCAAAGATGACGATCTCGCCCCCAGGACGAGCCAGAAGCTCATCGCGGCGGCCGTACTACTCCGAGCCATGCCGGAAGCAGCAACCCCCGAGGGGCGGAAGCTGCACCTCGAGGCCCAAAAGCTGGTCGAGACTGCTGCCCGACAACAGGCCGAGAGCTCAGCCTCCCGCCTTCGACGCTCCGCAGCCTCGAAGGGCGAACGAGGAGGGGAGTCATCGGTACGCTCACCCCGGCCTAACGGCAGGGCGCGAGCCCAGTCCCGCGGCGACTCCTGCCGTGACTCGGCGCAGCGCCACGCCAACGAACCACGTACGCCCGAAGCACGAACGCTTCCAGCGAGGGTGCCCGCGAGGTCACGCCTCCGGGACACCCGAGGCGCGGTCGGCGATGGCGATGCTCGCAACACCCTGAATCATATAAGGCAGCGAGAGGGAGCCCGGGCCCACCAACGCGGGCGGACCGACGTTGGGTGGAACCGGGGTGCGGACCCGGAGCCAGCGGGAACGCGGGTGTTCAGTTACAACATCCGCACTGCCCCGATTCCCCCCCGTTTCCGACAGCCTACCACCATCACTAAGTACTCTGGGAAAACTGACCCCAGGGTATGGCTCAACGACTACCGCCTAGCATGCCAGCTCGGCGGCACCACGGATGACGCCATGATTATCCGCAATCTGCCACTCCACCTGGCAGATTCCGCGCGGACATGGCTCGAGCATCTGCCCCCCAATCGGATCCACGACTGGAACGACCTGGTCGAAACCTTCGTGAGGAACTTCCAGGGCACCTACGTGCGCCCCGGGAACACGTGGGACCTTCGAGGGTGCAAACAAAAGCCCGGTGAATCCCTGAGGGACTTCATCCGGCGCTTCTCCAAGCGTTGCACCGAGCTGCCCAACATCACCGACCATCAGATCATCCACTTCTTCCTCGAGAGCACCACATGCTATAGCTTGGTGTCCTAGTTGGGGAGGAACCCTCCCCCCGACGCGAACCGGCTATTCGAGGTAGCCTCCAAATACGCTTCGGGGGAGGGGGCGGCGAACGCCATCTTCAACGGCAAAAAGGGAAAGCGCCCCGAAGAGACGCCCGCGGAGGGCAGCAAACCAAGGAAGCCCTCGAGGAAGTAAAATCAAGGCAATAAGGGGAAGAAGTATCGAACCCCTCGCGAGAAAGGCAACAATGGCGAACGAAGTCCCCGCAGTGGACCCCAGCCACAAGGGGCCTCAAGGCCTTCCATGTGGAGGAGAGTCTTTGATGCCGACGACGTGTTCTTCAGCATGGAACGATCCACCGCCGACGCCAATCCTCGCGAACGCCTGCGACATCCAACAGCTAAGTCGCTTCTACCCCTAGAGCGGCTTCAGACCCTCGAACCTTTTTTGTACATACTTTCGATTGTACAAACTCTTGTTTAAGTATTTGGCTTAGCTCTCGCAAGTTGTGAACGAATCAAGTGGACTCGAGTCCACTCATACTTGAGTGAGGGTTGGTCCTACCCTCGCTAGGACCATCCCTCCCTCGGGGGCCGCAATGGGGACGAACCCCCAAAAAAAGTCAATACTTTTACGAAATTCTTGTGATATCTCGAGCGTATCGCCAAGTGCTCTTTTGCAACCCTCGAAGGGAAGACACTAGGCGTGGAACGGACAAAGGCAGGGTCGCTTGAGCCGAGTGCTCGCCTACGCCTCGAGGCTACGGCAGCACCTCACTCCCCTCCGCCTAAGTCATTCACGTACGATCGATCCTAGTGGCGACTTCCTTTCGAGGCACATGCATTCGACACGACGTGCATCGCAGAGATGTCGCATGAAAATAAAACTCGTTTAACGATACAAACGATGTTTAACGAAAATAAGTAGGATGTATGAAAACAAACGAATTGTTCTTACATCAGGAAACGCAAGTCTCTAAACTACTATTTATACTCGGGCTCGATGTCCCGAGGCTTTCAGGGTCCGCTTCAACCATCAAGGTCATCCCAGCCGCCGCCATCTTCGCCCGGGAAAGGACGCTCTTCCGCCGTCAGGGCAGTCGTGCGGTCACTTCGCCCACGCCACGCCTGAAAAGGCGCGCGCACTCCCCCACGAAGTCGCAGTAACTGCCCTAACGGTCATCATGACCCCGCACGAAGAGGGGGAAGGCACATTCAACACACCAACCCTTGAAAGGGCGGCCTTCGTTCTACTGATCAGGGGTTCGAACTCTGGACCTCCGAAGGGTTTCGACAGGGGCCCCAGATCAACCGAGTCAGGGATAATCGACGGTACCCTCAAAGCTCGAGCGCTCGAGGAAACCAATCGATTATGTTCGAGGCCGGGCAAAGTGCCTAGATCGAGGGACCCCTCGAGGGGGAGCATCGAGCCCTCGACCTCTATCGAATGAGGTCGAGTCCCATCTAGCATACCTTTGCGAAAAGCTTTTACGGGCGTGTCCTATGACCACGAGCCTACCCTCATCGAACGGGGCATGGACGTCCGCTCGAACTACCCGCTATCAGCTCACCCAGGCATCCATGGCTCGATCCCAATCATGGGAAGCATGGATCGCCTCCTCCTCAGTCCCTCGAAAGGGATCCCGAGGAACGAAGAAAAATTTGGGACATCTCGAGCCAAACGAGGCTCGGGGGCTCCTAGTGCTGTGGACAAATCCACACGACCGTGTTCCTCCCCACATCGGCCACGACTCCCACGTCTACCACCATTACCCCGCGCGGAGCGGAACACGTGGAGAGAACGCTCAAGGTTTCCCCCTCGAAGGGAGGTAGTCATCGTTCTACTGATCAGGGGTTCGAACCTTGGGCCTTCGAAGGGTTTCGACAAGGGCCCCAGATCAACCGAGTCAGGGATAATCAACGGTACCCTCGAAGCTCGAACGCTCGAGGCAACCAACCGATTATGTTCGAGGCCAGGCAGAGTGCCTAGATCGAGGGACCCCTCGAGGGGGAGCATCGAGCCCTCGACCTCTATCGAATGAGGTCGAGTCCCGTCTAGCATACTTTTTGCGAAAGGCTTCAACGGGCGTGTCCTATGACCACGAGCCTACCCCTATCGAATGGGGCATGGACGTCCCCTCGAACCACCCGTTACCAGCTCAACCAGGCATCCGTGGCTCGATCCCACCGAGGGAAGCACGGGTCGCCTCCTCCTCGACACCCTCGAACAGGGAGCGCGAGGTACGAAAAAAGCTTGAAATCCCCCCAACCTCAGGCGTAGTGGACGAACCCACACCTAAGAGAGCAGCGAATGCTCTGCACATCAAGCTGAGACCTTGAGAGAATGCCAACCACTCTCCCAAGGCCTCGGGGGCTACACCCGCGGGTGCGCTAGCGCGCCCCCATGGATTCTCGGAACCCACGAAGAGATAAAGGCCTCGAAAGCCTCGACGAACTCCAGCCTTTGCGGGATTAAACCTCATCCCCGCGAAGGCTCGGGGGCTACTGTCGGGTACCTACGAAAGGGGTACCCCAATCTAGGCCCAAAACTACTTGGCATCAAGGCCCGCAACGACATTGACCTGGCTCAACAGCCCAGCAAAGGCCCGCCATCGCTACGAGTCCTCGGCCCCATCCAGCTCGAGGTAAACGATCACCCTCGAGCGGGTGGTTTCCGTCTCGTTCGAGGCTCAGCGGCCTCGAGGGCGACCCCTACCCTCGAGCGGGTGGTTTCCGTCTCGTTCGAGGTTCGGTGAACTCGAGCTTGCGATCCAAGCTCGAGCCGGCCTCGCCGGGAACGACGCCCAACGCACTACGACTCATCAGAGTCATCATGACGCGGTCAAAAAGCAGGGATCACTGCTCCATGCCATCACCTACTCCCGGAGAGGACATCGGTCAAATCCACTCGCAACAGTGAACTCTGAGCGCCATACTGCGCGCCAGACCTAACCCTGCCAGCAGCACTGTGCCAACCACTCCTTTGACTTTACCCCCCTACGGACGCACAGCCACCCTCGAAGGCAGCCTCGAAGGAGACCATGGAACGCCGTACGCAAGACACCACCCTCGACGCCGTGAACTGTCACGAGAAGGAAGGACGATACGTCAGCCCCTGCCATGTCGTCAGCAGAGTTGGAAGGCGCGATTCCCGCTCACACAGTGCGCGGCATGGACGAACAGTGCACGCAACGACAAACACATGTACTCGCACCCCGCCCCCTTGGTCTATAAAAGGGGGAGGGAAGCCCATGCAAAGGGGGGGAGGTCAACAAGACACGCAGAGAACACAAGTCTCAAACACACACAGACCATAACCTGGGACCTAGGAGCTCATCTCCTTCTCCCACCTTGCTTGTAAACCCCTACCACGAGCAACACGTAACCCGGTGCATCGCACCACTGCTGGACGTACGGCCCCGTGGCCGGAACCAGGATAAAACCCCGTCTCTCACTCTCGCCATCAGGGAAACGAGTGGTTAGCACCACAATCACTTGTTGGTGCCGGTGCGACCAAATCAGGCACCGACA
>RLG_Mopti1-34-Dexi_09B
TGTCGGGTACCTACGAAAGGGGTACCCCAATCTAGGCCCAAAACTACTTGGCATGAAGGCCCACAACGACATCGGCCTGGCTCTACAAGCCCAGCAAAGGCCCACCGTCGCGACAAATCCTCGGCACCCATCCCGCTCGAGGTGGACAACCACCCTCGAGCGGGGATTTCCGCCTCGTTCGAGGCTCAGCGGCCTCGAGGGAGACTTCCACCCTCGAGCCAGCCTTTCCGTCTCGTTCGAGGCTTGGCGAGCTCGAGCTTGCGGTCCAAGCTCGAGCTGGTCTCGCTGGGAACAGCGCCCGAGGCTCTGCGACCCGTCAATCCAAATCATGATGACGCTCCTCTGCGGTCAAAAAGCAGGGCTCACTGCCCCACGCCATCACCTACTCTCCGGAGAGGACATCGGTCAAATCCACTCGCGACAGTGAACTCTGAGCGCCATACTGCGCGCCAGACCTAACCCTGCCAGCAGCACTGTGCCAACCACTCCTTTGACTTTACCCGCCTACGGACGCACAGCCACCCTCGAAGGCAGCCTCGAAGGAGACCATGGAACGCCGTACGCAAGACACCACCCTCGACGCCGTGAACTGTCACGAGAAGGAAGGACGATACGTCAGCCCCTGCCATGTCGTCAGCAGAGTTGGAAGGCGCGATTCCCGCTCACACAGTGCGCGGCATGGACGAACAGTGCACGCAACGACAAACACATGTACTCGCACCCCGCCCCCTTGGTCTATAAAAGGGGGAGGGAAGCCCAGGCAAAGGGCAAGCAACAAGACACGCAGAGAACACAAGTCTCAAACACACACAGACCATAACCAGGGACCTAGGAGCTCATCTCCTTCTCCCACCTTGCTTGTAAACCCCTACCACGAGCAACACGCAACCCGGTGCATCGCACCACTGCTGGACGTACGGCCCCGTGGCCGGAACCAGGATAAAACCCCGTCTCTCACTCTCGCCATCAGGGAAACGAGTGGTTAGCACCGCAATCACTTGTTCGTGCCGGTGCGACCAAATCAGGCACCGACAGTTGGCGCGCCAGGTAGGGGACCAGCGCTGCGCTACTCTCTTTCCCGATGGCGAACTTCGGCGAAGGACGGCCTCCGCTGGGCGAGAGCAATCTGCTCCCAGCGGGGCAGGAGATCCGGTTCGGGAGCTTGCGGTTCCAAACATGTGGCGACGATTACCACATGCGCATCCTCCAGAAGGATCCCAGCAACCAACCGGAGCCTCATCACCAGCCTCCGGCGGCACCGCGACGGCGGAGTCGTCCCGGACCTCGCGCACGACGAGCGCGCGCCGCGAGGCGTGCCGCCGACGTCGGCGACCCCCGTCCCACAAAGGAAGGGGACGTCCTGCAGTCAGGGTCACAGGAGAGGGCTGCTCCCTTCCTCCCAGGGCCCATGTCTGCACCACGCGCTACGACGGTGCATTCCTATCCCTACAGGCTACGCAACTCCGCAGATGCGTACGCCTCCACCATCCGCACTATCATGAGTGCGTATGGCGACCAGCCTGGTTGCCACTCAGTCTCCGAGCAAGATTTCGCCGATCCGTTGCTCGGCGATTCCCGCACGGAGTCCGATGATGGACACGCATTTATGCGTGGATTCCCTGGTTGGGACTACTCGGGTCTCCGCGACCCAGAGGCCTTTATTGCCTTCCAAACAGCGGCAGATTACTGCCTCGGGTATTCCGATGATGAGTATGACCCAACCAGGGAGTGTTTCGTCATCAGGCAAGCCAGCGAGGGGTCAATGTCGGACGACGACGGTGGGGGTGACGACCAAGGGAACAACGATGACATAGATCCGATAGGTGCGCAGCCATCGGACCCATCGGATCACTCTCTTTCCGAGGATGAGCGGGACCCGCGCCACCTGCCACGAGCTAGTGGTGACGTCTCACCACCGGCGCGCTCCGACCACGAGCCGGCTAAACAAGGCGACGAGCACGGCACGGACGCACGACACGCGGGGCGAGTGGCTCAGGCCCGCATCCTTGCCGAAGGCAAAGATGATGAGCTCGCTCCCAGAACGAGCCAGAAGCTCATCGCGGCGGCCGCGCTGCTCCGAGCCATGCCCGAGGCAGCCACCCCCGAAGGGCGGAAGCTGCACCTCGAGGCCCGAAAGCTGGTCGAGCATGCCGCCCGACAACAAGCAGAGAGCTCAGCCTCCCGCCTTCAACGCTCCTCGGCCTCGAAGGGCGAACGAGGAGGGGAATCATCGGTACGCTCACCCCGGCCTAATGGCAGGGCACGAGCACAGTCCTGGGGCGACTCCCACCGGGACATGGCGCGACGCCACGTCGGCGAACCACGTGCACCCGAAGCAGGAACACTTTCAGCGAGGGTGCCCGCGATATCACGCCTCCGGGACACCCGAGGCGCGATCAACAGTGGCGACGCCCGCAACACGCTGAACCAAATAAGGCAGCGAGAGGGAGCCCGGACCCACCAAAGCGGGCGCACCGACGTTGGGTGGAACCGGGATGCGGTCTCGGAACCGGCGGGAACGCGCGTGTTCAGTCGTAACATCCGCACCGCTCCGATTCCCCCTCGTTTCCGACAGCCTACTACCATCACCAAATACTCTGGGGAAACGGACCCCAGGGTGTGGTTGAACGACTACCGCCTAGCATGCCAGCTCGGCGGCGCCACAGACGACGCCATGATCATCCGCAATCTGCCACTCCACCTGGTGGATTCCGCGCGGACATGGCTCGAACACCTGCCCCCGAACCGGATCCGCGACTGGGACGACCTGGTCGAGACCTTCGTGGGAAATTTCCAGGGCACCTACGTGCGCCCTGGGAACACGTGGGACCTTCGAGGGTGCAGGCAAAAGCCCGGTGAATCCCTGAGGGACTTCATCCGGCGCTTCTCCAAGCGTTGCACCGAGCTGCCCAACATCACCGACACTCAGATCATCCACTTCTTCCTCGAGAGCACCACTAGCTACAACCTAATATGCAAGTTGGGGAGGGACCCTCCCCCCGACGCGAACCGGCTATTCGAGGTAGCCTCCAAATACGCTTCGGGGGAGGAGGCGACGAACGCCATCTTCAACGGCAAGAAGGGAAAGCGCCCCGAAGAGACGCCCGCGGAGGGCAGCAAGCCAAGGAAGCCCTCGAGGAAGTAAAATCAAGGCAACAAGGGGAAGAAGTATCGAACCCCTCGCGAGAAAGGCAACAACGGCGAACGAAGTCCCCGCAGTGGACCCCGGACACAAGGGGCCTCGAGGCCCTCCATGTGGAGGAGAGTCTTTGATGCCGACGACGTGTTCTTCAACATGGGACGACCCACCGCCGACGGAAATCCTCGCGAACGCCTGCGACATCCAACAGCTAAGTTGCTTATACCCCTAGAGAGGCTTCAGCCCCTCGAATCCTTTTTGTACATACTTTCGATTGTACAAACTCTTGATTAAGTATTTGGCTTAGCTCTCGCAAGTGTGAACGAATCAAGTGGACTCGAGTCCACTCATACTTGAGTGAGGGTTGGTCCTACCCTCGCTAGGACCATCCCTCCCTCGGGGGCCGCAATGGGGACGAACCCCAAAAAAAGTCAATACTTTTACGAAATTCTTGTGATATCTCGAGCGTATCGCCAAGTGCTCTTTTGCAACCCTCGAAGGGAAGACACTAGGCGTGAAACGGACAAAGGCAGGGTTGCTTGAGCCGAGTGCTCGCCTACGCCTCGAGGCTACGGCAGCACCTCACTCCCCTCCGCCTAAGTCATTCACGTACGATCGATCCTAGTGGCGACTTCCTTTCGAGGCACATGCATTCGACACGACGTGCATCGCAGAGATGTCGCATGAAAATAAAACTCGTTTAACGATACAAACAATGTTTAACGAAAATAAGTAGGATGTATGAAAACAAACGAATTGTTCTTACATCAGGAAACGCAAGTCTCTAAACTACTATTTATACTCGGGCTCGATGTCCCGAGGCTTTCAGGGTCCGCTTCAACCATCAAGGTCATCCCAGCCGCCGCCATCTTCGCCCGGGAAAGGACGCTCTTCCGCCGTCAGGGCAGTCGTGCGGTCACTTCGCCCACGCCACGCCTGAAAAGGCGCGCGCACTCCCCCAAGAAGTCGCAGTAACTGCCCTAACGGTCATCATGACCCCGCACAAAGAGGTGGAAGGCACATTCAATACACCAACCCTTGGAAGGGCGGCCTTCGTTCTACTGATCAGGGGTTCGAACCTTGGACCTTCGAAGGGTTTCGACAAGGGCCCCAGATCAACCGAGTCAGGGATAATCGACGGTACCCTCGAAGCTCGAGCGCTCGAGGAAACCAATCGATTATGTTCGAGGCCAGGCAAAGTGCCTAGATCGAGGGACCCCTCGAGGGGGAGCATCGAGCCCTCGACCTCTATCGAATGAGGTCGAGTCCCATCTAGCATACTTTTGCGAAAAGCTTTTACGGGCGTGTCCTATGACCACGAGCCTACCCTCATCGAACGGGGCATGGACGTCCGCTCGAACTACCCGCTACCAGCTCACCCAGGCATCCGTGGCTCGATCCCAATCGTGGGAAGCACGGACAGCCTTCTCCTCAGTCCCTCGAAAGGGACCCCGAGGAACGAAGAAAAATTTGGGACATCTCGAGCCAAGCGAGGCCCGGGGGCTCCTAGTGCCGTGGACAAAACCACACGACCGCGTTCCTCCCCACATCGGCCACGACTCCCACGTCTACCACCGTTACCCCGCGCGGAGCGGAACACGTGGAGGGAACGCTCAAGGTTTCCTCCTCGAAGGGAGGAAGCCATCGTTCTACTGATCAGGGGTTCGAACCTTGGACCTTCGAAGGGTTTCGACAAGGGCCCCAGATCAACTGAGTCAGGGATAATCGACGGTACCCTCGAAATTGAGCCTCGAAGCTCAAATGTTCGAGGGTAACAATCGATTATGTTCGAGGCCAGGCAAAAAGCCTAGACTAAGGGACCCCTCGAGGGGGAGCATCGAGCCCTCGACCTCAATCGAATGAGGTCGAGTCCCATCTAGCATACTTTTGCGAAAAGCTTTTATGGACGTGTCCTGTGACCACGAGCCTACCCTTATCGAACGGGGCATGGACGTCCACTCGAACCACCCGTTACCAGCTCAACCAGGCATCCATGGCTCGATCCCACCGAGGGAAGCACGGGTCGCCTCCTCCTCGACACCCTCGAACAGGGAGCGCAAGGTACGAAAAAAGCTTGAAATCCCCCCAACCTCAGGCGTAGTGGACGAACCCACACCTGAGAGAGCAGCGAATGCTCTGCACATCAAGCTGAGACCTTGAGAGAATGCCAACCACTCTCCCAAGGCCTCGGGGGCTACACCCGCGGGTGCGCTAGCGCGCCCCCACGGATTCTCGGAACCCACGAAGAGATAAAGGCCTCGAAAGCCTCGACGAACTCCAGCCTTCGCGGGATTAAACTTCATCCCTGCGAAGGCTCGGGGGCTACTGTCGGGTACCTACGAAAGGGGTACCCCAATCTAGACCCAAAACTACTTGGCATGAAGGCCCACAACGACATCGGCCTGGCTCTACAAGCCCAGCAAAGGCCCACCGTCGCGACAAATCCTCGGCACCCATCCCGCTCGAGGTGGACAACCACCCTCGAGCGGGGATTTCCGCCTCGTTCGAGGCTCAGCGGCCTCGAGGGAGACTTCCACCCTCGAGCCAGCCTTTCCGTCTCGTTCGAGGCTTGGCGAGCTCGAGCTTGCGGTCCAAGCTCGAGCCGGTCTCGCCGGGAACAGCGCCCGAGGCTCTGCGACCCGTCAATCCAAATCATGATGACGCTCCTCTGCGGTCAAAAAGCAGGGCTCACTGCCCCACGCCATCACCTACTCTCCGGAGAGGACATCGGTCAAATCCACTCGCGACAGTGAACTCTGAGCGCCATACTGCGCGCCAGACCTAACCCTGCCAGCAGCACTGTGCCAACCACTCCTTTGACTTTACCCGCCTACGGACGCACAGCCACCCTCGAAGGCAGCCTCGAAGGAGACCATGGAACGCCGTACGCAAGACACCACCCTCGACGCCGTGAACTGTCACGAGAAGGAAGGACGATACGTCAGCCCCTGCCATGTCGTCAGCAGAGTTGGAAGGCGCGATTCCCGCTCACACAGTGCGCGGCATGGACGAACAGTGCACGCAACGACAAACACATGTACTCGCACCCCGTCCCCTTGGTCTATAAAAGGGGGAGGGAAGCCCAGGCAAAGGGCAAGCAACAAGACACGCAGAGAACACAAGTCTCAAACACACACAGACCATAACCAGGGACCTAGGAGCTCATCTCCTTCTCCCACCTTGCTTGTAAACCCCTACCACGAGCAACACGCAACCCGGTGCATCGCACCACTGCTGGACGTACGGCCCCGTGGCCGGAACCAGGATAAAACCCCGTCTCTCACTCTCGCCATCAGGGAAACGAGTGGTTAGCACCGCAATCACTTGTTCGTGCCGGTGCGACCAAATCAGGCACCGAC
>RLG_Mopti1-8-Dexi_05A
TGTCGGGTACCTACGAAAGGGGTACCCCAATCTAGGCCCAAAACTACTTGGCATCAAGGCCCACGACGACATTGACCTGGCTCAACAGCCCAGCAAAGGCCCGCCATCGCTACGAGTCCTCGGCCCCATCCAGCTCGAGGTAAACGATTACCCTCGAGCGGGGGGTTTCCGTCTCGTTCGAGGCTCAGCGGCCTCGAGGGCGACCCCTACCCTCGAGCAGGTGGTTTCCGTCTCGATCGAGGTTTGGTGAACTCGAGCTTGCGATCCAAGCTCGAGCTGGCCTCGTCGGGAACGACGCCCAACGCACCGCGACTCATCAGAGTCATGATGACGCGGTCAAAAAGCAGGGATCACTGCTCCACGCCATCACCTACTCCCGGAGAGGACATCGGTCAAATCCACTCGCAACAGTGGACATGCTGCACGCCAGGCCTAACCCTGCCTAGTAGCACTGTGCCAACCACTCCTTTGACTTTACCCCCCGCCGGACGCGCAGCCACCCTCGAAGGCAGCCTCGAAGGAGACCATGGAACGCCGTGCGCAAGACACTCCCCTCGACGTCGTGAACTGTCACGAGAAGAAAGGACGATACGTCAGTCCCTGCCATGTCGTCAGCAGAGTTGGAAGGCGCGATTCCCGCTCACGTACGGCGCGGCATGGACGAACAGTGCACACAGCGACAAACACATGTACTCGCACCCCGCCCCCTTGTCTATAAAAGGGGGAGGGAAGCCCATGCAAAGGGCAAGACACAACGAGATCACAAGTCTCAAGCGACACAAACACACGAGTTCATACACACTCTAGAACGCACCCACACATCATAGCCTGGGACTTAGGATGTCATCTCCTCCTCCCACCTTGCTTGTAAACCCCTACTGCAAGCAACACGTAACCAGGTGCATCGCACCCCTGCTGGACGTACGGCCCCGTGGCCGGAACCAGGATAAAAACCTCCGTCTCTTCACCCACCATCGGGAAAACGAGTGGTTAGCACCGCAATCACTCGTTGGTGCCGGTGCGACCAAAACAGGCACCGACAGTTGGCGCGCCAGGTAGGGGACCAGCGCTGCGCTACTCTCTTACCCGATGGCGAACTTCGGCAAAGGACGGCCTCCGCTGGGCAAGAGCAATCTGCTCCCAGCGGGGCAGGAGATCCGGTTCGGGAGCTTGCGGTTCCAAACATGTGGCGACGATTACCACATGCGCATCCTCCAGAAGGATCCCAGCAACCAACCGGAGCCTCATCACCAGCCTCCGGCGGCACCGCGACGGCGGAGTCGTCCCGGACCTCGCGCACGACGAGCGCGCGCCGCGAGGCGTGCCGCCGACGTCGGCGACCCCCGTCCCACAAAGGAAGGGGACGTCCCGCAGTCAGGGTCACAGGAGAGGGCTGCTCCCTTCCTCCCAGGGCCCATGTCTGCACCACGCGCTACTACGGTGCATTCCTATCCCTACGGGCTACACAACTCCGCAGATGCGTACGCCTCCACCATCCGCACTATCATGAGTGCGTATGGCGACCAGCCTGGTTGCCACCCAGTCTCCGAGCAAGATTTCGCCGATCCGTTGCCCGGCGATTCCCGCACGGAGTCCGATGATGGACACGCATTTATGCGTGGATTCCCTGGTTGGGACTACTCGGGTCTCCGCGACCCAGAGGCCTTTATTGCCTTCCAAACAGCAGCAGATTACTGCCTCGGGTATTCCGATGATGAGTATGACCCAACCAGGGAGTGTTTCGTCATCAGGCAAGCCAGCGAGGGGTCAATGTCGGACGACGACGGTGGGGGTGACGACCAGGGGAACAACGATGACATAGATCCGATAGGCGCGCAGCCATCGGACCCATCGGATCACTCTCCTTCCGAGGACGAGCGGGACCCGCGCCACTTGCCACGAGCTAGTGGTGACGTCTCACCACCGGCGCGCTCCGACCACGAGCCGGCTAAACAAGGCTACGAGCACGGCACGGACGCACGACACGCGGGGCGAGTGGCTCAGGCCCGCATCCTTGCCGAAGGCAACGATGACGAGCTCGCTCCCAGAACGAGCCAGAAGCTCATCGCGGCGGCCGCGCTGCTCCGAGCCATGCCGGAGGCAGCGACCCCCGAAGGGCGGAAACTACACCTCGAGGCTCAAAAGCTGGTCGAGCACGCCGCCCGACAACAAGCCGAGAGCTCAGCCTCCCGCCTTCGACGCTCCTCGGGCTCGAAGGGCGAACGAGGAGGGGAATCATCGGTACGCTCACCCCGGCCCAACGGTAGGGCGCGAGCCCAGTCCCGCGGCGACTCCTGCCGTGACTCGGCGCAGCGCCACGCCAACGAACCACGCGCACCCGAAGCAGGAACACTTTCAGCGAGGGTGCCCGCGATATCACGCCTCCGGGACACCCGAGGCGCGATCAACGGTGGCGACGCCCGCAACACGCTGAACCAAATAAGGCAGCGAGAGGGAGCCCGGACCCACCAACGCGGGCGCACCGACGTTGGGAGGAACCGGGATGCGGTCTCGGAACCGGCGGGAACGCGCGTGTTCAGTCGTAACATCCGCACCGCTCCGATTCCCCCTCGTTTCCGACAGCCTACTACCATCACCAAGTACTCTGGGGAAACGGACCCCAGGGTGTGGTTGAACGACTACCACCTAGCATGCCAGCTCGGCGGCGCTACAGATGACGACATGATTATCCGCAATCTGCCACTCCACCTGGCAGATTCCGCGCGTACATGGCTCGAGCATCTGCCCCCCAATCGGATCCACGACTGGAACGACCTGGTCGAAACCTTCGTGAGGAACTTCCAGGGCACCTACGTGCGCCCCGGGAACACGTGGGATCTTCGAGGGTGCAACCAAAAACCCGGCGAATCCCTGAGGGACTTCATCCGGCGCTTCTCCAAGCGCTGCACCGAGCTGCCTAACATCACCGACACTCAGATCATCCACTTCTTCCTCGAGAGCACCACTAGCTACAACCTAATATGCAAGTTGGGGAGGGACCCTCCCCCCGACGCGAACCGGCTATTCGAGGTAGCCTCCAAATACGCTTCGGGGGAGGAGGCGGCGAACGCCATCTTCAACGGCAAGAAGGGAAAGCGCCCCGAAGAGACGCCCGCGGAGGGCAGCAAGCCAAGGAAGCCCTCGAGGAAGTAAAATCAAGGCAATAAGGGGAAGAAGTATCGAACCCCTCGCGAGAAAGGCAACAACGGCGAACGAAGTCCCCGCAGTGGACCCCAGACACAAGGGGCCTCGAGGCCCTCCATGTGAAGGAGAGTTTTTGATGCCGACGGCGTATGGGACGACCCACCTCCGACGGAAATCCTCGCGAACGCCTGCGACATCCAACAGCTAAGTTGCTTATGCCCCTAGAGCGGCTTCAGCCCCTCGAATCCTTTTTGTACATACTTTCGATTGTACAAACTCTTGATTAAGTATTTGGCTTAGCTCTCGCAAGTGTGAACGAATCAAGTGGACTCGAGTCCACTCATACTTGAGTGAGGGTTGGTCCTACCCTCGCTAGGACCATCCCTCCCTCGGGGGCCGCAATGGGGACGAACCCCAAAAAAAAAAGTCAATACTTTTACGAAATTCTTGTGATATCTCGAGCGTATCGCCAAGTGCTCTTTTGCAACCCTCGAAGGGAAGACACTAGGCGTGAAACGGACAAAGGCAGGGTCGCTTGAGCCGAGTGCTCGCCTACGCCTCGAGGCTACGGCAGCACCTCACTCCCCTCCGCCTAAGTCATTCACGTACGATCGATCCTAGTGGCGACTTTCTTTCGAGGCACATGCATTCGACACGACGTGCATCGCAGAGATGTCGCATGAAAATAAAACTCGTTTAGCGATACAAACGATGTTTAACGAAAATAAGAAGGATGTATGAAAACAAACGAATTGTTCTTACATTAGGAAACGCAAGTCTCTAAACTACTATTTATACTCGGGCTCGATGCCCCGAGGCTTTCAGGGTCCGCTTCAACCATCAAGGTCATCCCAGCCGCCGCCATCTTCGCCCGGGAAAGGACGCTCTTCCGCCGTCAGGGCAGTCGTGCGGTCACTTCGCCCACGCCACGCCTGAAAAGGCGCGCGCACTCCCCCACGAAGTCGCAGTAACTGCCCTAACGGTCATCATGACCCCGCACGAAGTGGGGGAAGGCACATTCAACACACCAACCCTTGAAAGGGCGGCCTTCGTTCTACTGATCAGGGGTTCGAACCTTGGGCCTTCGAAGGGTTTCGACAAGGGCCCCAGATCAACCGAGTCAGGGATAATCAACGGTACCCTCGAAGCTCGAACGCTCGAGGAAACCAATCGATTATGTTCGAGGCCAGGCAAAGTGTCTAGATCGAGGGACCCCTCGAGGGGGAGCATCGAGCCCTCGACCTCTATCGAATGAGGTCGAGTCCCATCTAGCATACCTTTGCGAAAAGCTTTTACGGGCGTGTCCTATGACCACGAGCCTACCCTCATCGAACGGGGCATGGACGTCCGCTCGAACTACCCGCTATCAGCTCACCCAGGCATCCATGGCTCGATCCCAATCATGGGAAGCATGGATCGCCTCCTCCTCAGTCCCTCGAAAGGGATCCCGAGGAACGAAGAAAAATTTGGGACATCTCGAGCCAAACGAGGCTCGGGGGCTCCTAGTGCTGTGGACAAATCCACACGACCGTGTTCCTCCCCACATCGGCCACGACTCCCACGTCTACCACCATTACCCCGCGCGGAGCGGAACACGTGGAGAGAACGCTCAAGGCTTCCCCCTCGAAGGGAGGAAGTCATCGTTCTACTGATCAGGGGTTCGAACCTTGGGCCTTCGAAGGGTTTCGACAAGGGCCCCAGATCAACCGAGTCAGGGATAATCAACGGTACCCTCGAAGCTCGAACGCTCGAGGAAACCAACCGATTATGTTCGAGGCCGGGCAAAGTGCCTAGATCGAGGGACCCCTCCAGGGGGAGCATCGAGCCCTCGACCTCTATCGAACGAGGTCGAGTCCTGTCTAGCATACTTTCGCGGAAGGCTTTTATGGACGTGTCCTGTGACCACGAGCCTACCCTCATCGAACGGGGCATGGACGTCCACTCGAACCACCCGTTACCAGCTCAACCAGGCATCCATGGCTCGATCCCACCGAGGGAAGCACGGGTCGCCTCCTCCTCGACACCCTCGAACAGGGAGCGCGAGGTACGAAAAAACTTGAAATCCCCCCAACCTCAGGCGTAGTGGACGAACCCACACCTGAGAGAGCAGCGAATGCTCTGCACATCAAGCTGAGACCTTGAGAGAATGCCAACCACTCTCCCAAGGCCTCGGGGGCTACACCCGCGGGTGCGCTAGCGCGCCCCCCACGGATTCTCGGAACCCACGAAGAGATAAAGGCCTCGAAAGCCTCGACGAACTCCAGCCTTCGCGGGATTAAACTTCATCCCTGCGAAGGCTCGGGGGCTACTGTCGGGTACCTACGAAAGGGGTACCCCAATCTAGGCCCAAAACTACTTGGCATCAAGGCCCACGACGACATTGACCTGGCTCAACAGCCCAGCAAAGGCCCGCCATCGCTACGAGTCCTCGGCCCCATCCAGCTCGAGGTAAACAATTACCCTCGAGCGGGGGGTTTCCGTCTCGTTCGAGGCTCAGTGGCCTCGAGGGCGACCCCTACCCTCGAGCAGGTGGTTTCCGTCTCGATCGAGGTTTGGTGAACTCGAGCTTGCGATCCAAGCTCGAGCTGGCCTCGTCGGGAACGACGCCCAACGCACCGCGACTCATCAGAGTCATGATGACGCGGTCAAAAAGCAGGGATCACTGCTGCACGCCATCACCTACTCCCGGAGAGGACATCGGTCAAATCCACTCGCAACAGTGGACTCTGAGCGCCATGCTGCACGCCAGGCCTAACCCTGCCTAGTAGCACTGTGCCAACCACTCCTTTGACTTTACCCCCCGCCGGACGCGCAGCCACCCTCGAAGGCAGCCTCGAAGGAGACCATGGAACGCCGTGCGCAAGACACTCCCCTCGACGTCGTGAACTGTCATGAGAAGAAAGGACGATACGTCAGTCCCTGCCATGTCGTCAGCAGAGTTGGAAGGCGCGATTCCCGCTCACGTACGGCGCGGCATGGACGAACAGTGCACACAGCGACAAACACATGTACTCGCACCCCGCCCCCTTGTCTATAAAAGGGGGAGGGAAGCCCATGCAAAGGGCAAGACACAACGAGATCACAAGTCTCAAGCGACACAAACACACGAGTTCATACACACTCTAGAACGCACCCACACATCATAGCCTGGGACTTAGGATCTCATCTCCTCCTCACACCTTACTTGTAAACCCCTACTGCAAGCAACACGTAACCTGGTGCATCGCACCCCTGCTGGACGTACGGCCCCGTGGCCGGAACCAGGATAAAAACCTCCGTCTCTTCACCCACCATCGGGAAAACGAGTGGTTAGCACCGCAATCACTCGTTGGTGCCGGTGCGACCAAAACAGGCACCGAC
>RLG_Mopti1-49-Dexi_03A
GTCGGGCACCTACAAAAGGGTACCCCAATCTAGGCCCAAAACTACTTGGCATCAAGGCCCACAACGACATCAACCAGGCACCACAGCCCAGCAAAAGCCTGCCATCGCTATAAGTCTTCGGCGCCCATCCAGCTCGAGGCTAGCGACCACCCTCAGGCGGATGTTTTCCGTCTCATTCGAGGGTCGGCGAGCTCGAGCTTGCCATCCAAGCTCGAGCCCGCCTCGACGGGAACAGCGCCCAACGCACTGCGGTTCACCAGAGTCGTCACGACGCGGTCAAAAAGCAGGGCTCACTGCCCCACGCCATCACCTACTCTTCGGAGAGGACATCGGTCAAATCCACTCGCAACAGTGAACTCTGAGCGCCATACTGCGCGCCAGACCTAACCCTGCCAGCAGCACTGTGCCAACCACTCCTTTGACTTTACCCGCCTACGGACGCACAGCCACCCTCGAAGGCAGCCTCGAAGGAGACCATGGAACGCCGTACGCAAGACACCACCCTCGACGCTGTGAACTGTCACGAGAAGGAAGGACGATACGTCAGCCCCTGCCATGTCGTAAGGCGCGATTCCCGCTCACACAGTGCGCGGCATGGACGAACAGTGCACGCAACGACAAACACATGTACTCGCACCCCGCCCCCTTGGTCTATAAAAGGGGAAGGGAAGCCCATGCGAAGGGCAACGGGAGGCAACAAGACACGCAGAGAACACAAGTCTCAAACACACACAGACCATAACCAGGGACCTAGGAGCTCATCTCCTTCTCCCACCTTGCTTGTAAACCCCTACTACGAGCAACACGCAACCCGGTGCATCGCACCCCTGCTGGACGTACGGCCCCGTGGCCGGAACCAGGATAAAACGTCGTCTCCCACTCTCGCCATCGGGAAAGCGAGTGGTTAGCACCGCAATCACTCGTCGGTGCCGGTGCGACCAAATCAGGCACCGACAGTTGGCGCGCCAGGTAGGGGACCAGCGCTGCGCTGCTCTCATTCCCGATGGCGAACTTCGGCGAAGGACGGCCTCCGCTGGGCGAGAGCAATCTGCTCCCAGCGGGGCAGGAGATCCGGTTCGGGAGCTTGCGGTTCCAAACATGTGGCGACGATTACCACATGCGCATCCTCCAGAAGGATCCCAGCAACCAACCGGAGCCTCATCACCAGCCTCCGGTGGCACCGCGACGGCGGAGTCGTCCCGGACCTCGCGCACGACGAGCGCGCGCCGCGAGGCGTGCCGCCGACGTCGGCGACCCCCGTCCCACAAAGGAAGGGGACGTCCTGCAGTCAGGGTCACAGGAGAGGGCTGCTCCCTTCCTCCCAGGGCCCATGTCTGCACCACGCGCTACGACGGTGCATTCCTATCCCTACGGGCTACGCAACTCCGCAGATGCGTACGCCTCCACCATCCGCACTATCATGAGTGCGTATGGCGACCAGCCTGGTTGCCACCCAGTCTCCGAGCAAGATTTCGCCGATCCGTTGCCCGGCGATCCCCGCACGGAGTCCGATGATGGACACGCATTTATGCGTGGATTCCCTAGTTGGGACTACTCGGGTCTCCGCGACCCAGAGGCCTTTATTGCCTTCCAAACAGCGGCAGATTACTGCCTCGGGTATTCCGATGATGAGTATGACCCAACCAGGGAGTGTTTCGTCATCAGGCAAGCCAGCGAGGGGTCAATGTCGGACGACGACGGTGGGGGTGACGACCAGGGGAACAACGATGGTATAAATCCGATAGGCGCGCAGCCACCGGACCCATCGGATCACTCTCCTTCCGAGGACGAGCGGGACCCGCGCCACCTGCCACGAGCTAGTGGTGACGTCTCACCACCGGCGCGCTCCGACCACGAGCCGGCTAAACAAGGCCACGAGCACGGCACGGACGCACGACACGCGGGGCGAGTGGCTCAGGCCCGCATCCTTGCCGAAGGCAAGGATGACGAGCTCGCTCCCGGAACAAGCCAGAAGCTCATCGCGGCGGCCGCGCTGCTCCGAGCCATGCCGGAGGCAACGACCCCCGAAGGGCGGAAACTACACCTCGAGGCTCAAAAGCTGGTCGAGCACGCTGCCCGACAGCATGCCGAGAGCTTAGCCTCCCGCCTTCGACGCTCCTCAGCCTCGAGGGGCGAACGGGGAGGGGAATCCTCGGTACGCTCACCCCGGCCCAACGGCAGGGCGCGAGCCCAGTCCCGCGGCGACTCCTGCCGTGACTCGGCGCAGCGCCACGCCAACGAACCACGTACGCCCGAAGCACGAACGCTTCCAGCGAGGGTGCCCGCGAGGTCACGCCTCCAGGACACCCGAGGCGCAGTCGGCGATGGCGACGCCCGCAACACGCTGAACCAAATAAGGCAGCGAGAGGGAGCCCGGACCCACCAACGCGGGCGCACCGACGTTGGGTGGAACCGGGATGCGGTCTCGGAACCGGCGGGAACGCGCGTGTTCAGTCGTAACATCCGCACCGCTCCTATTCCCCCTCGTTTCCGACAGCCTACTACCATCACCAAGTACTCTGGGGAAACTGACCCCAGGGTATGGCTCAACGACTACCGCCTAGCGTGCCAGCTCGGCGGCGCCACAGACGATGCCATGATCATCCGCAATCTGCCACTCCACCTGGCGGATTCCGCGCGGACATGGCTCGAGCACCTGCCCCCGAACCGGATCCGCGACTGGGACGACCTGGTCGAGACCTTCGTGGGAAATTTCCAGGGCACCTACGTGCACCCTGGGAACACGTGGGACCTTCGAGGGTGTAGGCAAAAACCCGATGAATCTCTGAGGGACTTCATCCGGCGCTTCTCCAAGCGCTGCACCGAGCTCCCTAACATCACCGACCACCAGATCATCCACTCCTTCCTCGAGAGCACCACATGCTATAGCTTGGTGTGCAAGTTGGGGAGGAACCCTCCCCCCGACACGAACCGGCTATTCGAGGTAGCCTCCAAGTACGCTTCGGGGGAGGAGGCGGCGAACGCCATCTTCAACGGCAAGAAGGGAAAGCGCCCCGAAGAGACGCCCGCGGAGGGCAGCAAGCCAAGGAAGCCCTCGAGGAAGTAAAATCAAGGCAATAAGGGGAAGAAGTATCGAACCCCTCGCGAGAAAGGCAACAGCGGCGAACGAAGTCCCCGTAGTGGATCCCAGCCATAAGGGGCCTCGAGGCCTTCCGTGTGGAGGAGAGTCTTTGATACCGATGGCGTGTTCTTCAACGTGGGACGACCCACCGCCGACGGAAATCCTCGCGAACGCCTGCGACATCCAACAGCTAAGTTGCTTATACCCCTAGAGAGGCTTCAGCCCCTCGAACCTTTTTTGTATATACTTTCGATTGTACAAACTCTTGATTAAGTATTTGACTTAGCTCTCGCAAGTTGTGAACTAATCAAGTGAACTCGAGTCTACTCATACTTGAGTGAGGGTTGGTCCTACCCTCGCTAGGACCATCCCTCCCTCGGGGGCCGCAATGGGGACGAACCCCCGAAAAAGTCAATACTTTTATGAAATTCTTGTGATATCTCGAGCGTATCGCCAAGTGCTCCTTTGCAACCCTCGAAGGGAAGACACTAGGCGTGAAACGGACAAGGGCAGGGTCGCCTGAGCCGAGTGCTCGCCTACGCCTCGAGGCTACGGCAGCACCTCACTTCCCTCCGCCTAAGTCATTCACGTACGATCAATCCTAGTGGCGACTTCTTTTCAAGGCGCATGCATTCGACACAACGTGCATCGCAGAGATACCGCTTGAAAATAAAACTCGTTTTTTGAAATTCTTGTGATATCTCGAGCGTATCGCCAAGTGCTCTTTTGCAGCCCTCGAAGGGAAGACATTAAGCGTGAAACGGACAAAGGCAGGGTCCCTTGAGCCGAGTGCTCGCCTACGCCTCGAGGCTACGGCAGCACCTCACTCCCCTCCGCCTAAGTCATTCACGTACGATCGATCCTAGTGGCGACTTCCTTTCGAGGCACATGCATTCGACACGACGTGCATCGCAGAGATGTCGCATGCAAATAAAACTCGTTTAGCGATACAAACGATGTTTAACGAAAATAAGTAGGATGTATGAAAACAAACGAATTGTTCTTACATCAGGAAACGCAAGTCTCTAAACTACTATTTATACTCGGGCTCGATGTCCCGAGGCTTTCAGGGTCCGCTTCAACCATCAAGGTCATCCCAGCCGCCGCCATCTTCGCCCGGGAAAGGACGCTCTTCCGCCGTCAGGGCAGTCGTGCGGTCACTTCGCCCACGCCACGCCTGAAAAGGCGCGCGCACTCCCCCACGAAGTCGCAGTAACTGCCCTAACGGTCATCATGACCCCGCACGAAGAGGGGGAAGGCACATTCAACACACCAACCCTTGAAAGGGCGGCCTGCGTTCTACTGATCAGGGGTTCGAACCTTGGGCCTTCGAAGGGTTTCGACAAGGGCCCCAGATCAACCGAGTCAGGGATAATCGACGGTACCCTCGAAGCTCGAGCGCTCGAGGAAACCAATCGATTATGTTCGAGGCCAGGCAAAGTGTCTAGATCGAGGGACCCCTCGAGGGGGAGCATCGAGCCCTCGACCTCTATCGAATGAGGTCGAGTCCCATCTAGCATACCTTTGCGAAAAGCTTTTACGGGCGTGTCCTATGACCACGAGCCTACCCTCATCGAACGGGGCATGGACGTCCGCTCGAACTACCCGCTATCAGCTCACCCAGGCATCCATGGCTCGATCCCAATCGTGGGAAGCATGGATCGCCTCCTCCTCAGTCCCTCGAAAGGGATCCCGAGGAACGAAGAGAAATTTGGGACATCTCGAGCCAAATGAGGCTCGGGGGCTCCTAGTGCTGTGGACAAATCCACACGACCGTGTTCCTCCCCACATCGGCCACGACTCCCACGTCTACCACCATTACCCCGCGCGGAGCGAAACACGTGGAGAGAACGCTCAAGGCTTCCCCCTCGAAGGGAGGAAGTCATCGTTCTACTGATCAGGGGTTCGAACCTTGGGCCTTCGAAGGGTTTCGACAAGGGCCCCAGATCAACCGAGTCAGGGATAATCAACGGTACCCTCGAAGCTCGAACGCTCGAGGAAACCAACCGATTATGTTCGAGGCCGGGCAAAGTGCCTAGATCGAGGGACCCCTCGAGGGGGAGCATCGAGCCCTCGACCTCTATCGAACGAGGTCGAGTCCTGTCTAGCATACTTTCGCGGAAGGCTTTTATGGACGTGTCCTGTGACCACGAGCCTACCCTTATCGAACGGGGCATGGACGTCCACTCGAACCACCCGTTACCAGCTCAACCAGGCATCCGTGGCTCGATCCCACCGAGGGAAGCACGGGTCGCCTCCTCCTCGACACCCTCGAACAGGGAGCGCGAGGAACGAAGAAAGCTTGAAATCCCCCCAACCTCAGGCGTAGTGGACGAACCCACACCTAAGAGAGCAGCGAACGCTCTGCACATCAAGCTGAGACCTTGAGAGAATGCCAACCACTCTCCCAAGGCCTCGGGGGCTACACCCGCGGGTGCGCTAGCGCGCCCCCACGGATTCTCAGAACCCACGAAGAGATAAAGGCCTCGAAAGCCTCGACGAGCACCAACCTTCGCAGGATGAAAACCTCATTCCTGCGAAGGCTCGGGGGCTACTGTCGGGCACCTACAAAAGGGGTACCCCAATCTAGGCCCAAAACTACTTGGCATCAAGGCCCACAACGACATCAACCAGGCACCACAGCCCAGCAAAAGCCTGCCATCGCTATAAGTCTTCGGCGCCCATCCAGCTCGAGGCTAGCGACCACCCTCAGGCGGATGTTTTCCGTCTCGTTCGAGGGTCGGCGAGCTCGAGCTTGCCATCCAAGCTCGAGCCCGCCTCGACGGGAACAGCGCCCAACGCACTGCGGTTCACCAGAGTCGTCACGACGCGGTCAAAAAGCAGGGCTCACTGCCCCACGCCATCACCTACTCTTCGGAGAGGACATCGGTCAAATCCACTCGCAACAGTGAACTCTGAGCGCCATACTGCGCGCCAGACCTAACCCTGCCAGCAGCACTGTGCCAACCACTCCTTTGACTTTACCCCCCTACGGACGCACAGCCACCCTCGAAGGCAGCCTCGAAGGAGACCATGGAACGCCGTACGCAAGACACCACCCTCGACGCCGTGAACTGTCACGAGAAGGAAGGACGATACGTCAGCCCCTGCCATGTCGTAAGGCGCGATTCCCGCTCACACAGTGCGCGGCATGGATGAACAGTGCACGCAACGACAAACACATGTACTCGCACCCCGCCCCCTTGGTCTATAAAAGGGGAAGGGAAGCCCATGCGAAGGGCAACGGGAGGCAACAAGACACGCAGAGAACACAAGTCTCAAACACACACAGACCATAACCAGGGACCTAGGAGCTCATCTCCTTCTCCCACCTTGCTTGTAAACCCCTACTACGAGCAACACGCAACCCGGTGCATCGCACCCCTGCTGGACGTACGGCCCCGTGGCCGGAACCAGGATAAAACGTCGTCTCCCACTCTCGCCATCGGGAAAGCGAGTGGTTAGCACCGCAATCACTCGTCGGTGCCGGTGCGACCAAATCAGGCACCGACA
>RLG_Mopti1-46-Dexi_02B
TGTCGGGTACCTACAATAGGGGTACCCCAATCTAGGCCCAAAAACTACTCGGCATCAAGGCCCACAACGACATTAACCCGGCTCCACGGCCCAGCAAAAGCCCGCCATCGCTACGAGTCCTCGGGACCCATCCAGCTCGAGGTAAACGACCACCCTCGAGCGGATGGTTTCCGTCTCGATCGAGGTTCGGCGGCCTCGACCCTCACCCTCGAGCGGGTGGTTCCCGTCTCGTTCGAGGCTCAGCGGCCTCGAGGGCGACCCCTACCCTCGAGCGGGGTTTCCGTCTCGTTCGAGGCTCAGCGGCCTCGAGGGCGACCCCTACCCTTGAGCAGGTGGTTTCCGTCTCGATCGAGGCTCGGCGGCCTCGATCCTCACCCTCGAGCGGGCGGTTTCCGTCTCGATCGAGGCTCGGCGGCCTCGACCCTCACCCTCGAGCGGGCGGTTTCCGTCTCGTTCGGGGCTCGGCGGCCTAGAGGACGACCCCTACCCTCGAGGGGGTATCTTCCGTCTCGTTCGAGGGTCGGCGAGCTCGAGCTTGCCATCCAAGCTCGAGCCGGCCTCGCCGGGAACAGCGCCCAACGCACTGCGGTTCACCAGAGTCGTCACGACGCGGTCAAAAAGCAGGGCTCACTGCCCCACGCCATCACCTACTCTTCGGAGAGGACATCGGTCAAATCCACTCGCGACAGTGAACTCTGAGCGCCATACTGCGCGCCAGACCTAACCCTGCCAGCAGCACTGTGCCAACCACTCCTTTGACTTTACCCCCCTACGGACGCACGGCCACCCTCGAAGGCAGCCTCGAAGGAGACCATGGAACGCCGTACGCAAGACACCACCCTCGACGCCGTGAACTGTCACGAGAAGGAAGGACATCACGTCAGCCACTGCCATGTCGTCAGCAGAGTTGGAAGGCGTGATTCCCGCTCGCGCACAGTACGCGGCATGGACGAACAGTGCACTTAGCGACAAACACATGTACTCGCACCCCGCTCCCCTTGGTCTATAAAAGGGGAAGGGAAGCCCATGCGAAGGGAAGGAAAAGACGCAACGAGATCACAAGTCTCAAGCGACACGAACACACGAGTTCATAAACACTCTAGAACGCACCCTCACATCATAGCCTGGGACTTAGGAGCTCATCTCCTTCTCCCACCTTGCTTGTAAACCCCTACTACGAGCAACACGCAACCAGGTGCATCGCACCCCTGCTGGACGTACGGCCCCGTGGCCGGAACCAGGATAAACCCCCGTCTCTCACTCTCGCCATCGGGAAAACGAGTGGTTAGCACCGCAATCACTCGTCGGTGCCGGTGCGACCAAATCAGGCACCGACAGTTGGCGCGCCAGGTAGGGGACCAGCGTTGCGCAACTCTCGTTCCCGATGGCGAACTTCGGCGAAGGACGGCCTCCGCTGGGCGAGAGCAATCTGCTCCCAGCGGGGCAGGAGATCCGGTTCGGGAGCCTGCGGTTCCAAACATGTGGCAACGATTACCACATGCGCATCCTCCAGGAGGATCCCAGCGACCAACCGGAGCCTCATCATCAGCAACCGGCGACACCACGACGACGGAGTCGTCCCGGACCTCGTGCACGACGAGCACGCGCCGCGAGGCGCGCCGCCGACGTCGGCGACCCCCATCCCACAAGGGAAGGAGGCATCCTGTGGTCAGGGTCACAGGAGAGGGCTGCTCCCTTCCTCCCGGGGCCCATGGCTGCGCCATGTGCTACGACGGCGCACTCCTATCCCTACGGGCTACGCACCTCCGTGGATGCGTACGCCTCCTTCATCCGCACTGCCATGAGTGCGAACGGCAACCAACCTGGTTGTCACCCAGTCTCCAAGCAATACTTCGCCGATCCATTGCCCGGTGATTCTCGCACGGAGTCCGATGATGGACACGCATTTATGCGTAGACACCCTGGTTGGGACTACTCGGGTCTCCGCGACCCAGAGGCCTTTATTGCCTTTCAAACAGCGGCGGATTACTGCTTCGAGTATTCCGATGATGAGTATGACCCAACCAGGGAGTGTTTCGTCATCAACGACGGACAAGCCAGCGAGGGGTCGACGTCGGACGACGACGGCGGGGGTGACGACCAGGGGAACGACGATGGCATGGATCCGATAGGCGCGCAGCCATCGGACCCATCGGATCACTCTCCTTCCGAGGACGAGCGAGATCCGCGCCACCTGCCACGAGTTAGCGGTGACGTCTCGCCACCAGCGCGCTCCGACCGCGAGCCGGGCAAGCGAGGCGACGAGCACGCCACGAACGCACGACACGCGGGACGAGTGGCCCAAGCCCGCATCCTTGCTGAAGGCAAAGATGACGAGCTCGCTCCCAGAACAAGCCAGAAGCTCATCGCGGCGGCCGCGCTGCTCCGAGCCATGCCCGAGGCAGCCACCCCCGAAGGGCGGAAGCTGCACCTCGAGGCCCGAAAGCTGGTCGAGCATGCCGCCCGACAACAAGCAGAGGGCTCAGCCTCCCGCCTTCGACGCTCCGCAGCCTCGAAGGGCGAACGAGGAGGGGAGTCATCGGTACGCTCACCCCGGCCTAACGGCAGGGCGCGAGCCCAGTCCCGCGGCGACTCCTGCCGTAACTCGGCGCAGCGCCACGCCAACGAACCACGTACGCCCGAAGCACGAACGATACCAGCGAGGGTGCCCGCGAGGTCACGCCTCCGAGACACCCGAGGCGCGGTCGGCGATGGCGATGCTCGCAACACCCTGAATCATATAAGGCAGCGAGAGGGAGCCCGGGCCCACCAACGCGGGCGGACCGACGTTCGGTGGAACCGGGATGCGGTCTCGGAACCGGCGGGAACGCGCGTGTTCAGTCGTAACATCCGCACCGCTCCGATTCCCCCTCGTTTCCGACAGCCTACTACCATCACCAAATACTCTGGGGAAACGGACCCCAGGGTGTGGTTGAACGACTACCGCCTAGCATGCCAGCTCGGCGGCGCTACAGATGACGCCATGATCATCCGCAATCTGCCACTCCATCTGGCAGATTCCGCGCGGACATGGCTCGAGCACCTGCCCCCGAACCGGATCCGCGACTGGGACGACCTGGTCGAGACCTTCGTGGGAAACTTCCAGGGCACCTACGTGCGCCCTGGGAACACGTGGGACCTTCGAGGTTGCAGGCAAAAACCGATGAATCTTTGAGGGACTTCATCCGGCGCTTCTCCAAGCGCTGCACCGAGCTCCCTAACATCACCGACCACCAGATCATCCACTTCTTCCTCGAGAGCACCACTAGCTACAACCTAATATGCAAGTTGGGGAGGGACCCTCCCCCCGACGCGAACCGGCTATTCGAGGTAGCCTCCAAATACGCTTCGGGGGAGGAGGCGGCGAACGCCATCTTCAACGGCAAAAAGGGAAAGTGCCCCGAAGAGACGCCCGCGGAGGGCAGCAAGCCAAGGAAGCCCTCGAGGAAGTAAAATCAAGGCAATAAGGGGAAGAAGCATTGAACCCCTCGCGAGAAAGGCAACAACGGCGAACGAAGTCCCCGTAGTGGACCCCAGCCACAGGGGGCCTCAAGGCCTTCCGTGTGGAGGAGAGTCTTTGATGCCGACGACGTGTTCTTCAACATGGGACGACCCACCGCCGACGGAAATCCTCGCGAACGCCTGCGACATCCAACAGCTAAGTTGCTTATACCCCTAAAGCGGCTTCAGCCCCTCGAACCCTTTTGTACATACTTTCGATTGTACAAACTCTTGTTTAAGTATTTGGCTTAGCTCTCGCAAGTTGTGAACTAATCAAGTGGACTCGAGTCTACTCATACTTGAGTGAGGGTTGGTCCTACCCTCGCTAGGACCATCCCTCCCTCGGGGGCCGCAATGGGGACGAACCCCCGAAAAAGTCAATACTTTTATGAAATTCTTGTGATATCTCGAGCGTATCGCCAAGTGCTCTTTTGCAACCCTCGAAGGGAAGACACTAGGCATGAAACGGACAAGGGCAGGGTCGCCTGAGCCGAGTGCTCGCCTACGCCTCGAGGCTATGGCAGCACCTCACTTCCCTCCGCCTAAGTCATTCACGTACGATCGATCCTAGTGGCTACTTCCTTTCAAGGCGCATGCATTCGACACAACGTGCATCGCAGAGATACCGCTTGAAAATAAAACTCGTTTTTCGAAATTCTTGTGATATCTCGAGCGTATCGCCAAGTGCTCTTTTGCAACCCTCGAAGGGAAGACACTAGACGTGAAACGGACAAGGGCAGGGTCGTCTGAGCCGAGTGCTCGCCTACGCCTCGAGGCTACGGCAGCACCTCACTTCCCTCCGCCTAAGTCATTCACGTACGATCGATCCTAGTGGTGACTTCTTTTCGAGGCGCATGCATTCGACACGACGTGCATCGCAGAGATGTCGCATGAAAATAAAACTCGTTTAACGATACAAACGATGTTTAACGAAAATAAGTAGGATGTATGAAAACAAACGAATTGTTCTTACATCAGGAAACGTAAGTCTCTAAACTACTATTTATACTCGGGCTCGATGTCCCGAGGCTTTCAGGGTCCGCTTCAACCATCAAGGTCATCCCAGCCGCCGCCATCTTCGCCCGGGAAAGGACGCTCTTCCGCCGTCAGGGCAGTCGTGCGGTCACTTCGCCCACGCCACGCCTGAAAAGGCGTGCACACTCCCCCACGAAGTCGCAGTAACTGCCCTAACGGTCATCATGACCCCGCACGAAGAGGTGGAAGGTACATTCAACACACCAACCCTTGAAAGGGCGGCCTTCGTTCTACTGATCAGGGGTTCGAACCTTGGGCCTTCGAAGGGTTTCGACAAGGGCCCCAGATCAACCGAGTCAGGGATAATCGACGGTACCCTCGAAGCTCGAGCGCTCGAGGAAGCCAATCGATTATGTTCGAGGCCAGGCAAAGTGCCTAGATCGAGGGACCCCTCGAGGGGGAGCATCGAGCCCTCGACCTCTATCGAATGAGGTCGAGTCCCATCTAGCATACCTTTGCGAAAAGCTTTTACGGGCGTGTCCTATGACCACGAGCCTACCCTCATCGAACGGGGCATGGACGTCCGCTCGAACTACCCGCTATCAGCTCACCCAGGCATCCATGGCTCGATCCCAATCGTGGGAAGCATGGATCGCCTCCTCCTCAGTCCCTCGAAAGGGATCCCGAGGAACGAAGAAAAATTTGGGACATCTCGAGCCAAACGAGGCTCGGGGGCTCCTAGTGCTGTGGACAAACCCACACGACCATCGGCCACGACTCCCACGTCTACCACCATTACCCCGCGCAGAGCGGAACACGTGGAGAGAACGCTCAAGGCTTCCCCCTCGAAGGGAGGATGTCACCGTTCTACTGATCAGGGGTTCGAACCTTGGGCCTTCGAAGGGCTTCGACAAGGGCCCCAGATCAACCGAGTCAGGGATAATCAACGGTACCCTCGAAGCTCGAACGCTCGAGGAAACCAACCGATTATGTTCGAGGCCGGGCAAAGTGCCTAGATCGAGGGACCCCTCGAGGGGGAGCATCGAGCCCTCGACCTCTATCGAACGAGGTCGAGTCCTGTCTAGCATACTTTCGCGGAAGGCTTTTATGGACGTGTCCTGTGACCACGAGCCTACCCTTATCGAACGGGGCATGGGCGTCCACTCGAACCACCCGTTACCAGCTCAACCAGGCATCCGTGGCTCGATCCCACCGAGGGAAGCACGGGTCGCCTCCTCCTCGACACCCTCAAACAGGGAGCGCGAGGTACGAAAAAAGCTTGAAATCCCCCAACCTCAGGCGTAGTGGACGAATCCACACCTGAGAGAGCAGCGAATGCTCTGCACATCAAGCTGAGACCTTGAGAGAATGCCAACCACTCTCCCAAGGCCTCGGGGGCTACACCCGCGGGTGCGCTAGCGCGCCCCCACGGATTCTCGGAACCCACGAAGAGATAAAGGCCTCGAAAGCCTCGACGAACTCCAGCCTTCGCGGGATTAAACCTCATCCCTACGAAGGCTCGGGGGCTACTGTCGGGTACCTACAATAGGGGTACCCCAATCTAGGCCCAAAAACTACTCGGCATCAAGGCCCACAACGACATTAACCTGGCTCCACGGCCCAGCAAAAGCCCGCCATCGCTACGAGTCCTCGGGACCCATCCAGCTCGAGGTAAACGACCACCCTCGAGCGGATGGTTTCCGTCTCGATCGAGGTTCGGCGGCCTCGACCCTCACCCTCGAGCGGGTGGTTCCCGTCTCGTTCGAGGCTCAGCGGCCTCGAGGGCGACCCCTACCCTCGAGCGGGGTTTCCGTCTCGTTCGAGGCTCAGCGGCCTCGAGGGCGACCCCTACCCTCGAGCAGGTGGTTTCCGTCTCGATCGAGGCTCGGCGGCCTCAACCCTCACCCTCGAGCGGGCGGTTTCCGTCTCGATCGAGGCTCGGCGGCCTCGACCCTCACCCTCGAGCGGGCGGTTTCCGTCTCGTTCGGGGCTCGGCGGCCTCGAGGACGACCCCTACCCTCGAGGGGGTATCTTCCGTCTCGTTCGAGGGTCGGCGAGCTCGAGCTTGCCATCCAAGCTCGAGCCGGCCTCGCCGGGAACAGCGCCCAACGCACTGCGGTTCACCAGAGTCGTCACGACGCGGTCAAAAAGCAGGGCTCACTGCCCCACGCCATCACCTACTCTTCGGAGAGGACATCGGTCAAATCCACTCGCGACAGTGAACTCTGAGCGCCATACTGCGCGCCAGACCTAACCCTGCTAGCAGCACTGTGCCAACCACTCCTTTGACTTTACCCCCCTACGGACGCACGGCCACCCTCGAAGGCAGCCTCGAAGGAGACCATGGAACGCCGTACGCAAGACACCACCCTCGACGCCGTGAACTGTCACGAGAAGGAAGGACATCACGTCAGCCACTGCCATGTCGTCAGCAGAGTTGGAAGGCGTGATTCCCGCTCGCGCACAGTACGCGGCATGGACGAACAGTGCACTTAGCGACAAACACATGTACTCGCACCCCGCTCCCCTTGGTCTATAAAAGGGGAAGGGAAGCTCATGCGAAGGGAAGGAAAAGACGCAACGAGATCACAAGTCTCAAGCGACACGAACACACGAGTTCATAAACACTCTAGAACGCACCCACACATCATAGCCTGGGACTTAGGAGCTCATCTCCTTCTCCCACCTTGCTTGTAAACCCCTACTACGAGCAACACGCAACCAGGTGCATCGCACCCCTGCTGGACGTACGGCCCCGTGGCCGGAACCAGGATAAACCCCCGTCTCTCACTCTCGCCATCGGGAAAACGAGTGGTTAGCACCGCAATCACTCGTCGGTGCCGGTGCGACCAAATCAGGCACCGAC
>RLG_Mopti1-10-Dexi_05A
GTCGGGTACCTACAAAAGGGGTACCCCAATCTAGGCCCAAAACTACTTGGCATCAAGGCCCACGACGACATTGACCTGGCTCAACAGCCCAGCAAAGGCCCGCCATCGCTACGAGTCCTCGGACCCATCCAGCTCGAGGTAAACGACCACCCTCGAGCGGATGGTTTCCGTCTCGATCGAGGCTCGGCGACCTCGACCCTCACCCTCGAGCGGGGGTTTCCGTCTCGTTCGAGGCTCAGCGGCCTCGAGGGAGACCCCTACCCTCGAGCAGGTGGTTTCCGTCTCGTTCGAGGTTTGGTGAACTCGAGCTTGCGACCCCTACCCTCGAGGGGGTGTTTTCCGTCTCGATCGAGGGTCGGCGAGCTCGAGCTTGCCATCCAAGCTCGAGCCCGCCTCGACGGGAACAGCGCCCAACCCACCGCGGTTCACCAGAGTTGTCACGACGCGGTCAAAAAGCAGGGCTCACTGCCCCACGCCATCACCTACTCTTCGGATAGGACATCGGTCAAATCCACTCGCAGCAGTGGACTCTGAGCGCCATGCTGCACGCCAGACCTAACCCTGCCAGCAGCACTGTGCCAACCACTCCTTTGACTTTACCCCCCTACGGACGCACGGCCACCCTCGAAGGCAGCCTCGAAGGAGACCATGGAACGCCGTACGCAAGACACCACCCTCGACGCCGTGAACTGTCACGAGAAGGAAGGACATCACGTCAGCCACTGCCATGTCGTCAGCAGAGTTGGAAGGCGCGATTCCCGCTCGCGCACAGTACGCGGCATGGACGAACAGTGCACTTAGCGACAAACACATGTACTCGCATCCCGCTCCCCTTGGCCTATAAAATGGGAAGGGAAGCCCACGCGAAAGAAAAGGGGAAGACGCAACGAGATCACAAGTCTCAAGCGACACGAACACACGAGTTCATACACACTCTAGAACGCACCCACACATCATAGCCTGGGACTTAGGAGCTCATCTCCTTCTCCCACCTTGCTTGTAAACCCCTACTACGAGCAACACGCAACCAGGTGCATCGCACCACTGCTGGACGTACGGCCCCGTGGCCGGAACCAGGATAAACCCCCGTCTCTCACTCTCGCCATCGGGAAAACGAGTGGTTAGCACCGCAATCACTCGTCGGTGTCGGTGCGACCAAATCAGGCACCAACAGTTGGCGCGCCAGGTAGGGGACCAGCGCTGCGCTGCTCTCATTCCCGAAGACGAACTTCGGCGAAGGACGGCCTCCGCTGGGCGAGAGCAGTCTGCTCCCAGCGGGGCAGGAGATCCGGTTCGGGAGCTTGCGGTTCCAAACATGTGGCGACGATTACCATATGCGCATCCTCCAGAAGGATCCCAGCAACCAACCGGAGCCTCACCATTAGCCTCCGGCGACACCGCGACGGCGGAGTCGTCCCGGACCACGCGCACGACGAACGCGCGCTGCGAGGCGCACCGCCGACATCGGCGACCCCCATCCCACAAGGGAAGGAGGCATCCTGTGGTCAGGGTCACAGGAGAGGGCTGCTCTCTTCCTCCCGGGGCCCATGGCTGCGCCACGCGCTACGACGGCGCACTCCTATCCCTACGGGCTACGCAACTCCGCGGATGCGTACGCCTCCTTCATCCGCACTGCCATGAGTGCGAACGGCAACCAACCTGGTTGTCACCCAGTCTCCAAGCAATACTTCGCCGATCCATTGCCCGGCGATTCTCGCACGGAGTCCGATGATGGACACGCATTTATGCGTAGACACCCCGGTTGGGACTACTCGGGTCTCCGCGACCCAGAGGCCTTTATTGCCTTTCAAACAGCGGCGGATTACTGCTTCGAGTATTCCGATGATGAGTATGACCCAACCAGGGAGTATTTCATCATCAACGACGGACAAGCCAGCGAGGGGTCAACGTCGGACGACGACGGCGGGGGTGACGACCAGGGGAACGACGATGGCATGGATCCGATAGGCGCGCAGCCATCGGACCCATCGGATCACTCTCCTTCCGAGGACGAGCGAGATCCGCGCCACCTGCCACGAGTTAGCGGTGACGTCTCGCCACCGGCGCGCTCCGACCGCGAGCCGGGCAAGCGAGGCGACGAGCACGCCACGAACCCACGACACGCGGGGCGAGTGGCTCAGGCCCGCATCCTCGCTGAGGGCAAAGACGACGATCTCGCCCCCAGAACGAGCCAGAAGCTCATCGCGGCGGCCGCGCTGCTCCGAGCCATGCCGGAGGCAGCCACCCCCGAAGGGCGAAAACTGCACCTCGAGGCTCAAAAGCTGGTCGAGCATGCTGCCCGACAGCATGCCGAGAGCTCAGCCTCCCGCCTTCGATGCTCCGCAGCCTCGAAGGGAGAACGAGGAGGGGAGTCATCGGTACGCTCACCCCGGCCTAACGGCAGGGCGCGAGCCCAGTCCCGCGGCGACTCCTGCCGTGACTCGGCGCAGCGCCACGCCAACGAACCACGTACGCCCGAAGCACGAACGCTTCCAGCGAGGGTGCCCGCGAGGTCACGCCTCCGGGACACCCGAGGCGCGGTCGGCGATGGCGATGCTCGCAACACCCTGAATCATATAAGGCAGCGAGAGGGAGCCCGGGCCCACCAACGCGGGCGGACCGACGTTGGGTGGAACCGGGATGCGGTCTCGGAACCGGCGGGAACGCGCGTGTTCAGTCGTAACATCCGCACCGCTCCGATTCCCCCTCGTTTCCGACAGCCTACCACCATCACCAAGTACTCTGGGGAAACTGACCCCAGGGTATGGCTCGACCACTACCGCCTAGCGTGCCAGCTCGGCGGCGCCACAGATGACGCCATGATCATCCGCAATCTGCCACTCCATCTGGCAGATTCCGCGCGGACATGGCTCGAGCACCTGCCCCCGAACCGGATCCGCGACTGGGACGACCTGGTCGAGACCTTCGTGGGAAATTTCCAGGGCACCTACGTGCGCCCTGGGAACACGTGGGACCTTCGAGGGTGCAGGCAAAAACCCGATGAATCTCTGAGGGACTTCATCCGGCGCTTCTCCAAGCGCTGCACCGAGCTCCCTAACATCACCGACCACCAGATCATCCACTCCTTCCTCGAGAGCACCACATGCTATAGCTTGGTGTGCAAGTTGGGGAGGAACCCTCCCCCCGACGCGAACCGGCTATTCGAGGTAGCCTCCAAATACGCTTCAGGGGAGGAGGCGGCGAACGCCATCTTCAACGGCAAGAAGGGAAAGCGCCCCGAAGAGACGCCCGCGGAGGGCAGCAAGCCAAGGAAGCCCTCGAGGAAGTAAAATCAAGGCAATAAGGGGAAGAAGTATCCAGCCCCTCGCGAGAAAGGCAACAGCGGCGAACGAAGTCCCCGTAGTGGACCCCAGCCACAGGGGGCCTCGAGGCCTTCCGTGTGGAGGAGAGTCTTTGATGCCGACGACGTGTTCTTCAACATGGGACGACCCACCGCCGACGGAAATCCTCGCGAACGCCTGCGACATCCAACAGCTAAGTTGCTTATACCCCTAGAGCGGCTTCAGCCCCTCGAACCCTTTTTGTACATACTTTCGATTGTACAAACTCTTGTTTAAGTATTTGGCTTAGCTCTCGCAAGTTGTGAACGAATCAGGTGGACTCGAGTCCACTCATACTTGAGTGAGGTTTGGTCCTACCCTCGCTAGGACCATCCCTCCCTCGGGGGCCGCAATGGGGACGAACCCCCGAAAAAGTCAATACTTTTATGAAATTCTTGTGATATCTCGAGCGTATCGCCAAGTGCTCCTTTGCAACCCTCGAAGGGAAGACACTAGGCGTGAAACGGACAAGGGCAGGGTCGCCTGAGCCGAGTGCTCGCCTACGCCTCGAGGCTACGGCAGCACCTCACTTCCCTCCGCCTAAGTCATTCACGTACGATCGATCCTAGTGGCTACTTCCTTTCAAGGCGCATGCATTCGACACAACGGGCATCGCAGAGATACCGCTTGAAAATAAAACTCGTTTTTCGAAATTCTTGTGATATCTCGAGCGTATCGCCAAGTGCTCTTTTGCAACCCTCGAAGGGAAGACACTAGGCGTGAAACGGACAAGGGCAGGGTCGCCTGAGCCGAATGCTCGCCTACGCCTCGAGGCTATGGCAGCACCTCACTTCCCTCCGCCTAAGTCATTCACGTACGATCGATCCTAGTGGCGACTTCCTTTCGAGGCGCATGCATTCGACACGACGTGCATCGCAGAGATGTCGCATGAAAATAAAACTCATTTAACGATACAAACGATGTTTAACGAAAATAAGTAGGATGTATGAAAACAAACGAATTGTTCTTACATCAGGAAACGCAAGTCTCTAAACTACTATTTATACTCGGGCTCGATGTCCCGAGGCTTTCAGGGTCCGCTTCAACCATCAAGGTCATCCCAGCCGCCGCCATCTTCGCCCGGGAAAGAACGCTCTTCCGCCGTCAGGGCAGTCGTGCGGTCACTTCGCCCACGCCACGCCTGAAAAGGCGTGCACACTCCCCCACGAAGTCGCAGTAACTGCCCTAACGGTCATCATGACCCCGCACGAAGAGGTGGAAGGTACATTCAACACACCAACCCTTGAAAGGGCGGCCTTCGTTCTACTGATCAGGGGTTCGAACCTTGGGCCTTCGAAGGGTTTCGACAAGGGCCCCAGATCAACCGAGTCAGGGATAATCGACGGTACCCTCGAAGCTCGAGCGCTCGAGGAAGCCAATCGATTATGTTCGAGGCCAGGCAAAGTGCCTAGATCGAGGGACCCCTCGAGGGGGAGCATCGAGCCCTCGACCTCTATCGAATGAGGTCGAGTCCCATCTAGCATACCTTTGCGAAAAGCTTTTACGGGCGTGTCCTATGACCACGAGCCTACCCCTATCGAATGGGGCATGGACGTCCGCTCGAACTACCCGCTATCAGCTCACCCAGGCATCCATGGCTCGATCCCAATCGTGGGAAGCATGGATCGCCTCCTCCTCAGTCCCTCGAAAGGGATCCCGAGGAACGAAGAAAAATTTGGGACATCTCGAGCCAAACGAGGCTCGGGGGCTCCTAGTGCTGTGGACAAACCCACACGACCATCGGCCACGACTCCCACGTCTACCACCATTACCCCGCGCAGAGCGGAACACGTGGAGAGAACGCTCAAGGCTTCCCCCTCGAAGGAAGGAAGTCATCGTTCTACTGATCAGGGGTTCGAACCTTGGGCCTTCGAAGGGTTTCGACAGGGGCCCCAGATCAACCGAGTCAGGGATAATCAACGGTACCCTCGAAGCTCGAACTCTCGAGGAAACCAACCGATTATGTTCGAGGCCAGGCAAAGTGCCTAGATCGAGGGACCCCTCGAGGGGGAGCATCGAGCCCTCGACCTCTATCGAACGAGGTCGAGTCCTGTCTAGCATACTTTCGCGGGAGGCTTTTATGGACGTGTCCTGTGACCACGAGCCTACCCTTATCGAACGGGGCATGGACGTCCACTCGAACCACCCGCTACCAGCTCAACCAGGCATCCGTGGCTCGATCCCACCGAGGGAAGCACGGGTCGCCTCCTCCTCAGCACCCTCGAACAGGGAGCGCGAGGCACGAAGAAAGCTCGAAATCCCCCCTACCTCAGGCGCGGTGGACGAACCCACACCTGAGGAAGCAGTAAATGCTCTGCACATCAGGTTGAGACCTTGGGAGAGTGTCAACCACCCTCCCAAGGCCTCGGGGGCTACACCCGCGGGTGCGCTAGCGAGCGCCCCCACGGATTCTCGGAACCCACGAAGAGATAAAGGCCTCGAAAGCCTCGACGAACTCCAGCCTTCGCAGGATGAAAACCTCATTCCTGCGAAGGCTCGAGGGCTACTGTCGGGTACCTACAAAAGGGGTACCCCAATCTAGGCCCAAAACTACTTGGCATCAAGGCCCACGACGACATTGACCTGGCTCAACAGCCCAGCAAAGGCCCGCCATCGCTACGAGTCCTCGGACCCATCCAGCTCGAGGTAAACGACCACCCTCGAGCGGATGGTTTCCGTCTCGATCGAGGCTCGGCGACCTCGACCCTCACCCTCGAGCGGGGGTTTCCGTCTCGTTCGAGGCTCAGCGGCCTCGAGGGAGATCCCTACCCTCGAGCAGGTGGTTTCCGTCTCGTTCGAGGTTTGGTGAACTCGAGCTTGCGACCCCTACCCTCGAGGGGGTGTTTTCCGTCTCGATCGAGGGTCGGCGAGCTCGAGCTTGCCATCCAAGCTCGAGCCCGCCTCGACGGGAACAGCGCCCAACCCACCGCGGTTCACCAGAGTCGTCACGACGCGGTCAAAAAGCAGGGCTCACTGCCCCACGCCATCACCTACTCTTCGGATAGGACATCGGTCAAATCCACTCGCAGCAGTGGACTCTGAGCGCCATGCTGCACGCCAGACCTAACCCTGCCAGCAGCACTGTGCCAACCACTCCTTTGACTTTACCCCCCTACGGACGCACGGCCACCCTCGAAGGCAGCCTCGAAGGAGACCATGGAACGCCGTACGCAAGACACCACCCTCGACGCCGTGAACTGTCACGAGAAGGAAGGACATCACGTCAGCCACTGCCATGTCGTCAGCAGAGTTGGAAGGCGCGATTCCCGCTCGCGCACAGTACGCGGCATGGACGAACAGTGCACTTAGCGACAAACACATGTACTCGCACCCCGCTCCCCTTGGCCTATAAAAGGGGAAGGGAAGCCCACGCGAAAGAAAAGGGGAAGACGCAACGAGATCACAAGTCTCAAGCGACACGAACACACGAGTTCATACACACTCTAGAACGCACCCACACATCATAGCCTGGGACTTAGGGGCTCATCTCCTTCTCCCACCTTGCTTGTAAACCCCTACTACGAGCAACACGCAACCAGGTGCATCGCACCACTGCTGGACGTACGGCCCCGTGGCCGGAACCAGGATAAACCCCCGTCTCTCACTCTCGCCATCGGGAAAACGAGTGGTTAGCACCGCAATCACTCGTCGGTGCCGGTGCGACCAAATCAGGCACCGACA
>RLG_Mopti1-28-Dexi_07B
TGTCGGGTACCTACAATAGGGGTACCCCAATCTAGGCCCAAAAACTACTCGGCATCAAGGCCCACAACGACATTAACCCGGCTCCACGGCCCAGCAAAAGCCCGCCATCGCTACGAGTCCTCGGGACCCATCCAGCTCGAGGTAAACGACCACCCTCGAGCGGATGGTTTCCGTCTCGATCGAGGTTCGGCGGCCTCGACCCTCACCCTCGAGCGGGTGGTTCCCGTCTCGTTCGAGGCTCAGCGGCCTCGAGGGCGACCCCTACCCTCGAGCGGGGGTTTCCGTCTCGTTCGAGGCTCAGCGGCCTCGAGGGCGACCCCTACCCTCGAGCAGGTGGTTTCCGTCTCGATCGAGGCTCGGCGGCCTCGACCCTCACCCTCGAGCGGGCGGTTTCCGTCTCGATCGAGGCTCGGCGGCCTCGACCCTCACCCTCGAGCGGGCGGTTTCCGTCTCGTTCGAGGCTCGGCGGGCTCGAGGACGACCCCTACCCTCGAGGGGGTATCTTCCGTCTCGTTCGAGGGTCGGCGAGCTCGAGCTTGCCATCCAAGCTCGAGCCGGCCTCGTCGGGAACAGCGCCCGGGACTCTGCAACCCATCAGAGTCATCATGACACGGTCAAAAAGCAGGGATCACTGCTCCACGCCATCACCTACTCCCGGAGAGGACATCGGTCAAATCCACTCGCAACAGTGGACTCTGAGCGCCATGCTGCACGCCAGGCCTAACCCTGCCTAGCAGCACTGTGCCAACCACTCCTTTGACTTTACCCCCCGCCGGACACGCTGCCACCCTCGAAGGCAACCTCGAAGGAGGCCACGGAGGCTCGAATTGGACCCCGTACGCAAGACACCACCCTCGACGCCGTGAACTGTCACGAGAGGGAAGGACAATACGTCAGCCCCTGCCATGTCGTCAGCGGAGTTGGAAGGCGCGATTCCCGCTCGCGCACAGTACGCGGCATGGACGAACAGTGCACTTAGCGACAAACACATGTACTCGCACCCCGCTCCCCTTGGTCTATAAAAGGGGAAGGGAAGCCCATGCGAAGGGCAACGAGAAGAGCACGAAACCACGCAGAGAACACAAGTCTCACGAACACTCGCACACAACACAGCCAGGGACTTAGGAGCACGCCTCCTTCTCCCACCTTGCTTGTAAACCCCTACTACAAGCAACACGCAACCAGGTGCATCGCACCCCTGCTGGACGTACGGCCCCGTGGCCGGAACCAGGATAAAACCCTTGTCTCTCACTCTCGCCATCGGGGAAACGAGTGGTTAGCACCGCAATCACTCGTCGGTGCCGGTGCGACCAAATCAGGCACCGACAGTTGGCGCGTCAGGTAGGGGACCAGCGCTGCGTTACTCTCTTTCCCGATGGCGAACTCCGGCGAAGGACGCCCTCCGCTGGGCGAGAGCAATCTGCTCCCAGCGGGGCAGGAGATCCGGTTCGGGAGCCTGCGGTTCCAAGCATGTGGCGACGATTACCACATGCGCATCCTCCAGGAGGATCCCAGCGGCCAACCGGAGCCTCATCACCAGCTTCCGGCGGCACCGCGACGGCGGAGTCGTCCCGGACCTCGCGCACGACGAGCGCGCGCCGCGAGGCGTGCCGCCGACGTCGGCAACCCCCATCCCACAAGGGAAGGGGACGCCCTGCGGTCAGGGTCACGGGAGAGGGCTGCTCCCTTCCTCCCAGGGCCCATGTCTCCACCACGCGCTACGACGGTGCATTCCTATCCCTACGGGCTACGCAACTCCGCGGATGCGTACGCCTCCTCCATCCGCGCTACCATGAGCGCGTTTGACAACCAGCCTGGTTGCCACCCAGTTTCCGAGCAAGACTTTGCCGATCCGTTGCCCGGCGATTCCCGCACGGAGTCCGATGATGGACACGCATTTATGCGTACACACCTTGGTTGGGACTACTCGGGTCTCCGCGACCCAGAGGCCTTTATTGCCTTTCAAACAGCGACGGATTACTGCTTCGAGTATTTCGATGATGAGTATGACCCAACCAGGGAGTGTTTCGTCATCAACGACGGACAAGCCAGCGAGGGGTCGACGTCGGACGACGACGGCGGGGGTGACGACCAGGGGAACGACGATGGCATGGATCCGATAGGCGCGCAGCCATCGGACCCATCGGATCACTCTCCTTCCGAGGACGAGCGAGATCCGCGCCACCTGCCACGAGTTAGCGGTGACGTCTCACCACCGGCGCGCTCCGACCGCGAGCCGGGCAAGCGAGACGACGAACGCGGCACGGACGCCCGACACGCGGGACGAGGGGCTCAGGCCCGCATCCTCGCTGAGGGCAAAGACGACGATCTCGCTCCCAGAACGAGCCAGAAGCTCATCGCGGCGGCCGCGCTGCTCCGAGCCATGCCGGAGGCAGCCACCCCCGAAGGGCGAAAACTGCACCTCGAGGCTCAAAAGCTGGTCGAGCACGCTGCCCGACAGCATGCCGAGAGCTCAGCCTCCCGCCTTCGACGCTCCTCAGCCTCGAAGGGCGAACGGGGAGGGGAATTCTCGGTACGCTCACCCCAGCCCAACGACAGGGCGCAAGCCCAGTCCCGCGGCGACTCCTGCCGTGACTCGGCGCAGCGCCACGCCAACGAACCACGTACGCCCGAAGCACGAACGCTTCCGGCGAGGGTGCCCGCGAGGTCACGCCTCCGGGACACCCGAGGCGCGGTCGGCGATGGCGATGCTCGCAACACCCTGAATCATATAAGGCAGCGAGAGGGAGCCCGGACCCACCAACGCGGGCGGACCGACGTTCGGTGGAACCGGGATGCGGTCTCGGAACCGGCGGGAACGCGCGTGTTCAGTCGTAACGTCCGCACCGCTCCGATTCCCCCTCGTTTCCGACAGCCTACTACCATCACCAAGTACTCTGGGGAAACTGACCCCAGGGTATGGCTCAACGACTACCGCCTAGCGTGCCAGCTCGGCGGCGCCACAGACGACGCCATGATCATCCGCAATCTGCCACTCCACCTGGCGGATTCCGCGCGGACATGGCTCGAGCACCTGCCCCCGAACCGGATCCGCGACTGGGACGACCTGGTCGAGACCTTCGTGGGAAATTTCCAGGGCACCTACGTGCGCCCTGGGAACACGTGGGACCTTCGAGGGTGCAGGCAAAAACCCGGTGAATCTCTGAGGGACTTCATCCGGCGCTTCTCCAAGCGCTGCACCGAGCTGCCCAACATCACCGACCATCAGATCATCCGCTTCTTCCTCGAGAGCACCACATGCTATAGCTTGGTGTCCAAGTTGGGGAGGAACCCTCCCCCCGACACGAACCGGCTATTCGAGGTAGCCTCCAAATACGCTTCGGGGGAGGAGGCGGCGAACGCCATCTTCAACGGCAAGAAGGGAAAGCGCCCCGAAGAGACGCCCGCGGAGGGCAGCAAGCCAAGGAAGCCCTCGAGGAAGTAAAATCAAGGCAATAAGGGGAAGAAGTATCGAACCCCTCACAAGAAAGGCAACAACGGCGAACGAAGTCCCCGCAGTGGACCTCAGCCACAAGGGGCCTCGAGGCCTTCCATGTGGAGGAGAGTCTTTGATGCCGACGACGTGTTCTTCAACGCGGGACGACCCACCGCCGACGGAAATCCTCGCGAACGCCTGCGACATCCAACAGCTAAGTTGCTTATGCCCCTAGAGCGGCTTCAGCCCTCGAACCCTTTTGTACATACTTTCGATTGTACAAACTCTTGATTAAGTTTTTGGCTTAGCTCTCGCAAGTTGTGAACTAACCAAGTGGACTCGAGTCCACTCATACTTGAGTGAGGTTTGGTCCTACCCTCGCTAGGACCGTCCCTCCCTCGGGGGCTACAATGGGGACGAACCCCCGGAAAAGTCAATACTTTTACGAAATTCTTGTGATGTCTCGAGCGTATCGCCAAGTGCTCTTTTGCAACCCTCGAAGGGAAGACACTAGGCGTGAAACGGACAAGGGCAGGGTCGCCTGAGCCGAGTGCTCGCCTACGCCTCGAGGCTACGGCAGCACCTCACTTCCCTCCGCCTAAGTCATTCACGTACGATCGATCCTAGTGGCGACTTCCTTTCGAGGCGCATGCATTCGACACGACGTGCATCGCAGAGATGTCGCATGAAAATAAAACTCGTTTAACGATACAAACGATGTTTAACGAAAATAAGTAGGATGTATGAAAACAAACGAATTGTTCTTACATCAGGAAAACGCAAGTCTCTAAACTACGATTTATACTCGGGCTCGATGTCCCGAGGCTTTCAGGGTCCGCTTCAACCATCAAGGTCATCCCAGCCGCCGCCATCTTCGCCCGGGAAAGGACGCTCTTCCGCCGTCGGGGCAGTCGTGCGGTCACTTCGCCCACGCCACGCCTGAAAAGGCACGCACGCTCCCCCACGAAGTCGCAGTAACTGCCCTAACGGTCATCACGACCCCGCACGAAGAGGGGGAAGGCACATTCAACACACCAACCCTTGAAAGGGCGGCCTTCGTTCTACTGATCAGGGGTTCGAACTCTGGACCTCCGAAGGGTTTCGACAGGGGCCCCAGATCAACCGAGTCAGGGATAATCGACGGTACCCTCGAAGCCCGAGCGCTCGAGGAAGCCAATCGATTATGTTCGAGGCCAGGCAAAGTGCCTAGATCGAGGGACCCCTCGAGGGGGAGCATCGAGCCCTCGACCTCTATCGAATGAGGTCGAGTCCCATCTAGCATACCTTTGCGAAAAGCTTTTACGGGCGTGTCCTATGACCACGAGCCTACCCTCATCGAACGGGGCATGGACGTCCGCTCGAACTACCCGCTATCAGCTCACCCAGGCATCCATGGCTCGATCCCAATCGTGGGAAGCATGGATCGCCTCCTCCTCAGTCCCTCGAAAGGGATCCCGAGGAACAAAGAAAAATTTGGGACATCTCGAGCCAAACGAGGCTCGGGGGCTCCTAGTGCTGTGGACAAACCCACACGACCGTGTTCCTCCCCACATCGGCCACACCGCGCGGAGCGGAACATGCGGAGAGAACGCTCAAGGCTTTCCCCTCGAAGGGAGGAAGTCATCGTTCTACTGATCAGGGGTTCGAACCTTGGGCCTTCGAAGGGTTTCGACAAGGGCCCCAGATCAACCGAGTCAGGGATAATCAACGGTACCCTCGAAGCTCGAACGCTCGAGGAAACCAACCGATTATGTTCGAGGCCGGGCAAAGTGCCTAGATCGAGGGACCCCTCGAGGGGGAGCATCGAGCCCTCGACCTTTATCGAACGAGGTCGAGTCCTGTCTAGCATACTTTCGCGGAAGGCTTTTATGGACGTGTCCTGTGACCACGAGCCTACCCTTATCGAACGGGGCATGGACGTCCGCTCGAACCACCCGTTACCAGCTCAACCAGGCATCCGTGGCTCGATCCCACCGAGGGAAGCACGGGTCGCCTCCTCCTCGACACCCTCGAACAGGGAGCGCGAGGTACGAAAAAAGCTTGAAATCCCCCCAACCTCAGGCGTAGTGGACGAACCCACACCTGAGAGAGCAGCGAATGCTCTGCACATCAAGCTGAGACCTTGAGAGAATGCCAACCACTCTCCCAAGGCCTCGGGGGCTACACCCGCGGGTGCGCTAGCGCGCCCCCACGGATTCTCGGAACCCACGAAGAGATAAAGGCCTCGAAAGCCTCGACGAACTCCAGCCTTCGCGGGATTAAACCTCATCCCTGCGAAGGCTCGGGGGCTACTGTCGGGTACCTATAATAGGGGTACCCCAATCTAGGCCCAAAAACTACTCGGCATCAAGGCCCACAACGACATTAACCCGGCTCCACGGCCCAGCAAAAGCCCGCCATCGCTACGAGTCCTCGGGACCCATCCAGCTCGAGGTAAACGACCACCCTCGAGCGGATGGTTTCCGTCTCGATCGAGGTTCGGCGGCCTCGACCCTCACCCTCGAGCGGGTGGTTCCCGTCTCGTTCGAGGCTCAGCGGCCTCGAGGGCGACCCCTACCCTCGAGCGGGGGTTTCCGTCTCGTTCGAGGCTCAGCGGCCTCGAGGGCGACCCCTACCCTCGAGCAGGTGGTTTCCGTCTCGATCGAGGCTCGGTGGCCTCGACCCTCACCCTCGAGCGGGCGGTTTCCGTCTCGATCGAGGCTCGGCGGCCTCGACCCTCACCCTCGAGCGGGCGGTTTCCGTCTCGTTCGAGGCTCGGCGGGCTCGAGGATGACCCCTACCCTCGAGGGGGTATCTTCCGTCTCGTTCGAGGGTCGGCGAGCTCGAGCTTGCCATCCAAGCTCGAGCCGGCCTCGCCGGGAACAGCGCCCGGGACTCTGCAACCCATCAGAGTCATCATGACACGGTCAAAAAGCAGGGATCACTGCTCCACGCCATCACCTACTCCCGGAGAGGACATCGGTCAAATCCACTCGCAACAGTGGACTCTGAGCGCCATGCTGCACGCCAAGCCTAACCCTGCCTAGCAGCACTGTGCCAACCACTCCTTTGACTTTACCCCCCGCCGGACACGCTGCCACCCTCGAAGGCAACCTCGAAGGAGGCCACGGAGGCTCGAATTGGACCCCGTACGCAAGACACCACCCTCGACGCCGTGAACTGTCACGAGAGGGAAGGACAATACGTCAGCCCCTGCCATGTCGTCAGCGGAGTTGGAAGGCGCGATTCCCGCTCGCGCACAGTACGCGGCATGGACGAACAGTGCACTTAGCGACAAACACATGTACTCGCACCCCGCTCTCCTTGGTCTATAAAAGGGGAAGGGAAGCCCATGCGAAGGGCAACGAGAAGAGCACGAAACCACGCAGAGAACACAAGTCTCACGAACACTCGCACACAACACAGCCAGGGACTTAGGAGCACGCCTCCTTCTCCCACCTTGCTTGTAAACCCCTACTACAAGCAACACGCAACCAGGTGCATCGCACCCCTGCTGGACGTACGGCCCCATGGCCGGAACCAGGATAAAACCCTTGTCTCTCACTCTCGCCATCGGGGAAACGAGTGGTTAGCACCGCAATCACTCGTCGGTGCCGGTGCGACCAAATCAGGCACCGAC
>RLG_Mopti1-23-Dexi_01B
GTCGGGTACCTACAAAAGGGGTACCCCAATCTAGGCCCAAAACTACTTGGCATCAAGGCCCACGACGACATTGACCTGGCTCAACAGCCCAGCAAAGGCCCGCCATCGCTACGAGTCCTCGGACCCATCCAGCTCGAGGTAAACGACCACCCTCGAGCGGATGGTTTCCGTCTCGATCGAGGCTCGGCGGCCTCGACCCCCACCCTCGAGCGGATGGTTTCCGTCTCGATCGAGGCTCGGCGGCCTCGACCCTCACCCTCGAGCGGGGTTTCCGTCTCGTTCGAGGCTCAGCGGCCTCGAGGGCGACCCCTACCCTCGATCAGGTGGTTTCCGTCTCGTTCGAGGTTTGGTGAACTCGAGCTTGCGACCCCTACCCTCGAGGGGGTGTTTTCCGTCTCGATCGAGGGTCGGCGAGCTCGAGCTTGCCATCCAAGCTCGAGCCCGCCTCGACGGGAACAGCGCCCAACCCACCGCGGTTCACCAGAGTCGTCACGACGCGGTCAAAAAGCAGGGCTCACTGCCCCACGCCATCACCTACTACTCTTCGGAGAGGACATCGGTCAAATCCACTCGCAACAGTGAACTCTGAGCGCCATACTGCGCGCCAGACCTAACCCTGCCAGCAGCACTGTGCCAACCACTCCTTTGACTTTACCCCCCGCCGGACGCGCAGCCACCCTCGAAGGCAGCCTCGAAGGAGACCATGGAACATCGTGCGCAAGACACCACCCTCGACGCCGTGAACTGTCACGAGAAGGAAGGACGATACGTCAGCCCCTGCCATGTCGTCAGCGGAGTTGGAAGGCGCGATTCCCGCTCGCGCACAGTACGCGGCATGGACGAACAGTGCACTTAGCGACAAACACATGTACTCGCACCTGCACCCCGCTCCCCTTGGTCTATAAAAGGGGAAGGAAAGCCCATGCGAAGGGCAAGGAGAAGAGCACGAAACCACGCAGAGAACACAAGTCTCATACGCACCCACACACCATAGCCTGGGACTTAGGAGCTCATCTCCTTCTCCCACCTTGCTTGTAAACCCCTACTACAAGCAACACGCAACCCGGTGCATAGCACCACTGCTGGATGTACGGCCCCGTGGCCGGAACCAGGATAAAACCCTTGTCTCTCACTCTCGCCATCGGGGAAACGAGTGGTTAGCACCGCAATCACTCGTCGGTGCCGGTGCGACCAAATCAGGCACCGACAGTTGGCGCGCCAGGTAGGGGACCAGCGCTGCGCTACTCTCATTCCCGATGACGAACTTCGGCGAAGCACGGCCTCCGCTGGGCGAGAGCAGTCTGCTCCCAGCGGGGCAGGAGATCCGGTTCGGGAGCTTGCGGTTCCAAACATGTGGCGACGATTACCATATGCGCATCCTCCAGAAGGATCCCAGTAACCAACCGGAGCCTCACCATCAGCCTCCGGCGACACCGCGACGGCGGAGTCGTCCCGGACCACGCGCATGACGAACGCGCGCTGCGAGGCGCGCCGCCGACATCGGCGACCCCCATCCCACAAGGGAAGGAGGCATCCTGTGGTCAGGGTCACAGGAGAGGGCTGCTCCCCTCCTCCCGGGGCCCATGGCTACGCCACGCGCTACGACGGCGCACTTCTATCCCTACGGGCTACGCAACTCCGCGGATGCGTACGCCTCCTTAATCCGCACTGCCATGAGTGCGAACGGCAACCAACCTGGTTGTCACCCAGTCTCCAAGCAATACTTCGCCGATCCATTGCCCGGCGATTCTCGCACGGAGTCCGATGATGGACACGCGTTTATGCGTAGACACCCCGGTTGGGACTACTCGGGTCTCCGCGACCCAGAGGCCTTTATTGCCTTTCAAACAGCGGCGGATTACTGCTTCGAGTATTCCGATGATGAGTATGACCCAACCAGGGAGTGTTTCGTCATCAACGATGGACAAGCCAGCGAGGGGTCGACGTCGGACGACGACGGCGGGGGTGACGACCAGGGGAACGACGATGGCATGGATCCGATAGGCGCGCAGCCATCGGACCCATCGGATCACTCTCCTTCCGAGGACGAGCGAGATCCGCGCCACCTGCCACGAGTTAGCGGTGACGTCTCGCCACCGGCGCGCTCCGACCGCGAGCCGGGCAAGCGAGGCGACGAGCGCGCCACGAACCCACGACACGCGGGGCGAGTGGCTCAGGCCCGCATCCTCGCTGAGGGCAAAGACGACGATCTCGCCCCCAGAACGAGCCAGAAGCTCATCGCGGCGGCCGCGCTGCTCCGAGCCATGCCGGAGGCAGCCACCCCCGAAGGGCGAAAACTGCACCTCGAGGCTCAAAAGCTGGTCGAGCATGCTGCCCGACAGCATGCCGAGAGCTCAGCCTCCCGCCTTCGACGCTCCGCAGCCTCGAAGGGCGAACGAGGAGGGGAGTCATCGGTACGCTCACCCCGGCCTAACGGCAGGGCGCGAGCCCAGTCCCGCGGCGACTCCTGCCGTGACTCGGCGCAGCGCCACGCCAACGAACCACGTACGCCCGAAGCACGAACGCTTCCAGCGAGGGTGCCCGCGAGGTCACGCCTCCGGGACACCCGAGGCGCGGTCGGCGATGACGATGCTCGCAACACCCTGAATCATATAAGGCAGCGAGAGGGAGCCCGGGCCCACCAACGCGGGCGGACCGACGTTGGGTGGAACCGGGATGCGGTCTCGGAACCGGCGGGAACGCGCGTGTTCAGTCGTAACATCCGCACCGCTCCGATTCCCCCTCGTTTCCGACAGCCTACCACCATCACCAAGTACTCTGGGGAAACTGACCCCAGGGTATGGCTCAACGACTACCGCCTAGCGTGCCAGCTCGGCGGCGCCACAGACGACGCCATGATCATCCGCAATCTGCCACTCCACCTGGCGGATTCCGCGCGGACATGGCTCGAGCACCTGCCCCCGAACCGGATCCGCGACTGGGGCGACCTGGTCGAGACCTTCGTGGGAGATTTCCAGGGCACCTACGTGCGCCCTGGGAACACGTGGGACCTTCGAGGTTGCAGGCAAAAACCCGATGAATCGTTGAGGGATTTCATCCGGCGCTTCTCCAAGCGCTGCACCGAGCTCCCTAACATCACCGACCACCAGATCATCCACTCCTTCCTCGAGAGCACCACATGCTATAGCTTGGTGTGCAAGTTGGGGAGGAACCCTCCCCCCGACGCGAACCGGCTATTCGAGGTAGCCTCCAAATACGCTTCAGGGGAGGAGGCGGCGAACGCCATCTTCAACGGCAAGAAGGGAAAGCGCCCCGAAGAGACGCCCGCGGAGGGCAGCAAGCCAAGGAAGCCCTCGAGAAAGTAAAATCAAGGCAATAAGAGGAAGAAGTATCCAGCCCCTCGCGAGAAAGGCAACAGCGGCGAACGAAGTCCCCGTAGTGGACCCCAGCCACAGGGGGCCTCGAGGCCTTCCGTGTGGAGGAGAGTCTTTGATGCCGACGACGTGTTCTTCAACATGGGACGACCCACCGCCGACGGAAATCCTCGCGAACGCCTGCGACATCCAACAGCTAAGTTGCTTATACCCCTAGAGCGGCTTCAGCCCCTCGAACCCTTTTTGTACATACTTTCGATTGTACAAACTCTTGTTTAAGTATTTGGCTTAGCTCTCGCAAGTTGTGAACGAATCAGGTGGACTCGAGTCCACTCATACTTGAGTGAGGTTTGGTCCTACCCTCGCTAGGACCATCCCTCCCTCGGGGGCCGCAATGGGGACAAACCCCCGAAAAAGTCAATACTTTTATGAAATTCTTGTGATATCTCGAGCGTATCGCCAAGTGCTCCTTTGCAACCCTTGAAGGGAAGACACTAGGCGTGAAACGGACAAGGGCAGGGTCGCCTGAGCCGAGTGCTCGCCTACGCCTCGAGGCTACGGCAGCACCTCACTTCCCTCCGCCTAAGTCATTCACGTACGATCGATCCTAGTGGCTACTTCCTTTCAAGGCGCATGCATTCGACACAACGTGCATCGCAGAGATACCGCTTGAAAATAAAACTCGTTTTTCGAAATTCTTGTGATATCTCGAGCGTATCGCCAAGTGCTCTTTTTGCAACCCTCGAAGGGAAGACACTAGGCGTGAAACGGACAAGGGCAGGGTCGCCTGAGCCGAATGCTCGCCTACGCCTCGAGGCTATGGCAGCACCTCACTTCCCTCCGCCTAAGTCATTCACGTACGATCGATCCTAGTGGCGACTTCCTTTCGAGGCGCATGCATTCGACACGACGTGCATCGCAGAGATGTCGCATGAAAATAAAACTCGTTTAACGATACAAACGATGTTTAACGAAAATAAGTAGGATGTATGAAAACAAACGAATTGTTCTTACATCAGGAAACGCAAGTCTCTAAACTACTATTTATACTCGGGCTCGATGTCCCGAGGCTTTCAGGGTCCGCTTCAACCATCAAGGTCATCCCAGCCGCCGCCATCTTCGCCCGGGAAAGGACGCTCTTCCGCCGTCAGGGCAGTCGTGCGGTCACTTCGCCCACGCCACGCCTGAAAAGGCGTGCACACTCCCCCACGAAGTCGCAGTAACTGCCCTAACGGTCATCATGACCCCGCACGAAGAGGTGGAAGGTACGTTCAACACACCAACCCTTGAAAGGGCGGCCTTCGTTCTACTGATCAGGGGTTCGAACTCTGGACCTCCGAAGGGTTTCGACAGGGGCCCCAGATCAACCGAGTCAGGGATAATCGACGGTACCCTCGAACCTCGAGCGCTCGAGGAAGCCAATCGGTTATGTTCGAGGCCAGGCAAAGTGCCTAGATCGAGGGACCCCTCGAGGGGGAGCATCGAGCCCTCGACCTCTATCGAATGAGGTCGAGTCCCATCTAGCATACCTTTGCGAAAAGCTTTTACGGGCGTGTCCTATGACCACGAGCCTACCCTCATCGAACGGGGCATGGACGTCCGCTCGAACTACCCGCTATCAGCTCACCCAGGCATCCATGGCTCGATCCCAATCGTGGGTAGCATGGATCGCCTCCTCCTCAGTCCCTCGAAAGGGATCCCGAGGAACGAAGAAATATTTGGGACATCTCGAGCCAAACGAGGCTCGGGGGCTCCTAGTGCTGTGGACAAATCCACACGACCGTGTTCCTCCCCACATCGGCCACACCGCGCGGAGCGGAACATGCGGAGAGAACGCTCAAGGCTTCCCCCTCGAAGGGAGGAAGTCATTGTTCTACTGATCAGGGGTTCGAACCTTGGGCCTACGAAGGTTTCGACAAGGGCCTCAGATCAACCGAGTCAGGGATAATCGACGGTACCCTCGAAGCTCGAACGCTCGAGGGAGCCAGCCGGTTATGTTCGAGGCCGGGCAAAGTGCCTAGATCGAGGGACCCCTCGAGGGGGAGCATCGAGCCCTCGACCTCTATCGAATGAGGTCGAGTCCCATCTAGCATACTTTGCGAAAGGCTTCTACGGGCGTGTCCTGTGACCACGAGCCTACCCCTATCGAATGGGGTATGGACGTCCGCTCGAACCACCCGTTAACAGCTCAACCAGGCACCCGTGGCTCGATCCCACCGAAGGAAGCATGGGTCGCCTCCTCCTCAGCACCCTCGAACGGGGAGCTCGAGGCACGTAGAAAGCTCGAAAATCCCCCTACCTCGGGCACGGTGGACGAACCCACGACTGAGGAAGCCGCGGGTGCTCTTCACCTTAGGTGATGAGACCTTGGGAGAGTAACAACCACTCTCCCAAGGCCTCGGGGGCTACACCCGCGGCTGCGCTAGCACGCCCCCACGGATTCTCGGAACCCACGAAGACATGAAGGCCTCGAAAGCCTCGGCGAACTCCAGCCTTCACAGGATTAAACCTCATCCCTGCGAAGGCTCGGGGGCTACTGTCGGGTACCTACAAAAGGGGTACCCCAATCTAAGCCCAAAACTACTTGGCATCAAGGCCCACGACGACATTGACCTGGCTCAACAGCCCAGCAAAGGCCCCCATCGCTACGAGTCCTCGGACCCATCCAGCTCGAGGTAAACGACCACCCTCGAGCGGATGGTTTCCGTCTCGATCGAGGCTCGGCGGCCTCGACCCCCACCCTCGAGCGGATGGTTTCCGTCTCGATCGAGGCTCGGCGGCCTCGACCCTCACCCTCGAGCGGGGTTTCCGTCTCGTCCGAGGCTCAGCGGCCTCGAGGGCGACCCCTACCCTCGAGCAGGTGGTTTCCGTCTCGTTCGAGGTTTGGTGAACTCGAGCTTGCGACCCCTACCCTCGAGGGGGTGTTTTCCGTCTCGATCGAGGGTCGGCGAGCTCGAGCTTGCCATCCAAGCTCGAGCCCGCCTCGACGCGAACAGCGCCCAACCCACCGCGGTTCACCAGAGTCGTCACGACGCGGTCAAAAAGCAGGGCTCACTGCCCCACGCCATCACCTACTACTCTTCGGAGAGGACATCGGTCAAATCCACTCGCAACAGTGAACTCTGAGCGCCATACTGCGCGCCAGACCTAACCTTGCCAGCAGCACTGTGCCAACCACTCCTTTGACTTTACCCCCCGCCGGACGCGCAGCCACCCTCGAAGGCAGCCTCGAAGGAGACCATGGAACATCGTGCGCAAGACACCACCCTCGACGCCGTGAACTGTCACGAGAAGGAAGGACGATACGTCAGCCCCTGCCATGTCGTCAGCGGAGTTGGAAGGCGCGATTCCCGCTCGCGCACAGTACGCGGCATGGACGAACAGTGCACTTAGCGACAAACACATGTACTCGCACCTGCACCCCGCTCCCCTTGGTCTATAAAAGGGGAAGGGAAGCCCATGCGAAGGGCAAGGAGAAGAGCACGAAACCACGCAGAGAACACAAGTCTCATACGCACCCACACACCATAGCCTGGGACTTAGGAGCTCATCTCCTTCTCCCACCTTGCTTGTAAACCCCTACTACAAGCAACACGCAACCCGGTGCATAGCACCACTGCTGGATGTACGGCCCCGTGGCCGGAACCAGGATAAAACCCTTGTCTCTCACTCTCGCCATCGGGGAAACGAGTGGTTAGCACCGCAATCACTCGTCGGTGCCGGTGCGACCAAATCAGGCACCGACA
>RLG_Mopti1-33-Dexi_09B
GTCGGGTACCTACAATAGGGGTACCCCAATCTAGGCCCAAAACTACTTGGCATCAAGGCCCACGACGACATTGACCTGGCTCAACAGCCCAGCAAAGGCCCGCCATCGCTACGAGTCCTCGGACCCATCCAGCTCGAGGTAAACGACCACCCTCGAGCGGATGGTTTCCGTCTCGATCGAGGCTCGGCGGCCTCGACCCCCACCCTCGAGCGGATGGTTTCCGTCTCGATCGAGGCTCGGCGGCCTCGACCCTCACCCTCGAGCGGGGGTTTCCGTCTCGTTCGAGGCTCAGCGGCCTCGAGGGCGACCCCTACCCTCGAGCAGGTGGTTTCCGTCTCGTTCGAGGTTTGGTGAACTCGAGCTTGCGACCCCTACCCTCGAGGGGGTGTTTTCCGTCTCGATCGAGGGTCGGCGAGCTCGAGCTTGCCATCCAAGCTCGAGCCCGCCTCGACGGGAACAGCGCCCAACCCACCGCGGTTCACCAGAGTCGTCACGACGCGGTCAAAAAGCAGGGCTCACTGCTCCACGCCATCACCTACTCTCCGGAGAAGACATCGGTCAAATCCACAACAGGGGACGTCTGAGCGCCATGCTGCACGACCAGACCTAACCCTGCTAGCAGCACTGTGCCAACCACTCCTTTGACTTTACCCCCCGCCGGACACGCTGCCACCCTCGAAGGCAACCTCGAAGGAGGCCACGGAGGCTCGAATTGGACCCCGTACGCAAGACACCACCCTCGACGCCGTGAACTGTCACGAGAGGGAAGGACAATACGTCAGCCCCTGCCATGTCGTCAGCGGAGTTGGAAGGCGCGATTCCCGCTCGCGCACAGTACGCGGCATGGACGAACAGTGCACTTAGCGACAAACACATGTACTCGCACCCCGCTCCCCTTGGTCTATAAAAGGGGAAGGGAAGCCCATGCGAAGAAGAACGAGAAGAACACGAGTTCATACACACTCTAGAACACGCACACCACACTGCACGGGACATGGGAGCTCATCTCCTTCTCCCACCTTGCTTGTAAACCCCTACTACGAGCAACACGCAACCCGGTGCATAGCACCACTGCTGGACGTACGGCCCCGTGGCCGGAACCAGGATAAAACCTCGTCTCCCACTCTCGCCATCGGGAAAGCGAGTGGTTAGCACCGCAATCACTCGTCGGTGCCGGTGCGACCAAATCAGGCACCGACAGTTGGCGCGTCAGGTAGGGGACCAACGCTGCGCTGCACTCATTCCCGATGACGAACTTCGGCGAAGGACGGCCTCCGCTGGGCGAGAGCAATCTGCTCCCAGCGGGGCAGGAGATCCGGTTCGGGAGCTTACGGTTCCAAACATGTGGCGACGATTACCATATGCGCATCCTCCAGAAGGATCCCAGCAACCAACCGGAGCCTCACCATCAGCCTCCGGCGACACCGCGACGGCGGAGTCGTCCCGGACCACGCGCACGACGAACGCGCGCTGCGAGGCGCGCCGCCGACATCGGCGACCCCCATCCCACAAGGGAAGGAGGCATCCTGTGGTCAGGGTCACAGGAGAGGGCTGCTCCCTTCCTCCCGGGGCCCATGGCTGCGCCACGCGCTACGACGGCGCACTCCTATCCCTACGGGCTACGCAACTCCGCGGATGCGTACGCCTCCTTCATCCGCACTGCCATGAGTGCGAACGGCAACCAACCTGGTTGTCACCCAGTCTCCAAGCAATACTTCGCCGATCCATTGCCCGGCGATTCTCGCACGGAGTCCGATGATGGACACGCATTTATGCGTAGACACCCCGATTGGGACTACTCGGGTCTCCGCGACCCAGAGGCCTTTATTGCCTTTCGAACAGCGGCGGATTACTGCTTCGAGTATTCCGATGATGAGTATGACCCAACCAGGGAGTGTTTCGTCATCAACGACGGACAAGCCAGCGAGGGGTCGACGTCGGACGACGACGGCGGGGGTGACGACCAGGGGAACGACGATGGCATGGATCCGATAGGCGCGCAGCCATCGGACCCATCGGATCACTCTCCTTCCGAGGACGAGCGAGATCCGCGCCACCTGCCACGAGTTAGCGGTGACGTCTCGCCACCGGCGCGCTCCGACCGCGAGCCGGGCAAGCGAGGCGACGAGCACGCCACGAACCCACGACACGCGGGGCGAGTGGCTCAGGCCCGCATCCTTGCCGAAGGCAAAGATGACGAGCTCGCTCCCAGAATGAGCCAGAAGCTCATCGCGGCGGCCGCGCTGCTCCGAGCCATGCCCGAGGCAGCCACCCCCGAAGGGCGGAAGCTGCACCTCGAGGCCCGAAAGCTGGTCGAGCATGCCGCCCGACAACAGGCCGAGAGCTCAGCCTCCCGCCTTCGACGCTCCGCAGCCTCGAAGGGCGAACGAGGAGGGGAGTCATCGGTACGCTCACCCCGGCCTAACGGCAGGGCGCGAGCCCAGTCCTGCGGCGACTCCTGCCGTGACTCGGCGCAGCGCCACGCCAACGAACCACGTACGCCCGAAGCACGAACGCTTCCAGCGAGGGTGCCCGCGAGGTCACGCCTCCGGGACACCCGAGGCGCGGTCGGCGATGACGATGCTCGCAACACCCTGAATCATATAAGGCAGCGAGAGGGAGCCCGGGCCCACCAACGCGGGCGGACCGACGTTGGGTGGAACCGGGATGCGGTCTCGGAACCGGCGGGAACGCGCGTGTTCAGCCGTAACATCCGCACCGCTCCGATTCCCCCTCGTTTCCGACAGCCTACTACCATCACCAAGTACTCTGGGGAAACTGACCCCAGGGTATGGCTCAACGACTACCGCCTAGCGTGCCAGCTCGGCGGCGCCACAGACGACGCCATGATCATCCGCAATCTGCCACTCCACCTGGCGGATTCCGCGCGGACATGGCTCGAGCACCTGCCCCCGAACCGGATCCGCGACTGGGGCGACCTGGTCGAGACCTTCGTGGGAAATTTCCAGGGCACCTACGTGCGCCCTGGGAACACGTGGGACCTTCGAGGTTGCAGGCAAAAACCCGATGAATCGTTGAGGGATTTCATCCGGCGCTTCTCCAAGCGCTGCACCGAGCTCCCTAACATCACCGACCATCAGATCATCCACTTCTTCCTCGAGAGCACCACATGCTATAGCTTGGTGTCCAAGTTGGGGAGGGACCCTCCCCCCGACGCGAACCGGCTATTCGAGGTAGCCTCCAAATACGCTTCGGGGGAGGAGGCGGCGAACGCCATCTTCAACGGCAAGAAGGGAAAGCGCCCCGAAGAGACGCCCGCGGAGGGCAGCAAGCCAAGGAAGCCCTCGAGGAAGTAAAATCAAGGCAATAGGGGGAAGAAGCATTGAACCCCTCGCGAGAAAGGCAACAACGGCGAACGAAGTCCCCGCAGTGGACCTCAGCCACAAGGAGCCTCGAGGCCTTCCATGTGGAGGAGAGTCTTTGATGCCGACGACGTGTTCTTCAGCATGGGACGACCCACCGCCGACGGAAATCCTCGCGAACGCCTGCGACATCCAACAGCTAAGTTGCTTATGCCCCTAGAGCGGCTTCAGCCCCTCGAACCCTTTTTGTACATACTTTCGATTGTACAAACTCTTGTTTAAGTATTTGGCTTAGCTCTCGCAAGTTGTGAACGAATCAAGTGGACTCGAGTCCACTCATACTTGAGTGAGGGTTGGTCCTACCCTCGCTAGGACCATCCCTCCCTCGGGGGCCGCAATGGGGACGAACCCCCGAAAAAGTCAATACTTTTATGAAATTCTTGTGATATCTCGAGCGTATCGCCAAGTGCTCTTTTGCAACCCTCGAAGGGAAGACACTAGGCGTGAAACGGACAAGGGCAGGGTCGCCTGAGCCGAGTGCTCGCCTACGCCTCGAGGCTACGGCAGCACCTCACTTCCCTCCGCCCAAGTCATTCACGTACGATCGATCCTAGTGGCGACTTCCTTTCCAGGCGCATGCATTCGACACAACGTGCATCGCAGAGATACCGCTTGAAAATAAAACTCGTTTTTCGAAATTCTTGTGATATCTCGAGCGTATCGCCAAGTGCTCTTTTGCAACCCTCGAAGGGAAGACACTAGGCGTGAAACGGACAAGGGCAGGGTCGCCTGAGCCGAGTGCTCGCCTACACCTCGAGGCTACGGCAGCACCTCACTTCCCTCCGCCTAAGTCATTCACGTACGATCGATCCTAGTGGTGACTTCCTTTCGAGGCGCATGCATTCGACACGACGTGCATCGCAGAGATGTCGCATGAAAATAAAACTCGTTTAACGATACAAACGATGTTTAACGAAAATAAGTAGGATGTATGAAAACAAACGAATTGTTCTTACATCAGGAAACGCAAGTCTCTAAACTACTATTTATACTCGGGCTCGATGTCCCGAGGCTTTCAGGGTCCGCTTCAACCATCAAGGTCATCCCAGCCACCGCCATCTTCGCCCGGGAAAGGACGCTCTTCCGCCGTCAGGGCAGTCGTGCGGTCACTTCGCCCAGCCCACGCCACGCCTGAAAAGGCGTGCACACTCCCCCACGAAGTCGCAGTAACTGCCCTAACGGTCATCATGACCCCGCACGAAGAGGTGGAAGGTACGTTGAACACACCAACCCTTGAAAGGGCGGCCTTCGTTCTACTGATCAGGGGTTCGAACCTTGGGCCTTCGAAGGGTTTCGACAAAGGCCCCAGATCAACCGAGTCAGGGATAATCGACGGTACCCTCGAAGCTCGAGCGCTCGAGGAAGCCAATCGATTATGTTCGAGGCCAGGCAAAGTGCCTAGATCGAGGGACCCCTCGAGGGGGAGCATCGAGCCCTCGACCTCTATCGAATGAGGTCGAGTCCCATCTAGCATACTTTTGCGAAAAGCTTTTACGGGCGTGTCCTATGACCACGAGCCTACCCTCATCGAACGGGGCATGGACGTCCGCTCGAACTACCCGCTATCAGCTCACCCAAGCATCCGTGGCTCGATCCCAATCGTGGGAAGCATGGATCGCCTCCTCCTCCGTCCCTCGAAAGGGACCCCGAGGAACGAATAAAAATTTGGGACATCTCGAGCCAAACGAGGCTCGGGGGCTCCTAGTGCTGTGGACAAATCCACACGACCATGTTCCTCCCCACATCGGCCACGACTCTCACGTCTACCACCATTACCCCGCGCGGAGCGGAACACGTGGAGAGAACGCTCAAGGCTTCCCCCTCGAAGGGAGGAAGTCATCGTTCTACTGATCAGGGGTTCGAACCTTGGGCCTTCGAAGGGTTTCGACAAGGGCCCCAGATCAACCGATTCAGGGATAATCAACGGTACCCTCGAAGCTCGAACGCTCGAGGAAACCAACCGATTATGTTCGAGGCCGGGCAAAGTGCCTAGATCGAGGGACCCCTCGAGGGGGAGCATCGAACCCTCGACCTCTATCGAACGAGGTCGAGTCCTGTCTAGCATACTTTCGCGGAAGGCTTTTATGGGCGTGTCCTGTGACCACGAGCCTACCCTTATCGAACGGGGCATGGACGTCCACTCGAACCACCCGCTACCAGCTCAACCAGGCATCCGTGGCTCGATCCCACCGAGGGAAGCACGGGTCGCCTCCTCCTCGACACCCTCGAACAGGGAGCGCGAGGTACGAAAAAAGCTTGAAACCCCCCAACCTCAGGCGTAGTGGACGAACCCACACCTGAGAGAGCAGCGAATGCTCTGCACATCAAGCTGAGACCTTGAGAGAATGCCAACCACTCTCCCAAGGCCTCGGGGGCTACACCCGCGGGTGCGCTAGCGCGCCCCCACGGGCTCCCGGAACCCACGAAGAAACGAAGGCCTCGAAAGCTTCGGCGAACTCCAGCCTTCGCAGGATGAAAACCTCATCCCTGCGAAGGCTCGGGGGCTACTGTCGGGTACCTACAATAGGGGTACCCCAATCTAGGCCCAAAACTACTTGGCATCAAGGCCCACGACGACATTGACCTTGCTCAACAGCCCAGCAAAGGCCCGCCATCGCTACGAGTCCTCGGACCCATCCAGCTCGAGGTAAACGACCACCCTCGAGCGGATGGTTTCCGTCTCGATCGAGGCTCGGCGGCCTCGACCCCCACCCTCGAGCGGATGGTTTCCGTCTCGATCGAGGCTCGGCGGCCTCGACCCTCACCCTCGAGCGGGGGTTTCCGTCTCGTTCGAGGCTCAGCGGCCTCGAGGGCGACCCCTACCCTCGAGCAGGTGGTTTCCGTCTCGTTCGAGGTTTGGTGAACTCGAGCTTGCGACCCCTACCCTCGAGGGGGTGTTTTCCGTCTCGATCGAGGGTCGGCGAGCTCGAGCTTGCCATCCAAGCTCGAGCCCGCCTCGACGGGAACAGCGCCCAACCCACCGCGGTTCACCAGAGTCGTCACGACGCGGTCAAAAAGCAGGGCTCACTGCTCCACGCCATCACCTACTCTCCGGAGAAGACATCGGTCAAATCCACAACAGGGGACGTCTGAGCGCCATGCTGCACGACCAGACCTAACCCTGCTAGCAGCACTGTGCCAACCACTCCTTTGACTTTACCCCCCGCCGGACACGCTGCCACCCTCGAAGGCAACCTCGAAGGAGGCCACGGAGGCTCGAATTGGACCCCGTACGCAAGACACCACCCTCGACGCCGTGAACTGTCACGAGAGGGAAGGACAATACGTCAGCCCCTGCCATGTCGTCAGCGGAGTTGGAAGGCGCGATTCCCGCTCGCGCACAGTACGCGGCATGGACGAACAGTGCACTTAGCGACAAACACATGTACTCGCACCCCGCTCCCCTTGGTCTATAAAAGGGGAAGGGAAGCCCATGCGAAGAAGAACGAGAAGAACACGAGTTCATACACACTCTAGAACACGCACACCACACTGCACGGGACATGGGAGCTCATCTCCTTCTCCCACCTTGCTTGTAAACCCCTACTACGAGCAACACGCAACCCGGTGCATAGCACCACTGCTGGACGTACGGCCCCGTGGCCGGAACCAGGATAAAACCTCGTCTCCCACTCTCGCCATCGGGAAAGCGAGTGGTTAGCACCGCAATCACTCGTCGGTACCGGTGCGACCAAATCAGGCACCGACA
>RLG_Mopti1-13-Dexi_05A
GTCGGGTACCTACAATAGGGGTACCCCAATCTAGGCCCAAAAACTACTCGGCATCAAGGCCCACAACGACATTAACCCGGCTCCACGGCCCAGCAAAAGCCCGCCATCGCTACGATTCCTCGGGACCCATCCAGCTCGAGGTAAACGACCACCCTCGAGCGGATGGTTTCCGTCTCGATCGAGGTTCGGCGGCCTCGACCCTCACCCTCGAGCGGGTGGTTTCCGTCTCGTTCGAGGCTCAGCGGCCTCGAGGGCGACCCCTACCCTCGAGCGGGGTTTCCGTCTCGTTCGAGGCTCAGCGGCCTCGAGGGCGACCCCTACCCTCGAGCAGGTGGTTTCCGTCTCGATCGAGGCTCGGCGGCCTCGACCCTCACCCTCGAGCGGGCGGTTTCCGTCTCGATCGAGGCTCGGCGGCCTCGACCCTCACCCTCGAGCGGGCGGTTTCCGTCTCGTTCGAGGCTCGGCGGCCTCGAGGACGACCCCTACCCTCGAGGGGGTATCTTCCGTCTCGTTCGAGGGTCGGCGAGCTCGAGCTTGCCATCCAAGCTCGAGCCGGCCTCGCCGGGAACAGCGCCCAACGCACTGCGGTTCACCAGAGTCGTCACGACGCGGTCAAAAAGCAGGGCTCACTGCCCCACGCCATCACCTACTCTTCGGAGAGGACATCGGTCAAATCCACTCGCGACAGTGAACTCTGAGCGCCATACTGCGCGCCAGACCTAACCCTGCCAGCAGCACTGTGCCAACCACTCCTTTGACTTTACCCCCCTACGGACGCACGGCCACCCTCGAAGGCAGCCTCGAAGGAGACCATGGAACGCCGTACGCAAGACACCACCCTCGACGCCGTGAACTGTCACGAGAAGGAAGGACATCACGTCAGCCACTGCCATGTCGTCAGCAGAGTTGGAAGGCGCGATTCCCGCTCGCGCACAGTACGCGGCATGGACGAACAATGCACTTAGCGACAAACACATATACTCGCACCCCGCTCCCCTTGGCCTATAAAAGGGGAAGGGAAGCCCATGCGAAAGGGAACGGGAAGACGCAACGAGATCACAAGTCTCAAGCGACACGAACACACGAGTTCATACACACTCTAGAACGCACCCACACATCATAGCCTGGGACTTAGGAGCTCATCTCCTTCTCCCACCTTGCTTGTAAACCCCTACTACGAGCAACACGCAACCAGGTGCATCGCACCCCTGCTGGACGTACGGCCCCGTGGCCGGAACCAGGATAAACCCCCGTCTCTCACTCTCGCCATCGGGAAAACGAGTGGTTAGCACCGCAATCACTCGTCGGTGCCGGTGCGACCAAATCAGGCACCGACAGTTGGCGCGCCAGGTAGGGGACCAGCGCTGCGCTACTCTCTTACCCGATGGCGAACTCCGGCGAAGGACGGCCTCCGCTGGGCGAGAGCGATCTGCTCCCAGCGGGGCAGGAGATCCGGTTCGGGAGCCTGCGGTTCCAAACATGTGGCGACGATTACCACATGCGCATCCTTCAGGAGGATCCCAGCGACCAACCGGAGCCTCATCACCAGCTTCCGGCGGCACCGCGACGGCGGAGTCGTCCCGGACCTCGCGCACGACGAGCGCGCGCCGCGAGGCGTGCCGCCGACGTCGGCGACCCCCGTCCCACAAGGGAAGGGGACGTCCTGCAGTCAGGGTCACAGGAGAGGGCTGCTCCCTTCCTCCTAGGGCCCATGTCTGCACCACGCGCTACGACGGCGCATTCCTATCCCTACGGGCTACGCAACTCCGCGGATGCGTACGCCTCCTCCATCCGCGCTACCATGAGCGCGTATGACAACCAGCCTGGTTGCCACCCAGTCTCCAAGCAAGACTTCGCCGATCCGTTGCCCGGCGATTCCCGCACGAAGTCCGATGATGGACACGCATTTATGCGTGGATTCCCTGGTTGGGACTACTCGGGTCACCGCGACCCAGAGGCCTTTATTGCCTTCAAAACAGCGGCGGATTACTGCTTTGGGTATTCCGACGATGAGTATGACCCAACCAGGGAGTGTTTCGTCATCAACGACGGGCAACTCAGCGAGGGATCGACGACCAACGACGATAGAGGGGGTGACGACCAGGGGGACAACGATGGCATAGATCCGATAGGCGCGCAGCCACCGGACCCGTCGGACCACTCTCCTTCCGAGGACGAGCGGCATCCGCACCACCTGCCACGAGTTGCTCGCCCCCACGACTTGGTAAGTGGTGACGTCTCACTACCGGCGCGCTCCGACCACGAGCTGTCTAAACAAGGCGACGAGCACGGCACGGACGCACGACACGCGGGGCGAGTGGCTCAGGCCCGCATCCTTGCCGAAGGCAAAGATGACGAGCTCGCTCCCAGAACGAGCCAGAAGCTCATCGCGGCGGCCGCGCTGCTCCGAGCCATGCCCGAGGCAGCCACCCCTGAAGGGCGGAAGCTGCACCTCGAGGCCCGAAAGCTGGTCGAGACTGCCGCCCGACAACAGGCCGAGAGCTCAGCCTCCCGCCTTCGACGCTCCTCGGCCTCGAAGGGCGAACGAGGAGGGGAGTCATCGGTACGCTCACCCCGGCCTAACGGCAGGGCGCGAGCCCAGTCCCGCGGTGACTCCTGCCGTGACTCGGCGCGGCGCCACGCCAACGAACCACGTACGCCCGAAGCACGAACGCTTCCAGCGAGGGTGCCCGCGAGGTCACGCCTCCGGGACACCCGAGGCGCGGTCGGCGATGGCGATGCTCGCAACACCCTGAATCATATAAGGCAGCGAGAGGGAGCCCGGGCCCACCAACGCGGGCGGACCGACGTTCGGTGGAACCGGGATGCGGTCTCGGAACCGGCGGGAACGCGCGTGTTCAGTCGTAACATCCGCACCGCTCCGATTCCCCCTCGTTTCCGACAGCCTACTACCATCACCAAGTACTCTGGGGAAACTGACCCCAGGGTATGGCTCAACGACTACCGCCTAGCGTGCCAGCTCGGCGGCGCCACAGACGACGCCATGATCATCCGCAATCTGCCACTCCACCTGGCGGATTCCGCGCGGACATGGCTCGAGCACCTGCCCCCGAACCGGATCCGCGACTGGGACGACCTGGTCGAGACGTTCGTGGGAAACTTCCAGGGCACCTACGTGCGTCCTGGGAACACGTGGGACCTTCGAGGTTGCAGGCAAAAACCCGATGAATCTTTGAGGGACTTCATCCGGCGCTTCTCCAAGCACTGCACCGAGCTCCCTAACATCACCGACCATCAAATCATCCACTTCTTCCTCGAGAGCACCACATGCTATAGCTTGGTGTCCAAGTTGGGGAGGAACCCTCCCCCCGACGCGAACCGGCTATTCGAGGTAGCCTCCAAGTACGCTTCGGGGGAGGAGGCGGCGAACGCCATCTTCAACGGCAAGAAGGGAAAGCGCCCCGAAGAGACGACCGCGGAGGGCAGCAAGCCAAGGAAGCCCTCGAGGAAGTAAAATCAAGGCAATAAGGGGAAGAAGTATCCAACCCCTCACGAGAAAGGCAACAACGGCGAACGAAGCCCCGCAGTGGACCCCAGCCACAAGGGGCCTCAAGGCCTTCCATGTGGAGGAGAGTTTTTGATGCCGATGACGTGTTCTTCAGCATGGAACGATCCACCGCCGACGGAAATCCTCGCGAACGCCTGCGACATCCAACAGCTAAGTTGCCTATACCCCTAGAGCGGCTTCAGACCCTCGAACCTTTTTTTACATACTTTCGATTGTACAAACTCTTGTTTAAGTATTTGGCTTAGCTCTCGCAAGTTGTAAACTAATCATGTGGACTCGAGTCCACTCATACTTGAGTGAGGGTTGGTCCTACCCCCGCTAGGACCATGCCTCCCTCGGGGGCCGCAATGGGGACGAACCCCCGAGAAAGTCAATACTTTTACGAAATTCATGTGATATCTCGAGCGTATCGCCAAGTGCTCTTTCGCAACCCTCGAAGGGAAGACACTAGGCGTGAAACGAACAAGGGCAGGGTCGCCTGAGCCGAGTGCTCGCCTACGCCTCGAGGCTACGGCAGCACCTCACTTCCCTCCGCCTAAGTCATTCACGTACGATCGATCCTAGTGGCGACTTCCTTTCGAGGCGCATGCATTAGACACGACGTGCATCGCAGAGATGTCGCATGAAAATAAAACTCGTTTAACGATACAAACGATGTTTAACGAAAATAAGTAGGATGTATGAAAACAAACGAATTGTTCTTACATCAGGAAACGCAAGTCTCTAAACTACTATTTATACTCGGGCTCGATGTCCCGAGGCTTTCAGGGTCCGCTTCAACCATCAAGGTCATCCCAGCCGCCGCCATCTTCGCCCGGGAAAGGACGCTCTTCCGCCGTCAGGGCAGTCGTGCGGTCACTTCGCCCACGCCACGCCTGAAAAGGCGCGCGCACTCCCCCACGAAGTCGCAGTAACTGCCCTAACGGTCATCATGACCCCGCACGAAGAGGGGGAAGGCACATTCAACACACCAACCCTTGAAAGGGCGGCCTGCGTTCTACTGATCAGGGGTTCGAACTCTGGACCTCCGAAGGCTTTCGACAGGGGCCCCAGATCAACCGAGTCAGGGATAATCGACGGTACCCTCGAAGCTCGAGCGCTCGAGGAAGCCAATCGATTATGTTCGAGGCCAGGCAAAGTGCCTAGATCAAGGGACCCCTCGAGGGGGAGCATCGAGCCCTCGACCTCTATCGAATGAGGTCGAGTCCCATCTAGCATACCTTTGCGAAAAGCTTTTACGGGCGTGTCCTATGACCACGAGCCTACCCTCATCGAACGGGGCATGGACGTCCGCTCGAACTACCCGCTATCAGCTCACCCAGGCATCCATGGCTCAATCCCAATCGTGGGAAGCATGGATCGCCTCCTCCTCAGTCCCTCGAAAGGGATCCCGAGGAACGAAGAAAAATTTGGGACATCTCGAGCCAAACGAGGCTCGGGGGCTCCTAGTGCTGTGGACAAACCCACAAGACCGTGTTCCTCCCCACATCGGCCACACCGCGCGGAGCGGAACATGCGGAGAGAACGCTCAAGGCTTCCCCCTCGAAGGGAGGAAGTCATCGTTCTACTGATGAGGGGTTCGAACCTTGGGCCTTCGAAGGGCTTCGACAAGGGCCCCAGATCAACCGAGTCAGGGATAATCAACGGTACCCTCGAAGCTCGAACGCTCGAGGAAACCAACTGATTATGTTCGAGGCCGGGCAAAGTGCCTAGATCGAGGGACCCCTCGAGGGGGAGCATCGAGCCCTCGACCTCTATCGAACGAGGTCGAGTCCTGTCTAGCATACTTTCGCGGAAGGCTTTTATGGACGTGTCCTGTGACCACGAGCCTACCCTTATCGAACGGGGCATGGACGTCCACTCGAACCACCCGTTACCAGCTCAACCAGGCATCCGTGGCTCGATCCCACCGAGGGAAGCACGGGTCGCCTCCTCCTCGACACCCTCGAACAGGGAGCGCGAGGTACGAAAAAAGCTTGAAATCCCCCCAACCTCAGGCGTAGTGGACGAACCCACACCTGAGAGAGCAGCGAATGCTCTGCACATCAAGCTGAGACCTTGAGAGAATGCCAACCACTCTCCCAAGGCCTCGGGGGCTACACCCGCGGGTGCGCTAGCGCGCCCCCACGGATTCTCGGAACCCACGAAGAGATAAAGGCCTCGAAAGCCTCGACGAACTCCAGCCTTCGCGGGATTAAACCTCATCCCTGCGAAGGCTCGGGGGCTACTGTCGGGTACCTACAATAGGGGTACCCCAATCTAGGCCCAAAAACTACTCGGCATCAAGGCCCACAACGACATTAACCCGGCTCCACGGCCCAGCAAAAGCCCGCCATCGCTACGATTCCTCGGGACCCATCCAGCTCGAGGTAAACGACCACCCTCGAGCGGATGGTTTCCGTCTCGATCGAGGTTCGGCGGCCTCGACCCTCACCCTCGAGCGGGTGGTTTCCGTCTCGTTCGAGGCTCAGCGGCCTCGAGGGCGACCCCTACCCTCGAGCGGGGTTTCCGTCTCGTTCGAGGCTCAGCGGCCTCGAGGGCGACCCCTACCCTCGAGCAGGTGGTTTCCGTCTCGATCGAGGCTCGGCGGCCTCGACCCTCACCCTCGAGCGGGCGGTTTCCGTCTCGATCGAGGCTCGGCGGCCTCGACCCTCACCCTCGAGCGGGCGGTTTCCGTCTCGTTCGAGGCTCGGCGGCCTCGAGGACGACCCCTACCCTCGAGGGGGTATCTTCCGTCTCGTTCGAGGGTCGGCGAGCTCGAGCTTGCCATCCAAGCTCGAGCCGGCCTCGCCGGGAACAGCGCCCAACGCACTGCGGTTCACCAGAGTCGTCACGACGCGGTCAAAAAGCAGGGCTCACTGCCCCACGCCATCACCTACTCTTCGGAGAGGACATCGGTCAAATCCACTCGCGACAGTGAACTCTGAGCGCCATACTGCGCGCCAGACCTAACCCTGCCAGCAGCACTGTGCCAACCACTCCTTTGACTTTACCCCCCTACGGACGCACGGCCACCCTCGAAGGCAGCCTCGAAGGAGACCATGGAACGCCGTACGCAAGACACCACCCTCGACGCCGTGAACTGTCACGAGAAGGAAGGACATCACGTCAGCCACTGCCATGTCGTCAGCAGAGTTGGAAGGCGCGATTCCCGCTCGCGCACAGTACGCGGCATGGACGAACAGTGCACTTAGCGACAAACACATGTACTCGCACCCCGCTCCCCTTGGCCTATAAAAGGGGAAGGGAAGCCCATGCGAAAGGGAACGGGAAGACGCAACGAGATCACAAGTCTCAAGCGACACGAACACACGAGTTCATACACACTCTAGAACGCACCCACACATCATAGCCTGGGACTTAGGAGCTCATCTCCTTCTCCCACCTTGCTTGTAAACCCCTACTACGAGCAACACGCAACCAGGTGCATCGCACCCCTGCTGGACGTACGGCCCCGTGGCCGGAACCAGGATAAACCCCCGTCTCTCACTCTCGCCATCGGGAAAACGAGTGGTTAGCACCGCAATCACTCGTCGGTGCCGGTGCGACCAAATCAGGCACCGACA
>RLG_Mopti1-24-Dexi_06B
GTCGGGTACCTACAATAGGGGTACCCCAATCTAGGCCCAAAAACTACTCGGCATCAAGGCCCACAACGACATTAACCCGGCTCCACGGCCCAGCAAAAGCCCGCCATCGCTACGAGTCCTCGGGACCCATCCAGCTCGAGGTAAACGACCACCCTCGAGCGGATGGTTTCCGTCTCGATCGAGGTTCGGCGGCCTCGACCCTCACCCTCGAGCGGGTGGTTCCCGTCTCGTTCGAGGCTCAGCGGCCTCGAGGGCGACCCCTACCCTCGAGCGGGGGTTTCCGTCTCGTTCGAGGCTCAGCGGCCTCGAGGGCGACCCCTACCCTCGAGCAGGTGGTTTCCGTCTCGATCGAGGCTCGGCGGCCTCGACCCTCACCCTCGAGCGGGCGGTTTCCGTCTCGATCGAGGCTCGGCGGCCTCGACCCTCACCCTCGAGCGGGCGGTTTCCGTCTCGTTCGAGGCTCGGCGGCCTCGAGGACGACCCCTACCCTCGAGGGGGTATCTTCCGTCTCGTTCGAGGGTCGGCGAGCTCGAGCTTGCCATCCAAGCTCGAGCCGGCCTCGCCGGGAACAACGTCCAACGCACTGCGGTTCACCAGAGTCGTCACGACGCGGTCAAAAAGCAGGGCTCACTGCCCCACGCCATCACCTACTCTTCGGAGAGGACATCGGTCAAATCCACTCGCGACAGTGAACTCTGAGCGCCATACTGCGCGCCAGACCTAACCCTGCCAGCAGCACTGTGCCAACCACTCCTTTGACTTTACCCCCCTACGGACGCACGGCCACCCTTGAAGGCAGCCTCGAAGGAGACCATGGAACGCCGTACGCAAGACACCACCCTCGACGCCGTGAACTGTCACGAGAAGGAAGGACATCACGTCAGCCACTGCCATGTCGTCAGCAGAGTTGGAAGGCGCGATTCCCGCTCGCGCACAGTACGCGGCATGGACGAACAGTGCACTTAGCGACAAACACATGTACTCGCACCCCGCTCCCCTTGGTCTATAAAAGGGAAAGGGAAGCCCATGCGAAGGGCAACGGGAAGACGCAACGAGATCACAAGTCTCAAGCGACACGAACACACGAGTTCATACACACTCTAGAACGCACCCACACATCATAGCCTGGGACTTAGGAGCTCATCTCCTTCTCCCACCTTGCTTGTAAACCCCTACTACGAGCAACACGCAACCAGGTGCATCGCACCCCTGCTGGACGTACGGCCCCGTGGCCGGAACCAGGATAAACCCCCGTCTCTCACTCTCGCCATCGGGAAAACGAGTGGTTAGCACCGCAATCACTCGTCGGTGCCGGTGCGACCAAATCAGGCACCGACAGTTGGCGCGCCAGGTAGGGGACCAGCGCTGCGCAACTCTCGTTCCCGATGGCGAACTTCGGCGAAGGACGGCCTCCGCTGGGCGAGAGCAATCTGCTCCCAGCGGGGCAGGAGATCCGGTTCGGGAGCCTGCGGTTCCAAACATGTGGCGACGATTACCACATGCGCATCCTCCAGGAGGATCCCAGCGACCAACCGGAGCCTCATCACCAGCCTCCGACGGCACCGCGACGGCGGAGTCGTCCCGGACCTCGCGCACGACGAACGCGCGCTGCAAGGCGCGCCGCCGACGTCGGCAACCCCCATCCCACAAGGGAAGGGGACGTCCTGCAGTCAGGGCCACAGGAGAGGGCTGCTCCCTTCCTCCCAGGGCCCATGTCTGCACCACGCGCTACGACGGCGCATTCCTATCCCTACGGGCTATGCAACTCCGCGGATGCGTACGCCTCCTCCATCCGCGCTACCATGAGCGCGTATGACAACCAGCCTGGTTGCCACCCAGTCTCCAAGCAAGACTTCGCCGATCCGTTGCCCGGCGATTCCCGCACGGAGTCCGATGATGGACACGCATTTATGCGTGGATTCCCTGGTTGGGACTACTCGGGTCTCCCCGACCCAGAGGCCTTTATTGCCTTCAAAACAGCGGCGGATTACTGCTTTGGGTATTCCGACGATGAGTATGACCCAACCAGGGAGTGTTTCGTCATCAACGACGGGCAACTCAGCGAGGGATCGACGACCAACGACGATAGAGGGGGTGACGACCAGGGGGACAACGATGGCATAGATCCGATAGGCGCGCAGCCACCGGACCCGTCGGACCACTCTCCTTCCGAGGACGAGCGGCATCCGCACCACCTGCCACGAGTTGCTCGCCCCCACGACTTGGTAAGTGGTGACGTCTCACTACCGGCGCGCTCCGACCACGAGTTGTCTAAACAAGGCGACGAGCACGGCACGGACGCACGACACGCGGGGCGAGTGGCTCAGGCCCGCATCCTTGCCGAAGGCAAAGATGACGAGCTCGCTCCCAGAACGAGCCAGAAGCTCATCGCGGCGGCCGCGCTGCTCCGAGCCATGCCCGAGGCAGCCACCCCCGAAGGGCGGAAGCTGCACCTCGAGGCCCGAAAGCTGGTCGAGACTGCCGCCCGACAACAGGCCGAGAGCTCAGCCTCCCGCCTTCGACGCTCCTCGGCCTCGAAGGGCGAACGAGGAGGGGAGTCATCGGTACGCTCACCCCGGCCTAACGGCAGGGCGCGAGCCCAGTCCCGCGGCGACTCCTGCCGTGACTCGGCGCGGCGCCACGCCAACGAACCACGTACGCCCGAAGCACGAACGCTTCCAGCGAGGGTGCCCGCGAGGTCACGCCTCCGGGACACCCGAGGCGCGGTCGGCGATGGCGATGCTCGCAACACCCTGAATCATATAAGGCAGCGAGAGGGAGCCCGGGCCCACCAACGCGGGCGGACCGACGTTCGGTGGAACCGGGATGCGGTCTCGGAACCGGCGGGAACGCGCGTGTTCAGTCGTAACATCCGCACCGCTCCGATTCCCCCTCGTTTCCGACAGCCTACTACCATCACCAAATACTCTGGGGAAACGGACCCCAGGGTGTGGTTGAACGACTACCGCCTAGCATGCCAGCTCGGCGGCGCTACAGATGACGCCATGATCATCCGCAATCTGCCACTCCATCTGGCAGATTCCGCGCGGACATGGCTCGAGCACCTGCCCCCGAACCGGATCCGCGACTGGGACGACCTGGTCGAGACCTTCGTGGGAAACTTCCAGGGCACCTACGTGCGCCCTGGGAACACGTGGGACCTTCGAGGTTGCAGGCAAAAACCCGATGAATCTTTGAGGGACTTCATCCGGCGCTTCTCCAAGCGCTGCACCGAGCTCCCTAACATCACCGACCACCAGATCATCCACTTCTTCCTCGAGAGCACCACTAGCTACAACCTAATATGCAAGTTGGGGAGGGACCCTCCCCCCGACGCGAACCGGCTATTCGAGGTAGCCTCCAAATACGCTTCGGGGGAGGAGGCGGCGAACGCCATCTTCAACGGCAAAAAGGGAAAGCGCCCCGAAGAGACGCCCGCGGAGGGCAGCAAGCCAAGGAAGCCCTCGAGGAAGTAAAATCAAGGCAATAAGGGGAAGAAGCATTGAACCCCTCGCGAGAAAGGCAACAACGGCGAACGAAGTCCCCGTAGTGGACCCCAGCCACAGGGGGCCTCGAGGCCTTCCGTGTGGAGGAGAGTCTTTGATGCCGACGACGTGTTCTTCAACATGGGACGACCCACCGCCGACGGAAATCCTCGCGAACGCCTGCGACATCCAACAGCTAAGTTGCTTATACCCCTAGAGCGGCTTCAGCCCCTCGAACCCTTTTGTACATACTTTCGATTGTACAAACTCTTGATTAAGTTTTTGGCTTAGCTCTCGCAAGTTGTGAACTAACCAAGTGGACTCGAGTCCACTCATACTTGAGTGAGGGTTGGTCCTACCCTCGCTAGGACCATCCCTCCCTCGGGGGCTACAATGGGGACGAACCCCCGGAAAAGTCAATACTTTTACGAAATTCTTGTGATGTCTCGAGCGTATCGCCAAGTGCTCTTTTGCAACCCTCGAAGGGAAGACACTAGGCGTGACACGGACAAGGGCAGGTCGCCTGAGCCGAGTGCTCGCCTATGCCTCAAGGCTACGGCAGCACCTCACTTCCCTCCGCCTAAGTCATTCACGTACGATCGATCCTAGTGGCGACTTCCTTTCGAGGCGCATGCATTCGACATGACGTGCATCGCAGAGATGTCGCATGAAAATAAAACTCGTTTAACGATACAAACGATGTTTAACGAAAATAAGTAGGATGTATGAAAACAAACGAATTGTTCTTACATCAGGAAACGCAAGTCTCTAAACTACTATTTATACTCGGGCTCGATGTCCCGAGGCTTTCAGGGTCCGCTTCAACCATCAAGGTCATCCCAGCCGCCGCCATCTTCGCCCGGGAAAGGACGCTCTTCCGCCGTCAGGGCAGTCGTGCGGTCACTTCGCCCACGCCACGCCTAAAAAGGCGCGCGCACTCCCCCACGAAGTCGCAGTAACTGCCCTAACGGTCATCATGACCCCACACGAAGAGGGGGAAGGCACATTCAACACACCAACCCTTGAAAGGGCGGCCTGCGTTCTACTGATCAGGGGTTCGAACTCTGGACCTCCGAAGGGTTTCGACAGGGGCCCCAGATCAACCGAGTCAGGGATAATCGACGGTACCCTCGAAGCTCGAGCGCTCGAGGAAGCCAATCGATTATGTTCGAGGCCAGGCAAAGTGCCTAGATCGAGGGACCCCTCGAGGGGGAGCATCGAGCCCTCGACCTCTATCGAATGAGGTCGAGTCCCATCTAGCATACCTTTGCGAAAAGCTTTTACGGGCGTGTCCTATGACCACGAGCCTACCCTCATCGAACGGGGCATGGACGTCCGCTCGAACTACCCGCTATCAGCTCACCCAGGCATCCATGGCTCGATCCCAATCGTGGGAAGCATGGATCGCCTCCTCCTCAGTCCCTCGAAAGGGATCCCGAGGAACGAAGAAAAATTTGGGACATCTCGAGCCAAACGAGGCTCGGGGGCTCCTAGTGCTGTGGACAAACCCACACGACCGTGTTCCTCCCCACATCGGCCACACCGCGCGGAGCGGAACATGCGGAGAGAACGCTCAAGGCTTCCCCCTCGAAGGGAGGAAGTCATCGTTCTACTGATCAGGGGTTCGAACCTTGGGCCTTCGAAGGGCTTCGACAAGGGCCCCAGATCAACCGAGTCAGGGATAATCAACGGTACCCTCGAAGCTCGAACGCTCGAGGAAACCAACCGATTATGTTCGAGGCCGGGCAAAGTGCCTAGATCGAGGGACCCCTCGAGGGGGAGCATCGAGCCCTCGACCTCTATCGAACGAGGTCGAGTCCTGTCTAGCATACTTTCGCGGAAGGCTTTTATGGACGTGTTCTGTGACCACGAGCCTACCCTTATCGAACGGGGCATGGACGTCCACTCGAACCACCCGTTACCAGCTCAACCAGGCATCCGTGGCTCGATCCCACCGAGGGAAGCACGGGTCGCCTCCTCCTCGACACCCTCGAACAGGGAGCGCGAGGTACGAAAAAAGCTTGAAATCCCCCCAACCTCAGGCGTAGTGGACGAACCCACACCTGAGAGAGCAGCGAATGCTCTGCACATCAAGCTGAGACCTTGAGAGAATGCCAACCACTCTCCCAAGGCCTCGGGGGCTACACCCGCGGGTGCGCTAGCGCGCCGCCACGGATTCTCGGAACCCACGAAGAGATAAAGGCCTCGAAAGCCTCGACGAACTCCAGCCTTCGCGGGATTAAACCTCATCCCTGCGAAGGCTCGGGGGCTACTGTCGGGTACCTACAATAGGGGTACCCCAATCTAGGCCCAAAAACTACTCGGCATCAAGGCCCACAACGACATTAACCTGGCTCCACGGCCCAGCAAAAGCCCGCCATCGCTACGAGTCCTCGGGACCCATCCAGCTCGAGGTAAACGACCACCCTCGAGCGGATGGTTTCCGTCTCGATCGAGGTTCGGCGGCCTCGACCCTCACCCTCGAGCGGGTGGTTCCCGTCTCGTTCGAGGCTCAGCGGCCTCGAGGGCTCCCCTACCCGCGAGCGGGGGTTTCCGTCTCGTTCGAGGCTCAGCGGCCTCGAGGGCGACCCCTACCCTCGAGCAGGTGGTTTCCGTCTCGATCGAGGCTCGGCGGCCTCGACCCTCACCCTCGAGCGGGCGGTTTCCGTCTCGATCGAGGCTCGGCGGCCTCGACCCTCACCCTCGAGCGGGCGGTTTCCGTCTCGTTCGAGGCTCGGCGGCCTCGAGGACGACCCCTACCCTCGAGGGGGTATCTTCCGTCTCGTTCGAGGGTCGGCGAGCTCGAGCTTGCCATCCAAGCTCGAGCCGGCCTCGCCGGGAACAGCGCCCAACGCACTGCGGTTCACCAGAGTCGTCACGACGCGGTCAAAAAGCAGGGCTCACTGCCCCACGCCATCACCTACTCTTCGGAGAGGACATCGGTCAAATCCACTCGCGACAGTGAACTCTGAGCGCCATACTGCGCGCCAGACCTAACCCTGCCAGCAGCACTGTGCCAACCACTCCTTTGACTTTACCCCCCTACGGACGCACGGCCACCCTTGAAGGCAGCCTCGAAGGAGACCATGGAACGCCGTACGCAAGACACCACCCTCGACGCCGTGAACTGTCACGAGAAGGAAGGACATCACGTCAGCCACTGCCATGTCGTCAGCAGAGTTGGAAGGCGCGATTCCCGCTCGCGCACAGTACGCGGCATGGACGAACAGTGCACTTAGCGACAAACACATGTACTCGCACCCCGCTCCCCTTGGTCTATAAAAGGGGAAGGGAAGCCCATGCGAAGGGCAACGGGAAGATGCAACGAGATCACAAGTCTCAAGCGACACGAACACACGAGTTCATACACACTCTAGAACGCACCCACACATCATAGCCTGGGACTTAGGAGCTCATCTCCTTCTCCCACCTTGCTTGTAAACCCCTACTACGAGCAACACGCAACCAGGTGCATCGCACCCCTGCTGGACGTACGGCCCCGTGGCCGGAACCAGGATAAACCCCCGTCTCTCACTCTCGCCATCGGGAAAACGAGTGGTTAGCACCGCAATCACTCGTCGGTGCCGGTCGACCAAATCAGGCACCGACA
>RLG_Mopti1-11-Dexi_01A
GTCGGGTACCTGCAAAAGGGGTACCCCAATCTAAGTCCAAAACTACTTGGCATCAAGGCCCACAACGACATTAACCTGGCTCCACAGCCCAGCAAAGGCCTGCCATCGCTACGAGACCTTGGCACCCGTCCCGCTCGAGGTGAACGATCACCCTCGAGCGGGTGGTTTCCGTCTCGTTCGAGGCTCAGCAGCCTCGAGGACGACCCTTACCCTCGAGCGGGGTTTTCCGTCTCGATCGAGGCTCGGCGGCCTCAACCCTCACCCTCGAGCGGGCGGTTTCCGTCTCGATCGAGGCTCGGCGGCCTCAACCCTCACCCTCGAGCGGGCGGTTTCCGTCTCGATCGAGGCTCGGCGGCCTCGACCCTCACCCTCGAGCGGGCAGTTTCCGTCTCGTTCGAGGCTCAGCAGCCTCGAGGGCGACCCCTACCCTAGAGGGGATATTTTCCGTTCTCGTTCGAGGGTCGGCGAGCTCGAGCTTGCCATCCAAGCTCGAGCCCGCCTCAACGGGAACAACGCCCAATGCCCTGCGACCCATCAGAGTCATCATGACGCGGTCAAAAAGCAGGGATCACTGCTCCACGCCATCACCTACTCCCGGAGAGGACATCGGTCAAATCCACTCGCAACAGTGTACTCTGAGCGCCATGCTGCACGCCAGACCTAACCCTGCCAGCAGCACTGTGCCAACCACTCCTTTGACTTTACCCCCCGCCGGACACGCTGCCACCCTCGAAGGCAACCTCGAAGGAGGCCACGGAGGCTCGAATTGGACCCCGTACGCAAGTTTCCTACCCTCGACGCCGTGAACTGTCACGAGAGGGAAGGACAATACGTCAGCCCCTGCCATGTCGTCAGCGGAGTTGGAAGGCGCGATTCCCGCTCACGCACAGTACGCGGCATGGACGAACAGTGCAAACACATGTACTCGCACCCCGCTCCCCTTGGTCTATAAAAGGGGAAGGGAAGCCCATGCGAATGGAAAAAAGGAACGAGAAGAGCACGAAGACACGCAGAGAACACAAGTCTCATACGCACCCACACACCATAGCCTGGGACTTAGGAGCTTATCTTCTTCTCCCACCTTGCTTGTAAACCCCTACTACAAGCAACACGTAACCAGGTGCATCGCACCCCTGCTGGACGTACGGCCCCGTGGCCGGAACCAGGATAAAACCTCGTCTCTCACTCTCGCCATCGGGAAAACGAGTGGTTAGCACCGCAATCACTCGTCGGTGCCGGTGCGACCAAATCAGGCGCCGACAGTTGGCGCGCCAGGTAGGGTACCAGCGCTGCGCTACTCTCATTCCCGATGACGAACTTCGGCGAAGGACGGCCTCCGCTGGGCGAGAGCAGTCTGCTCCCAGCGAGGCAGGAGATCCGGTTCGGGAGCCTGCGGTTCCAAACATGTGGCGACGATTACCACATGCGCATCCTCCAGGAGGATCCCAGCGACCAACCGGAGCCTCGTCACCAGCTTCCGGCGGCACCGCGACGGCGGAGTCGTCCCGGACCTCGCGCACGACGAGCACGCACCGCAAGGCGTGTCGCCGACGTCAGTAACCCCCATCCCACAAGGGAAAGGGACGTTTTGCGGTCAGGAGCACAGGAGAGGGCTGCTCCCTTCCTCCTAGGGCCCATGGCTGCGCCACGCGCTACAACGGCGCACTCCTATCCCTACGGGCTACGCACCTCCGCGGATGCGTACGCCTCCTTCATCCGCACTGCCATGAGTGCGAACGGCAACCAACCTGGTTGTCACCCAATCTCCAAGCAATACTTCGCCGATCCATTGCCCGGCGATTCTCGCACGGAGTCCGATGATGGACACGCGTTTATGCGTAGACACCCCGGTTGGGACTACTCGGGTCTCCGCGACCCAGAGGCCTTTATTGCCTTTCAAACAGCGGCGGATTACTGCTTCGAGTATTCCGATGATGAGTATGACCCAACCAGGGAGTGTTTCGTCATCAACGACGGACAAGCCAGCGAGGGGTCGACGTCGGACGACGACGGCGGGGGTGACGACCAGGGGAACGACGATGGCATGGATCCGATAGGAGCGCAGCCATCGGACCCATCGGATCACTCTCCTTCCGAGGACGAGCGAGATCCGCGCCACCTGCCACGAGTTAGCGGTGACGTCTCGCCACCGGCGCGCTCCGACCGCGAGCCGGGCAAGCGAGGCGACGAGCACGCCACGAACCCACGACACGCGGGGCGAGTGGCTCAGGCCCGCATCCTTGCCGAAGGCAAAGATGACGAGCTCGCTCCCAGAACGAGCCAGAAGCTCATCGCGGCGGCCACGCTGCTCCGAGCCATGCCCGAGGCAGCCACCCCCGAAGGGCGGAAACTGCACCTCGAGGCCCGAAAGCTGGTCGAGCATGCCGCCCGACAACAGGCCGAGAGCTCAGCCTCCCGCCTTCGACGCCCTTCAGCCTCGAAGGGCGAACGGGGAGAGGAACCCTCGGTACGCTCACCCCGGCCTAACGGCCCAGTCCTGCGGCGACTCCTGCCGTGACTCGGCGCAGCGCCACGCCAACGAGCCACGTACGCCCGAAGCACGAACGCTTCCAACGAGGCGCGGTCGGCGATGGCGATGCTCGCAACACCCTGAATCATATAAGGCAGCGAGAGGGAGCCCGGGCCCACCAACGCGGACGGACCGATGTTCGGTGGAACCGGGATGCGGTCTCGGAACCGGCGGGAACGCACGTGTTCAGTCGTAACATCCGCACCGCTCCGATTCCCCCTCGTTTCCGACAGCCTACCACCATCACCAAGTACTCTGGGGAAACTGACCCCAGGGTATGGCTCAACGACTACCGCCTAGCGTGCCAGCTCGGCGGCGCCACAGACGACGCCATGATCATCCGCAATCTGCCACTCCACCTGGCGGATTCCGCGCAGACATGGCTCGAGCACCTGCCCCCGAACCGGATCCGCGACTGGGACGACCTGGTCGAGACCTTCGTGGGAAATTTCCAGGGCACCTACGTGCGCCCTGGGAACACGTGGGACCTTCGAAGGTGCAGGCAAAAACCCGGTGAATCTCTGAGGGACTTCATCCGGCGCTTCTCCAAGCGTTGCACCGAGCTGCCCGACATCACCGACCATCAGATCATCCACTTCTTCCTCGAGAACACCACATGCTATAGCTTGGTGTCCAAGTTAGGGAGGGACCCTCCCCCCGACGCGAACCGGCTATTCGAGGTAGCCTCCAAATACGCTTCAGGGAAGGAGGCGGCGAACGCCATCTTCAACGGCAAGAAGGGAAAGCGCCCCGAAGAGACGCCCGCGGAGGGCAGCAAGCCAAGGAAGCCCTCGAGGAAGTAAAATCAAGGCAATAAGGGGAAGAAGTATCGAACCCCTCGCGAGAAAGGCAACAGCGGCGAACGAAGTCCCCGTAGTGGACCCCCGCCACAAGGGGCCTCGAGGCCCTCCGTGTGGAGGAGAGTCTTTGATGCCGATGGCGTGTTCTTCAACGTGGGACGACCCACCGCCGACGGAAATCCTCGCGAATGCCTGCGACATCCAACAGTTAAGTTGCTTATACCCCTAGAGCGGCTTCAGCCCCTCGAACCCTTTTGTACATACTTTCGATTGTACAAACTCTTGTTTTAAGTATTTGGCTTAGCTCTCGCAAGTTGTGAACAAATCAAATGGACTCGAGTCCACTCATACTTGAGTGAAGTCCTACCCTCGCTAGGACCATCCCCCCTCGGGGGCCGCAATGGGGGCGAACCCCCGAAAAAGTCAATACTTTTATGAAATTCTTGTGATATCTCGAGCGTATCGCCAAGTGCTCCTTTGCAACCCTCGAAGGGAAGACACTAGGCGTGAAACGGACAAGGGCAGGGTCGCCTGAGCCGAGTGCTCGCCTACGCCTCGAGGCTACGGCAGCACCTCACTTCCCTCCGCCTAAGTCATTCACGTACGATCGATCCTAGTGGCTACTTCCTTTCAAGGCGCATGCATTCGACACGACGTGCATCGCAGAGATACCGCTTGAAAATAAAACTCGTTTTTCGAAATTCTTGTTGATATCTCGAGCGTATCGCCAAGTGCTCTTTCGCAACCCTCGAAGGGAAGACACTAGGCGTGAAACGGACAAGGGCAGGGTCGCCTGAGCCGAGTGCTCGCCTACGCCTCGAGGCTACGGCAGCACCTCACTTCCCTCTGCCTAAGTCATTCACGTACGATCGATCCTAGTGGCGACTTCCTTTCGAGGCGCATGCATTAGACACGACGTGCATCGCAGAGATGTCGCATGAAAATAAAACTCGTTTAACGATACAAACGATGTTTAACGAAAATAAGTAGGATGTATGAAAACAAACGAATTGTTCTTACATCAGGAAACGCAAGTCTCTAAACTACTATTTATACTCGGGCTCGATGACTCGAGGCTTTCAGGGTCCGCTTCAACCATCAAGGTCATCCCAGCCGCCGCCATCTTCGCCCGGGAAAGGACGCTCTTCCACCGTCAGGGCAGTCATGCGGTCACTTCGCCCACGCCACGCCTGAAAAGGCGCGCGCACTCCCCCACGAAGTCGCAGTAACTGCCCTAACGGTCATCATGACCCCGCACGAAGAGGTGGAAGGTACATTCAACACACCAACCCTTGAAAGGGCGGCCTTCATTCTACTGATCAGGGGTTCGAACCTTGGGCCTTCGAAGGGTTTCGACAAGGGCTCCAGATCAACCGAGTCAGGGATAATCGACGGTACCCTCGAAGCTCGAGCGCTCGAGGAAGCCAATCGATTATGTTCGAGGCCAGGCAAAGTGCCTAGATCGAGGGACCCCACGAGGGGGAGCATCGAGCCCTCGACCTCTATCGAACGAGGTCGAGTCCCATCTAGCATACTTTTGCGAAAAGCTTTTACGGGCGTGTCCTATGACCACGAGCCTACCCTCATCGAACGGGGCATGGACGTCCGCTCGAACTACCCGCTATCAGCTCACCCAGGCATCCATGGCTCGATCCCAATCGTGGGAAGCATGGATCGCCCCCTCCTCAGTCCCTCGAAAGGGATCCCGAGGAACGAAGAAAAATTTGGGACATCTCGAGCCAAACGAGGCTCGGGGGCTCCTAGTGCTGTGGACAAACCCACACGACCGTGTTCCTCCCCACATCGGCCACACCGCGCGGAGCGGAACATGCGGAGAGAACGCTCAAGGCTTCCCCCTCGAAGGGAGGAAGTCATCGTTCTACTGATCAGGGGTTCGAACCTTGGGCCTTCGAAGGGTTTCGACAAGGGCCCCAGATCAACCGAGTCAGGGATAATCAACGGTACCCTCGAAGCTCGAACGCTCGAGGAAACCAACCGATTATGTTCGAGGCCGGGCAAAGTGCCTAGATCGAGGGACCCCTCGGGGGGAGCATCGAGCCCTCGACCTCTATCGAACGAGGTCGAGTCCTGTCTAGCATACTTTCGCGGAAGGCTTTTATGGACGTGTCCTGTGACCACGAGCCTACCCTTATCGAACGGGGCATGGACCTCCACTCGAACCACCCGCTACCAGCTCAACCAGGCATCCGTGGCTCGATCCCACCGAGGGAAGCACGGGTCGCCTCCTCCTCAGCACCCTCGAACAGGGAGCGCGAGGCACGAAGAAAGCTCGAAATCCCCCCTACCTCAGGCGCGGTGGACGAACCCACACCTGAGGAAGCAGTAAATGCTCTGCACATCAGGTTGAGACCTTGGGAGAGTGTCAATCACCCTCCCAAGGCCTCGGGGGCTACACCCGCGGGTGCGCTAGCGCGCCCCCACGGATTCTCGGAACCCACGAAGAAACGAAGGCCTCGAAAGCCTCGACGAACTCCAGCCTTCGCGGGATTAAACTTCATCCCTGCGAAGGCTCGGGGGCTACTGTCGGGTACCTGCAAAAGGGGTACCCCAATCTAAGTCCAAAACTACTTGGCATCAAGGCCCACAACGACATTAACCTGGCTCCACAGCCCAGCAAAGGCCTGCCATCGCTACGAGACCTTGGCACCCGTCCCGCTCGAGGTGAACGATCACCCTCGAGCGGGTGGTTTCCGTCTCGTTCGAGGCTCAGCAGCCTCGAGGACGACCCTTACCCTCGAGCGGGGTTTTCCGTCTCGATCAAGGCTCGGCGGCCTCAACCCTCACCCTCGAGCGGGCGGTTTCCGTCTCGATCGAGGCTCGGCGGCCTCAACCCTCACCCTCGAGCGGGCGGTTTCCGTCTCGATCGAGGCTCGGCGGCCTCGACCCTCACCCTCGAGCGGGCAGTTTCCGTCTCGTTCGAGGCTCAGCAGCCTCGAGGGCGACCCCTACCCTAGAGGGGATATTTTCCGTTCTCGTTCGAGGGTCGGCGAGCTCGAGCTTGCCATCCAAGCTCGAGCCCGCCTCAACGGGAACAACGCCCAATGCCCTGCGACCCATCAGAGTCATCATGACGCGGTCAAAAAGCAGGGATCACTGCTCCACGCCATCACCTACTCCCGGAGAGGACATCGGTCAAATCCACTCGCAACAGTGTACTCTGAGCGCCATGCTGCACGCCAGACCTAACCCTGCCAGCAGCACTGTGCCAACCACTCCTTTGACTTTACCCCCCGCCGGACACGCTGCCACCCTCGAAGGCAACCTCGAAGGAGGCCACGGAGGCTCGAATTGGACCCCGTACGCAAGTTTCCTACCCTCGACGCCGTGAACTGTCACGAGAGGGAAGGACAATACGTCAGCCCCTGCCATGTCGTCAGCGGAGTTGGAAGGCGCGATTCCCGCTCACGCACAGTACGCGGCATGGACGAACAGTGCAAACACATGTACTCGCACCCCGCTCCCCTTGGTCTATAAAAGGGGAAGGGAAGCCCATGCGAATGGAAAAAAGGAACGAGAAGAGCACGAAGACACGCAGAGAACACAAGTCTCATACGCACCCACACACCATAGCCTGGGACTTAGGAGCTTATCTCCTTCTCCCACCTTGCTTGTAAACCCCTACTACAAGCAACACGTAACTAGGTGCATCGCACCCCTGCTGGACGTACGGCCCCGTGGCCGGAACCAGGATAAAACCTCGTCTCTCACTCTCGCCATCGGGAAAACGAGTGGTTAGCACCGCAATCACTCGTCGGTGCCGGTGCGACCAAATCAGGCGCCGACA
>RLG_Mopti1-7-Dexi_04A
TGTCGGGTACCTGCAAAAGGGGTACCCCAATCTAGGCCCAAAACTACTTGGCATCAAGGCCCACGACGACATTGACCTGGCTCAACAGCCCAGCAAAGGCCCGCCATCGCTACGAGTCCTCGGACCCATCCAGCTCGAGGTAAACGACCACCCTCGAGCGGATGGTTTCCGTCTCGATCGAGGCTCGGCGGTCTCGACCCCCACCCTCGAGCGGATGGTTTCCGTCTCGATCGAGGCTCGGCGGCCTCGACCCCCACCCTCGAGCGGATGGTTTCCGTCTCGATTGAGGCTCGGCGGCCTCGACCCTCACCCTCGAGCGGGGTTTCCGTCTCGATCGAGGCTCGGCGGCCTCGAGGGCGACCCCTACCCTAGAGCAGGTGGTTTCCGTCTCGTTAAAGGTTTGGTGAACTCGAGCTTGCGACCCCTACCCTCGAGCCTCGAGGGGGTGTTTTCCGTCTCGATCGAGGGTCGGCGAGCTCGAGCTTGCCATCCAAGCTCGAGCCCGCCTCGACGGGAACAGCGCCCAACCCACCGCGGTTCACCAGAGTCGTCACGACGCGGTCAAAAAGCAGGGCTCACTGCCCCACGCCATCACCTACTCTTCGGATAGGACATGACTCTGAGCGCCATGCTGCACGCCAGACCTAACCCTGCCAGCAGCACTGTGCCAACCACTCTTTTGACTTTACCCCCCGCCGGACACGCTGCCACCCTCGAAGGCAACCTCGAAGGAGGCCACGGAGGCTCGAATTGGACCCGTACGCAAGTTACCTACCCTCGACGCCGTGAACTGTCACGAGGAAGGACGATACGTCAGCCCCTGCCATGTCGTCAGCGGAGTTGGAAGGCGCGACTCCCGCTCGCGCACAGTACGCGGCATGGACGAACAGTGCACTTAGCGACAAACACATGTACTCGCACCCCGCTCCCCTTGGTCTATAAAAGGGGAAGGGAAGCCCATGCGAACGAGAACGAGAACGAGAAGAGCACGAAGACACGCAGAGAACACAAGTCTCATACGCACCCACACACCATAGCCTGGGACTTAGGAGCTTATCTCCTTCTTCCACCTTGCTTGTAAACCCCTACTACAAGCAACACGTAACCAGGTGCATCGCACCCCTGCTGGACGTACGGCCCCGTGGCCGGAACCAGGATAAAACCTCGTCTCCCACTCTCGCCATCGGGAAAGCGAGTGGTTAGCACCGCAATCACTCGTCGGTGCCGGTGCGACCAAATCAGGCACCGACAGTTGGCGCGCCAGGTAGGGGACCAGCGCTGCGCTACTCTCATTCCCGATGGCGAACTCCGGCGAAGGACGGCCTCCGCTGGGCGAGAGCAATGTGCTCCCAGCGGGGCAGGAGATCCGGTTCGGGAGCTTGCGGTTCCAAACATGTGGCAACGATTACCATATGCGCATCCTCCAGAAGGATCCCAGCAACCAACCGGAGCCTCACCATCAGCCTCCGGCGACACCGCGACGGCGGAGTCGTCCCGGACCTCGCGCACGACGAGCGCGCGCCGCGAGGCGTGCCGCCGACGTCGGCGACCCCCATCCCACAAGGGAAGGAGGCATCCTGTGGTCAGGGTCACAGGAGAGGGCTGCTCCCTTCCTCCCGGGGCCCATGGCTGCGCCACGCGCTACGACGGCGCACTCCTATCCCTACGGGCTACGCACCTCCGTGGATGCGTACGCCTCCTTCATCCGCACTGCCATGAGTGCGAACGGCAACCAACCTGGTTGTCACCCAGTCTCCAAGCAATACTTCGCCGATCCATTGCCCGGCGATTCTCGCACGGAGTCCGATGATGGACACGCATTTATGCGTAGACACCCCGGTTGGGACTACTCGGGTCTCCGCGACCCAGAGGCCTTTATTGCCTTTCAAACAGCGGCGGATTACTGCTTCGAGTATTCCGATGATGAGTATGACCCAACCAGGGAGTGTTTCGTCATCAACGACGGACAAGCCAGCGAGGGGTCGACGTCGGACGACGACGGTGGGGGTGACGACCAGGGGAACGACGATGGCATGGATCCGATAGGCGCGCAGCCATCGGACCCATCGGATCACTCTCCTTCCGAGGACGAGCGAGATCCGCGCCACCTGCCACGAGTTGGCGGTGACGTCTCACCACCAGCGCGCTCCGACCGCGAGCCGGGCAAGCGAGGCGACGAGCACGCCACGAACGCACGACACGCGGGACGAGTGGCCCAAGCCCGCATCCTTGCTGAAGCCAAAGATGACGAGCTCGCTCCCAGAACAAGCCAGAAGCTCATCGCGGCGGCCGCGCTGCTCCGAGCCATGCCCGAGGCAGCCACCCCCGAAGGGCGGAAGCTGCACCTCGAGGCCCGAAAGCTGGTCGAGACTGCCGCCCGACAACAGGCCGAGAGCTCAGCCTCCCGCCTTCGACGCTCCGCAGCCTCGAAGGGCGAACGAGGAGGGGAGTCATCGGTACGCTCACCCCGGCCTAACGGCAGGGCGCGAGCCCAGTCCTGCGGCGACTCCTGCCGTGACTCGGTGCAGCGCCACGCCAACGAGCCACGTACGCCCGAAGCACGAACGCTTCCAGCGAGGGTGCCCGCGAGGTCACGCCTCCGGGACACCCGAGGCGCGGTCGGCGATGGCGATGTTCGCAACACCCTGAATCATATAAGGCAGCGAGAGGGAGCCCGGGCCCACCAACGCGGGCGGACCGACGTTCGGTGGAACCGGGATGCGGTCTCGGAACCGGCGGGAACGCACGTGTTCAGTCGTAACATCCGCACCGCTCCGATTCCCCCTCGTTTCCGACAGCCTACCACCATCACCAAGTACTCTGGGGAAACTGACCCCAGGGTATGGCTCAACGACTACCGCCTAGCGTGCCAGCTCGGCGGCGCCACAGACGACGCCATGATCATCCGCAATCTGCCACTCCACCTGGCGGATTCCGCGCGGACATGGCTCGAGCACCTGCCCCCGAACCGGATCCGCGACTGGGACGACCTGGTCGAGACCTTCGTGGGAAATTTCCAGGGCACCTACGTGCGCCCTGGGAACACGTGGGACCTTCGAGGGTGCAGGCAAAAGCCCGGTGAATCCCTGAGGGACTTCATCCGGCGCTTCTCCAAGCGTTGCACCGAGCTGCCCGACATCACCGACCATCAGATCATCCACTTCTTCCTCGAGAGCACCACATGCTGTAGCTTGGTGTCCAAGTTGGGGAGGGACCCTCCCCCCGACGCGAACCGGCTATTCGAGGTAGCCTCCAAGTACCCTTCGGGGGAGGAGGTGGCGAACGCCATCTTCAACGGCAAGAAGGGAAAGCGCCCCGAAGAGACGCCCGCGGAGGGCAGCAAGCCAAGGAAGCCCTCGAGGAAGTAAAATCAAGGCAATAAGGGGAAGAAGTATCGAACCCCTGGCGAGAAAGGCAACAATGGCGAACGAAGTCCCCGCAGTGGACCTTAGCCACAAGGGGCCTCTAGGCCTTCCATGTGGAGGAGAGTCTTTGATGCCGACGACGTGTTCTTCAGCATGGGACGACCCACCGCCGACGGAAATCCTCGCGAACACCTGCGACATCCAACAGCTAAGTTGCTTATGCCCCTAGAGCGGCTTCAGCCCCTCGAACCCTTTTTGTACATACTTTCGATTGTACAAACTCTTGTTTAAGTATTTGGCTTAGCTCTCGCAAGTTGTGAACAAATCAAGTGGACTCGAGTCCACTCATACTCGAGCGAGGTTTGGTCCTACCCTCGCTAGGACCATCCCTCCCTCGGGGGCCGCAATGGGGACGAACCCCCGAAAAAGTCAATACTTTTATGAAATTCTTGTGATATCTCGAGCGTATCGCCAAGTGCTCTTTTGCAACCCTCGAAGGGAAGACACTAGGCGTGAAACGGACAAGGGCAGGGTCGCCTGAGCCGAGTGCTCGCCTACACCTTGAGGCTACGGCAGCACCTCACTTCCCTCCGCCTAAGTCATTCACGTACGATCGATCCTAGTGGCTACTTCCTTTCAAGGCGCATGCATTCGACACAACGTGCATCGCAGAGATACCGCTTGAAAATAAAACTCGTTTTTCGAAACTCTTGTGATATCTCGAGCGTATCGCCAAGTGCTCTTTTGCAACCCTCGAAGGGAAGACACTAGGCGTGAAACGGACAAGGGCAGGGTCGCCTGAGCCGAATGCTCGCCTACGCCTCGAGGCTATGGCAGCACCTCGCTTCCCTCCGCCTAAGTCATTCACGTACGATCGATCCTAGTGGTGACTTCCTTTCGAGGCGCATGCATTCGACACGACGTGCATCGCAGAGATGTCGCATGAAAATAAAACTCGTTTAACGATACAAACGATGTTTAACGAAAATAAGTAGGATGTATGAAAACAAACGAATTGTTCTTACATCAGGAAACGCAAGTCTCTAAACTACTATTTATACTCGGGCTCGATGTCCCGAGGCTTTCAGGGTCCGCTTCAACCATCAAGGTCATCCCAGCCGCCGCCATCTTCGCCCGGGAAAGGACGCTCTTCCGCCGTCAGGGCAGTCGTGCGGTTACTTCGCCCACGCCACGCCTGAAAAGGCGTGCACACTCCCCCACGAAGTCGCAGTAACTGCCCTAACGGTCATCATGACCCCGCACGAAGAGGTGGAAGGTACATTCAACACACCAACTCTTGAAAGGGCGGCCTTCGTTCTACTGATCAGGGGTTCGAACCTTGGGCCTTCGAAGGGTTTCGACAAGGGCCCCAGATCAACCGAGTCAGGGATAATCGACGGTACCCTCGAAGCTCGAGCGCTCGAGGAAGCCAATCGATTATGTTCGAGGCCAGGCAAAGTGCCTAAATCGAGGGACCCCTCGAGGGGGAGCATCGAGCCCTCGACCTCTATCGAATGAGGTCGAGTCCCATCTAGCATACCTTTGCGAAAAGCTTTTACGGGCGTGTCCTATGACCACGAGCCTACCCCTATCGAATGGGGCATGGACGTCCGCTCGAACTACCCGCTATCAGCTCACCCAGGCATCCATGGCTCGATCCCAATCGTGGGAAGCATGGATCGCCTCCTCCTCAGTCCCTCGAAAGGGATCCCGAGGAACGAAGAAAAATTTGGGACATCTCGTGCCAAACGAGGCTCGGGGGCTCCTAGTGCTGTGGACAAACCCACACGACCGTGTTCCTCCCCACATCGGCCACACCGCGCGGAGCGGAACATGCGGAGAGAACGCTCAAGGCTTCCCCCTCGAAGGGAGGAAGTCATCGTTCTACTGATCAGGGGTTCGAACCTTGGCCCTTCGAAGGGTTTTGACAAGGGCCCCAGATCAACCGAGTCAGGGATAATCAACGGTAAGCTCGAACGCTCGAGGGAGCCAGCCGATTATGTTCGAGGCCGGGCAAAGTGCCTAGATCGAGGGACCCCTCGAGGGGGAGCATCGAGCCCTCGACCTCTATCGAATGAGGTCGAGTCCCATCTAGCATACTTTGCGAAAGGCTTCTACGGGCGTGTCCTGTGACCACGAGCCTACCCTTATCGAATGGGGTATGGACGTCCGCTCGAACCACCCGTTACCAGCTCAACCAGGCATCCGTGGCTCGATCCCACCAAGGGAAGCACGGGTCGCCTCCTCCTCAGCACCCTCAAACAGGGAGCGCGAGGCACGAAGAAAGCTCGAAATCCACCCTACCTCAGGCACGGTGGACGAACCCACACCTGAGGAAGCAGTAAATGCTCTGCTCATCAGGTTGAGACCTTGGGAGAGTGTCAACCACCCTCCCAAGGCCTCGGGGGCTACACCCGCGGGTGCGCTAGCGCGCCCCCACGGATTCTCGGAACCCACGAAGAGATAAAGGCCTCGAAAGCCTCGACGAACTCCAGCCTTCGCGGGATTAAACCTCATCCCTGCGAAGGCTCGGGGGCTACTGTCGGGTACCTGCAAAAGGGGTACCCCAATCTAGGCCCAAAACTACTTGGCATCAAGGCCCACGACGAGATTGACCTGGCTCAACAGCCCAGCAAAGGCCCGCCATCGCTACGAGCCCTCGGACCCATCCAGCTCGAGGTAAACGACCACCCTCGAGCGGATGGTTTCCGTCTCGATCGAGGCTCGGCGGTCTCGACCCCCACCCTCGAGCGGATGGTTTCCGTCTCGATCGAGGCTCGGCGGCCTCGACCCCCACCCTCGAGCAGATGGTTTCCGTCTCGATTGAGGCTCGGCGGCCTCGACCCTCACCCTCGAGCGGGGTTTCCGTCTCGATCGAGGCTCGGCGGCCTCGAGGGCGACCCCTACCCTCGAGCAGGTGGTTTCCGTCTCGTTCAAGGTTTGGTGAACTCGAGCTTGCGACCCCTACCCTCGAGCCTCGAGGGGGTGTTTTCCGTCTCGATCGAGGGTCGGCGAGCTCGAGCTTGCCATCCAAGCTCGAGCCCGCCTCGACGGGAACAGCGCCCAACCCACCGCGGTTCACCAGAGTCGTCACGACGCGGTCAAAAAGCAGGGCTCACTGCCCCACGCCATCACCTACTCTTCGGATAGGACATGACTCTGAGCGCCATGCTGCACGCCAGACCTAACCCTGCCAGCAGCACTGTGCCAACCACTCTTTTGACTTTACCCCCCGCCGGACACGCTGCCACCCTCCAAGGCAACCTCGAAGGAGGCCACGGAGGCTCGAATTGGACCCGTACGCAAGTTACCTACCCTCGACGCCGTGAACTGTCACGAGGAAGGACGATACGTCAGCCCCTGCCATGTCGTCAGCGGAGTTGGAAGGCGCGACTCCCGCTCGCGCACAGTACGCGGCATGGACGAACAGTGCACTTAGCGACAAACACATGTACTCGCACCCCGCTCCCCTTGGTCTATAAAAGGGGAAGGGAAGCCCATGCGAACGAGAACGAGAACGAGAAGAGCACGAAGACACGCAGAGAACACAAGTCTCATACGCACCCACACACCATAGCCTGGGACTTAGGAGCTTATCTCCTTCTTCCACCTTGCTTGTAAACCCCCACTACAAGCAACACGTAACCAGGTGCATCGCACCCCTGCTGGACGTACGGCCCCGTGGCCGGAACCAGGATAAAACCTCGTCTCCCACTCTCGCCATCGGGAAAGCGAGTGGTTAGCACCGCAATCACTCGTCGGTGCCGGTGCGACCAAATCAGGCACCGAC
>RLG_Mopti1-39-Dexi_01B
TGTCGGGTACCTGCAAAAGGGGTACCCCAATCTAAGTCCAAAACTACTTGGCATCAAGGCCCACAACGACATTAACCTGGCTCCACAGCCCAGCAAAGGCCTGCCATCGCTACGAGACCTTGGCACCCGTCCCGCTCGAGGTGAACGATCACCCTCGAGCGGGTGGTTTCCGTCTCGTTCGAGGCTCAGCAGCCTCGAGGACGACCCTTACCCTCGAGCGGGGTTTTCCGTCTCGATCGAGGCTCGGCGGCCTCAACCCTCACCCTCGAGCGGGCGGTTTCCGTCTCGATCGAGGCTCGGCGGCCTCAACCCTCACCCTCGAGCGGGCGGTTTCCGTCTCGATCGAGGCTCGGCGGCCTCGACCCTCACCCTCGAGCGGGCAGTTTCCGTCTCGTTCGAGGCTCAGCAGCCTCGAGGGCGACCCCTACCCTCGAGGGGATATTTTCCGTTCTCGTTCGAGGGTCGGCGAGCTCGAGCTTGCCATCCAAGCTCGAGCCCGCCTCAACGGGAACAACGCCCAATGCCCTGCGACCCATCAGAGTCATCATGACGCGGTCAAAAAGCAGGGATCACTGCTCCACGCCATCACCTACTCCCGGAGAGGACATCGGTCAAATCCACTCGCAACAGTGTACTCTGAGCGCCATGCTGCACGCCAGACCTAACCCTGCCAGTAGCACTGTGCCAACCACTCCTTTGACTTTACCCCCCGCCGGACACGCTGCCACCCTCGAAGGCAACCTCGAAGGAGGCCACGGAGGCTCGAATTGGACCCCGTACGCAAGTTTCCTACCCTCGACGCCGTGAACTGTCACGAGAGGGAAGGACAATACGTCAGCCCCTGCCATGTCGTCAGCGGAGTTGGAAGGCGCGATTCCCGCTCACGCACAGTACGCGGCATGGACGAACAGTGCAAACACATGTACTCGCACCCCGCTCCCCTTGGTCTATAAAAGGGGAAGGGAAGCCCATGCGAAGGGGAAGAAGGAACGAGAAGAGCACGAAGACACGCAGAGAACACAAGTCTCATACGCACCCACACACCATAGCCTGGGACTTAGGAGCTTATCTCCTTCTCCCACCTTGCTTGTAAACCCCTACTACAAGCAACACGTAACCAGGTGCATCGCACCCCTGCTGGACGTACGGCCCCGTGGCCGGAACCAGGATAAAACCTCGTCTCTCACTCTCGCCATCGGGAAAACGAGTGGTTAGCACCGCAATCACTCGTCGGTGCCGGTGCGACCAAATCAGGCACCGACAGTTGGCGCGCCAGGTAGGGGACCAGCGCTGCGCTACTCTCATTCCCGATGACGAACTTCGGCGAAGGACGGTCTCCGCTGGGCGAGAGCAGTCTGCTCCCAGCGGGGCAAGAGATCCGGTTCGGGAGCCTGCGGTTCCAAACATGTGGCGACGATTACCACATGCGCATCCTCCAGGAGGATCCCAGCGACCAACCGGAGCCTCATCACCAGCTTCCGGCGGCACCGCGACGGCGGAGTCGTCCCGGACCTCGCGCACGACGAGCACGCACCGCTAGGCGTGTCGCCGACGTCAGTAACCCCCATCCCACAAGGGAAGGGGACGTTTTGCGGTCAGGAGCACAGGAGAGGGCTGCTCCCTTCCTCCTAGGGCCCATGGCTGCGCCACGCGCTACGACGGCGCACTCCTATCCCTACGGGCTACGCACCTCCGCGGATGCGTACGCCTCCTTCATCCGTACTGCCATGAGTGCGAACGGCAACCAACCTGGTTGTCACCCAGTCTCCAAGCAATACTTCGCCGATCCATTGCCCGGCGATTCTCGCACGGAGTCCGATGATGGGCACGCATTTATGCGTAGACACCCCGGTTGGGACTACTCGGGTCTCCGCGACCCAGAGGCCTTTATTGCCTTTCAAACAGCGGCGGACTACTGCTTCGAGTATTCCGATGATGAGTATGACCCAACCAGGGAGTGTTTCGTCATCAACGACGGACAAGCCAGCGAGGGGTCGACGTCGGACGACGACGGCGGGGGTGACGACCAGGGGAACGACGATGGCATGGATCCGATAGGAGCGCAGCCATCGGACCCATCGGATCACTCCCCTGCCGAGGACGAGCGAGATCCGCGCCACCTGCCACGAGTTAGCGGTGACGTCTCGCCACCGGCGCGCTCCGACCGCAAGCTGGGCAAGCGAGGCGACGAGCACGCCACGAACCCACGACACGCGGGGCGAGTGGCTCAGGCCCGCATCCTCGCGGAGGGCAAAAACGACGATCTCGCCCCCAGAACGAGCCAGAAGCTCATCGCGGCGGCCGCGCTGCTCCGAGCCATGCCGGAGGCAGCCACCCCCGAAGGGCGAAAACTGCACCTCGAGGCTCAAAAGCTGGTCGAGCATGCCGCCCGACAGCATGCCGAGAGCTCAGCCTCCCGCCTTCGACGCTCCGCAGCCTCGAAGGGCGAACGAGGAGGGGAGTCATCGGTACGCTCACCCCGGCCTAACGGCAGGGCGCGAGCCCAGTCCCGCGGCGACTCCTGCCGTGACTCGGCGCAGCGCCACGCCAACGAGCCACGTACGCCCGAAGCACGAACGCTTCCAGCGAGGGTGCCCGCGAGGTCACGCCTCCGGGACACCCGAGGCGCGGTCGGCGATGGCGATGCTCGCAACACCCTGAATCATATAAGGCAGCGAGAGGGAGCCCGGGCCCACCAACGCAGGCGGACCGACGTTCGGTGGAACCGGGATGCGGTCTCGGAACCGGCGGGAACGCACGTGTTCAGTCGTAACATCCGCACCGCTCCGATTCCCCCTCGTTTCCGACAGCCTACCACCATCACCAAGTACTCTGGGGAAACTGACCCCAGGGTATGGCTCAACGACTACCGCCTAGCGTGCCAGCTCGGCGGCGCCACAGACGACGCCATGATCATCCGCAATCTGCCACTCCACCTGGCGGATTCCGCGCGGACATGGCTCGAGCACCTGCCCCCGAACCGGATCCGCGACTGGGACGACCTGGTCGAGACCTTCGTGGGAAATTTCCAGGGCACCTACGTGCGCCCTGGGAACACGTGGGACCTTCGAAGGTGCAGGCAAAAACCCGGTGAATCTCTGAGGGACTTCATCCGGCGCTTCTCCAAGCGTTGCACCGAGCTGCCCGACATCACCGACCATCAGATCATCCACTTCTTCCTCGAGAACACCACATGCTATAGCTTGGTGTCCAAGTTGGGGAGGGACCCTCCCCCCGACGCGAACCGGCTATTCGAGGTAGCCTCCAAATACGCTTCAGGGGAGGAGGCGGCGAACGCCATCTTCAACGGCAAGAAGGGAAAGCGCCCCGAAGAGACGCCCGCGGAGGGCAGCAAGCCAAGGAAGCCCTCGAGGAAGTAAAATCAAGGCAATAAGGGGAAGAAGTATCGAACCCCTCGCGAGAAAGGCAACAGCGGCGAACGAAGTCCCCGTAGTGGACCCCCGCCACAAGGGGCCTCGAGGCCCTCCGTGTGGAGGAGAGTCTTTGATGCCGATGGCGTGTTCTTCAACGTGGGACGACCCACCGCCGACGGAAATCCTCGCGAACGCCTGCGACATCCAACAGTTAAGTTGCTTATACCCCTAGAGCGGCTTCAGCCCCTCGAACCCTTTTGTACATACTTTCGATTGTACAAACTCTTGTTTTAAGTATTTGGCTTAGCTCTCGCAAGTTGTGAACGAATCAGGTGGACTCGAGTCCACTCATACTTGAGTGAAGTCCTACCCTCGCTAGGACCATCCCCCTCGGGGGCCGCAATGGGGACGAACCCCGAAAAAGTCAATACTTTTATGAAATTCTTGTGATATCTCGAGCATATCGCCAAGTGCTCCTTTGCAACCCTCGAAGGGAAGACACTAGGCGTGAAACGGACAAGGGCAGGGTCGCCTGAGCCGAGTGCTCGCCTACGCCTCGAGGCTACGGCAGCACCTCACTTCCCTCCGCCTAAGTCATTCACGTACGATCGATCCTAGTGGCTACTTCCTTTCAAGGCGCATGCATTCGACACGACGTGCATCGCAGAGATACCGCTTGAAAATAAAACTCGTTTTTCGAAATTCTTGTTGATATCTCGAGCGTATCGCCAAGTGCTCTTTCGCAACCCTCGAAGGGAAGACACTAGGCGTGAAACGGACAAGGGCAGGGTCGCCTGAGCCGAGTGCTCGCCTACGCCTCGAGGCTACGGCAGCACCTCACTTCCCTCCGCCTAAGTCATTCACGTACGATCGATCCTAGTGGCGACTTCCTTTCGAGGCGCATGCATTAGACACGACGTGCATCGCAGAGATGTCGCATGAAAATAAAACTCGTTTAACGATACAAACGATGTTTAACGAAAATAAGTAGGATGTATGAAAACAAACGAATTGTTCTTACATCAGGAAACGCAAGTCTCTAAACTACTATTTATACTCGGGCTCGATGACTCGAGGCTTTCAGGGTCCGCTTCAACCATCAAGGTCATCCCAGCCGCCGCCATCTTCGCCCGGGAAAGGACGCTCTTCCACCGTCAGGGCAGTCATGCGGTCACTTCGCCCACGCCACGCCTGAAAAGGCGCGCGCACTCCCCCACGAAGTCGCAGTAACTGCCCTAACGGTCATCATGACCCCGCACGAAGAGGTGGAAGGTACATTCAACACACCAACCCTTGAAAGGGCGGCCTTCATTCTACTGATCAGGGGTTCGAACCTTGGGCCTTCGAAGGGTTTCGACAAGGGCTCCAGATCAACCGAGTCAGGGATAATCGACGGTACCCTCGAAGCTCGAGCGCTCGAGGAAGCCAATCGATTATGTTCGAGGCCAGGCAAAGTGCCTAGATCGAGGGACCCCACGAGGGGGAGCATCGAGCCCTCGACCTCTATCGAACGAGGTCGAGTCCCATCTAGCATACTTTTGCGAAAAGCTTTTACGGGCGTGTCCTATGACCACGAGCCTACCCTCATCGAACGGGGCATGGACGTCCGCTCGAACTACCCGCTATCAGCTCACCCAGGCATCCATGGCTCGATCCCAATCGTGGGAAGCATGGATCGCCCCCTCCTCAGTCCCTCGAAAGGGATCCCGAGGAACGAAGAAAAATTTGGGACATCTCGAGCCAAACGAGGCTCGGGGGCTCCTAGTGCTGTGGACAAACCCACACGACCGTGTTCCTCCCCACATCGGCCACACCGCGCGGAGCGGAACATGCGGAGAGAACGCTCAAGGCTTCCCCCTCGAAGGGAGGAAGTCATCGTTCTACTGATCAGGGGTTCGAACCTTGGGCCTTCGAAGGGTTTCGACAAGGGCCCCAGATCAACCGAGTCAGGGATAATCAACGGTACCCTCGAAGCTCGAACGCTCGAGGAAACAAACCGATTATGTTCGAGGCCGGGGAAAGTGCCTAGATCGAGGGACCCCTCGGGGGGAGCATCGAGCCCTCGACCTCTATCGAACGAGGTCGAGTCCTGTCTAGCATACTTTCGCGGAAGGCTTTTATGGACGTGTCCTGTGACCACGAGCCTACCCTTATCGAACGGGGCATGGACGTCCACTCGAACCACCCGCTACCAGCTCAACCAGGCATCCGTGGCTCGATCCCACCGAGGGAAGCACGGGTCGCCTCCTCCTCAGCACCCTCGAACAGGGAGCGCGAGGCACGAAGAAAGCTCGAAATCCCCCTACCTCAGGCGCGGTGGACGAACCCACACCTGAGGAAGCAGTAAATGCTCTGCACATCAGGTTGAGACCTTGGGAGAGTGTCAATCACCCTCCCAAGGCCTCGGGGGCTACACCCGCGGGTGCGCTAGCGCGCCCCCACGGATTCTCGGAACCCACGAAGAAACGAAGGCCTCGAAAGCCTCGACGAACTCCAGCCTTCGCGGGATTAAACTTCATCCCTGCGAAGGCTCGGGGGCTACTGTTGGGTACCTGCAAAAGGGGTACCCCAATCTAAGTCCAAAACTACTTGGCATCAAGGCCCACAACGACATTAACCTGGCTCCACAGCCCAGCAAAGGCCTGCCATCGCTACGAGACCTTGGCACCCGTCCCGCTCGAGGTGAACGATCACCCTCGAGCGGGTGGTTTCCGTCTCGTTCGAGGCTCAGCAGCCTCGAGGACGACCCTTACCCTCGAGCGGGGTTTTCCGTCTCGATCGAGGCTCGGCGGCCTCAACCCTCACCCTCGAGCGGGCGGTTTCCGTCTCGATCGAGGCTCGGCGGCCTCAACCCTCACCCTCGAGCGGGCGGTTTCCGTCTCGATCGAGGCTCGGCGGCCTCGACCCTCACCCTCGAGCGGGCAGTTTCCGTCTCGTTCGAGGCTCAGCAGCCTCGAGGGCGACCCCTACCCTCGAGGGGATATTTTCCGTTCTCGTTCGAGGGTCGGCGAGCTCGAGCTTGCCATCCAAGCTCGAGCCCGCCTCAACGGGAACAACGCCCAATGCCCTGCGACCCATCAGAGTCATCATGACGCGGTCAAAAAGCAGGGATCACTGCTCCACGCCATCACCTACTCCCGGAGAGGACATCGGTCAAATCCACTCGCAACAGTGTACTCTGAGCGCCATGCTGCACGCCAGACCTAACCCTGCCAGTAGCACTGTGCCAACCACTCCTTTGACTTTACCCCCCGCCGGACACGCTGCCACCCTCGAAGGCAACCTCGAAGGAGGCCACGGAGGCTCGAATTGGACCCCGTACGCAAGTTTCCTACCCTCGACGCCGTGAACTGTCACGAGAGGGAAGGACAATACGTCAGCCCCTGCCATGTCGTCAGCGGAGTTGGAAGGCGCGATTCCCGCTCACGCACAGTACGCGGCATGGACGAACAGTGCAAACACATGTACTCGCACCCCGCTCCCCTTGGTCTATAAAAGGGGAAGGGAAGCCCATGCGAAGGGGAAGAAGGAACGAGAAGAGCACGAAGACACGCAGAGAACACAAGTCTCATACGCACCCACACACCATAGCCTGGGACTTAGGAGCTTATCTCCTTCTCCCACCTTGCTTGTAAACCCCTACTACAAGCAACACGTAACCAGGTGCATCGCACCCCTGCTGGACGTACGGCCCCGTGGCCGGAACCAGGATAAAACCTCGTCTCTCACTCTCGCCATCGGGAAAACGAGTGGTTAGCACCGCAATCACTCGTCGGTGCCGGTGCGACCAAATCAGGCACCGAC
>RLG_Mopti1-45-Dexi_02B
TGTTGGGTACCTGCAAAAGGGGTACCCCAATCTAAGTCCAAAACTACTTGGCATCAAGGCCCACAACGACATTAACCTGGCTCCACAGCCCAGCAAAGGCCTGCCATCGCTACGAGACCTTGGCACCCGTCCCGCTCGAGGTGAACGATCACCCTCGAGCGGGTGGTTTCCGTCTCGTTCGAGGCTCAGCAGCCTCGAGGACGACCCTTACCCTCGAGCGGGGTTTTCCGTCTCGATCGAGGCTCGGCGTCCTCAACCCTCACCCTCGAGCGGGCGGTTTCCGTCTCGATCGAGGCTCGGCGGCCTCGACCCTCACCCTCGAGCGGGCGGTTTCCGTCTCGATCGAGGCTCGGCGGCCTTGACCCTCACCCTCGAGCGGGCAGTTTCCGTCTCGTTCGAGGCTCAGTAGCCTCGAGGGCGACCCCTACCCTCGAGGGGATATTTTCCGTTCTCGTTCGAGGGTCGGCGAGCTCGAGCTTGCCATCCAAGCTCGAGCCCGCCTCAACGGGAACAACGTCCAATGCCCTGCGACCCATCAGAGTCGACACGACGCGGTCAAAAAGCAGGGCTCACTGCTCCACGCCATCACCTACTCTCCGGAGAAGACATCGGTCAAATCCACTCGCAACAGTGGACTCTGAGCGCCATGCTGCACGCCAGACCTAACCCTGCCAGCAGCACTGTGCCAACCACTCCTTTGACTTTACCCCCCGCCGGACACACTGCCACCCTCGAAGGCAACCTCGAAGGAGGCCACGGAGGCTCGAATTGGACCCCGTACGCAAGTTACCTACCCTCGACGCCGTGAACTGTCACGAGAAGGAAGGACGATACGTCAGCCCCTGCCATGTCGTCAGCGGAGTTGGAAGGCGCGATTCCCGCTCGCGCACAGTACGCGGCATGGACGAACAGTGCACTTAGCGACAAACACATGTACTCGCACCCCGCTCCCCTTGGTCTATAAAAGGGGAAGGGAAGCCCATGCGAAGGGGAGGAGGGGGGGAAGAGCACGAAGACACGCCGAGATCACAAGTCTCAAGCGACACGAACACACGAGTTCATACACACTCTAGAACGCACCCACACATCATAGCCTGGGACTTAGGAGCTTATCTCCTTCTCCCACCTTGCTTGTAAACCCCTACTACAAGCAACACGTAACCCGGTGCATCGCACCACTGCTGGACGTACGGCCCCGTGGCCGGAACCAGGATAAAACCCTTGTCTCTCACTCTCGCCATCGGGAAAACGAGTGGTTAGCACCGCAATCACTCGTCGGTGCCGGTGCGACCAAATCAGGCACCGACAGTTGGCGCGCCAGGTAGGGGACCAGCGCTGCGCTGCTCTCATTCCCGATGACGAACTCCGGCGAAGGACGGCCTCCGCTGGGCGAGAGTAATCTGCTCCCAGCGGGGCAGGAGATCCGGTTCGGGAGCCTGCGGTTCCAAACATGTGGCGACGATTACCACATGCGCATCCTCCAGCAGGATCCAAGCGACCAACCGGAGCCTCATCACCAGCTTCCGGCGACACCACGACGACGGAGTCGTCCCGGACCTCGCGCACGACGAGCGCGCGCCGCGAGGCGCGCCGCCGGCGTCGACATTCCCCCTCCCGCGAGGGAAGGGGACGTCCTGCAGTCAGGGTCACAGGAGAGGGCTGCTCCCTTCCTCCCAGGGCCCATGTCTGCACCACGCGCTACGACGGCGCACTCCTATCCCTACGGGCTACGCACCTCCGCGGATGCGTACGCCTCCTTCATCCGCACTGCCATGAGTGCGAACGGCAACCAACCTGGTTGTCACCCAGTCTCCAAGCAATACTTCGCCGATCCATTGCCCGGCGATTCTCGCACGGAGTCCGATGATGGACACGCGTTTATGCGTAGACACCCCGGTTGGGACTACTTGGGTCTCCGCGACCCAGAGGCCTTTATTGCCTTTCAAACAGCGGCGGATTACTGCTTCGAGTATTCCGATGATGAGTATGACCCAACCAGGGAGTGTTTCGCCATCAACGATGGACAAGCCAGCGAGGGGTCGACGTCGGACGACGACGGCGGAGGTGACGACCAGGGGAACGACGATGGCATGGATCCGATAGGCGCGCAGCCATCGGACCCATCGGATCACTCTCCTTCCGAGGACGAGCGAGATCCGCGCCGCCTGCCACGAGTTAGCGGTGACGTCTCGCCACCGGCGCGCTCCGACCGCGAGCCGGGCAAGCGAGGCAACGAGCAGGCCACGAACCCACGACACGCGGGGCGAGTGGCTCAGGCCCGCATCCTTGCCGAGGGCAAAGACGACGATCTCGCCCCCAGAACGAGCCAGAAGCTCATCGCGGCGGCCGCGCTGCTCCGAGCCATGCCGGAGGCAGCCACCCCCGAAGGGCGAAAACTGCACCTCGAGGCTCAAAAGCTGGTCGAGCATGCTGCCCAACAGCATGCCGAGAGCTCAGCCTCCCGCCTTCGACGCTCCGCAGCCTCGAAGGGTGAACGAGGAGGGGAGTCATCGGTACGCTCACCCCGGCCTAACGGCAGGGCGCGAGCCCAGTCCCGCGGCGACTCCTGCTGTGACTCGGCGCAGCGCCACGCCAACGAACCACGTACGCCCGAAGCACGAACGCTTCCAGCGAGGGTGCCCGCGAGGTCACGCCTCCGGGACACCCGAGGCGCGGTCGGCAATGGCGATGCTCGCAACACCCTGAATCATATAAGGCAGCGAGAGGGAGCTCGGGCCCACCAACGCGGGCGGACCGACGTTCGGTGGAACCGGGATACGGTCTCGGAACCGGCGGGAACGCACGTGTTCAGTCGTAACATCCGCACCGCTCCGATTCCCCCTCGTTTCCGACAGCCTACCACCATCACCAAGTACTCTGGGGAAACTGACCCCAGGGTATGGCTCAACGACTACCGCCTAGCGTGCCAGCTCGGCGGCGCCACAGACGACGCCATGATCATCCGCAATCTGCCACTCCACCTGGCGGATTCCGCGCAGACATGGCTCGAGCACCTGCCCCCGAACCGGATCCGCGACTGGGACGACCTGGTCGAGACCTTCGTGGGAAATTTCCAGGGCACCTACGTGCGCCCTGGGAACATGTTGGACCTTCGAGGGTGCAGGCAAAAACCCGATGAATCTCTGAGGGACTTCATCCGACGCTTCGCCAAGCGTTGCACCGAGCTGCCCGACATCACCGACCATCAGATCATCCACTTCTTCCTCGAGAGCACCACATGCTATAGCTTGGTGTCCAAGTTGGGGAGGGACCCTCCCCCCGACGCGAACCGGCTATTCGAGGTAGCCTCCAAGTACGCTTCGGGGGAGGAGGCGGCGAACGCCATCTTCAACGGCAAGAAGGGAAAGCGCCCCGAAGAGACGCCCGCGGAGGGCAGCAAGCCAAGGAAGCCCTCGAGGAAGTAAAATCAAGGCAATAAGGGGAAGAAGTATCGATCCCCTCGCGAGAAAGGCAACAATGGCGAACGAAGTCCCCGCAGTGGACCTCAGCCACAAGGGGCCTCGAGGCCTTCCATGTGGAGGAGAGTCTTTGATACCGACGACGTGTTCTTCAGCATGGGACGACCCACCGCCGACGGAAATCCTCGCGAACACCTGCGACATCCAACAGCTAAGTTGCTTATGCCCCTAGAGCGGCTTCAGCACCTCGAACCCTTTTTGTACATACTTTCGATTGTACAAACTCTTGTTTAAGTATTTGGCTTAGCTCTCGCAAGTTGTGAACAAATCAAGTGGACTCGAGTCCACTCATACTTGAGTGAGGTTTGGTCTTACCCTCGCTAGGACCATCCCTCCCTCGGGGGCCGCAATGGGGACGAACCCCCGAAAAGGTCAATACTTTTATGAAATTCTTGTGATATCTCGAGCGTATCGCCAAGTGCTCTTTTGCAACCCTCGAAGGGAAGACACTAGGCGTGAAACGGACAAGGGCAGGGTCGCCTGAGCCGAGTGCTCGCCTACGCCTCGAGGCTACGGCAGCACCTCACTTCCCTCCGCCTAAGTCATTCACGTACGATCGATCCTAGTGGCTACTTCCTTTCAAGGCGCATGCATTCGACACAACGTGCATCGCAGAGATACCGCTTGAAAATAAAACTCGTTTTTCGAAACTCTTGTGATATCTCGAGCGTATCGCCAAGTGCTCTTTTGCAACCCTCGAAGGGAAGACACTAGGCGTGAAACGGACAAGGGCAGGGTCGCCTGAGCCGAATGCTCGCCTACGCCTCGAGGCTATGGCAGCACCTCACTTCCCTCCGCCTAAGTCATTCACGTACGATCGATCCTAGTGGCGACTTCCTTTCGAGGCACATGCATTCGACACGACGTGCATCGCAGAGATGTCGCATGCAAATAAAACTCGTTTAACGATACAAACGATGTTTAACGAAAATAAGTAGGATGTATGAAAACAAACGAATTGTTCTTACATCAGGAAACGCAAGTCTCTAAACTACTATTTATACTCGGGCTCGATGTCTCGAGGCTTTCAGGGTCCGCTTCAACCATCAAGGTCATCCCAGCCGCCACCATCTTCGCCCGGGAAAGGACGCTCTTCCGCCGTCAGGGCAGTCGTGCGGTCACTTCGCCCACGCCACGCCTGAAAAGGCGCGCGCACTCCCCCACGAAGTCGCAGTAACTGCCCTAACGGTCATCATGACCCCGCACGAAGAGGTGGAAGGTACGTTCAACACACCAACCCTTGAAAGGGCGGCCTTCGTTCTACTGATCAGGGGTTCGAACTCTGCACCTCCGAAGGGTTTCGACAGGGGCCCCAGATCAACCGAGTCAGGGATAATCGACGGTACCCTCGAAGCTCGAGCGCTCGAGGAAGCCAATCGATTATGTTCGAGGCCAGGCAAAGTGCCTAGATCGAGGGACCCCACGAGGGGGAGCATCGAGCCCTCGACCTCTATCGAACGAGGTCGAGTCCCATCTAGCATACTTTTGCGAAAAGCTTTTACGGGCGTGTCCTATGACCACGAGCCTACCCTCATCGAACGGGGCATGGACGTCCGCTCGAACTACCCGCTATCAGCTCACCCAGGCATCCATGGCTCGATCCCAATCGTGGGAAGCATGGATCGCCCCCTCCTCAGTCCCTCGGGATCCCGAGGAACGAAGAAAAATTTGGGACATCTCGAGCCAAACGAGGCTCGGGGGCTCCTAGTGCTGTGGACAAACCCACACGACCGTGTTCCTCCCCACATCGGCCACACCGCGCGGAGCGGAACATGCGGAGAAAACGCTCAAGGCTTCCCCCTCGAAGGGAGGAAGTCATCGTTCTACTGATCAGGGGTTCGAACCTTGGGCCTTCGAAGGGTTTCGACAAGGGCCCAGATCAACCGAGTCAGGGATAGTCAACGGTACCCTCGAAGCTCGAACGCTCGAGGAAACCAACCGATTATGTTCGAGGCCGGGCAAAGTGCCTAGATCGAGGGACCCCTCGAGGGGAGCATCGAGCCCTCGACCTCTATCGAACGAGGTCGAGTCCTGTCTAGCATACTTTCGCGGAAGGCTTTTATAGACGTGTCCTGTGACCACGAGCCTACCCTTATCGAACGGGGCATGGACGTCCACTCGAACCACCCGCTACCAGCTCAACCAGGCATCCGTGGCTCGATCCCACCGAGGGAAGCACGGGTCGCCTCCTCCTCAGCACCCTCGAACAGGGAGCGCGAGGCACGAAGAAAGCTCGAAATCCCCCTACCTCAGGCGCGGTGGACGAACCCACACCTGAGGAAGCAGTAAATGCTCTGCACATCAGGTTGAGACCTTGGGAGAGTGTCAATCACCCTCCCAAGGCCTCGGGGGCTACACCCGCGGGTGCGCTAGCGCGCCCCCACGGATTCTCGGAACCCACGAAGAAACGAAGGCCTCGAAAGCCTCGACGAACTCCAGCCTTCGCGGGATTAAACTTCATCCCTGCGAAGGCTCTGGGGCTACTGTTGGGTACCTGCAAAAGGGGTACCCCAATCTAAGTCCAAAACTACTTGGCATCAAGGCCCACAACGACATTAACCTGGCTCCACAGCCCAGCAAAGGCCTGCCATCGCTACGAGACCTTGGCACCCGTCCCGCTCGAGGTGAACGATCACCCTCGAGCGGGTGGTTTCCGTCTCGTTCGAGGCTCAGCAGCCTCGAGGACGACCCTTACCCTCGAGCGGGGTTTTCCGTCTCGATCGAGGCTCGGCGGCCTCAACCCTCACCCTCGAGCGGGCGGTTTCCGTCTCGATCGAGGCTCGGCGGCCTCGACCCTCACCCTCGAGCGGGCGGTTTCCGTCTCGATCGAGGCTCGGCGGCCTTGACCCTCACCCTCGAGCGGGCAGTTTCCGTCTCGTTCGAGGCTCAGCAGCCTCGAGGGCGACCCCTGCCCTCGAGGGGATATTTTCCGTTCTCGTTCGAGGGTCGGCGAGCTCGAGCTTGCCATCCAAGCTCGAGCCCGCCTCAACGGGAACAACGCCGAATGCCCTGCGACCCATCAGAGTCGACACGACGCGGTCAAAAAGCAGGGCTCACTGCTCCACGCCATCACCTACTCTCCGGAGAAGACATCGGTCAAATCCACTCGCAACAGTGGACTCTGAGCGCCATGCTGCACGCCAGACCTAACCCTGCCAGCAGCACTGTGCCAACCACTCCTTTGACTTTACCCCCCGCCGGATACGCTGCCACCCTCGAAGGCAACCTCGAAGGAGGCCACGGAGGCTCGAATTGGACCCCGTACGCAAGTTACCTACCCTCGACGCCGTGAACTGTCACGAGAAGGAAGGACGATACGTCAGCCCCTGCCATGTCGTCAGCGGAGTTGGAAGGCGCGATTCCCGCTCGCGCACAGTACGCGGCATGGACGAACAGTGCACTTAGCGACAAACACATGTACTCGCACCCCGCTCCCCTTGGTCTATAAAAGGGGAAGGGAAGCCCATGCGAAGGGGAGGAGGGGGGAAGAGCACGAAGACACGCCGAGATCACAAGTCTCAAGCGACACGAACACACGAGTTCATACACACTCTAGAACGCACCCACACATCATAGCCTGGGACTTAGGAGCTTATCTCCTTCTCCCACCTTGCTTGTAAACCCCTACTACAAGCAACACGTAACCCGGTGCATCGCACCACTGCTGGACGTACGGCCCCGTGGCCGGAACCAGGATAAAACCCTTGTCTCTCACTCTCGCCATCGGGAAAACGAGTAGTTAGCACCGCAATCACTCGTCGGTGCCGGTGCGACCAAATCAGGCACCGAC
>RLG_Mopti1-50-Dexi_03A
TGTTGGGTACCTGCAAAAGGGGTACCCCAATCTAAGTCCAAAACTACTTGGCATCAAGGCCCACGACGACATTGACCTGGCTCAACAGCCCAGCAAAGGCCCGCCATCGCTACGAGTCCTCGGCCCCATCCAGCTCGAGATAAACGATTACCCTCGAGCGGGAGGTTTCCGTCTCGTTCGAGGCTCAGCGGCCTCGAGGACGACCCCTACCCTCGAGCGGGTGGTTTCCGTCTCGTTCGAGGCTCAGCAGCCTCGAGGGCGACCCCTACCCTCGAGCGGGTAGTTTCCGTCTCGTTCGAGGCTCAGCAGCCTCGAGGGCGACCCCTACCCTCGAGCGGGTAGTTTCCGTCTCGTCCGAGGCTCAGCAGCCTCGAGGGCGACCCCTACCCTCGAGCGGGTAGTTTCCGTCTCGTTCGAGGCTCAGCAGTCTCGAGGGCGACCCCTACCCTCGAGCGGGTAGTTTCCGTCTCGTCCGAGGCTCAGCAGCCTCGAGGGCGACCCCTACCCTCGAGCGGGTAGTTTCCGTCTCGTTCGAGGCTTGACGAACTCGAGCTTGCGATCCAAGCTCGAGTCGGCCTCGCCGGGAACAGCGCCCGGGACTCTTCAACCCATCAGAGTCATCATGACACGGTCAAAAAGCAGGGATCACTGCTCCACGCCATCACCTACTCCCGGAGAGGACATCGGTCAAATCCACTCGCAACAGTGGACTCTGAGCGCCATGCTGCACGCCAGGCCTAACCCTGCCTAGCAGCACTGTGCCAACCAGTCCTTTGACTTTACCCCCCGCCGGACACGCTGCCACCCTCGAAGGAGGCCACGGAGGCTCGAATTGGACCCCGTACGCAAGACACCACCCTCGACGCCGTGAACTGTCACGAGAGGGAAGGACAATACGTCTGCCCCTGCCATGTCGTCAGCGGAGTTGGAAGGCGCGATTCCCGCTCGCGCACAGTACGCGGCATGGACGAACAGTGCACTTAGCGACAAACACATGTACTCGCACCCCGCTCCCCTTGGTCTATAAAAGGGGAAGGGAAGCCCATGCGAAGGGCAACGAGAAGAGCACGAAGACACGCAGAGAACACAAGTCTCATACGCACCCACACACCATAGCCTGGGACTTAGGAGCTTATCTCCTTCTCCCACCTTGCTTGTAAACCCCTACTACAAGCAACACGTAACCAGGTGCATCGCACCCCTGCTGGACGTACGGCCCCGTGGCCGGAACCAGGATAAAACCTCGTCTCCCACTCTCGCCATCGGGAAAGCGAGTGGTTAGCACCGTAATCACTCGTCGGTGCCGGTGCGACCAAATCAGGCACCGACAGTTGGCGCGCCAGGTAGGGGGCCAGCGCTGCGCTACTCTCATTCCCGATGACGAACTTCGGCGAAGGACGGCCTCCGCTGGGCGAGAGCAGTCTGCTCCCAGCGGGGCAGGAGATCCAGTTCGGGAGCTTGCGGTTCCAAACATGTGGCGACGATTACCATATGCGCATCCTCCAGAAGGATCCCAGCAACCAACCGGAGCCTCACCATCAGCCTCCGGCGACACCGCGACGGCGGAGTCGTCCCGGACCACGCGCACGACGAACGCGCGCTGCGAGGCGCGCCGCCGACATCGGCGACCCCCATCCCACAAGGGAAGGAGGCATCCTGTGGTCAGGGTCACAGGAGAGGGCTGCTCCCTTCCTCCCGGGGCCCATGGCTGCGCCACGCGCTACGACGGCGCACCCCTATCCCTACGGGCTACGCAACTCCGCGGATGCGTACGCCTCCTTCATCCGCACTGCCATGAGTGCGAACGTCAACCAACCTGGTTGTCACCCAGTCTCCAAGCAATACTTCGCCGATCCATTGCCCGGCGATTCTCGCACGGAGTCCGATGATGGACACGCATTTATGCGTAGACACCCCGGTTGGGACTACTCGGGTCTCCGCGACCCAGAGGCCTTTATTGCCTTTCAAACAGCGGCGGATTACTGCTTCGAGTATTCCGATGATGAGTATGACCCAACCAGGGAGTGTTTCGTCATCAACGACGGACAAGCCAGCGAGGGGTCGACGTCGGACGACGACGGCGGGGGTGACGACCAGGGGAACGACGATGGCATGGATCCGATAGGCGCGCAGCCATCGGACCCATCGGATCACTCTCCTTCCGAGGACGAGCGAGATCCGCGCCACCTGCCACGAGTTAGCGGTGACGTCTCGCCACCGGCGCGCTCCGACCGCGAGCCGGGCAAGCGAGGCGACGAGCACGCCACGAACCCACGACACGCGGGGCGAGTGGCTCAGGCCCGCATCCTCGCTGAGGGCAAAGACGACGATCTCGCCCCCAGAACGAGCCAGAAGCTCATCGCGGCGGCCGCGCTGCTCCGAGCCATGCCGGAGCCAGCCACCCCCGAAGGGCGAAAACTGCACCTCGAGGCTCAAAAGCTGGTCGAGCATGCTGCCTGACAGCATGCCGAGAGCTCAGCCTCCCGCCTTCGACGCTCCGCAGCCTCGAAGGGCGAACGAGGAGGGGAGTCATCGGTACGCTCACCCCGGCCTAACGGCAGGGCGCGAGCCCAGTTCCGCGGCGACTCCTGCCGTGACTCGGCGCAGCGCCACGCCAACGAACCACGTACGCCCGAAGCACGAACGCTTCCAGCGAGGGTGCCCGCGAGGTCACGCCTCCGGGACACCCGAGGCGCGGTCGGCGATGGCGATGCTCGCAACACCCTGAATCATATAAGGCAGCGAGAGGGAGCCCGGGCCCACCAACGCGGGCGGACCGACGTTCGGTGGAACCGGGATGCGGTCTCGGAACCGGCGGGAACGCACGTGTTCAGTCGTAACATCCGCACCGCTCCGATTCCCCCTCGTTTCCGACAGCCTACCACCATCACCAAGTACTCTGGGGAAACTGACCCCAGGGTATGGCTCAACGACTACCGCCTAGCGTGCCAGCTCGGCGGCGCCACAGACGACGCCATGATCATCCGCAATCTGCCACTTCACCTGGCGGATTCCGCGCGGACTTGGCTCGAGCACCTGCCCCCGAACCGGATCCGCGACTGGGACGACCTGGTCGAGACCTTCGTGGGAAATTTCCAGGGCACCTACGTGCGCCCTGGGAACACGTGGGACCTTCGAGGGTGCAGGCAAAAACCCGATGAGTCTCTGAGGGACTTCATCCGGCGCTTCTCCAAGCGCTGCACCGAGCTCCCTAACATCACCGACCACCAGATCATCCACTCCTTCCTCGAGAGCACCACATGCTATAGCTTGGTGGGCAAGTTGGGGAGGAACCCTCCCCCCGACACGAACCGGCTATTCGAGGTAGCCTCCAAGTACGCTTCGGGGGAGGAAGCGGCGAACGCCATCTTCAACGGCAAGAAGGGAAAGCGCCCCGAAGAGACGCCCGCGGAGGGCAGCAAGCCAAGGAAGCCCTCGAGGAAGTAAAATCAAGGCAATAAGGGGAAGAAGTATCGAACCCCTCGCGAGAAAGGCAACAGCGGCGAATGAAGTCCCCGTAGTGGACCCCAGCCACAAGGGGCCTCGAGGCCTTCCGTGTGGAGGAGAGTCTTTGATGCCGATGGCGTGTTCTTCAGCATGGGACGACCCATCGCCGACGGAAATCCTCGCGAACGCCTGCGACATCCAACAGCTAAGTTGCTTATACCCCTAGAGCGGCTTCAGCCCCTCGAACCCTTTTGTACATACTTTCGATTGTACAAACTCTTGTTTAAGTATTTGGCTTAGCTCTCGCAAGTTGTGAACGAATCAGGTGGACTCGAGTCCACTCATACTTGAGTAAGGTTTGGTCCTACCCTCGCTAGGACCATCCCTCCCTCGGGGGCCGCAATGGGGACGAACCCCCAAAAAAGTCAATACTTTTATGAAATTCTTGTGATATCTCGAGCGTATCGCCAAGTGCTCCTTTGCAACCCTCGAAGGGAAGACACTAGGCGTGAAACGGACAAGGGCAGGGTCGCCTGAGCCGAGTGCTCGCCTACACCTCGAGGCTACGGCAGCACCTCACTTCCCTCCGCCTAAGTCATTCACGTACGATCGATCCTAGTGGCTACTTCCTTTCAAGGCGCATGCATTCGACACAACGTGCATCGCAGAGATACCGCTTGAAAATAAAACTCGTTTTTCGAAATTCTTGTGATATCTCGAGCGTATCGCCAAGTGCTCTTTTGCAACCCTCGAAGGGAAGACACTAGGCGTGAAACGGACAAGGGCAGGGTCGCCTGAGCCGAATGCTCGCCTACGCCTCGAGGCTATGGCAGCACCTCACTTCCCTCCGCCTAAGTCATTCACGTACGATCGATCCTAGTGGCGACTTCCTTTCGAGGCGCATGCATTCGACACGACGTGCATCGCAGAGATGTCGCATGAAAATAAAACTCGTTTAACGATACAAACGATGTTTAACGAAAATAAGTAGGATGTATGAAAACAAACGAATTGTTCTTACATCAGGAAACACAAGTCTCTAAACTACTATTTATACTCGGGCTCGATGTCCTGAGGCTTTCAGGGTCCGCTTCAACCATCAAGGTCATCCCAGCCGCCGCCATCTTCGCCCGGGAAAGGACGCTCTTCCGCCGTCAGGGCAGTCGTGCGGTCACTTCGCCCACGCCACGCCTGAAAAGGCGTGCACACTCCCCCACGAAGTCGCAGTAACTGCCCTAACGGTCATCATGACCCCGCGCGAAGAGGTGGAAGGTACATTCAACACACCAACCCTTGAAAGGGCGGCCTTCGTTCTACTGATCAGGGGTTCGAACCTTGGGCCTTCGAAGGGTTTCGACAAGGGCCCCAGATCAACCGAGTCAGGGATAATCGACGGTACCCTCGAAGCTCGAGCGCTCGAGGAAGCCAATCGATTATGTTCGAGGCCAGGCAAAGTGCCTAGATCGAGGGACCCCTCGAGGGAGAGCATCGAGCCCTCGACCTCTATCGAATGAGGTCGAGTCCCATCTAGCATACCTTTGCGAAAAGCTTTTACGGGCGTGTCCTATGACCACGAGCCTACCCCTATCGAATGGGGCATGGACGTCCGCTCGAACTACCCGCTATCAGCTCACCCAGGCATCCATGGCTCGATCCCAATCGTGGGAAGCATGGATCGCCTCCTCCTCAGTCCCTCGAAAGGGATCCCGAGGAACGAAGAAAAATTTGGGACATCTCGAGCCAAACGAGGCTCGGGGGCTCCTAGTGCTGTGGACAAACCCACACGACCGTGTTCCTCCCCACATCGGCCACACCGCGCGGAGCGGAACATGCGGAGAGAACGCTCAAGGCTTCCCCCTCGAAGGGAGGAAGTCATCGTTCTACTGATCAGGGGTTCGAACCTTGGGCCTTCGAAGGGTTTCGACAAGGGCCCCAGATCAACTGAGTCAGGGATAATCAACGGTACCCTCGAAGCTCGAACGCTCGAGGAAACCAACCGATTATGTTCGAGGCCGGGCAAAGTGCCTAGATCGAGGGACCCCTCGAGGGGGAGCATCGAGCCCTCGACCTCTATCGAACGAGGTCGAGTCCTGTCTAGCATACTTTCGCGGAAGGCTTTTATGGACGTGTCCTGTGACCACAAGCCTACCCTTATCGAACGGGGCATGGACGTCCACTCGAACCACCCGTTACCAGCTCAACCAGGCATCCGTGGCTCGATCCCACCGAGGGAAGCACGAGTCGCCTCCTCCTCGACACCCTCGAACAGGGAGCGCGAGGAACGAAGAAAGCTTGAAATCCCCCCAACCTCAGGCGTAGTGGACGAACCCACACCTAAGAGACCAGCGAATGCTCTGCACATCAAGCTGAGACCTTGAGAGAATGCCAACCACTCTCCCAAGGCCTCGGGGGCTACACCCGCGGGTGCCCTAGCGCGCTCCCACGGATTCTCGGAACCCACGAAGAGATAAAGGCCTCGAAAGCCTCGACGAACTCCAGCCTTCGCGGGATTAAACTTCATCCCTGCGAAGGCTCGGGGGCTACTGTTGGGTACCTGCAAAAGGGGTACCCCAATCTAAGTCCAAAACTACTTGGCATCAAGGCCCACGACGACATTGACCTGGCTCAACAGCCCAGCAAAGGCCCGCCATCGCTACGAGTCCTCGGCCCCATCCAGCTCGAGGTAAACGATTACCCTCGAGCGGGAGGTTTCCGTCTCGTTCGAGGCTCAGCGGCCTCGAGGACGACCCCTACCCTCGAGCGGGTGGTTTCCGTCTCGTTCGAGGCTCAGCAGCCTCGAGGGCGACCCCTACCCTCGAGCGGGTAGTTTCCGTCTCGTTCGAGGCTCAGCAGCCTCGAGGGCGACCCCTACCCTCGAGCGGGTAGTTTCCTTCTCGTCCGAGGCTCAGCAGCCTCGAGGGCGACCCCTACCCTCGAGCGGGTAGTTTCCGTCTCGTTCGAGGCTCAGCAGCCTCGAGGGCGACCCCTACCCTCGAGCGGGTAGTTTCCGTCTCGTCCGAGGCTCAGCAGCCTCGAGGGCGACCCCTACCCTCGAGCGGGTAGTTTCCGTCTCGTTCGAGGCTTGACGAACTCGAGCTTGCGATCCAAGCTCGAGTCGGCCTCGCCGGGAACAGCGCCCGGGACTCTGCAACCCATCAGAGTCATCATGACACGGTCAAAAAGCAGGGATCACTGCTCCACGCCGTCACCTACTCCCGGAGAGGACATCGGTCAAATCCACTCGCAACAGTGGACTCTGAGCGCCATGCTGCACGCCAGGCCTAACCCTGCCTAGCAGCACTGTGCCAACCACTCCTTTGACTTTACCCCCCGCCGGACACGCTGCCACCCTCGAAGGCAACCTCGAAGGAGGCCACGGAGGCTCGAATTGGACCCCGTACGCAAGACACCACCCTCGACGCCGTGAACTGTCACGAGAGGGAAGGACAATACGTCAGCCCCTGCCATGTCGTCAGCGGAGTTGGAAGGCGCGATTCCCGCTCGCGCACAGTACGCGGCATGGACGAACAGTGCACTTAGCGACAAACACATGTACTCGCACCCCGCTCCCCTTGGTCTATAAAAGGGGAAGGGAAGCCCATGCGAAGGGCAACGAGAAGAGCACGAAGACACGCAGAGAACACAAGTCTCATACGCACCCACACACCATAGCCTGGGACTTAGGAGCTTATCTCCTTCTCCCACCTTGCTTGTAAACCCCTACTACAAGCAACACGTAACCAGGTGCATCGCACCCCTGCTGGACGTACGGCCCCGTGGCCGGAACCAGGATAAAACCTCGTCTCCCACTCTCGCCATCGGGAAAGCGAGTGGTTAGCACCGCAATCACTCGTCGGTGCCGGTGCGACCAAATCAGGCACCGAC
>RLG_Mopti1-43-Dexi_02A
GTCGGGTACCTGCAAAAGGGGTACCCCAATCTAAGTCCAAAACTACTTGGCATCAAGGCCCACAACGACATTAACCTGGCTCCACAGCCCAGCAAAGGCCTGCCATCGCTACGAGACCTTGGCACCCGTCCCGCTCGAGGTGAACGATCACCCTCGAGCGGGTGGTTTCCGTCTCGTTCGAGGCTCAGCAGCCTCGAGGACGACCCTTACCCTCGAGCGGGGTTTTTCGTCTCGATCGAGGCTCGGCGGCCTCAACCCTCACCCTCGAGCGGGCGGTTTCCGTCTCGATCGAGGCTCGGCGGCCTCAACCCTCACCCTCGAGCGGGCGGTTTCCGTCTCGATCGAGGCTCGGCGGCCTCGACCCTCACCCTCGAGCGGGCAGTTTCCGTCTCGTTCGAGGCTCAGCAGCCTCGAGGGCGACCCCTACCCTCGAGGGGATATTTTCCGTTCTCGTTCGAGGGTCGGCGAGCTCGAGCTTGCCATCCAAGCTCGAGCCCGCCTCAACGGGAACAACGCCCAATGCCCTGCGACCCATCAGAGTCATCATGACGCGGTCAAAAAGCAGGGATCACTGCTCCACGCCATCACCTACTCCCGGAGAGGACATCGGTCAAATCCACTCGCAACAGTGTACTCTGAGCGCCATGCTGCACGCCAGACCTAACCCTGCCAGTAGCACTGTGCCAACCACTCCTTTGACTTTACCCCCCGCCGGACACGCTGCCACCCTCGAAGGCAACCTCGAAGGAGGCCACGGAGGCTCGAATTGGACCCCGTACGCAAGTTTCCTACCCTCGACGCCGTGAACTGTCACGAGAGGGAAGGACAATACGTCAGCCCCTGCCATGTCGTCAGCGGAGTTGGAAGGCGCGATTCCCGCTCACGCACAGTACGCGGCATGGACGAACAGTGCAAACACATGTACTCGCACCCCGCTCCCCTTGGTCTATAAAAGGGGAAGGGAAGCCCATGCGAAGGGGAAGAAGGAACGAGAAGAGCACGAAGACACGCAGAGAACACAAGTCTCATACGCACCCACACACCATAGCCTGGGACTTAGGAGCTTATCTCCTTCTCCCACCTTGCCTGTAAACCCCTACTACAAGCAACACGTAACCAGGTGCATCGCACCCCTGCTGGACGTACGGCCCCGTGGCCGGAACCAGGATAAAACCTCGTCTCTCACTCTCGCCATCGGGAAAACGAGTGGTTAGCACCGCAATCACTCGTCGGTGCCGGTGCGACCAAAACAGGCACCGACAGTTGGCGCGCCAGGTAGGGGACCAGCGCTGCGCAACTCTCGTTCCCGATGGCAAACTTCGGCGAAGGACGGCCTCCGCTGGGCGAGAGCAGTCTGCTCCCAGCGGGGCAGGAGATCCGGTTCGGGAGCTTGCGGTTCCAAACATGTGGCGACGATTACCATATGCGCATCCTCCAGAAGGATCCCAGCAACCAACCGGAGCCTCACCATCAGCCTCCGGCGACACCGCGACGGCGGAGTCGTCCCGGACCACGCGCACGACGAACGCGCGCTGCGAGGCGCGCCGCCGACATCGGCGACCCCCATCCCACAAGGGAAGGAGGCATCCTGTGGTCAGGGTCACAGGAGAGGGCTGCTCCCTTCCTCCCGGGGCCCATGGCTGCGCCACGCGCTACGACGGCGCACTCCTATCCCTACGGGCCACGCAACTCCGCGGATGCGTACGCCTCCTTCATCCGCACTGCCATGAGTGCGAACGGCAACCAACCTGGTTGTCACCCAGTCTCCAAGCAATACTTCGCCGATCCATTGCCCGGCGATTCTCGCACGGAGTCCGATGATGGACACGCATTTATGCGTAGACACCCCGGTTGGGACTACTCGGGTCTCCGCGACCCAGAGGCCTTTATTGCCTTTCAAACAGCGGCGGATTACTGTTTCGAGTATTCCGATGATGAGTATGACCCAACCAGGGAGTGTTTCGTCATCAACGACGGACAAGCCAGTGAGGGGTCGACGTTGGACGACGACGGCGGGGGTGACGACCAGGGGAACGACGATGGCATGGATCCGATAGGCGCGCAGCCATCGGACCCATCGGATCACTCTCCTTCCGAGGACGAGCGAGATCCGCGCCACCTGCCACGAGTTAGCGGTGACGTCTCGCCACCGGCGCGCTCCGACCGCGAGCCGGGCAAGCGAGGCGACGAGCACGCCACGAACCCACGACACGCGGGGCGAGTGGCTCAGGCCCGCATCCTTGCCGAGGGCAAAGACGACGATCTCGCCCCCAGAACGAGCCAGAAGCTCATCGCGGCGGCCGCGCTGCTCCGAGCCATGCCGGAGGCAGCCACCCCCGAAGGGCGGACGCTGCACCTCGAGGCCCAAAAGCTGGTCGAGCATGCTGCCCGACAGCATGCCGAGAGCTCAGCCTCCCGCCTTCGACGCTCCGCAGCCTCGAAGGGCGAACGAGGAGGGGAGTCATTGGTACGCTCACGCCGGCCTAACGGCAGGGCGCGAGCCCAGTCCCGCGGCGACTCCTGCCGTAACTCGGCGCAGCGCCACGCCAACGAGCCACGTACGCCCGAAGCACGAACGCTTCCAGCGAGGGTGCCCGCGAGGTCACGCCTCCGGGACACCCGAGGCGCGGTCGGCGATGGCGATGCTCGCAACACCCTGAATCATATAAGGCAGCGAGAGGGAGCTCGGGCCCACCAACGCGGGCGGACCGACGTTCGGTGGAACCGGGATGCGGTCTCGGAACCGGCGGGAACACACGTGTTCAGTCGTAACATCCGCACCGCTCCGATTCCCCCTCGTTTCCGACAGCCTACCACCATCACCAAGTACTCTGGGGAAACTGACCCCAGGGTATGGCTCAACGACTACCGCCTAGCGTGCCAGCTCGGCGGCGCCACAGACGACGCCATGATCATCCGCAATCTGCCACTCCACCTGGCGGATTCCGCGCGGACATGGCTCGAGCACCTGCCCCCGAACCGGATCCGCGACTGGGACGACCTGGTCGAGACCTTCGTGGGAAATTTCCAGGGCACCTACGTGCGCCCTGGGAACACGTGGGACCTTCGAGGGTGCAGGCAAAAACCCGGTGAATCTCTGAGGGACTTCATCCGGCGCTTCTCCAAGCGCTGCACCGAGCTGCCCAACATCACCGACCATCAGATCATCCACTTCTTCCTCGAGAGCACCACTAGCTACAACCTAATATGCAAGTTGGGGAGGGACCCTCCCCCCGACGCGAACCGGCTATTCGAGGTAGCCTCCAAATACGCTTCAGGGGAGGAGGCGGCGAACGCCATCTTCAACGGCAAGAAGGGAAAGCGCCCCGAAGAGACGCCCGCGGAGGGCAGCAAGCCAAGGAAGCCCTCGAGGAAGTAAAATCAAGGCAATAAGGGGAAGAAGTATCGAACCCCTCGCGAGAAAGGCAACAGCGGCGAACGAAGTCCCCGTAGTGGATCCCAGCCATAAGGGGCCTCGAGGCCTTCCGTGTGGAGGAGAGTCTTTGATGCCGACGACGTGTTCTTCAGCATGGAACGATCCACCGCCGACGGAAATCCTCGCGAACGCCTGCGACATCCAACAGCTAAGTCGCTTCTACCCCTAGAGCAGCTTCAGCCCCTCGAACCCTTACTTTCGATTGTACAAACTCTTGTTTAAGTATTTGGCTTAGCTCTCGCAAGTGTGAACGAATCAAGTGGGCTCGAGTCTACTCATACTTGAGTGAGGGTTGGTCCTACCCTCGCTAGGACCATCCCTCCCTCGGGGGCCGCAATGGGGACGAACCCCCGAAAAAGTCAATACTTTTTTGAAATTCTTGTGATATCTCGAGCGTATCGCCAAGTGCTCTTTTGCAACCCTCGAAGGGAAGACACTAGGCGTGAAACGGACAAGGGCAGGGTCGCCTGAGCCGAGTGCTCGCCTACGCCTCGAGGCTACGGCAGCACCTCACTTCCCTCCGCCTAAGTCATTCACGTACGATCGATCCTAGTGGCGACTTCCTTTCGAGGCGCATGCATTCGACACGACGTGCATCGCAGAGATGTCGCATGAAAATAAAACTCGTTTAACGAAACAAACGATGTTTAACGAAAATAAGTAGGATGTATGAAAACAAACGAATTGTTCTTACATCAGGAAACGCAAGTCTCTAAACTACTATTTATACTCGGGCTCGATGTCCCGAGGCTTTCAGGGTCCGCTTCAACCATCAAGGTCATCCCAGCCGCCGCCATCTTCGCCCGGGAAAGGACGCTCTTCCGCCGTCAGGGCAGTCGTGCGGTCACTTCGCCACGCCACGCCTGAAAAGGCGCGCGCACTCCCCCACGAAGTCGCACTAACTGCCCTAACAGTCATCATGACCCCGCACGAAGAGGTGGAAGGTACATTCAACACACCAACCCTTGAAAGGGCGGCCTTCGCTCTACTGATCAGGGGTTCGAACCTTGGGCCTTCGAAGGGTTTCGACAGGGGCCCCAGATCAACCGAGTCAGGGATAATCGACGGTACCCTCGAAGCTCGAGCGCTCGAGGAAGCCAATCGATTATGTTCGAGGCCAGGCAAAGTGCCTAGATCGAGGGACCCCTCGAGGGGGAGCATCGAGCCCTCGACCTCTATCGAATGAGGTCGAGTCCCATCTAGCATACCTTTGCGAAAAGCTTTTACGGGCGTGTCCTATGACCACGAGCCTACCCCTATCGAATGGGGCATGGACGTCCGCTCGAACTACCCGCTATCAGCTCACCCAGGCATCCATGGCTCGATCCCAATCGTGGGTAGCATGGATCGCCTCCTCCTCAGTCCCTCGAAAGGGATCCCGAGGAACGAAGAAATATTTGGGACATCTCGAGCCAAACGAGGCTCGGGGGCTCCTAGTGCTGTGGACAAATCCACACGACCGTGTTCCTCCCCACATCGGCCACACCGCGCGGAGCGGAACATGCGGAGAGAACGCTCAAGGCTTCCCCCTCGAAGGGAGGAAGTCATTGTTCTACTGATCAGGGGTTCGAACCTTGGGCCTACGAAGGGTTTCGACAAGGGCCTCAGATCAACCGAGTCAGGGATAATCGACGGTACCCTCGAAGCTCGAACGCTCGAGGGAGCCAGCCGATTATGTTCGAGGCCGGGCAAAGTGCCTAGATCGAGGGACCCCTCGAGGGGGAGCATCGAGCCCTCGACCTCTATCGAATGAGGTCGAGTCCCATCTAGCATACTTTGCGAAAGGCTTCTACGGGCGTGTCCTGTGACCACGAGCCTACCCTTATCAAATGGGGTATGGACGTCCGCTCGAACCACCCGTTAACAGCTCAACCAGGCATCCGTGGCTCGATCCCACCGAGGGAAGCACGGGTCGCCTCCTCCTCAGCACCCTCGAACAGGGAGCGCAAGGCACGAAGAAAGCTCGAAATCCCCCCTACCTCAGGCGCGGTGGACGAACCCACACCTGAGGAAGCAGTAAATGCTCTGCACATCAGGTTGAGACCTTGGGAGAGTGTCAATCACCCTCCCAAGGCCTCGGGGGCTACACCCGCGGGTGCGCTAGCGCGCCCCCACGGATTCTCGGAACCCACGAAGAAACGAAGGCCTCGAAAGCCTCGACGAATTCCAGCCTTCGCGGGATTAAACTTCATCCCTGCGAAGGCTCGGGGGCTACTGTCGGGTACCTGCAAAAGGGGTACCCCAATCTAAGTCCAAAACTACTTGGCATCAAGGCCCACAACGACATTAACCTGGCTCCACAGCCCAGCAAAGGCCTGCCATCGCTACGAGACCTTGGCACCCGTCCCGCTCGAGGTGAACGATCACCCTCGAGCGGGTGGTTTCCGTCTCGTTCGAGGCTCAGCAGCCTCGAGGACGACCCTTACCCTCGAGCGGGGTTTTTCGTCTCGATCGAGGCTCGGCGGCCTCAACCCTCACCCTCGAGCGGGCGGTTTCCGTCTCGATCGAGGCTCGGCGGCCTCAACCCTCACCCTCGAGCGGGCGGTTTCCGTCTCGATCGAGGCTCGGCGGCCTCGACCCTCACCCTCGAGCGGGCAGTTTCCGTCTCGTTCGAGGCTCAGCAGCCTCGAGGGCGACCCCTACCCTCGAGGGGATATTTTCCGTTCTCGTTCGAGGGTCGGCGAGCTCGAGCTTGCCATCCAAGCTCGAGCCCGCCTCAACGGGAACAACGCCCAATGCCCTGCGACCCATCAGAGTCATCATGACGCGGTCAAAAAGCAGGGATCACTGCTCCACGCCATCACCTACTCCCGGAGAGGACATCGGTCAAATCCACTCGCAACAGTGTACTCTGAGCGCCATGCTGCACGCCAGACCTAACCCTGCCAGTAGCACTGTGCCAACCACTCCTTTGACTTTACCCCCCGCCGGACACGCTGCCACCCTCGAAGGCAACCTCGAAGGAGGCCACGGAGGCTCGAATTGGACCCCGTACGCAAGTTTCCTACCCTCGACGCCGTGAACTGTCACGAGAGGGAAGGACAATACGTCAGCCCCTGCCATGTCGTCAGCGGAGTTGGAAGGCGCGATTCCCGCTCACGCACAGTACGCGGCATGGACGAACAGTGCAAACACATGTACTCGCACCCCGCTCCCCTTGGTCTATAAAAGGGGAAGGGAAGCCCATGCGAAGGGGAAGAAGGAACGAGAAGAGCACGAAGACACGCAGAGAACACAAGTCTCATACGCACCCACACACCATAGCCTGGGACTTAGGAGCTTATCTCCTTCTCCCACCTTGCTTGTAAACCCCTACTACAAGCAACACGTAACCAGGTGCATCGCACCCCTGCTGGACGTACGGCCCCGTGGCCGGAACCAGGATAAAACCTCGTCTCTCACTCTGGCCATCGGGAAAACGAGTGGTTAGCACCGCAATCACTCGTCGGTGCCGGTGCGACCAAAACAGGCACCGACA
>RLG_Mopti1-27-Dexi_07B
TGTCGGGTACCTACAAAAGGGGTACCCCAATCTAGGCCCAAAACTACTTGGCATCAAGGCCCGCAACGACATTGACCTGGCTCAACAGCCCAGCAAAGGCCCGCCATCGAGGTAAACGACCACCCTCGAACGGGTGGTTTCCGTCTCGATCGAGGCTCGGCGGCCTCGACCCTCACCCTCGAGCGGGTGGTTTCCGTCTCGATCGAGGCTCGGCGGCCTCGACCCTCACCCTCGAGCGGGTAGTTTCCGTCTCGTTCGAGGCTCAGCAGCCTCGAGGGCGACCCCTACCCTCGAGCGGGTAGTTTCCGTCTCGTTCGAGGCTTGGCGAACTCGAGCTTGCGATCCAAGCTCGAGTCGGCCTCGACGGGAACAGCGCCCAACCCACCGCGGTTCACCAGAGTCGTCACGACGCGGTCAAAAAGCAGGGATCACTGCTCCACGCCATCACCTACTCCCGGAGAGGACATCGGTCAAATCCACTCGCAACAGTGGACTCTGAGCGCCATGCTGCGCGCCAGACCTGACCCTGCCAGCAGCACTGTGCCAACCACTCCTTTGACTTTACCCCCCGCCGGACACGCTGCCACCCTCGAAGGCAACCTCGAAGGAGGCCACGGAGGCTCGAATTGGACCCCGTACGCAAGTTACCTACCCTCGACGCCGTGAACTGTCACGAGAAGGAAGGACGATACGTCAGCCCCTGCCATGTCGTCAGCGGAGTTGGAAGGCGCGATTCCCGCTCGCGCACAGTACGCGGCATGGACGAACAGTGCACTTACCGACAAACACATGTACTCGCACCCTGCTCCCCTTGGCCTATAAAAGGGGAAGGGAAGCCCACGAGAAGGAGAGGAACGAGAAGAGCACGAAGACACGCAGAGAACACAAGTCTCATACGCACCCACACACCATAGCCTGGGACTTAGGAGCTTATCTCCTTCTCCCACCTTGCTTGTAAACCCCTACTACAAGCAACACGTAACCAGGTGCATCGCACCCCTGCTGGACGTACGGCCCCGTGGCCGGAACCAGGATAAAACCTCGTCTCTCACTCTCGCCATCGGGAAAACGAGTGGTTAGCACCGCAATCACTCGTCGGTGCCGGTGCGACCAAAACAGGCACCGACAGTTGGCGCGCCAGGTAGGGGACCAGCGCTGCGCTACTCCCATTCCCGATGGCGAACTTCGGCGAAGGACGGCCTCCGCTGGGCGAGAGCAATCTGCTCCCAGCGGGGCAGGAGATCCGGTTCGGGAGCTTGCGGTTCCAAACATGTGGCGACGATTACCATATGCGCATCCTCCAGAAGGATCCCAGCAACCAACCGGAGCCTCACCATCAGCCTCCGGCGACACCACGACGACGGAGTCGTCCCGGACCACGCGCACGACGAACGCGCGCTGTGAGGCGCGCCGCCGACATCGGCGACCCCCATCCCACAAGGGAAGGAGGCATCCTGTGGTCAGGGTCACAGGAGAGGGCTGCTCCCTTCCTCCCGGGGCCCATGGCTGCGCCACGCGCTACGACGGCGCACTCCTATCCCTACGGGCTACGCACCTCCGTGGATGCGTACGCCTCCTTCATCCGCACTGCCATGAGTGCGAACGGCAACCAACCTGGTTGTCACCCAGTCTCCAAGCAATACTTCGCCGATCCATTGCCCGGCGATTCTCGCACGGAGTCCGATGATGGACACGCATTTATGCGTAGACACCCCGGTTGGGACTACTCGGGTCTCCGCGACCCAGAGGCCTTTATTGCCTTTCAAACAGCGGCGGATTACTGCTTCGAGTATTCCGATGATGAGTATGACCCAACCAGGGAGTGTTTCGTCATCAACGACGGACAAGCCAGCGAGGGGTCGACGTCGGACGACGACGGTGAGGGTGACGACCAGGGGAACGACGATGGCATGGATCCGATAGGCGCGCAGCCATCGGACCCATCGGATCACTCTCCTTCCGAGGACGAGCGAGATCCGCGCCACCTGCCACGAGTTGGCGGTGACGTCTCGCCACCAGCGCGCTCCGACCGCGAGCCGGGCAAGCGAGGCGACGAGCACGCCACGAACGCACGACACGCGGGACGAGTGGCCCAAGCCCGCATCCTTGCTGAAGGCAAAGATAACGAGCTCGCTCCCAGAACAAGCCAGAAGCTCATCGCGGCGGCCGCGCTGCTCCGAGCCATGCCCGAGGCAGCCACCCCCGAAGGGCGGAAGCTGCACCTCGAGGCCCGAAAGCTGGTCGAGACTGCCGCTCGACAACAGGCCGAGAGCTCAGCCTCCCGCCTTCGACGCTCCTCGGCCTCGAAGGGCGAACGAGGAGGGGAGTCATCGGTACGCTCACCCCGGCCTAATGGCAGGGCGCGAGCCCAGTCCCGCGGTGACTCCTGCCGTGACTCGGCGCGGCGCCACGCCAACGAACCACGTACGCCCGAAGCACGAACGCTTCCAGCGAGGGTGCCCGCGAGGTCACGCCTCCGGGACACCCGAGGCGCGGTCGGCGATGGCGATGCTCGCAACACCCTGAATCATATAAGGCAGCGAGAGGGAGCCCGGGCCCACCAACGCGGGCGGACCGACGTTCGGTGGAACCGGGATGCGGTCTCGGAACCGGCGGGAACGCGCGTGTTCAGTCGTAACATCCGCACCGCTCCGATCCCCCTTCGTTTCCGACAGCCTACCACCATCACCAAGTACTCTGGGGAAACTGACCCCAGGGTATGGCTCAACGACTACCGCCTAGCGTGCCAGCTCGGCGGCGCCACAGACGACGCCATGATCATCCGCAATCTGCCACTCCACCTGGCGGATTCCGCGCGGACATGGCTTGAGCACCTGCCCCCGAACCGGATCCGCGACTGGGACGACCTGGTCGAGACCTTCGTGGGAAATTTCCAGGGCACCTACGTGCGCCCTGGGAACACGTGGGACCTTCGAGGGTGCAGGCAAAAACCCGGTGAATCTCTGAGGGACTTCATCCGGCGCTTCTCCAAGCGCTGCACCGAGCTGCCCAACATCACCGACCATCAGATCATCCACTTCTTCCTCGAGAGCACCACTAGCTACAACCTAATATGCAAGTTGGGGAGGGACCCTCCCCCCGACGCGAACCGGCTATTCGAGGTAGCCTCCAAATACGCTTCAGGGGAGGAGGCGGCGAACGCCATCTTCAACGGCAAGAAGGGAAAGCGCCCCGAAGAGACGCCCGCGGAGGGCAGCAAGCCAAGGAAGCCCTCGAGGAAGTAAAATCAAGGCAATAAGGGGAAGAAGTATCGAACCCCTCGCGAGAAAGGCAACAGCGGCGAACGAAGTCCCCGTAGTGGACCCCCGCCACAAGGGGCCTCGAGGCCTTCCGTGTGGAGGAGAGTCTTTGATGCCGATGGCGTGTTCTTCAACGTGGGACGACCCACCGCCGACGGAAATCCTCGCGAACGCCTGCGACATCCAACAGCTAAGTTGCTTATACCCCTAGAGCGGCTTCAGCCCCTCGAACCCTTTTGTACATACTTTCGATTGTACAAACTCTTGTTTAAGTATTTGGCTTAGCTCTCGCAAGTTGTGAACGAATCAGGTGGACTCGAGTCCACTCATACTTGAGTGAGGTTTGGTCCTACCCTCGCTAGGACCATCCCTCCCTCGGGGGCCGCAATGGGGACGAACCCCCGAAAAAGTCAATACTTTTATGAAATTCTTGTGATATCTCGAGTGTATCGCCAAGTGCTCTTTTGCAACCCTCGAAGGGAAGACACTAGGCGTGAAACGGACAAGGGCAGGGTCGCCTGAGCCGAGTGCTCGCCTACGCCTCGAGGCTACGGCAGCACCTCACTTCCCTCCGCCTAAGTCATTCACGTACGATCGATCCTAATGGCTACTTCCTTTCAAGGCGCATGCATTCGACACAACGTGCATCGCAGAGATACCGCTTGAAAATAAAACTCGTTTTTCGAAACTCTTGTGATATCTCGAGCGTATCGCCAAGTGCTCTTTTGCAACCCTCGAAGGGAAGACACTAGGCGTGAAACGGACAAGGGCAGGGTCGCCTGAGCCGAATGCTCGCCTACGCCTCGAGGCTATGGCAGCACCTCACTTCCCTCCGCCTAAGTCATTCACGTACGATCGATCCTAGTGGCGACTTCCTTTCGAGGCACATGCATTCGACACGACGTGCATCGCAGATATGTCGCATGCAAATAAAACTCGTTTAACGATACAAACGATGTTTAACGAAAATAAGTAGGATGTATGAAAACAAACGAATTGTTCTTACATCAGGAAACGCAAGTCTCTAAACTACTATTTATACTCGGGCTCGATGTCTCGAGGCTTTCAGGGTCCGCTTCAACCATCAAGGTCATCCCAGCCGCCGCCATCTTCGCCCGGGAAAGGACGCTCTTCCGCCGTCAGGGCAGTCGTGCGGTCACTTCGCCCACGCCTCGCCTGAAAAGGCGCGCGCACTCCCCCACGAAGTCGCAGTAACTGCCCTAACGGTCATCATGACCCCGCACGAAGAGGTGGAAGGTATGTTCAACACACCAACCCTTGAAAGGGCGGCCTTCGTTCTACTGATCAGGGGTTCGAACTCTGCACCTCCGAAGGGTTTCGACAGGGGCCCCAGATCAACCGAGTCAGGGATAATCGACGGTACCCTCGAAGCTCGAGCGCTCGAGGAAGCCAATCGGTTATGTTCGAGGCCAGGCAAAGTGCCTAGATCGAGGGACCCCTCGAGGGGGAGCATCGAGCCCTCGACCTCTATCGAATGAGGTCGAGTCCCATCTAGCATACCTTTGCGAAAAGCTTTTACGGGCGTGTCCTATGACCACGAGCCTACCCTCATCGAACGGGGCATGGACGTCCGCTCGAACAACCCGCTATCAGCTCACCCAGGCATCCATGGCTCGATCCCAATCGTGGGTAGCATGGATCGCCTCCTCCTCAGTCCCTCGAAAGGGATCCCGAGGAACGAAGAAATATTTGGGACATCTCGAGCCAAACGAGGCTCGGGGGCTCCTAGTGCTGTGGACAAATCCACACGACCGTGTTTCTCCCCACATCGGCCACACCGCGCGGAGCGGAACATGCGGAGAGAACGCTCAAGGCTTCCCCCTCGAAGGGAGGAAGTCATTGTTCTACTGATCAGGGGTTCGAACCTTGGGCCTACGAAGGGTTTCGACAAGGGCCTCAGATCAACCGAGTCAGGGATATTCGACGGTACCCTCGAAGCTCGAACGCTCGAGGGAGCCAGCCGATTATGTTCGAGGCCGGGCAAAGTGCCTAGATCGAGGGACCCCTCGAGGGGGAGCATCGAGCCCTCGACCTCTATCGAATGAGGTCGAGTCCCATCTAGCATACTTTGCGAAAGATTTCTACGGGCGTGTCCTGTGACCACGAGCCTACCCTTATCGAATGGGGTATGGACGTCCGCTCGAACCACCCGTTAACAGCTCAACCAGGCACCCGTGGCTCGATCCCACCGAGGGAAGCATGGGTCGCCTCCTCCTCAGCACCCTCGAACGGGGAGCTCGAGGCACGTAGAAAGCTCGAAAATCCCCCTACCTCGGGCACGGTGGACGAACCCACGACTGAGGAAGCCGCGGGTGCTCTTCACCTTAGGTGATGAGACCTTGGGAGAGTAACAACCACTCTCCCAAGGCCTCGGGGGCTACACCCGCGGGTGCGCTAGCGCGCCCCCACGGATTCTCGGAACCCACGAAGACATGAAGGCCTCGAAAGCCTCGGCGAACTCCAGCCTTCGCAGGATTAAACCTCATCCCTGCGAAGGCTCGGGGGCTACTGTCGGGTACCTACAAAAGGGGTACCCCAATCTAGGCCCAAAACTACTTGGCATCAAGGCCCGCAACGACATTGACCTGGCTCAACAGCCCAGCAAAGGCCCGCCATCGAGGTAAACGACCACCCTCGAACGGGTGGTTTCCGTCTCGATCGAGGCTCGGCGGCCTCGACCCTCACCCTCGAGCGGGTGGTTTCCGTCTCGATCGAGGCTCGGCGGCCTCGACCCTCACCCTCGAGCGGGTAGTTTTCGTCTCGTTCGAGGCTCAGCAGCCTCGAGGGCGACCCCTACCCTCGAGCGGGTAGTTTCCGTCTCGTTCGAGGCTTGGCGAACTCGAGCTTGCGATCCAAGCTCGAGTCGGCCTCGACGGGAATAGCGCCCAACCCACCGCGGTTCACCAGAGTCGTCACGACGCAGTCAAAAAGCAGGGATCACTGCTCCACGCCATCACCTACTCCCGGAGAGGACATCGGTCAAATCCACTCGCAACAGTGGACTCTGAGCGCCATGCTGCGCGCCAGACCTGACCCTGCCAGCAGCACTGTGCCAACCACTCCTTTGACTTTACCCCCCGCCGGACACGCTGCCACCCTCGAAGGCAACCTCGAAGGAGGCCACGGAGGCTCGAATTGGACCCCGTACGCAAGTTACCTACCCTCGACGCCGTGAACTGTCACGAGAAGGAAGGACGATACGTCAGCCCCTGCCATGTCGTCAGCGGAGTTGGAAGGCGCGATTCCCGCTCGCGCACAGTACGCGGCATGGACGAACAGTGCACTTACCGACAAACACATGTACTCGCACCCTGCTCCCCTTGGTCTATAAAAGGGGAAGGGAAGCCCACGAGAAGGAGAGGAACGAGAAGAGCACGAAGACACGCAGAGAACACAAGTCTCATACGCACCCACACACCATAGCCTGGGACTTAGGAGCTTATCTCCTTCTCCCACCTTGCTTGTAAACCCCTACTACAAGCAACACGTAACCAGGTGCATCGCACCCCTGCTGGACGTACGGCCCCGTGGCCGGAACCAGGATAAAACCTCGTCTCTCACTCTCGCCATCGGGAAAACGAGTGGTTAGCACCGCAATCACTCGTCGGTGCCGGTGCGACCAAAACAGGCACCGAC
>RLG_Mopti1-21-Dexi_05B
TGTCGGGTACCTACAAAAGGGGTACCCCAATCTAGGCCCAAAACTACTTGGCATCAAGGCCCGCAACGACATTGACCTGGCTCAACAGCCCAGCAAAGGCCCGCCATCGAGGTAAACGACCACCCTCGAGCGGGTGGTTTCCGTCTCGATCGAGGCTCGGCGGCCTCGACCCTCACCCTCGAGCGGGTGGTTTCCGTCTCGATCGAGGCTCGGCGGCCTCGACCCTCACCCTCGAGCGGGTAGTTTCCGTCTCGTTCGAGGCTCAGCAGCCTCGAGGGCGACCCCTACCCTCGAGCGGGTAGTTTCCGTCTCGTTCGAGGCTTGGCGAACTCGAGCTTGCGATCCAAGCTCGAGTCGGCCTCGACGGGAACAGCGCCCAACCCACCGCGGTTCACCAGAGTCGTCACGACGCGGTCAAAAAGCAGGGATCACTGCTCCACGCCATCACCTACTCCCGGAGAGGACATCGGTCAAATCCACTCGCAACAGTGGACTCTGAGCGCCATGCTGCGCGCCAGACCTGACCCTGCCAGCAGCACTGTGCCAACCACTCCTTTGACTTTACCCCCGCCGGACACGCTGCCACCCTCGAAGGCAACCTCGAAGGAGGCCACGGAGGCTCGAATTGGACCCCGTACGCAAGTTACCTACCCTCGACGCCGTGAACTGTCACGAGAAGGAAGGACGATACGTCAGCCCCTGCCATGTCGTCAGCGGAGTTGGAAGGCGCGATTCCCGCTCGCGCACAGTACGCGGCATGGACGAACAGTGCACTTACCGACAAACACATGTACTCGCACCCCGCTCCCCTTGGTCTATAAAAGGGGAAGGGAAGCCCATGCGAAAGAGAGGGAACGAGAAGAGCACGAAGACACGCAGAGAACACAAGTCTCATACGCACCCACACACCATAGCCTGGGACTTAGGAGCTTATCTCCTTCTCCCACCTTGCTTGTAAACCCCTACTACAAGCAACACGTAACCAGGTGCATCGCACCACTGCTGGACATACGGCCCCGTGGCCGGAACCAGGATAAAACCCTTGTCTCTCACTCTCGCCATCGGGAAAACGAGTGGTTAGCACCGCAATCACTCGTCGGTGCCGGTGCGACCAAATCAGGCACCGACAGTTGGCGCGCCAGGTAGGGGACCAGCGCTGCGCTGCTCTCATTCCCGATGACGAACTTCGGCGAAGGACGGCCTCCGCTGGGCGAGAGCAATCTGCTCCCAGCGGGGCAGGAGATCCGGTTCGGGAGCCTGCGGTTCCAAACATGTGGCGACGATTACCACATGCGCATCCTCCAGGAGGATCCCAGCGACCAACCGGAGCCTCATCACCAGCTTCCGGCGGCACCGCGACGGCGGAGTCGTCCCGGACCTCGCGCACGACGAGCACGCACCGCAAGGCGTGTCGCCGACGTCAGTAACCCCCATCCCACAAGGGAAGGGGACGTTTTGCGGTCAGGAGCACAGGAGAGGGCTGCTCCCTTCCTCCTAGGGCCCATGGCTGCGCCACGCGCTACGACGGCGCACTCCTATCCCTACGGGCTACGCACCTCCGCGGATGCGTACGCCTCCTTCATCCGCACTGCCATGAGTGCGAACGGCAACCAACCTGGTTGTCACCCAGTCTCCAAGCAATACTTCGCCGATCCATTGCCCGGCGATTCTCGCACGGAGTCCGATGATGGACACGCGTTTATGCGTAGACACCCCGGTTGGGACTACTCGGGTCTCCGCGACCCAGAGGCCTTTATTGCCTTTCAAACAGCGGCGGATTACTGCTTCGAGTATTCCGATGATGAGTATGACCCAACCAGGGAGTGTTTCGTCATCAACGACGGACAAGCCAGCGAGGAGTCGACGTCGGACGACGACGGCAGGGGTGACGACCAGGGGAACGACGATGGCATGGATCCGATAGGCGCGCAGCCATCGGACCCATCGGATCACTCTCCTTCCGAGGACGAGCGAGATCCGCGCCGCCTGCCACGAGTTAGCGGTGACGTCTCGCCACCGACGCGCTCCGACCGCGAGCCGGGCAAGCGAGGCGACGAGCACGCCACGAACCCACGACACGCGGGGCGAGTGGCTCAGGCCCGCATCCTTGCCGAAGGCAAAGATGACGAGCTCGCTCCCAGAACAAGCCAGAAGCTCATCGCGGCGGCCGCGCTGCTCCGAGCCATGCCCGAGGCAGCCACCCCCGAAGGGCGAAAACTGCACCTCGAGGCTCAAAAGCTGGTCGAGCATGCTGCCCGACAGCATGCCGAGAGCTCAGCCTCCCGCCTTCGACGCTCCGCAGCCTCGAAGGGCGAACGAGGAGGGGAGTCATCGGTACGCTCACCCTGGCCTAACGGCAGGGCGCGAGCCCAGTCCCGCGGCGACTCCTGCCGTAACTCGGCGCAGCGCCACGCCAACGAGCCACGTACGCCCGAAGCACGAACGCTTCCAGCGAGGGTGCCCGCGAGGTCACGCCTCCGGGACACCCGAGGCGCGGTCGGCGATGGCGATGCTCGCAACACCCTGAATCATATAAGGCAGCGAGAGGGAGCCCGGGCCCACCAACGCGGGCGGACCGACGTTCGGTGGAACCGGGATGCGGTCTCGGAACCGGCGGGAACGCACGTGTTCAGTCGTAACATCCGCACCGCTCCGATTCCCCCTCGTTTCCGACAGCCTACCACCATCACCAAGTACTCTGGGGAAACTGACCCCAGGGTATGGCTCAACGACTACCGCCTAGCGTGCCAGCTCGGCGGCGCCACAGACGACGCCATGATCATCCGCAATCTGCCACTCCACCTGGCGGATTCCGCGCGGACATGGCTCGAGCACCTGCCCCCGAACCGGATCCGCGACTGGGACGACCTGGTCGAGACCTTCGTGGGAAATTTCCAGGGCACCTACGTGCGCCCTGGGAACACGTGGGACCTTCGAGGGTGCAGGCAAAAGCCCGGTGAATCCCTGAGGGACTTCATCCGGCGCTTCTCCAAGCGTTGCACCGAGCTGCCCGACATCACCGACCATCAGATCATCCACTTCTTCCTCGAGAGCACCACATGCTATAGCTTGGTGTCCAAGTTGGGGAGGGACCCTCCCCCCGACGCGAACCGGCTATTCGAGGTAGCCTCCAAGTACGCTTCGGGGGAGGAGGCGGCGAACGCCATCTTCAACGGCAAGAAGGGAAAGCGCCCCGAAGAGACGCCCGCGGAGGGCAGCAAGCCAAGGAAGCCCTCGAGGAAGTAAAATCAAGGCAATAAGGGGAAAAAGTATCGAACCCCTCGCGAGAAAGGCAACAATGGCGAACGAAGTCCCCGCAGTGGACCTCAGCCACAAGGGGCCTCGAGGCCTTCCATGTGGAGGAGAGTCTTTGATGCCGACGACGTGTTCTTCAGCATGGGACGACCCACCGCCGACGGAAATCCTCGCGAACACCTGCGACATCCAACAGCTAAGTTGCTTATGCCCCTAGAGCGGCTTCAGCCCCTCGAACCCTTTTTGTACATACTTTCGATTGTACAAACTCTTGTTTAAGTATTTGGCTTAGCTCTCGCAAGTTGTGAACAAATCAAGTGGACTCGAGTCCACTCATACTTGAGTGAGGTTTGGTCCTACCCTCGCTAGGACCATCCCTCCCTCGAGGGCCGCAATGGGGACGAACCCCCGAAAAAGCCAATACTTTTATGAAATTCTTGTGATATCTCGAGCGTATCGCCAAGTGCTCTTTTGCAACCCTCGAAGGGAAGACACTAGGCGTGAAACGGACAAGGGCAGGGTCGCCTGAGCCGAGTGCTCGCCTACGCCTCGAGGCTACGGCAGCACCTCACTTCCCTCCGCCTAAGTCATTCACGTACGATCGATCCTAGTGGCTACTTCCTTTCAAGGCGCATGCATTCGACACAACGTGCATCGCAGAGATACCGCTTGAAAATAAAACTCGTTTTTCGAAACTCTTGTGATATCTCGAGCGTATCGCCAAGTGCTCTTTTGCAACCCTCGAAGGGAAGACACTAGGCGTGAAACGGACAAGGGCAGGGTCGCCTGAGCCGAATGCTCGCCTACGCCTCGAGGCTATGGCAGCACCTCACTTCCCTCCGCCTAAGTCATTCACGTACGATCGATCCTAGTGGCGACTTCCTTTCGAGGCACATGCATTCGACACGACGTGCATCGCAGAGATGTCGCATGCAAATAAAACTCGTTTAACGATACAAACGATGTTTAACGAAAATAAGTAGGATGTATGAAAACAAACGAATTGTTCTTACATCAGGAAACGCAAGTCTCTAAACTACTATTTATACTCGGGCTCGATGTCTCGAGGCTTTCAGGGTCCGCTTCAACCATCAAGGTCATCCCAGCCGCCGCCATCTTCGCCCGGGAAAGGACGCTCTACCGCCGTCAGGGCAGTCGTGCGGTCACTTCGCCCACGCCACGCCTGAAAAGGCGCGCGCACTCCCCCACGAAGTCGCAGTAACTGCCCTAACGGTCATCATGACCCCGCACGAAGAGGTGGAAGGTACGTTCAACACACCAACCCTTGAAAGGGCGGCCTTCGTTCTACTGATCAGGGGTTCGAACTCTGCACCTCCGAAGGGTTTCGACAGGGGCCCTAGATCAACCGAGCCAGGGATAATCGACGGTACCCTCGAAGCTCGAGCGCTCGAGGAAGCCAATCGGTTATGTTCGAGGCCAGGCAAAGTGCCTAGATCGAGGGACCCCTCGAGGGGGAGCATCGAGCCCTCGACCTCTATCGAATGAGGTCGAGTCCCATCTAGCATACCTTTGCGAAAAGCTTTTACGGGCGTGTCCTATGACCACGAGCCTACCCTCATCGAACGGGGCATGGACGTCCGCTCGAACTACCCGCTATCAGCTCACCCAGGCATCCATGGCTCGATCCCAATCATGGGTAGCATGGATCGCCTCCTCCTCAGTCCCTAGAAAGGGATCCCGAGGAACGAAGAAATATTTGGGACATCTCGAGCCAAACGAGGCTCGGGGGCTCCTAGTGCTGTGGACAAATCCACACGACCGTGTTCCTCCCCACATCGGCCACACCGCGCGGAGCGGAACATGCGGAGAGAACGCTCAAGGCTTCCCCCTCGAAGGGAGGAAGTCATTGTTCTACTAATCATGGGTTCGAACCTTGGGCCTACGAAGGGTTTCGACAAGGGCCTCAGATCAACCGAGTCAGGGATAATCGACGGTACCCTCGAAGCTCGAACGCTCGAGGGAGCCAGCCGATTATGTTCGAGGCCGGGCAAAGTGCCTAGATCGAGGGACCCCTCGAGGGGGAGCATCGAGCCCTCGACCTCTATCGAATGAGGTCGAGTCCCATCTAGCATACTTTGCGAAAGGCTTCTACGGGCGTGTCCTGTGACCACGAGCCTACCCTTATCGAATGGGGTATGGACGTCCGCTCGAACCACCCGTTAACAGCTCAACCAGGCACCCATGGCTCGATCCCACCGAGGGAAGCATGGGTCGCCTCCTCCTCAGCACCCTCGAACGGGGAGCTCGAGGCACGTAGAAAGCTCGAAAATCCCCCTACCTCGGGCACGGTGGACAAACCCACGACTGAGGAAGCCGCGGGTGCTCTTCACCTTAGGTGATGAGACCTTGGGAGAGTAACAACCACTCTCCAAAGGCCTCGGGGGCTACACCCGCGGGTGCGCTAGCGCGCCCCCACGGATTCTCGAAACCCACGAAGACATGAAGGCCTCGAAAGCCTCGGCGAACTCCAGCCTTCGCAGGATTAAACCTCATCCCTGCGAAGGCTCGGGGGCTACTGTCGGGTACCTACAAAAGGGGTACCCCAATCTAGGCCCAAAACTACTTGGCATCAAGGCCCGCAACGACATTGACCTGGCTCAACAGCCCAGCAAAGGCCCGCCATCGAGGTAAACGACCACCCTCGAGCGGGTGGTTTCCGTCTCGATCGAGGCTCGGCGGCCTCGACCCTCACCCTCGAGCGGGTGGTTTCCGTCTCGATCGAGGCTCGGCGGCCTCGACCCTCACCCTCGAGCGGGTAGTTTCCGTCTCGTTCGAGGCTCAGCAGCCTCGAGGGCGACCCCTACCCTCGAGCGGGTAGTTTCCGTCTCGTTCGAGGCTTGGCGAACTCGAGCTTGCGATCCAAGCTCGAGTCGGCCTCGACGGGAACAGCGCCCAACCCACCGCGGTTCACCAGAGTCATCACGACGCGGTCAAAAAGCAGGGATCACTGCTCCACGCCATCACCTACTCCCGGAGAGGACATCGGTCAAATCCACTCGCAACAGTGGACTCTGAGCGCCATGCTGCGCGCCAGACCTGACCCTGCCAGCAGCACTGTGCCAACCACTCCTTTGACTTTACCCCCCGCCGGACACGCTGCCACCCTCGAAGGCAACCTCGAAGGAGGCCACGGAGGCTCGAATTGGACCCCGTACGCAAGTTACCTACCCTCGACGCCGTGAACTGTCACGAGAAGGAAGGACGATACGTCAGCCCCTGCCATGTCGTCAGCGGAGTTGGAAGGCGCGATTCCCGCTCGCGCACAGTACGCGGCATGGACGAACAGTGCACTTACCGACAAACACATGTACTCGCACCCCGCTCCCCTTGGTCTATAAAAGGGGAAGGGAAGCCCATGCGAAAGAGAGGGAACGAGAAGAGCACGAAGACACGCAGAGAACACAAGTCTCATACGCACCCACACACCATAGCCTGGGACTTAGGAGCTTATCTCCTTCTCCCACCTTGCTTGTAAACCCCTACTACAAGCAACACGTAACCAGGTGCATCGCACCACTGCTGGACGTACGGCCCCGTGGCCGGAACCAGGATAAAACCCTTGTCTCTCACTCTCGCCATCAGGAAAACGAGTGGTGAGCACCGCAATCACTCGTCGGTGCCGGTGCGACCAAATCAGGCACCGAC
>RLG_Mopti1-31-Dexi_09A
GTCGGGTACCTACGAAAGGGGTACCCCAATCTAGGCCCAAAACTACTTGGCATCAAGGCCCACGACGACATTGACCTGGCTCAACAGCCCAGCAAAGGCCCGCCATCGCTACGAGTCCTCGGCCCCATCCAGCTCGAGGTAAACGATTACCCTCGAGCGGGGTTTCCGTCTCGTTCGAGGCTCAGCGGCCTCGAGGGCGACCCCTACCCTCGAGCGGGCGGTTTCCGTCTCGTTCGAGGCTCGGCGGCCTCGAGCCTCACCCTCGAGCGGGCGGTTTCCGTCTCGATCGAGGGTCGGCGGCCTCGACCCTCACCCTCGAGCGGGCGGTTTCCGTCTCGTTCGAGGCTCGGCGGCCTCGACCCTCACCCTCGAGCGGGTGGTTTCCGTCTCGTTCGAGGCTCGGCGGCCTCGAGGACGATCCCTACCCTCGAGGGGATATTTTCCGTCTCGTTCGAGGATTGGCGAGCTCGAGCTTGCGATCCAAGCTCGAGCCCGCCTCAACGGGAACAACGCCCAATGCCCTGCGACCCAACAGAATCATCATGACGCGGTCAAAAAGCAGGGATCACTGCTCCACGCCATCACCTACTCCCGGAGAGGACATCGGTCAAATCCACTCGCAACAGTGGACTCTGAGCGCCATGCTACGCGCCAGACCTAACCCTGCCAGCAGCACTGTGCCAACCACTCCTTTGACTTTACCCCCCGCCGGACGGGCAGCCACCCTCGAAGGCAACCTCGAAGGAGGCCACGGAGGCTCGAATTGGACCCCGTACGCAAGACACCACCCTCGACGCCGTGAACTGTCACGAGAGGGAAGGACAATACGTCAGCCCCTGCCAAGTCGTCAGCGGAGTTGGAAGGCGCGATTCCCGCTCGCGCACAGTACGCGGCATGGACGAACAGTGCACTTAGCGACAAACACATGTACTCGCACCCCGCTCCCCTTGGTCTATAAAAGGGGAAGGGAAGCCCATGCGAAGGAGAAGGAACGAGAAGAGCACGAAGACACGCAGAGAACACAAGTCTCATACGCACCCACACACCATAGCCTGGGACTTAGGAGCTTATCTCCTTCTCCCACCTTGCTTGTAAACCCCTACTACAAGCAACACGTAACCAGGTGCATCGCACCCCTGCTGGACGTACGGCCCCGTGGCCGGAACCAGGATAAAACCTCGTCTCTCACTCTCACCATCGGGAAAACGAGTGGTTAGCACCGCAATCACTCGTCGGTGCCGGTGCGACCAAATCAGGCACCGACAGTTGGCGCGCCAGGTAGGGGACCAGCGCTGCGCAACTCTCGTTCCCGATGGCAAACTTCGGCGAAGGACGGCCTCCGCTGGGCAGGAGCGATCTGCTCCCAGCGGGCCAGGAGATCTGGTTCGGAAGCTTGCGATTCCGGGCGTGTGGCGATGATTACCACATGCCCATCCTCCAGCAGGATCCAAGCGACCGACCGGAGCCTCATCATCAGCAACCGGCGACACCACGACGACGGAGTCGTCCCGGACCTCGTGCACGACGAGCACGCGCCGCGAGGCGTGCCGCCGACGTCGGTGACCCCCGACCCACAAAGGAAGGGGACGTCCTGCAGTCAGGGTCACAGGAGAGGGCTGCTCCCTTCCTCCCAGGGCCCATGTCTGCACCACGCGCTACGACAGTGCATTCCTATCCCTACGGGTTACGCAACTCCGCAGATGCGTACGCCTCCACCATCCGCACTATCATGAGTGCGTATGGCGACCAGCCTGGTTGCCACCCAGTCTTCGAGCAAGATTTCACCGATCCGTTGCCCGGCGATTCCCGCGCGGAGTCCGATGATGGACACGCATTTATGCGTGGATTCCCTGGTTGGGACTACTCGGGTCTCCGCGACCCAGAGGCCTTTATTGCCTTCCAAACAGCGGCGGATTACTGCTTCGAGTATTCCGATGATGAGTATGACCCAACCAGGGAGTGTTTCGTCATCAACGACGGACAAGCCAGCGAGGGGTCGACGTCGGACGACGACGGCGGGGGTGACGACCAGGGGAACAACGATGACATAGATCCGATAGGCGCGCAGCCATCGGACCCATCGGATCACTCTCCTTCCGAGGACGAGCGAGATCCGCGCCACCTGCCACAAGTTAGCGGTGACGTCTCGCCACCAGCGCGCTCCGACCGCGAGCCGGGCAAGCGAGGCGACGAGCACGCCACGAACGCACGACACGCGGGACGAGTGGCCCAGGCCCGCATCCTCGCTGAGGGCAAAGACGACGATCTCGCCCCCAGAACGAGCCAGAAGCTCATCGCGGCGGCCGCGCTGCTCCGAGCCATGCCGGAGGCAGCCACCCCCGAAGGGCGAAAACTACACCTCGAGGCTCAAAAGCTGGTCGAGCATGCTGCCCGACAGCATGCCGAGAGCTCAGCTTCCCGCCTTCGACGCTCCGCAGCCTCGAAGGGCGAACGAGGAGGGGAGTCATCGGTACGCTCACCCCGGCCTAACGGCAGGGCGCGAGCCCAATCCCGCGGCGACTCCTGCCGTGACTCGGCGCAGCGCCACGCCAACGAACCACGTACGCCCGAAGCACGAACGCTTCCAGCGAGGGTGCCCGCGAGGTCACGCCTCCGGGACACCCGAGGCGCGGTCGGCGATGGCGATGCTCGCAACACCCTGAATCATATAAGGCAGCGAGAGGGAGCCCGGGCCCACCAACGCGGGCGGACCAACGTTGGGTGGAACCGGGATGCGGTCTCGGAACCGGCGGGAACGCGCGTGTTCAGTCGTAACATCCGCACCGCTCCTATTCCCCCTCGTTTCCGACAGCCTACTACCATCACCAAGTACTCTGGGGAAACTGACCCCAGGGTATGGCTCAACGACTACCGCCTAGCGTGCCAGCTCGGCGGCGCCACAGACGACGCCATGATCATCCGCAATCTGCCACTCCACCTGGCGGATTCCGCGCGGACATGGCTCGAGCACCTGCCCCCGAACCGGATCCGCGACTGGGACGACCTGGTCGAGACCTTCGTGGGAAATTTCCAGGGCACCTACGTGCGCCCTGGGAACACGTGGGACCTTCGAGGGTGCAGGCAAAAGCCCGGTGAATCCCTGAGGAACTTCATCCGGCGCTTCTCCAAGCGTTGCACCGAGCTGCCCGACATCACCGACCATCAGATCATCCACTTCTTCCTCGAGAGCACCACATGCTATAGCTTGGTGTCCAAGTTGGGGAGGGACCCTCCCCCCGACGCGAACCGGCTATTCGAGGTAGCCTCCAAATACGCTTCGGGGGAGGAGGCGGCGAACGCCATCTTCAACGGCAAGAAGGGAAAGCGCCCCGAAGAGACGCCCGCGGAGGGCAGCAAGCCAAGGAAGCCCTCGAGGAAGTAAAATCAAGGCAATAAGGGGAAGAAGTATCGAACCCCTCACGAGAAAGGCAACAACGGCGAACGAAGCCCCGCAGTGGACCCCAGACACAAGGGGCCTCGAGGCCCTCCATGTGAAGGAGAGTCTCCGATGCCGACGGCGTATGGGACGACCCACCGCCGACGGAAATCCTCGCGAACGCCTGCGACATCCAACAGCTAAGTTGCTTATACCCCTAGAGAGGCTTCAGCCCCTCGAACCCTTTTTGTACATACTTTCGATTGTACAAACTCTTGATTTAGTATTTGGCTTAGCTCTCGCAAGTTGTGAACGAATCAGGTGGACTCGAGTCCACTCATACTTGAGTGAGGTTTGGTCCTACCCTCGCTAGGACCATCCCTCCCTCGGGGGCCGCAATGGGGACGAACCCCCGAAAAAGTCAATACTTTTATGAAATTCTTGTGATATCTCGAGCGTATCGCCAAGTGCTCTTTTGCAACCCTCGAAGGGAAGACACTAGGCGTGAAACGGACAAGGGCAGGGTCGCCTGAGCCGAGTGCTCGCCTACGCCTCGAGGCTACGGCAGCACCTCACTTCCCTCCGCCTAAGTCATTCACGTACGATCGATCCTAGTGGTGACTTCCTTTCGAGGCGCATGCATTCGACACGACGTGCATCGCAGAGATGTCGCACGAAAATAAAACTCGTTTAACGATACAAACGATGTTTAACGAAAATAAGTAGGATGTATGAAAACAAACGAATTGTTCTTACATCAGGAAACGCAAGTCTCTAATCGACTATTTATACTCGGGCTCGATGTCCCGAGGCTTTCAGGGTCCGCTTCAACCATCAAGGTCATCCCAGCCGCCGCCATCTTCGCCCGGGAAAGGACGCTCTTCCACCGTCAGGGCAGTCGTGCGGTCACTTCGCCCACGCCACGCCTGAAAAGGCGTGCACACTCCCCCACGAAGTCGCAGTAACTGCCCTAACGGTCATCGTGACCCCGCACGAAGAGGTGGAAGGTACATTCAACACACCAACCCTTGAAAGGGCGGCCTTCGTTCTACTGATCAGGGGTTCGAACCTTGGGCCTTCGAAGGGTTTCGACAAGGGCCCCAGATCAACCGAGTCAGGGATAATCGACGGTACCCTCGAAGCTCGAGCGCTCGAGGAAGCAAATCGATTATGTTCAAGGCCAGGCAAAGTGCCTAGATCAAGGGACCCCTCGAGGGGGAGCATCGAGCCCTTGACCTCTATCGAATGAGGTCGAGTCCCATCTAGCATACCTTTGCGAAAAGGCTTTTATGGACGTGTCCTGTGACCACGAGCCTACCCTTATCGAACGGGGCATGGACGTCCACTCGAACTACCCGCTATCAGCTCACCCAGGCATCCGTGGCTCGATCCCAATTGTGGGAAGCATGGATCGCCTCCTCCTCCGTCCCTCGAAAGGGACCCCGAGGAACGAATAAAAATATTGGGACATCTCGAGCCAAACGAGGCTCGGGGGCTCCTAGTGCTGTGGACAAACCCACACGACCGTGTTCCTCCCCACATCGGCCACACCGCGCGGAGCGGAACATGCGGAGAGAACGCTCAAGGCTTCCCCCTCGAAGGGAGGAAGTCATCGTTCTACTAATCAGGGGTTCGAACCTTGGGCCTTCGAAGGGTTTCGACAAGGGCCCCAGATCAACCGAGTCAGGGATAATCAACGGTACCCTCGAAGCTCGAACGCTCGAGGAAACCAACCGATTATGTTCGAGGCCGGGCAAAGTGCCTAGATCGAGGGACCCCTCGAGGGGGAGCATCGAGCCCTCGACCTCTATCGAACGAGGTCGAGTCCTGTCTAGCATACTTTCGCGGAAGGCTTTTATGGACGTGTCCTGTGACCACGAGCCTACCCTTATCGAACGGGGCATGGACGTCCACTCGAACCACCCGTTAACAGCTCAACCAGGCACCCGTGGCTCGATCCCACCGAGGGAAGCACGGGTCGCCTCCTCCTCGACACCCTCGAACGGGGAGCTCGAGGCACGTAGAAAGCTCGAAAACCCCCCTACCTCGGGCACGGTGGACGAACCCGCGACTGAGGAAGCCGCGGGTGCTCTTCACCTTAGGTGATGAGACCTTGGGAGAGTAACAACCACTCTCCCAAGGCCTCGGGGGCTACACCCGCGGGTGCGCTAGCGCGCCCCCACGGACTCCCGGAACCCACGAAGAAACGAAGGCCTCGAAAGCCTCGGCGAACTCCAGCCTTCGCAGGATGAAAACCTCATCCCTGCGAAGGCTCGGGGGCTACTGTCGGGTACCTACGAAAGGGGTACCCCAATCTAGGCCCAAAACTACTTGGCATCAAGGCCCACGACGACATTGACCTGGCTCAACAGCCCAGCAAAGGCCCGCCATCGCTACGAGTCCTCGGCCCCATCCAGCTCGAGGTAAACGATTACCCTCGAGCGGGGTTTCCGTCTCGTTCGAGGCTCAGCGGCCTCGAGGGCGACCCCTACCCTCGAGCGGGCGGTTTCCGTCTCGTTCGAGGCTCGGCGGCCTCGAGCCTCACCCTCGAGCGGGCGGTTTCCGTCTCGATCGAGGGTCGGCGGCCTCGACCCTCACCCTCGAGCGGGCGGTTTCCGTCTCGTTCGAGGCTCGGCGGCCTCGACCCTCACCCTCGAGCGGGTGGTTTCCGTCTCGTTCGAGGCTCGGCGGCCTCGAGGACGACCCCTACCCTCGAGGGGATATTTTCCGTCTCGTTCGAGGATTGGCGAGCTCGAGCTTGCGATCCAAGCTCGAGCCCGCCTCAACGGGAACAACGCCCAATGCCCTGCGACCCAACAGAATCATCATGACGCGGTCAAAAAGCAGGGATCACTGCTCCACGCCATCACCTACTCCCGGAGAGGACATCGGTCAAATCCACTCGCAACAGTGGACTCTGAGCGCCATGCTGCGCGCCAGACCTAACCCTGCCAGCAGCACTGTGCCAACCACTCCTTTGACTTTACCCCCCGCCGGACGGGCAGCCACCCTCGAAGGCAACCTCGAAGGAGGCCACGGAGGCTCGAATTGGACCCCGTACGCAAGACACCACCCTCGACGCCGTGAACTGTCACGAGAGGGAAGGACAATACGTCAGCCCCTGCCAAGTCGTCAGCGGAGTTGGAAGGCGCGATTCCCGCTCGCGCACAGTACGCGGCATGGACGAACAGTGCACTTAGCGACAAACACATGTACTCGCACCCCGCTCCCCTTGGTCTATAAAAGGGGAAGGGAAGCCCATGCGAAGGAGAAGGAACGAGAAGAGCACGAAGACACGCAGAGAACACAAGTCTCATACGCACCCACACACCATAGCCTGGGACTTAGGAGCTTATCTCCTTCTCCCACCTTGCTTGTAAACCCCTACTACAAGCAACACGTAACCAGGTGCATCGCACCCCTGCTGGACGTACGGCCCCGTGGCCGGAACCAGGATAAAACCTCGTCTCTCACTCTCACCATCGGGAAAACGAGTGGTTAGCACCGCAATCACTCGTCGGTGCCGGTGCGACCAAATCAGGCACCGACA
>RLG_Mopti1-26-Dexi_01B
GTCGGGTACCTACGAAAGGGGTACCCCAATTTAGGCCCAAAACTACTTGGCATCAAGGCCCACGACGACATTGACCTGGCTCAACAGCCCAGCAAAGGCCCGCCATTGCTACGAGTCCTCGGCCCCATCCAGCTCGAGGTAAACGATCACCCTCGAGCGGGTGGTTTCCGTCTTGTTCGAGGCTCAGCGGCCTCGAGGGCGACCCCTACCCTCGAGCGGGTGGTTTCCGTCTCGTTCGAGGCTCGGCGGCCTCGAGGGCGACCCTCACCCTCGAGCGGGCGGTTTCCGTCTCGTTCGAGGTTCGGTGAACTCGAGCTTGCGATCCAAGCTCGAGCCCGCCTCGACGGGAACAGCACCCAACGCACTGCGGTTCACCAGAGTCGTCACGACGCGGTCAAAAAGCAGGGATCACTGCTCCACGCCATCTCCTACCCTCCGGAGAAGACATCGGTCAAATCCAATCACAACAGTGAACTCTGAGCGCCATGCTGCACGCCAGACCTAACCCTGCCAGCAGCACTGTGCCAACCACTCCTTTGACTTTGCCCCCGCCGGACGCGCGGCCACCCTCGAAGGCAGCCTCGAAGGAGACCATGGAAGGCCGTACGCAAGACACCACACTCGACGCCGTGAACTGTCACGAGAAGGAAGGACGATACGTCAGCCCCTGCCATGTCGTCAGCAGAGTTGGAAGGCGCGATTCCCGCTCACACAGTGCGCGGCATGGACGAACAGTGCACGCAACGACAAACACATGTACTCGCACCCCGCCCCCTTGGTCTATAAAAGGGGAGGGAAAGCCCACGCAAAAGAGCAGGCGGTCAGAACAACGAACGAGATCACAAGTCTCAAGCGACACAAACACACGAGTTCATACACACTCTAGAACGCACCCACACATCATAGCCTGGGACTTAGGAGCTCATCTCCTTCTCCCACCTTGCTTGTAAACCCCTACTACGAGCAACACGTAACCAGGTGCATCGCACCCCTGCTGGACGTACGGCCCCGTGGCCGGAACCAGGATAAAACCCTTGTCTCTCACTCTCGCCATCGGGGAAACGAGTGGTTAGCACCGCAATCACTCGTCGGTGCCGGTGCGACCAAATCAGGCACCGACAGTTGGCGCGCCAGGTAGGGGACCAACGCTGCGCTACTCCCATTCCCGATGGCGAACTCCGGCGAAGGACGGCCTCCGCTGGGCGAGAGCAATCTGCTCCCAGCGGGGCAGGAGATCCGGCTCGGGAGCCTGCGGTTCCAAACATGTGGCGACGATTACCACATGCGCATCCTCCAGGAGGATCCCAGCGACCAACCGGAGCCTCATCACCAGCTTCCGGCGGCACCGCGACGGCGGAGTCGTCCCGGACCTCGCGCACGACGAACGCGCGCTGCAAGGCGCGCCGCCGACGTCGGCAACCCCCATCCCACAAGGGAAGGAGACGCCCTGCGGTCAGGGTCACAGGAGAGGGCTGCTCCCTTCCTCCCAGGGCCCATGTCTGCACCACGCGCTCCGACAGCACATTTCTATCCCTACGGGCTACGCAACTCCGCGGATGCGTACGCCTCCTCCATCCGCGCTACCATGAGCGCGTCTGACAACCAGCCTGGTTGCCACCCAGTTTCCGAGCGAGATTTCGCCGATCCGTTGCCCGGTGATCCCCGCACGGAGTCCGATGATAGACACGCGTTTACGCGTACACACCTTGGTTGGGACTACTCGGGTCTCCGCGACCCAGAGGCCTTTATTGCCTTTCAAACAGCGGCGGATTACTGCTTCGGGTATTCCGATGATGAGTATGACCCAACCAAGGAGTGTTTCGTCATCAACGACGGACAACTCAGCGAGGGATCGACGTCCGACGACGGCGGCGGAGGTGACGGCCAGGGGGACAACGATGGCGTAGATCTGACAGGCGCGCAGCCATCGGACCCATCGGATCACTCTCCTTCCGAGGACGAGCGGGATCCGCGCCATCGGCCACGAGCTAGTGGTGACGTTTCGCCACCAGCGCGCTCCGACCGCGAACCAACCAAGCAAGACGACGAACGCGGCACGGACGCCCGACACGCGGGACGAGTGGCTCAGGCCCGCATCCTTGCCGAAGGCAAAGGTGACGATCTCGCCCCCAGAACGAGCCGGAAGCTCATCGCGGCGGCCGCACTACTCCGAGCCATGCCGGAAGCAGCAACCACCGAGGGGCGGAAGCTGCACCTCGAGGCCCAAAAGCTGGTCGAGACTGCCGCCCGACAACAGGCCGAGAGCTCAGCCTCCCGCCTTCGACGCTCCGCAGCCTCGAAGGGCGAACGAGGAGGGGAGTCATCGGTACGCTCACCCCGGCCTAACGGCAGGGCGCGAGCCCAGTCCCGCGGCGACTCCTGCCGTGACTCGGCACGGCGCCACGCCAACGAACCACGTACGCCCGAAGCACGAACGCTTCCAGCGAGGGTGCCCGCGAGGTCACGCCTCCGGGACACCCGAGGCGCGGTCGGCGATGGCGATGCTCGCAACACCCTGAATCATATAAGGCAGCGAGAGGGAGCCCGGGCCCACCAACGCGGGCGGACCGACGTTGGGTGGAACCGGGATGCGGTCTCGGAACCGGCGGGAACGAGCGTGTTCAGTCGTAACATCCGCACCGCTCCGATTCCCCCCGTTTCCGACAGCCTACCACCATCACCAAGTACTCTGGGGAAACGGACCCCAGGGTATGGCTCAATGACTACCGCCTAGCGTGCCAGCTCGGCGGCGCCACAGACGACGCCATGATCATCCGCAATCTGCCACTCCACCTGGCAGATTCCGCGCGGACATGGCTCGAGCACCTGCCCCCGAACCGGATCCGCGACTGGGACGACCTGGTCGAGACCTTCGTGGGAAATTTCCAGGGCACCTACGTGCGCCCTGGGAACACGTGAGACCTTCGAGGTTGCAGGCAAAAACCCGATGAATCTTTGAGGGACTTCATCCGGCGCTTCTCCAAGCGCTGCACCGAGCTCCCTAACATCACCGACCACCAGATCATCCACTCCTTCCTCGAGGGCACCACATGCTATAGCTTGGTGTGCAGGTTGGGGAGGGACCCTCCCCCCGACGCGAACCGGCTATTCGAGGTAGCCTCCAAATACGCTTCAGGGGAGGAGGCGGCGAACGCCATCTTCAACGGCAAGAAGGGAAAGCGCCCCGAAGAGACGCCCGCGGAGGGCAGCAAGCCAAGGAAGCCCTCGAGGAAGTAAAATCAAGGCAATAAGGGAAAGAAGTATCGAACCCCTCACGAGAAAGGCAACAACGGCGAACGAAGCCCCGCAGTGGACCCCAGCCACAAGGGGCCTTGAGGCCTTCCATGTGGAGGAGAGTCTTTGATGCCGACGACATGTTCTTCAGCATGGAACGATCCACCGCCGACGGCAATCCTCGCGAACGCCTACGACATCCAACAGCTAAGTTGCTTATGCCCCTAGAGCGGCTTCAGCCCCTCGAATCCTTTTTGTACATACTTTCGATTGTACAAACTCTCGTTTAAGTATTTGGCTTAGCTCTCGCAAGTCGTGAACGAATCAAGTGGACTCGAGTCCACTCATACTTGAGTGAGGGTTGGTCCTACCCTCGCTAGGACCATCCCTCCCTCGGGGGCCGCAATGGGGACGACCCCCGGAAAAGTCAATACTTTTATGAAATTCTTGTGATATCTCGAGCGTATCGCCAAGTGCTCCTTTGCAACCCTCGAAGGGAAGACACTAGGCGTGAAACGGACAAGGGCAGGGTCGCCTGAGCCGAGTGCTCGCCTACGCCTCGAGGCTACGGCAGCACCTCACTTCCCTCCGCCTAAGTCATTCACGTACGATCGATCCTAGTGGCGACTTCCTTTCAAGGCGCTTGCATTCGACACAACGTGCATCGCAGAGATACCGCTTGAAAATAAAACTCGTTTTTCGAAATTCTTGTTGATATCTCGAGCGTATCGCCAGGTGCTCTTTTGCAACCCTCGAAGGGAAGACACTAGGCGTGAAACGGACAAGGGCAGGGTCGCCTGAGCCGAGTGCTCGCCTACGCCTCGAGGCTACGGCAGCACCTCACTTCCCTCCGCCTAAGTCATTCACGTACGATCGATCCTAGTGGCGACTTCCTTTCGAGGCACATGCATTCGACACGACGTGCATCGCAGAGATGTCGCATGCAAATAAAACTCGTTTAGCGATACAAACGATGTTTAACGAAAATAAGTAGGATGTATGAAAACAAACGAATTGTTCTTACATCAGGAAACGCAAGTCTCTAAACTACTATTTACACTCGGGCTCGATGTCCCGAGGCTTTCAGGGTCCGCTTCAACCATCAAGGTCATCCCAGCCGCCGCCATCTTCGTCCGGGAAAGGACGCTCTTCCGCCGTCAGGGCAGTCGTGCGGTCACTTCGCCCACGCCACGCCTGAAAAGGCGCGCGCACTCCCCCATGAAGTCGCAGTAACTGCCCTAACGGTCATCATGACCCCGCACGAAGAGGTGGAAGGTACATTCAACACACCAACCCTTGAAAGGGCGGCCTTCGTTCTACTGATCAGGGGTTCGAACTCTGGACCTCCGAAGGGTTTCGACAGGGGCCCCAGATCAACCGAGTCAGGGATAATCGACGGTACCCTCGAAGCTCGAGCGCTCGAGGAAACCAATCGATTATGTTCGAGGCCAGGCAAAGTGCCTAGATCGAGGGACCCCTCGAGGGGGAGCATCGAGCCCTCGACCTCTATCGAATGAGGTCGAGTCCCATCTAGCATACTTTTGCGAAAAGCTTTTACGGGCGTGTCCTATGACCACGAGCCTACCCTCATCGAACGGGGCATGGACGTCCGCTCGAACTACCCGCTATCAGCTCACCCAGGCATCCGTGGCTCGATCCCAATCGTGGGAAGCATGGATCGCCTCCTCCTCCGTCCCTCGAAAGGGACCCCGAGGAACGAATAAAAATTTGGGACATCTCGAGCCAAACGAGGCTCGGGGGCTCCTAGTGCTGTGGACAAATCCACACGACCGTGTTCCTCCCCACATCGGCCACGACTCCCACGTCTACCACCATTACCCCGCGCGGAGCGGAACACGTGGAGAGAACGCTCAAGGCTTCCCCCTCGAAGGGAGGAAGTCATCGCTCTACTGATCAGGGGTTCGAACCTTGGGCCTTCGAAGGGTTTCGACAAGGGCCCCAGATCAACCGAGTCAGGGATAATCAACGGTACCCTCGAAGCTCGAATGCTCGAGGAAACCAACCGATTATGTTCGAGGCCGGGCAAAGTGCCTAGATCGAGGGACCCCTCGAGGGGGAGCATCGAGCCCTCGACCTCTATCGAACGAGGTCGAGTCCTGTCTAGCATACTTTCGCGGAAGGCTTTTATGGACGTGTCCTGTGACCACGAGCCTACCCTTATCGAACGGGGTATGGACGTCCACTCGAACCACCCGCTACCAGCTCAACCAGGCATCCGTGGCTCGATCCCACCGAGGGAAGCACGGGTCGCCTCCTCCTCAGCACCCTCGAACAGGGAGCGCGAGGCACGAAGAAAGCTCGAAATCCCCCCTACCTCAGGCGCGGTGGACGAACCCACACCTGAGGAAGCAGTAAATGCTGTGCACATCAGGTTGAGACCTTGGGAGAGTGTCAACCACCCTCCCAAGGCCTCGGGGGCTACACCCGCGGGTGCGCTAGCGCGCCCCCACGGATTCTCGGAACCCACGAAGAGATAAAGGCCTCGAAAGCCTCGACGAACTCCAGCCTTCGCGGGATTAAACCTCATCCCCGCGAAGGCTCGGGGGCTACTGTCGGGTACCTACGAAAGGGGTACCCCAATTTAGGCCCAAAACTACTTGGCATCAAGGCCCACGACGACATTGACCTGGCTCAACAGCCCAGCAAAGGCCCGCCATTGCTACGAGTCCTCGGCCCCATCCAGCTCGAGGTAAACGATCACCCTCGAGCGGGTGGTTTCCGTCTCGTTCGAGGCTCAGCGGCCTCGAGGGCGACCCCTACCCTCGAGCGGGTGGTTTCCGTCTCGTTCGAGGCTCGGCGGCCTCGAGGGTGACCCTCACCCTCGAGCGGGCGGTTTCCGTCTCGTTCGAGGTTCGGTGAACTCGAGCTTGCGATCCAAGCTCGAGCCCGCCTCGACGGGAACAGCACCCAACGCACTGCGGTTCACCAGAGTCGTCACGACGCGGTCAAAAAGCAGGGATCACTGCTCCACGCCATCTCCTACCCTCCGGAGAAGACATCGGTCAAATCCAATCACAACAGTGAACTCTGAGCGCCATGCTGCACGCCAGACCTAACCCTGCCAGCAGCACTGTGCCAACCACTCCTTTGACTTTGCCCTCGCCGGACGCGCGGCCACCCTCGAAGGCAGCCTCGAAGGAGACCATGGAAGGCCGTACGCAAGACACCACACTCGACGCCGTGAACTGTCACGAGAAGGAAGGACGATACGTCAGCCCCTGCCATGTCGTCAGCAGAGTTGGAAGGCGCGATTCCCGCTCACACAGTGCGCGGCATGGACGAACAGTGCACGCAACGATAAACACATGTACTCGCACCCCGCCCCCTTGGTCTATAAAAGGGGAGGGAAAGCCCACGCAAAAGAGCAGGCGGTCAGAACAACGAACGAGATCACAAGTCTCAAGCGACACAAACACACGAGTTCATACACACTCTAGAACGCACCCACACATCATAGCCTGGGACTTAAGAGCTCATCTCCTTCTCCCACCTTGCTTGTAAACCCCTACTACGAGCAACACGTAACCAGGTGCATCGCACCCCTGCTGGACGTACGGCCCCGTGGCCGGAACCAGGATAAAACCCTTGTCTCTCACTCTCGCCATCGGGGAAACGAGTGGTTAGCACCGCAATCACTCGTCGGTGCCGGTGCGACCAAATCAGGCACCGACA
>RLG_Mopti1-41-Dexi_02A
TGTCGGGTACCTGCAAAAGGGGTACCCCAATCTAAGTCCAAAACTACTTGGCATCAAGGCCCACAACGACATTAACCTGGCTCCACAGCCCAGCAAAGGCCTGCCATCGCTACGAGACCTTGGCACCCGTCCCGCTCGAGGTGAACGATCACCCTCGAGCGGGTGGTTTCCGTCTCGTTCGAGGCTCAGCAGCCTCGAGGACGACCCTTACCCTCGAGCGGGGTTTTCCGTCTCGATCGAGGCTCGGCGGCCTCGACCCTCACCCTCGAGCGGGCGGTTTCCGTCTCGATCGAGGCTCGGCGGCCTCGACCCTCACCCTCGAGCGGGCGGTTTCCGTCTCGGTCGAGGCTCGGCGGCCTCGACCCTCACCCTCGAGCGGGCAGTTTCCGTCTCGTTCGAGGCTCAGCAGCCTCGAGGGCGACCCCTACCCTCGAGGGGATATTTTCCGTTCTCGTTCGAGGGTCGGCGAGCTCGAGCTTGCCATCCAAGCTCGAGCCCGCCTCAACGGGAACAACGCCCAAGGCCCTGCGACCCATCAGAGTCATCATAACGAGGTCAAAAAGCAGGGATCACTGCTCCACGCCATCACCTACTCCCGGAGAGGACATCGGTCAAATCCACTCGCAACAGTGGACTCTGAGCGCCATGCTGCACGCCAGACCTAACCTTGCCAGCAGCACTGTGCCAGCCACTCCTTTGACTTTACCCCCGCCGGACACGCTGCCACCCTCGAAGGCAACCTCGAAGGAGGCCACGGAGGCTCGAATTGGACCCCGTATGCAAGTTTCCTACCATCGACGCCGTGAACTGTCACGAGAGGGAAGGACAATACGTCAGCCCCTGCCATGTCGTCAGCGGAGAGGGAAGGCGCGATTCCCGCTCGCGCACAGTACGCGGCATGGACGAACAGTGCACTTAGCGACAAACACATGTACTCGCACCCCGCTCCCCTTGGACTATAAAAGGGGAAGGGAAGCCCATGCGAAGGGGAACAAGGAACTAGAAGAGCACGAAGACACGCAGAGAACACAAGTCTCATACGCACCCACACACCATAGCCTGGGACTTAGGAGCTTATCTCTTTCTCCCACCTTGCTTGTAAACCCCTACTACAAGCAACACGTAACCAGGTGCATCGCACCACTGCTGGACGTACGGCCCCGTGGCCGGAACCAGGATAAAACCCTTGTCTCTCACTCTCGCCATCGGGAAAACGAGTGGTTAGCACCGCAATCACTCGTCGGTGCCGGTGCGACCAAATCAGGCACCGACAGTTGGCGCGCCAGGTAGGGGACCAGCGCTGCGCTGCTCTCGTTCCCGATGACGAACTCCGGCGAAGGACGGCCTCCGCTGCTCCCAGCGGGGCAGGAGATCCGGTTCGGGAGCCTGCGGTTCCAAACATGTGGCGACGATTACCACATGCGCATCCTCCAGCAGGATCCAAGCGACCAACCGGAGCCTCATCACCAGCTTCCGGCGACACCACGACGACGGAGTCGTCCCGGACCTCGCGCACGACGAGCGCGCGCCGCGAGGCGCGCCGCCGGCGTCGACATTCCCCCTCCCGCGAGGGAAGGGGACGTCCTGCAGTCAGGGTCACAGCAGAGGGCTGCTCCCTTCCTCCCAGGGCCCATGTCTGCACCACGCGCTACGACGGCGCACTCCTATCCCTACGGGCTACGCACCTCCGCGGATGCGTACGCCTCCTTCATCCGCACTGCCATGAGTGCGAACGGCAACCAACCTGGTTGTCACCCAGTCTCCAAGCAATACTTCGCCGATCCATTGCCCGGCGATTCTCGCACGAAGTCCGATGATGGACACGCGTTTATGCGCAGACACCCCGGTTGGGACTACTCGGGTCTCCGCGACCCAGATGCCTTTATTGCCTTTCAAACAGCGGCGGATTACTGCTTCGAGTATTCCGATGATGAGTATGACCCAACCAGGGAGTGTTTCGTCATCAACGACGGACAAGCCAGCGAGGGGTCGACGTCGGACGACGACGGCGGGGGTGACGACCAGGGGAACGACGATGGTGGCATGGATCCGATAGGCGCGCAGCCATCGGACCCATCGGATCACTCTCCTTCCGAGGACGAGCGAGATCCGCGCCACCGGCCACGAGTTAGCGGTGACGTCTCGCCACCGGCGCGCTCCGACCGCGAGCCGGGCAAGCGAGGCGACGAGCACGCCACGAACCCACGACACGCGGGGCGAGTGGCTCAGGCCCGCATCCTCGCTGAGGGCAAAGACGACGATCTCGCCCTCAGAACGAGCCATAAGCTCATCGCGGCGGCCGCGCTGCTCCGAGCCATGCCGGAGGCAGCCACCCCCGAAGGGCGAAAACTGCACCTCGAGGCTCAAAAGCTGGTCGAGCATGCTGCCCGACAGCATGCCGAGAGCTCAGCCTCCCGCCTTCGACGCTCCGCAGCCTCGAAGGGCGAACGAGGAGGGGAGTCATCGGTACGCTCACCCCGGCCTAACGGCAGGGCGCGAGCCCAGTCCCGCGGCGACTCCTGCCGTGACTCGGCGCAGCGCCACGCCAACGAGCCACGGACGCCCGAAGCACGAACGCTTCCAGCGAGGGTGCCCGCGAGGTCACGCCTCCGGGACACCCGAGGCGCGGTCGGCGATGGCGATGCTCGCAACACCCTGAATCATATAAGGCAGCGAGAGGGAGCCCGGGCCCACCAACGTGGGCGGACCGACGTTCGGTGGAACCGGGATGCGGTCTCGGAACCGGCGGGAACGCGCGTGTTCAGTCGTAACATCCGCACCGCTCCTATTCCCCCTCGTTTCCGACAGCCTACTACCATCACCAAGTACTCTGGGGAAACTGACCCCAGGGTATGGCTCAACGACTACCGCCTAGCGTGCCAGCTCGGCGGCGCCACAGACGACGCCATGATCATCCGCAATCTGCCACTCCACCTGGCGGATTCCGCGCGGACATGGCTCGAGCACCTGCCCCCGAACCGGATCCGCGACTGGGACGACCTGGTCGAGACCTTCGTGGGAAATTTCCAGGGCACCTACGTGCGCCCTGGGAACACGTGGGACCTTCGAGGTTGCAGGCAAAAGCCCGATGAACCGTTGAGGGACTTCATCCGGCGCTTCTCCAAGCGCTGCACCGAGCTGCCCAACATCACCGACCATCAGATCATCCACTTCTTCCTCGAGAGCACCACTAGCTACAACCTAATATGCAAGTTGGGGAGGGACCCTCCCCCCGACGCGAACCGGCTATTCGAGGTAGCCTCCAAATACGCTTCAGGGGAGGAGGCGGCGAACGCCATCTTCAACGGCAAGAAGGGAAAGCGCCCCGAAGAGACGCCCGCGGAGGGCAGCAAGCCAAGGAAGCCCTCGAGGAAGTAAAATCAAGGCAATAAGGGGAAGAAGTATCCAGCCCCTCGCGAGAAAGGCAACAGCGGCGAACGAAGTCCCCGTAGTGGACCCCAGCCACAGGGGGCCTCGAGGCCTTCCGTGTGGAGGAGAGTCTTTGATGCCGACGACGTGTTCTTCAACATGGGACGACCCACCGCCGACGGAAATCCTCGCGAACGCCTACGACATCCAACAGCTAAGTTGCTTATACCCCTAGAGCGGCTTCAGCCCCTCGAACCCTTTTGTACATACTTTCGATTGTACAAACTCTTGTTTAAGTATTTGGCTTAGCTCTCGCAAGTGTGAACGAATCAAGTGGACTCGAGTCCACTCATACTTGAGCGAGGGTTGGTCCTACCCTCGCTAGGACCATCCCTCCCTCGGGGGCCGTAATGGGGACGAACCCCCTAACAAAAAAAAAAGTCAATACTTTTTCGAAATTCTTGTGATATCTCGAGCGTATCGCCAAGTGCTCTTTTGCAACCCTCGAAGGGAAGACACTAGGCGTGAAACGGACAAGGGCAGGGTCGCCTGAGCCGAGTGCTCGCCTACGCCTCGAGGCTACGACAGCACCTCACTTCCCTCCGCCTAAGTCATTCACGTACGATCGATCCTAGTGGCGACTTCCTTTCAAGGCACATGCATTCGACACGACGTGCATCGCAGAGATGTCGCATGCAAATAAAACTCGTTTAACGATACAAACGATGTTTAACGAAAATAAGTAGGATGTATGAAAACAAACGAATTGTTCTTACATCAGGAAACGCAAGTCTCTAAACTACTATTTATACTCGGGCTCGATGTCCCGAGGCTTTCAGGGTCCGCTTCAACCATCAAGGTCATCCCAGCCGCCGCCATCTTCGCCCGGGAAAGGACGCTCTTCCGCCGTCAGGGCAGTCGTGCGGTCACTTCGCCCACGCCACGCCTGAAAAGGCGCGCGCACTCCCCCACGAAGTCGCAGTAACTGCCCTAACGGTCATCATGACCCCGCACGAAGAGGTGGAAGGTACATTCAACACACCAACCCTTGAAAGGGCGGCCTTCATTCTACTGATCAGGGGTTCGAACCTTGGGCCTTCGAAGGGTTTCGACAAGGGCCCCAGATCAACCGAGTCAGGGATAATCGACGGTACCCTCGAAGCTCGAGCGCTCGAGGAAGCCAATCGATTATGTTCGAGGCCAGGCAAAATGCCTAGATCGAGGGACCCCTCGAGGGGGAGCATCGAGCCCTCGACCTCTATCGAATGAGGTCGAGTCCCATCTAGCATACCTTTTGCGAAAAGCTTTTACGGGCGTGTCCTATGACCACGAGCCTACCCCTATCGAATGGGGCATGGACGTCCGCTCGAACTACCCGCTATCAGCTCACCCAGGCATCCATGGCTCGATCCCAATCGTGGGAAGCATGGATCGCCTCCTCCTCAGTCCCTCGAAATGGATCCCGAGGAACGAAGAAAAATTTGGGACATCTCGAGCCAAACGAGGCTCGGGGGCTCCTAGTGCTGTGGACAAACCCACACGACCGTGTTCCTCCCCACATCGGCCACACCGCGCGGAGCGGAACATGCGGAGAGAACGCTCAAGGCTTCCTCCTCGAAGGGAGGAAGTCATCGTTCTACTGATCAGGGGTTCGAACCTTGGGCCTTCGAAGGGTTTCGACAAGGGCCCCCGATCAACCGAGTCAGGGATAATCAACGGTACCCTCGAAGCTCGAACGCTCGAGGAAGCCAACCGATTATGTTCGAGGCCGGGCAAAGTGCCTAGATCGAGGGACCCCTCGAGGGGGAGCATCGAGCCCTCGACCTCTATCGAACGAGGTCGAGTCCTGTCTAGCATACTTTCGCGGAAGGCTTTTATGGACGTGTCCTGTGACCACGAGCCTACCCTTATCGAACGGGGCATGGACGTCCACTCGAACCACCCGTTACCAGCTCAACCGGGCATCCGTGGCTCGATCCCACCGAGGGAAGCACGGGTCGCCTACTCCTCGACACCCTCGAACAGGGAGCGCGAGGAACGAAGAAAGCTTGAAATCCCCCCAACCTCAGGCGCGGTGGACGAACCCACACCTGAGAGAGCAGCGAATGCTCTGCACATCAAGCTGAGACCTTGAGAGAATGCCAACCACTCTCCCAAGGCCTCGGGGGCTACACCCGCGGGTGCGCTAGCGCGCCCCCACGGACTCCCGGAACCCACGAAGAAACGAAGGCCTCGAAAGCCTCGACGAACTCCAGCCTTCGCGGGATTAAACTTCATCCCTGCGAAGGCTCGGGGGCTACTGTCGGGTACCTGCAAAAGGGGTACCCCAATCTAAGTCCAAAACTACTTGGCATCAAGGCCCACAACGACATTAACCTGGCTCCACAGCCCAGCAAAGGCCTGCCATCGCTACGAGACCTTGGCACCCGTCCCGCTCGAGGTGAACGATCACCCTCGAGCGGGTGGTTTCCGTCTCGTTCGAGGCTCAGCAGCCTCGAGGACGACCCTTACCCTCAAGCGGGGTTTTCCGTCTCGATCGAGGCTCGGCGGCCTCAACCCTCACCCTCGAGCGGGCGGTTTCCGTCTCGATCGAGGCTCGGCGGCCTCGACCCTCACCCTCGAGCGGGCGGTTTCCGTCTCGATCGAGGCTCGGCGGCCTTGACCCTCACCCTCGAGCGGGCAGTTTCCGTCTCGTTCGAGGCTCAGCAGCCTCGAGGGCGACCCCTACCCTCGAGGGGATATTTTCCGTTCTCGTTCGAGGGTCGGCGAGCTCGAGCTTGCCATCCAAGCTCGAGCCCGCCTCAACGGGAACAACGCCCAATGCCCTGCGACCCATCAGAGTCATCATAACGCGGTCAAAAAGCAGGGATCACTGCTCCACGCCATCACCTACTCCCGGAGAGGACATCGGTCAAATCCACTCGCAACAGTGGACTCTGAGCGCCATGCTGCACGCCAGACCTAACCCTGCCAGCAGCACTGTGCCAACCACTCCTTTGACTTTACCCCCGCCGGACACGCTGCCACCCTCGAAGGCAACCTCGAAGGAGGCCACGGAGGCTCGAATTGGACCCCGTACGCAAGTTTCCTACCATCGACGCCGTGAACTGTCACGAGAGGGAAGGACAATACGTCAGCCGCTGCCATGTCGTCAGCGGAGTTGGAAGGCGCGATTCCCGCTCGCGCACAGTACGCGGCATGGACGAACAGTGCACTTAGCGACAAACACATGTACTCGCACCCCGCTCCCCTTGGACTATAAAAGGGGAAGGGAAGCCCATGCGAAGGGGAACAAGGAACTAGAAGAGCACGAAGACACGCAGAGAACACAAGTCTCATACGCACCCACACACCATAGCCTGGGACTTAGGAGCTTATCTCTTTCTCCTACCTTGCTTGTAAACCCCTACTACAAGCAACACGTAACCAGGTGCATCGCACGAGTGCTGGACGTACGGCCCCGTGGCCGGAACCAGGATAAAACCCTTGTCTCTCACTCTCGCCATCGGGAAAACGAGTGGTTAGCACCGCAATCACTCGTCGGTGCCGGTGCGACCAAATCAGGCACCGAC
>RLG_Mopti1-36-Dexi_09B
GTCGGGTACCTGCAAAAGGGGTACCCCAATCTAAGTCCAAAACTACTTGGCATCAAGGCCCACAACGACATTAACCTGGCTCCACAGCCCAGCAAAGGCCTGCCATCGCTACGAGACCTTGGCACCCGTCCCGCTCGAGGTGAACGATCACCCTCGAGCGGGTGGTTTCCGTCTCGATCGAGGCTCGGCGGCCTCAACCCTCACCCTCGAGCGGGCGGTTTCCGTCTCGATCGAGGCTCGGCGGCCTCGACCCTCACCCTCGAGCGGGCAGTTTCCGTCTCGTTCGAGGCTCAGCAGCCTCGAGGGCGACCCCTACCCTCGAGGGGATATTTTCCGTTCTCGTTCGAGGGTCGGCGAGCTCGAGCTTGCCATCCAAGCTCGAGCCCGCCTCAACGGGAACAACGCCCAATGCCCTGCGACCCATCAGAATCATCATGACGCGGTCAAAAAGCAGGGATCACTGCTCCACGCCATCACCTACTCCCGGAGAAGACATCGGTCAAATCCACTCGCAACAGTGGACTCTGAGCGCCATGCTGCGCGCCAGACCTGACCCTGCCAGCAGCACTGTGCCAACCACTCCTTTGACTTTACCCCCCGCCGGACACGCTGCCACCCTCGAAGGCAACCTCGAAGGAGGCCACGGAGGCTCGAATTGGACCCCGTACGCAAGTTTCCTACCCTCGACGCCGTGAACTGTCACGAGAGGGAAGGACAATACGTCAGCCCCTGCCATGTCGTCAGCGGAGTTGGAAGGCGCGATTCCCGCTCACGCACAGTACGCGGCATGGACGAACAGTGCAAACACATGTACTCGCACCCCGCTCCCCTTGGTCTATAAAAGGGGAAGGGAAGCCCATGCGAATGGGAAGAAGGAACGAGAAGAGCACGAAGACACGCAGAGAACACAAGTCTCATACGCACCCACACACCATAGCCTGGGACTTAGGAGCTTATCTCCTTCTCCCACCTTGCTTGTAAACCCCTACTACAAGCAACACGTAACCAGGTGCATCGCACCCCTGCTGGACGTACGGCCCCGTGGCCGGAACCAGGATAAAACCTCGTCTCTCACTCTCGCCATCGGGAAAACGAGTGGTTAGCACCGCAATCACTCGTCGGTGCCGGTGCGACCAAATCAGGCACCGACAGTTGGCGCGCCAGGTAGGGGACCAGCGCTGCGCTACTCTCATTCCCGATGATGAACTTCGGCGAAGGACGGCCTCCGCTGGGCGAGAGCAGTCTGCTCCCAGCGGGGCAGGAGATCCGGTTCGGGAGCCTGCGGTTCCAAACATGTGGCGACGATTACCACATGCGCATCCTCCAGGAGGATCCCAGCGACCAACCGGAGCCTCGTCACCAGCTTCCGGCGGCACCGCGACGGCGGAGTCGTCCCGGACCTCGCGCACGACGAGCACGCACCGCAAGGCGTGTCACCGACGTCAGTAACCCCCATCCCACAAGGGAAAGGGACGTTTTGCGGTCAGGAGCACAGGAGAGGGCTGCTCCCTTCCTCCTAGGGCCCATGGTTGCGCCACGCGCTACGACGGCGCACTCCTATCCCTACGGGCTACGCACCTCCGCGGATGCGTACGCCTCCTTCATCCGCACTGCCATGAGTGCGAACGGCAACCAACCTGGTTGTCACCCAGTCTCCAAGCAATACTTCGCCGATCCATTGCCCGGCGATTCTCGCACGGAGTCCGATGATGGACACGCGTTTATGCGTAGACACCCCGGTTGGGACTACTCGGGTCTCCGCGACCCAGAGGCCTTTATTGCCTTTCAAACAGCGGCGGATTACTGCTTCGAGTATTCCGATGATGAGTATGACCCAACCAGGGAGTGTTTCGTCATCAAAGACGGACAAGCCAGCGAGGGGTCGACGTCGGACGACGACGGCGGGGGTGACGACCAGGGGAACGACGATGGCATGGATCCGATAGGAGCGCAGCCATCGGACCCATCGGATCACTCCCCTGCCGAGGACGAGCGAGATCCGCGCCACCTGCCACGAGTTAGCGGTGACGTCTCGCCACCGGCGCGCTCCGACCGCGAGCCGGGCAAGCGAGGCGACGAGCACGCCACGAACCCACGACACGCGGGGCGAGTGGCTCAGGCCCGCATCCTCGCGGAGGGCAAAAACGACGATCTCGCCCCCAGAACGAGCTAGAAGCTCATCGCGGCGGCCGCGCTGCTCCGAGCCATGCCGGAGGCAGCCACCCCCGAAGGGCGAAAACTGCACCTCGAGGCTCAAAAGCTGGTCGAGCATGCTGCCCGACAGCATGCCGAGAGCTCAGCCTCCCGCCTTCGACGCTCCGCAGCCTCGAAGGGCGAACGAGGAGGGGAGTCATCGGTACGCTCACCCCGGCCTAACGGCAGGGCGCGAGCCCAGTCCCGCGGCGACTCCTGCCGTGACTCGGCGCAGCGCCACGCCAACGAGCCACGTACGCCCGAAGCACGAACGCTTCCAGCGAGGGTGCCCGCGAGGTCACGCCTCCGGGACACCCGAGGCGCGGTCGGCGATGGCGATGCTCGCAACACCCTGAATCATATAAGGCAGCGAGAGGGAGCCCGGGCCCACCAACGCGGGCGGACCGACGTTCGGTGGAACCGGGATGCGGTCTCGGAACCGGCGGGAATGCACGTGTTCAGTCGTAACATCCGCACCGCTCCGATTCCCCCTCGTTTCCGACAGCCTACCACCATCACCAAGTACTCTGGGGAAACTGACCCCAGGGTATGGCTCAACGACTACCGCCTAGCGTGCCAGCTCGGCGGCGCCACAGACGACGCCATGATCATCCGCAATCTGCCACTCCACCTGGCGGATTCCGCGCGGACATGGCTCGAGCACCTGCCCCCGAACCGGATCCGCGACTGGGACGACCTGGTCGAGACCTTCGTGGGAAATTTCCAGGGCACCTACGTGCGCCCTGGGAACACGTGGGACCTTCGAAGGTGCAGGCAAAAACCCGGTGAATCTCTGAGGGACTTCATCCGGCGCTTCTCCAAGCGTTGCACCGAGCTGCCCGACATCACCGACCATCAGATCATCCACTTCTTCCTCGAGAACACCACATGCTATAGCTTGGTGTCCAAGTTGGGGAGGGACCCTCCCCCCGACGCGAACCGGCTATTCGAGGTAGCCTCCAAATACGCTTCAGGGGAGGAGGCGGCGAACGCCATCTTCAACGGCAAGAAGGGAAAGCGCCCCGAAGAGACGCCCGCGGAGGGCAGCGAGCCAAGGAAGCCCTCGAGAAAGTAAAATCAAGGCAATAAGGGGAAGAAGTATCGAACCCCTCGCGAGAAAGGCAACAGCGGCGAACGAAGTCCCCGTAGTGGACCCCCGCCACAAGGGGCCTCGAGGCCCTCCGTGTGGAGGAGAGTCATTGATGCCGATGGCGTGTTCTTCAACGTGGGACGACCCACCGCCGACGGAAATCCTCGCGAACGCCTGCGACATCCAACAGTTAAGTTGCTTATACCCCTAGAGCGGCTTCAGCCCCTCGAACCCTTTTGTACATACTTTCGATTGTACAAACTCTTGTTTTAAGTATTTGGCTTAGCTCTCGCAAGTTGTGAACGAATTAGGTGGACTCGAGTCCACTCATACTTGAGTGAAGTCCTACCCTCGCTAGGACCATCCCCCCTCGGGGGCCGCAATGGGGACGAACCCCCGAAAAAGTCAATACTTTTATGAAATTCTTGTGATATCTCGAGCGTATCGCCAAGTGCTCCTTTGCAACCCTCGAAGGGAAGACACTAGGCGTGAAACGGACAAGGGCAGGGTCGCCTGAGCCGAGTGCTCGCCTACGCCTCGAGGCTACGGCAGCACCTCACTTCCCTCCGCCTAAGTCATTCACGTACGATCGATCCTAGTGGCTACTTCCTTTCAAGGCGCATGCATTCGACACGACGTGCATCGCAGAGATACCGCTTGAAAATAAAACTCGTTTTTCGAAATTCTTGTTGATATCTCGAGCGTATCGCCAAGTGCTCTTTCGCAACCCTCGAAGGGAAGACACTAGGCGTGAAACGGACAAGGGCAGGGTCGCCTGAGCCGAGTGCTCGCCTACGCCTCGAGGCTACGGCAGCACCTCACTTCCCTCCGCCTAAGTCATTCACGTACGATCGATCCTAGTGGCGACTTCCTTTCGAGGCGCATGCATTAGACACGACGTGCATCGCAGAGATGTCGCATGAAAATAAAACTCGTTTAACGATACAAACGATGTTTAACGAAAATAAGTAGGATGTATGAAAACAAACGAATTGTTCTTACATCAGGAAACGCAAGTCTCTAAACTACTATTTATACTCGGGCTCGATGACTCGAGGCTTTCAGGGTCCGCTTCAACCATCAAGGTCATCCCAGCCGCCGCCATCTTCGCCCGGGAAAGGACGCTCTTCCACCGTCAGGGCAGTCATGCGGTCACTTCGCCCACGCCACGCCTGAAAAGGCGCGCGCACTCCCCCATGAAGTCGCAGTAACTGCCCTAACGGTCATCATGACCCCGCACGAAGAGGTGGAAGGTACATTCAACACACCAACCCTTGAAAGGGCGGCCTTCATTCTACTGATCAGGGGTTCGAACCTTGGGCCTTCGAAGGGTTTCGACAAGGGCTCCAGATCAACCGAGTCAGGGATAATCGACGGTACCCTCGAAGCTCGAGCGCTCGAGGAAGCCAATCGATTATGTTCGAGGCCAGGCAAAGTGCCTAGATCGAGGGACCCCACGAGGGGGAGCATCGAGCCCTCGACCTCTATCAAACGAGGTCGAGTCCCATCTAGCATACTTTTGCGAAAAGCTTTTACGGGCGTGTCCTATGACCACGAGCCTACCCTCATCGAACGGGGCATGGACGTCCGCTCGAACTACCCGCTATCAGCTCACCCAGGCATCCATGGCTCGATCCCAATCGTGGGAAGCATGGATCGCCCCCTCCTCAGTCCCTCGAAAGGGATCCCGAGGAACGAAGAAAAATTTGGGACATCTCGAGCCAAACGAGGCTCGGGGGCTCCTAGTGCTGTGGACAAACCCACACGACCGTGTTCCTCCCCACATCGGCCACACCGCGCGGAGCGGAACATGCGGAGAGAACGCTCAAGGCTTCCCCCTCGAAGGGAGGAAGTCATCGTTCTACTGATCAGGGGTTCGAACCTTGGGCCTTCGAAGGGTTTCGACAAGGGCCCCAGATCAACCGAGTCAGGGATAATCAACGGTACCCTCGAAGCTCGAACGCTCGAGGAAACCAACCGATTATGTTCGAGGCCGGGCAAAGTGCCTAGATCGAGGGACCCCTCGGGGGGAGCATCGAGCCCTCGACCTCTATCGAACGAGGTCGAGTCCTGTCTAGCATACTTTCGCGGAAGGCTTTTATGGACGTGTCCTGTGACCACGAGCCTACCCTTATCGAACGGGGCATGGACGTCCACTCGAACCACCCGCTACCAGCTCAACCAGGCATCCGTGGCTCGATCCCACCGAGGGAAGCACGGGTCGCCTCCTCCTCAGCACCCTCGAACAGGGAGCGCGAGGCACGAAGAAAGCTCGAAATCCCCCCTACCTCAAGCGCGGTGGACGAACCCACACCTGAGGAAGCAGTAAATGCTCTGCACATCAGGTTGAGACCTTGGGAGAGTGTCAATCACCCTCCCAAGGCCTCGGGGGCTACACCCGCGGGTGCGCTAGCGCGCCCCCACGGATTCTCGGAACCCACGAAGAAACGAAGGCCTCGAAAGCCTCGACGAACTCCAGCCTTCGCGGGATTAAACTTCATCCCTGCGAAGGCTCGGGGGCTACTGTCGGGTACCTGCAAAAGGGGTACCCCAATCTAAGTCCAAAACTACTTGGCATCAAGGCCCACAACGACATTAACCTGGCTCCACAGCCCAGCAAAGGCCTGCCATCGCTACGAGACCTTGGCACCCGTCTCGCTCGAGGTGAACGATCACCCTCGAGCGGGTGGTTTCCGTCTCGATCGAGGCTCGGCGGCCTCAACCCTCACCCTCGAGCGGGCGGTTTCCGTCTCGATCGAGGCTCGGCGGCCTCGACCCTCACCCTCGAGCGGGCAGTTTCCGTCTCGTTCGAGGCTCAGCAGCCTCGAGGGCGACCCCTACCCTCGAGGGGATATTTTCCGTTCTCGTTCGAGGGTCGGCGAGCTCGAGCTTGCCATCCAAGCTCGAGCCCGCCTCAACGGGAACAACGCCCAATGCCCTGCGACCCATCAGAGTCATCATGACGCGGTCAAAAAGCAGGGATCACTGCTCCACGCCATCACCTACTCCCGGAGAAGACATCGGTCAAATCCACTCGCAACAGTGGACTCTGAGCGCCATGCTGCGCGCCAGACCTGACCCTGCCAGCAGCACTGTGCCAACCACTCCTTTGACTTTACCCCCCGCCGGACACGCTGCCACCCTCGAAGGCAACCTCGAAGGAGGCCACGGAGGCTCGAATTGGACCCCGTACGCAAGTTTCCTACCCTCGACGCCGTGAACTGTCACGAGAGGGAAGGACAATACGTCAGTCCCTGCCATGTCGTCAGCGGAGTTGGAAGGCGCGATTCCCGCTCACGCACAGTACGCGGCATGGACGAACAGTGCAAACACATGTACTCGCACCCCGCTCCCCTTGGTCTATAAAAGGGGAAGGGAAGCCCATGCGAATGGGAAGAAGGAACGAGAAGAGCACGAAGACACGCAGAGAACACAAGTCTCATACGCACCCACACACCATAGCCTGGGACTTAGGAGCTTATCTCCTTCTCCCACCTTGCTTGTAAACCCCTACTACAAGCAACACGTAACCAGGTGCATCGCACCCCTGCTGGACGTACGGCCCCGTGGCCGGAACCAGGATAAAACCTCGTCTCTCACTCTCGCCATCGGGAAAACGAGTGGTTAGCACCGCAATCACTCGTCGGTGCCGGTGCGACCAAATCAGGCACCGACA
>RLG_Mopti1-6-Dexi_04A
TGTTGGGTACCTGCAAAAGGGGTACCCCAATCTAAGTCCAAAACTACTTGGCATCAAGGCCCACGACGACATTGACCTGGCTCAACAGCCCAGCAAAGGCCCGCCATCGCTACGAGTCCTCGGCCCCATCCAGCTCGAGGTAAACGATTACCCTCGAGCGGGAGGTTTCCGTCTCGTTCGAGGCTCAGCGGCCTCGAGGACGACCCCTACCCTCGAGCGGGTGGTTTCCGTCTCGTTCGAGGCTCAGCAGCCTCGAGGGCGACCCCTACCCTCGAGCGGGTAGTTTCCGTCTCGTTCGAGGCTCAGCAGCCTCGAGGGCGACCCCTACCCTCGAGCGGGTAGTTTCCGTCTCGTTCGAGGCTTGACGAACTCGAGCTTGCGATCCAAGCTCGAGTCGGCCTCGCCGGGAACAGCGCCCGGGACTCTGCAACCCATCAGAGTCATCATGACACGGTCAAAAAGCAGGGATCACTGCTCCACGCCATCACCTACTCCCGGAGAGGACATCGGTCAAATCCACTCGCAACAGTGGACTCTGAGCGCCATGCTGCACGCCAGGCCTAACCCTGCCTAGCAGCACTGTGCCAACCACTCCTTTGACTTTACCCCCCGCCGGACACGCTGCCACCCTCGAAGGCAACCTCGAAGGAGGCCACGGAGGCTCGAATTGGACCCCGTACGCAAGACACCACCCTCGACGCCGTGAACTGTCACGAGAGGGAAGGACAATACGTCAGCCCCTGCCATGTCGTCAGCGGAGTTGGAAGGCGCGATTCCCGCTCGCGCATAGTACGCGGCATGGACGAACAGTGCACTTAGCGACAAACACATGTACTCGCACCCCGCTCCCCTTGGTCTACAAAAGGGGAAGGGAAGCCCATGCGAACGGAAGGAGAAGAGGACGAAGACACGCAGAGAACACAAGTCTCATACGCACCCACACACCATAGCCTGGGACTTAGGAGCTTATCTCCTTCTCCCACCTTGCTTGTAAACCCCTACTACAAGCAACACGTAACCAGGTGCATCGCACCCCTGCTGGACGTACGGCCCCGTGGCCGGAACCAGGATAAAACCTCGTCTCCCACTCTCGCCATCGGGAAAGCGAGTGGTTAGCACCGCAATCACTCGTCGGTGCCGGTGCGACCAAATCAGGCACCGACAGTTGGCGCGCCAGGTAGGGGACCAGCGCTGCGTTACTCTCTTTCCCGATGGCGAACTTCGGCGAAGGACCGCCTCCGCTGGGCGAGAGCAATCTGCTCCCAGCGGGGCAGGAGATCCGGTTCGGGAGCTTGCGGTTCCAAACATGTGGCGACGATTACCACATGCGCATCCTCCAGAAGGATCCCAGTAACCAACCGGAGCCTCATCACCAGCCTCCGGCGGCACCGCGACGGCGGAGTCGTCCCGGACCTCGCGCACGACGAGCGCGCGCCGCGAGGCGTGCCGCCGACGTCGGCGACCCCCGTCCCACAAAGGAAGGGGACGTCCTGCAGTCAGGGTCACAGGAGAGGGCTGCTCCCTTCCTCCCAGGGCCCATGTCTGCACCACGCGCTACGACAGCACATTCCTATCCCTACGGGCTACGCAACTCCGCGGATGCGTACGCCTCTTCCATCCGCACTACCATGAGTGCGTATGGCGACCAGCCTGGTTGCCACCCAGTCTCCAAGCGAGACTTCGCCGATCCATTGTTCGGTGATTCCCGCACGGAGTCCGATGATGGACACGCATTTATGCGTAGACACCCCGGTTGGGACTACTCGGGTCTCCGCGACCCAGAGGCCTTTATTGCCTTTCAAACAGCGGCGGATTACTGCCTCGAGTATTCCGATGATGAGTATGACCCAACCAGGGAGTGTTTTGTCATCAACGACGGACAAGCCAGCGAGGGGTCGACGTCGGACGACGACGGCGGGGGTGACGACCAGGGGAACAACGATGGCATGGATCTGATAGGCGCGCAGCCATCGGACCCATCGGATCACTCTCCTTCCGAGGACGAGCGAGATCCGCGCCACCTGCCACGAGTTAGCGGTGACGTCTCGCCACCGGCGCGCTCCGACCGCGAGCCGGGCAAGCGAGACGACGAACGCGGCACGGACGCCCGACACGCGGGACGAGTGGCTCAGGCCCGCATCCTCGCTGAGGGCAAAGACGACGATCTCGCCCCCAGAACGAGCCAGAAGCTCATCGCGGCGGCCGCACTACTCCGAGCCATGCCGGAAGCAGCAACCCCCGAGGGGCGGAAGCTGCACCTCGAGGCTCAAAAGCTGGTCGAGCACGCTGCCCGATAGCATGCCGAGAGCTCGGCCTCCCGCCTTCGACGCTCCTCAGCCTCGAAGGGCGAACGAGGAGGGGAATCCTCGGTACGCTCACCCCGGCCCAACGGCAGGGCGCGAGCCCAGTCCCGCGGCGACTCCTGCCGTGACTCGGCGCAGCGCCACGCCAACGAACCACGTGCGCCCGAAGCACGAACGCTTCCAGCGAGGGTGCCCGCGAGGTCACGCCTCCGGGACACCCGAGGCGCGGTCGGCGATGACGATGCTCGCAACACCCTGAATCATATAAGGCAGCGAGAGGGAGCCCGGGCCCACCAACGCGGGCGGACCGACGTTCGGTGGAACCGGGATGCGGTCTCGGAACCGGCGGGAACGCGCGTGTTCAGTCGTAACATCCGCACCACTCCGTTTCCCCCTCGTTTCCGACAGCCTACTACCATCACCAAGTACTCTGGGGAAACTGACCCCAGGGTATGGCTCAACGACTACCGCCTAGCGTGCCAGCTCGGCGGCGCCACAGACGACGCCATGATCATCCGCAATCTGCCACTCCACCTGGCGGATTCCGCGCGGACATGGCTCGAGCACCTGCCCCCGAACCGGATCCGCGACTGGGACGACCTGGTCGAGACCTTCGTGGGAAATTTCCAGGGCACCTACGTGCGCCCTGGGAACACGTGGGACCTTCGAGGGTGCAGGCAAAAACCCGGTGAATCTCTGAGGGACTTCATCCGGCGCTTCTCCAAGCGCTGCACCGAGCTGCCCAACATCACCGACCATCAGATCATCCACTTCTTCCTCGAGAGCACCACTAGCTACAACCTAATATGCAAGTTGGGGAGGGACCCTCCCCCCGACGCGAACCGGCTATTCGAGGTAGCCTCCAAATACGCTTCAGGGGAGGAGGCGGCGAACGCCATCTTCAACGGCAAGAAGGGAAAGCGCCCCGAAGAGACGCCCGCGGAGGGCAGCAAGCCAAGGAAGCCCTCGAGGAAGTAAAATCAAGGCAATAAGGGGAAGAAGTATCGAACCCCTCGCGAGAAAGGCAACAGCGGCGAACGAAGTCCCCGTAGTGGACCCCCGCCACAAGGGGCCTCGAGGCCTTCCATGTGGAGGAGAGTCTTTGATGCCGATGGCGTGTTCTTCAACGTGGGACGACCCACCGCCGACGGAAATCCTCGCGAACGCCTGCGACATCCAACAGCTAAGTTGCTCATACCCCTAGAGCGGCTTCAGCCCCTCGAACCCTTTTGTACATACTTTCGATTGTACAAACTCTTGTTTAAGTATTTGGCTTAGCTCTCGCAAGTTGTGAACGAATCAGGTGGACTCGAGTCCACTCATACTTGAGTGAGGTTTGGTCCTACCCTCGCTAGGACCATCCCTCCCTCGGGGGCCGCAATGGGGACGAACCCCCGAAAAAGTCAATACTTTTATGAAATTCTTGTGATATCTCGAGCGTATCGCCAAGTGCTCCTTTGCAACCCTCGAAGGGAAGACACTAGGCGTGAAACGGACAAGGGCAGGGTCGCCTGAGCCGAGTGCTCGCCTACGCCTCGAGGCTACGGCAGCACCTCACTTCCCTCCGCCTAAGTCATTCACGTACGATCGATCCTAGTGGCTACTTCCTTTCAAGGCGCATGTATTCGACACAACGTGCATCGCAGAGATACCGCTTGAAAATAAAACTCGTTTTTCGAAATTCTTGTGATATCTCGAGCGTATCGCCAAGTGCTCTTTTGCAACCCTCGAAGGGAAGACACTAGGCGTGAAACGGACAAGGGCAGGGTCGCCTGAGCCGAGTGCTCGCCTACGCCTCGAGGCTACGGCAGCACCTCACTTCCCTCCGCCTAAGTCATTCACGTACGATCGATCCTAGTGGCGACTTCCTTTCGAGGCGCATGCATTCGACACGACGTGCATCGCAGAGATGTCGCATGAAAATAAAACTCGTTTAACGATACAAACGATGTTTAGCGAAAATAAGTAGGATGTATGAAAACAAACGAATTGTTCTTACATCAGGAAACGCAAGTCTCTAAACTACTATTTATACTCGGGCTCGATGTCCCGAGGCTTTCAGGGTTCGCTTCAACCATCAAGGTCATCCCAGCCGCCGCCATCTTCGCCCGGGAAAGGACGCTCTTCCGCCGTCAGGGCAGTCATGCGGTCACTTCGCCCACGCCACGCCTGAAAAGGCGTGCACACTCCCCCACGAAGTCGCAGTAACTGCCCTAACGGTCATCATGACCCCGCACGAAGAGGTGGAAGGTACATTCAACACACCAACCCTTGAAAGGGCGGCCTTCGTTCTACTGATCAGGGGTTCGAACCTTGGGCCTTCGAAGGGTTTCGAGAAGGGCCCCAGATCAACCGAGTCAGGGATAATCGACGGTACCCTCGAAGCTCGAGCGCTCGAGGAAGCCAATCGATTATGTTCGAGGCCAGGCAAAGTGCCTAGATCGAGGGACCCCTCGAGGGGGAGCATCGAGCCCTCGACCTCTATCGAATGAGGTCGAGTCCCATCTAGCATACCTTTGCGAAAAGCTTTTACGGGCGTGTCCTATGACCACGAGCCTACCCCTATCGAATGGGGCATGGACGTCCGCTCGAACTACCCGCTATCAGCTCACCCAGGCATCCATGGCTCGATCCCAATTGTGGGAAGCATGGATCTCCTCCTCCTCCGTCCCTCGAAAGGGACCCCGAGGAACGAAGAAAAATTTGGGACATCTCGAGCCAAGCGAGGCTCGGGGGCTCCTAGTGATGTGGACAAATCCACACGACCGTGTTCCTCCCCACATCGGCCACACTGCGCGGAGCGGAACATGTGGAGAGAACGCTCAAGGCTTCCCCCTCGAAGGGAGGAAGTCATCGTTCTACTGATCAGGGGTTCGAACCTTGGGCCTTCGAAGGGTTTCGACAAGGGCCTCAGATCAACCGAGTCAGGGATAATCAACGGTACCCTCGAAGCTCGAACGCTCGAGGAAACCAACCGATTATGTTCGAGGCCGGGCAAAGTGCCTAGATCAAGGGACCCCTCGAGGGGGAGCATCGAGCCCTCGACCTCTATCGAAGGAGGTCGAGTCCTGTCTAGCATACTTTCGCGGAAGGCTTTTATGGACGTGTCCTGTGACCACGAGCCTACCCTTATCGAACAGGGCATGGACGTCCACTCGAACCACCCGCTACCAGCTCAACCAGGCATCCGTGGCTCGATCCCACCGAGGGAAGCACGGGTCGCCTCCTCCTCAGCACCCTCGAACAGGGAGCGCGAGGCACGAAGAAAGCTTGAAATCCCCCCAACCTCAGGCGTAGTGGACGAACCCACACCTAAGAGAGCAGCGAATGCTCTGCACATCAAGCTGCGACCTTGAGAGAATGCCAACCACTCTCCCAAGGCCTCGGGGGCTACACCCGCGGGTGCGCTAGCGCGCCCCCATGGATTCTCGGAACCCACGAAGAGATAAAGGCCTCGAAAGCCTCGACGAACTCCAGCCTTCGCGGGATTAAACTTCATCCCTGCGAAGGCTCGGGGGCTACTGTTGGGTACCTGCAAAAGGGGTACCCCAATCTAAGTCCAAAACTACTTGGCATCAAGGCCCACGACGACATTGACCTGGCTCAACAGCCCAGCAAAGGCCCGCCATCGCTACGAGTCCTCGGCCCCATCCAGCTCGAGGTAAACGATTACCCTCGAGCGGGAGGTTTCCGTCGTTCGAGGCTCAGCGGCCTCGAGGACGACCCCTACCCTCGAGCGGGTGGTTTCCGTCTCGTTCGAGGCTCAGCAGCCTCGAGGGCGACCCCTACCCTCGAGCGGGTAGTTTCCGTCTCGTTCGAGGCTCAGCAGCCTCGAGGGCGACCCCTACCCTCGAGCGGGTAGTTTCCGTCTCGTTCGAGGCTTGACGAACTCGAGCTTGCGATCCAAGCTCGAGTCGGCCTCGCCGGGAACAGCGTCCGGGACTCTGCAACCCATCAGAGTCATCATGACACGGTCAAAAAGCAGGGATCACTGCTCCACGCCATCACCTACTCCCGGAGAGGACATCGGTCAAATCCACTCGCAACAGTGGACTCTGAGCGCCATGCTGCACGCCAGGCCTAACCCTGCCTAGCAGCACTGTGCCAACCACTCCTTTGACTTTACCCCCCGCCGGACACGCTGCCACCCTCGAAGGCAACCTCGAAGGAGGCCACGGAGGCTCGAATTGGACCCCGTACGCAAGACACCACCCTCGACGCCGTGAACTGTCACGAGAGGGAAGGACAATACGTCAGCCCCTGCCATGTCGTCAGCGGAGTGAAGGCGCGATTCCCGCTCGCGCACAGTACGCGGCATGGACGAACAGTGCACTTAGCGACAAACACATGTACTCGCACCCCGCTCCCCTTGGTCTATAAAAGGGGAAGGGAAGCCCATGCGAACGGAAGGAGAAGAGGACGAAGACACGCAGAGAACACAAGTCTCATACGCACCCACACACCATAGCCTGGGACTTAGGAGCTTATCTCCTTCTCCCACCTTGCTTGTAAACCCCTACTACAAGCAACACGTAACCAGGTGCATCACACCCCTGCTGGACGTACGGCCCCGTGGCCGGAACCAGGATAAAACCTCGTCTCCCACTCTCGCCATCGGGAAAGCGAGTGGTTAGCACCGCAATCACTCGTCGGTGCCGGTGCGACCAAATCAGGCACCGAC
>RLG_Mopti1-12-Dexi_05A
TGTCGGGTACCTGCAAAAGGGGTACCCCAATCTAAGTCCAAAACTACTTGGCATCAAGGCCCACAACGACATTAACCTGGCTCCACAGCCCAGCAAAGGCCTGCCATCGCTACGAGACCTTGGCACCCGTCCCGCTCGAGGTGAACGATCACCCTCGAGCGGGTGGTTTCCGTCTCGTTCGAGGCTCAGCAGCCTCGAGGACGACCCTTACCCTCGAGCGGGGTTTTCCGTCTCGATCGAGGCTCGGCGGCCTCAACCCTCACCCTCGAGCGGGCGGTTTCCGTCTCGATCGAGGCTCGGCGGCCTCGACCCTCACCCTCGAGCGGGCGGTTTCCGTCTCGATCGAGGCTCGGCGGCCTCGACCCTCACCCTCGAGCGGGCGGTTTCCGTCTCGATCGAGGCTCGGCGGCCTCGACCCTCACCCTCGAGCGGGCAGTTTCCGTCTCGTTCGAGGCTCAGCAGCCTCGAGGGCGACCCCTACCCTCGAGGGGATATTTTCCGTTCTCGTTCGAGGGTCGGCGAGCTCGAGCTTGCCATCCAAGCTCGAGCCCGCCTCAACGGGAACAACGCCCAATGCCCTGCGACCCATCAGAGTCATCATGACGCGGTCAAAAAGCAGGGATCACTGCTCCACGCCATCACCTACTCCCGGAGAGGACATCGGTCAATCCACTCGCAACAGTGGACTCTGAGCGCCATGCTGCACGCCAGACCTAACCCTGCCAGCAGCACTGTGCCAACCACTCCTTTGACTTTACCCCCCGCCGGACACGCTGCCACCCTCGAAGGCAACCTCGAAGGAGGCCACGGAGGCTCGAATTGGACCCCGTACGCAAGTTTCCTACCCTCGACGCCGTGAACTGTCACGAGAGGGAAGGACAATACGTCAGCCCCTGCCATGTCGTCAGCGGAGTTGGAAGGCGCGATTCCCGCTCACGCACAGTACGCGGCATGGACGAACAGTGCAAACACATGTACTCGCACCCCGCTCCCCTTGGTCTATAAAAGGGGAAGGGAAGCCCATGCGAAGGGCAACAAGGAACGAGAAGAGCACGAAGACACGCGGAGAACACAAGTCTCATACGCACCCACACACCATAGCCTGGGACTTAGGAGCTTATCTCCTTCTCCCACCTTGCTTGTAAACCCCTACTACAAGCAACACGTAACCAGGTGCATCGCACCCCTGCTGGACGTACGGCCCCGTGGCCGGAACCAGGATAAAACCTCGTCTCTCACTCTCGCCATCGGGAAAACGAGTGGTTAGCACCGCAATCACTCGTCAGTGCCGGTGCGACCAAATCAGGCACCGACAGTTGGCGCGCCAGGTAGGGGACCAGCGCTGCGCTACTCTCATTCCCGATGACGAACTTCGGCGAAGGACGGCCTCCGCTGGGCGAGAGCAGTCTGCTCCCAGCGGGGCAGGAGATCCGGTTCGGGAGCCTGCGGTTCCAAACATGTGGCGACGATTACCACATGCGCATCCTCCAGGAGGATCCCAGCGACCAACCGGAGCCTCATCACCAGCTTCCAGCGGCACCGCGACGGCGGAGTCGTCCCGGACCTCGCGCACGACGAGCACGCACCGCAAGGCGTGTCGCCGACGTCAGTAACCCCCATCCCACAAGGGAAGGGGACGTTTTGCGGTCAGGAGCACAGGAGAGGGCTGCTCCCTTCCTCCTAGGGCCCATGGCTGCGCCACGCGCTACGACGGCGCACTCCTATCCCTACGGGCTACGCACCTCCGCGGATGCGTACGCCTCCTTCATCCGCACTGCCATGAGTGCGAACGGCAACCAACCTGGTTGTCACCCAGTCTCCAAGCAATACTTCGCCGATCCATTGCCCGGCGATTCTCGCACGGAGTCCGATGATGGACACGCGTTTATGCGTAGACACCCCGGTTGGGACTACTCGGGTCTCCGCGACCCAGAGGCCTTTATTGCCTTTCAAACAGCGGCGGATTACTGCTTCGAGTATTCCGATGATGAGTATGACCCAACCAGGGAGTGTTTCGTCATCAACGACGGACAAGCCAGCGAGGGGTCGACGTCGGACGACGACGGCGGGGGTGACGACCAGGGGAACGACGATGGCATGGATCCGATAGGCGCGCAGCCATCGGACCCATCGGATCACTCTCCTTCCGAGGACGAGCGAGATCCGCGCCGCCTGCCACGAGTTAGCGGTGACGTCTCGCCACCGGCGCGCTCCGACCGCGAGCCGGGCAAGCGAGGCGACGAGCACGCCACGAACCCACGACACGCGGGGCGAGTGGCTCAGGCCCGCATCCTTGCCGAAGGCAAAGATGACGAGCTCGCTCCCAGAACAAGCCAGAAGCTCATGGCGGCGGCCGCGCTGCTCCGAGCCATGCCCGAGGCAGCCACCCCCGAAGGGCGAAAACTGCACCTCGAGGCTCAAAAGCTGGTCGAGCATGCTGCCCGACAGCATGCCGAGAGCTCAGCCTCCCGCCTTCGACGCTCCGCAGCCTCGAAGGGCGAACGAGGAGGGGAGTCATCGGTACGCTCACCCCGGCCTAACGGCAGGGCGCGAGCCCAGTCCCGCGGCGACTCCTGCCGTAACTCGGCGCAGCGCCACGCCAACGAGCCACGTACGCCCGAAGCACGAACGCTTCCAGCGAGGGTGCCCGCGAGGTCACGCCTCCGGGACACCCGAGGCGCGGTCGGCGATGGCGATGCTCGCAACACCCTGAATCATATAAGGCAGCGAGAGGGAGCCCGGGCCCACCAACGCGGGCGGACCGACGTTCGGTGGAACCGGGATGCGGTCTCGGAACCGGCGGGAACGCACGTGTTCAGTCGTAACATCCGCACCGCTCCGATTCCCCCTCGTTTCCGACAGCCTACCACCATCACCAAGTACTCTGGGGAAACTGACCCCAGGGTATGGCTCAACGACTACCGCCTAGCGTGCCAGCTCGGCGGCGCCACAGACGACGCCATGATCATCCGCAATCTGCCACTCCACCTGGCGGATTCCGCGCGGACATGGCTCGAGCACCTGCCCCCGAACCGGATCCGCGACTGGGACGACCTGGTCGAGACCTTCGTGGGAAATTTCCAGGGCACCTACGTGCGCCCTGGGAACACGTGGGACCTTCGAGGGTGCAGGCAAAAACCCGGTGAATCTCTGAGGGACTTCATCCGGCGCTTCTCCAAGCGTTGCACCGAGCTGCCCGACATCACCGACCATCAGATCATCCACTTCTTCCTCGAGAGCACCACATGCTATAGCTTGGTGTCCAAGTTGGGGAGGGACCCTCCCCCCGACGCGAACCGGCTATTCGAGGTAGCCTCCAAGTACGCTTCGGGGGAGGAGGCGGCGAACGCCATCTTCAACGGCAAGAAGGGAAAGCGCCCCGAAGAGACGCCCGCGAAGGGCAGCAAGCCAAGGAAGCCCTCGAGGAAGTAAAATCAAGGCAATAAGGGGAAGAAGTATCGAACCCCTCGCGAGAAAGGCAACAATGGCGAACGAAGTCCCCGCAGTGGACCTCAGCCACAAGGGGCCTCGAGGCCTTCCATGTGGAGGAGAGTCTTTGATGCCGACGACGTGTTCTTCAGCATGGGACGACCCACCGCCGACGGAAATCCTCGCGAACACCTGCGACATCCAACAGCTAAGTCGCTTCTACCCCTAGAGCGGTTTCAGACCCTCGAACCTTTTTTGTACATACTTTCGATTGTACAAACTCTTGTTTAAGTATTTGGCTTAGCTCTCGCAAGTTGTGAACGAATCAGGTGGACTCGAGTCCACTCATACTTGAGTGAGGATTGGTCCTACCCTCGCTAGGACCATCCCTCCCTCGGGGGCCGCAATGGGGACGAACCCCCGAAAAAGTCAATACTTTTACAAAATTCTTGTGATATCTCGAGCGTATCGCCAAGTGCTCCTTTGCAACCCTCGAAGGGAAGACACTAGGCGTGAAACGGACAAGGGCAGGGTCGCCTGAGCCGAGTGCTCGTCTATGCCTCGAGGCTACGGCAGCACCTCACTTCCCTCCGCCTAAGTCATTCACGTAAGATCGATCCTAGTGGCTACCTCCTTTCGAGGCGCATGCATTCGACGCGACGTGCATCGCAGAGATGTCGCATGAAAATAAAACTCGTTTGACGATACAAACGGTGTTTAACGAAAATAAGTAGGATGTATGAAAACAAACGAATTGTTCTTACATCAGGAAACGCAAGTCTCTAATCGACTATTTATACTCGGGCTCGATGTCCCGAGGCTTTCAGGGTCCGCTTCAACCATCAAGGTCATCCCAGCCGCCGCCATCTTCGCCCGGGAAAGGACGCTCTTCCACCGTCAGGGCAGTCGTGCGGTCACTTCGCCCACGCCACGCCTGAAAAGGCGCGCGCACTCCCCCACGAAGTCGCAGTAACTGCCCTAACGGTCATCATGACCCCGCACGAAGAGGTGGAAGGTACATTCAACACACCAACCCTTGAAAGGGCGGCCTTCATTCTACTGATCAGGGGTTCGAACCTTGGGCCTTCGAAGGGTTTCGACAAGGGCTCCAGATCAACCGAGTCAGGGATAATCGACGGTACCCTCGAAGCTCGAGCGCTCGAGGAAGCCAATCGATTATGTTCGAGGCCAGGCAAAGTGCCTAGATCGAGGGACCCCACGAGGGGGAGCATCGAGCCCTCGACCTCTATCGAACGAGGTCGAGTCCCATCTAGCATACTTTTGCGAAAAGCTTTTACGGGCGTGTCCTATGACCACGAGCCTACCCTCATCGAACGGGGCATGGACGTCCGCTCGAACTACCCGCTATCAGCTCACCCAGGCATCCATGGCTCGATCCCAATCGTGGGAAGCATGGATCGCCCCCTCCTCAGTACCTCGAAAGGGATCCCGAGGAACGAAGAAAAATTTGGGACATCTCGAGCCAAACGAGGCTCGGGGGCTCCTAGTGCTGTGGACAAACCCACACGACCGTGTTCCTCCCCACATCGGCCACACCGCGCGGAGCGGAACATGCGGAGAGAACGCTCAAGGCTTCCCCCTCGAAGGGAGGAAGTCATCGTTCTACTGATCAGGGGTTCGAACCTTGGGCCTTCGAAGGGTTTCGACAAGGGCCCCAGATCAACCGAGTCAGGGATAATCAACGGTACCCTCGAAGCTCGAACGCTCGAGGAAACCAACCGATTATGTTCGAGGCCGGGCAAAGTGCCTAGATCGAGGGACCCCTCGGGGGGGAGCATCGAGCCCTCGACCTCTATCGAACGAGGTCGAGTCCTGTCTAGCATACTTTCACGGAAGGCTTTTATGGACGTGTCCTGTGACCACGAGCCTACCCTTATCGAACGGGGCATGGACGTCCACTCGAACCACCCGCTACCAGCTCAACCAGGCATCCGTGGCTCAATCCCACCGAGGGAAGCACGGGTCGCCTCCTCCTCAGCACCCTCGAACAGGGAGCGCGAGGCACGAAGAAAGCTCGAAATCCCCCCTACCTCAGGCGCGGTGGACGAACCCACACCTGAGGAAGCAGTAAATGCTCTGCACATCAGGTTGAGACCTTGGGAGAGTGTCAATCACCCTCCCAAGGCCTCGGGGGCTACACCCGCGGGTGCGCTAGCGCGCCCCCACGGATTCTCGGAACCCACGAAGAAACGAAGGCCTCGAAAGCCTCGACGAACTCCAGCCTTCGCGGGATTAAACTTCATCCCTGCGAAGGCTCGGGGGCTACTGTCGGGTACCTGCAAAAGGGGTACCCCAATCTAAGTCCAAAACTACTTGGCATCAAGGCCCACAACGACATTAACCTGGCTCCACAGCCCAGCAAAGGCCTGCCATCGCTACGAGACCTTGGCACCCGTCCCGCTCGAGGTGAACGATCACCCTCGAGCGGGTGGTTTCCGTCTCGTTCGAGGCTCAGCAGCCTCGAGGACGACCCTTACCCTCGAGCGGGGTTTTCCGTCTCGATCGAGGCTCGGCGGCCTCAACCCTCACCCTCGAGCGGGCGGTTTCCGTCTCGATCGAGGCTCGGCGGCCTCGACCCTCACCCTCGAGCGGGCGGTTTCCGTCTCGATCGAGGCTCGGCGGCCTTGACCCTCACCCTCGAGCGGGCGGTTTCCGTCTCGATCGAGGCTCGGCGGCCTCGACCCTCACCCTCGAGCGGGCAGTTTCCGTCTCGTTCGAGGCTCAGCAGCCTCGAGGGCGACCCCTACCCTCGAGGGGATATTTTCCGTTCTCGTTCGAGGGTCGGCGAGCTCGAGCTTGCCATCCAAGCTCGAGCCCGCCTCAACGGGAACAACGCCCAATGCCCTGCGACCCATCAGAGTCATCATGACGCGGTCAAAAAGCAGGGATCACTGCTCCACGCCATCACCTACTCCCGGAGAGGACATCGGTCAATCCACTCGCAACAGTGGACTCTGAGCGCCATGCTGCACGCCAGACCTAACCCTGCCAGCAGCACTGTGCCAACCACTCCTTTGACTTTACCCCCCGCCGGACACGCTGCCACCCTCGAAGGCAACCTCGAAGGAGGCCACGGAGGCTCGAATTGGACCCCGTACGCAAGTTTCCTACCCTCGACGCCGTGAACTGTCACGAGAGGGAAGGACAATACGTCAGCCCCTGCCATGTCGTCAGCGGAGTTGGAAGGCGCGATTCCCGCTCACGCACAGTACGCGGCATGGACGAACAGTGCAAACACATGTACTCGCACCCCGCTCCCCTTGGTCTATAAAAGGGGAAGGGAAGCCCATGCGAAGGGCAACAAGGAACGAGAAGAGCACGAAGACACGCGGAGAACACAAGTCTCATACGCACCCACACACCATAGCCTGGGACTTAGGAGCTTATCTCCTTCTCCCACCTTGCTTGTAAACCCCTACTACAAGCAACACGTAACCAGGTGCATCGCACCCCTGCTGGACGTACGGCCCCGTGGCCGGAACCAGGATAAAACCTCGTCTCTCACTCTCGCCATCGGGAAAACGAGTGGTTAGCACCGCAATCACTCGTCGGTGCCGGTGCGACCAAATCAGGCACCGAC
>RLG_Mopti1-48-Dexi_03A
GTCGGGTACCTGCAAAAGGGGTACCCCAATCTAAGTCCAAAACTACTTGGCATCAAGGCCCACGACGACATTGACCTGGCTCAACAGCCCAGCAAAGGCCCGCCATCGCTACGAGTCATCGGCCCCATCCAGCTCGAGGACGACCCCTACCCTCGAGCGGGTGGTTTCCGTCTCGTTCGAGGCTCAGCAGCCTCGAGGACGATCCCTACCCTCGAGCGGGTGGTTTCCGTCTCGTTCGAGGCTCAGCAGCCTCGAGGGCGACCCTTACCCTCGAGCGGGGTTTCCGTCTCGTTCGAGGCTCAGCGGCCTCGAGGGCGACCCCTACCCTCGAGCGGGTAGTTTCCGTCTCGTTCGAGGCTCAGCAGCCTCGAGGGCGACCCCTACCCTCGAGCGGGTAGTTTCCGTCTCGATCGAGGGTCGGCGAGCTCGAGCTTGCCATCCAAGCTCGAGCCCGCCTCGACGGGAACAGCGCCCGGGGCCCTGCGACCCATCAGAGTCATCATGACGCGGTCAAAAAGCAGGGCTCACTGCCCCACGCCATCACCTACTCTTCGGAGAGGACATCGGTCAAATCCACTCGCAACAGTGAACTCTGAGCGCCATACTGCGCGCCAGACCTAACCCTGCCAGCAGCACTGTGCCAACCACTCCTTTGACTTTACCCCCCGCCGGACGCGCAGCCACCCTCGAAGACAGCCTCGAAGGAGACCATGGAACATCGTGCGCAAGACACCACCCTCGACGCCGTGAACTATCACGAGAAGGAAGGACGATACGTCAGCCCCTGCCATGTCGTCAGCGGAGTTGGAAGGCGCGATTCCCGCTCGCGCACAGTACGCGGCATGGACGAACAGTGCACTTACCGACAAACACATGTACTCGCACCCCGCTCCCCTTGGTCTATAAAAGGGGAATGGAAGCCCATGCGAAGGGCAAGGAGAAGAGCACGAAGACACGCAGAGAACACAAGTCTCATACGCACCCACACACCATAGCCTGGGACTTAGGAGCTTATCTCCTTCTCCCACCTTGCTTGTAAACCCCTACTACAAGCAACACGTAACCAGGTGCATCGCACCCCTGCTGGACGTACGGCCCCGTGGCCGGAACCAGGATAAAACCTCGTCTCCCACTCTCGCCATCGGGAAAGCGAGTGGTTAGCACCGCAATCACTCGTCGGTGCCGGTGCGACCAAATCAGGCACCGACAGTTGGCGCGCCAGGTAGGGGGACCAGCGCTGCGCTGCTCTCATTCCCGATGACGAACTTCGGCGAAGGACGGCCTCCGCTGGGCGAGAGCAATCTGCTCCCAGCGGGGCAGGAGATCCGGTTCGGGAGCTTGCGGTTCCAAACATGTGGCGACGATTACCACATGCGCATCCTCCAGAAGGATCCCAGCAACCAACCGGAGCCTCACCATCAGCCTCCGGCGAAACCGCGACGGCGGAGTCGTCCCGGACCACGCGCACGACGAACGCGCACCGCGAGGCGTGCCACCGACGTCGGCGACCCCCATCCCACAAGGGAAGGGGACGTCCCGCGGTCAGGGTCACAGGAGAGGGTTGTTCCCTTTCTCCCAGGGCTCATGTCTGCATCACGCGCCACGACGGTGCATTCCTATCCCTACGGGCTACGCAACTTCGCGGATGCGTACGCCTCTTTCATCCGCACTGCCATGAGTGCGAACGGCAACCAACCTGGTTGTCACCCAGTCTCCAAGCAATACTTCGCCGATCCATTGCCCGGCGATTCTCGCACGGAGTCCGATGATGGACACGCATTTATGCGTAGACACCCCGGTTGGGACTACTCGGGTCTCCGCGACCCAGAGGCCTTTATTGCCTTTCAAACAGCGGCGGATTACTGCTTCGAGTATTCCGATGATGAGTATGACCCAACCAGGGAGTGTTTTGTCATCAACGACGGACAAGCCAGCGAGGGGTCCACGTCGGACGACGACGGCGGGGGTGACGACCAGGGGAACGACGATGGCATGGATCCGATAGGCGCGCAGCCATCAGACCCATCGGATCACTCTCCTTCCGAGGACGAGCGAGATCCGCGCCACCTGCCACGAGTTAGCGGTGACGTCTCGCCACCGGCGCGCTCCGACCGCGAGCCGGGCAAGCGAGGCGACGAGCACGCCACGAACCCACGACACGCGGGGCGAGTGGCTCAGGCCCGCATCCTTGCCGAAGGCAAAGATGACGAGCTCGCTCCCAGAACGAGCCAGAAGCTCATCGCGGCGGCCGCGCTGCTCCGAGCCATGCCGGAGGCAGCCACCCCCGAAGGGCGGAAGCTGCACCTCGAGGCTCAAAAGCTGGTCGAGCATGCTGCCCGACAGCATGCCGAGAGCTCAGCCTCCCGCCTTCGACGCTCCGCAGCCTCGAAGGGCGAACGAGGAGGGGAGTCATCGGTACGCTCACCCCGGCCTAACGGCAGGGCGCGAGCCCAGTCCCGCGGCGACTCCTGCCGTGACTCGGCGCAGCGCCACGCCAACGAGCCACGTACGCCCGAAGCACGAACGCTTCCAGCGAGGGTGCCCGCGAGGTCACGCCTCCGGGACACCCGAGGCGCGGTCGGCGATGGCGATGCTCGCAACACCCTGAATCATATAAGGCAGCGAGAGGGAGCCCGGGCCCACCAACGCGGGCGGACCGACGTTCGGTGGAACCGGGATGCGGTCTCGGAACCGGTGGGAACGCGCGTGTTCAGTCGTAACATCCGCACCGCTCCGATTCCCCCTCGTTTCCGACAGCCTACCACCATCACCAAGTACTCTGGGGAAACTGACCCCAGGGTATGGCTCAACGACTACCGCCTAGCGTGCCAGCTCGGCGGCGCCACAGACGACGCCATGATCATCCGCAATCTGCCACTCCACCTGGCGGATTCCGCGCGGACATGGCTCGAGCACCTGCCCCCGAACCGGATCCGCGACTGGGACGACCTGGTCGAGACCTTCGTGGGAAATTTCCAGGGCACCTACGTGCGCCCTGGGAACACGTGGGACCTTCGAGGTTGCAGGCAAAAGCCCGGTGAATCCCTGAGGGACTTCATCCGGCGCTTCTCCAAGCGCTGCACCGAGCTGCCTAACATCACCGACACTCAGATCATCCACTTCTTCCTCGAAAGCACCACTAGCTACAACCTAATATGCAAGTTCGGGAGGGACCCTCCCCCGACGCGAACCGGCTATTCGAGGTAGCCTCCAAATACGCTTCGGGGGAGGAGGCGGCGAACGCCATCTTCAACGGCAAGAAGGGAAAGCGCCCCGAAGAGACGCCCGCGGAGGGCAGCAAGCCAAGGAAGCCCTCGAGGAAGTAAAATCATGGCAACAACGGCGAACGAAGTCCCCGCAGTGGACCCCAGACACAAGGGGCCTCGAGGCCCTCCATGTGAAGGAGAGTCTTTGATGCCGACGGCGTGTTCTTCAACGAGGGACGACCCACCGCCGACGGAAATCCTCGCGAACGCCTGTGACATCCAACAGCTAAGTCGCTTCTACCCCTAGAGCGGCTTCAGCCCCTCGAACCCTTTTGTACATACTTTCGATTGTACAAACTCTTGTTTAAGTATTTGGCTTAGCTCTCGCAAGTGTGAACGAATCAAGTGGGCTCGAGTCTACTCATACTTGAGTGAGGGTTGGTCCTACCCTCGCTAGGACCATCCCTCCCTCGGGGGCCGCAATGGGGACGAACCCCCGAAAAAGTCAATACTTTTTTGAAATTCTTGTGATATCTCGAGCGTATCGCCAAGTGCTCTTTGCAACCCTCGAAGGGAAGACACTAGGCGTGAAACGGACAAGGGCAGGGTCGCCTGAGCCGAGTGCTCGCCTACGCCTCGAGGCTACGGCAGCACCTCACTTCCCTCCGCCTAAGTCATTCACGTACGATCGATCCTAGTGGCGACTTCCTTTCAAGGCGCATGCATTCGACACAACGTGCATCGCAGAGATACCGCTTGAAAATAAAACTCGTTTTTCGAAATTCTTGTGATATCTCGAGCGTATCGCCAAGTGCTCTTTTGCAACCCTCGAAGGGAAGACACTAGGCGTGAAACGGACAAGGGCAGGGTCGCCTGAGCCGAGTGCTCGCCTACGCCTCGAGGCTACGGCAGCACCTCACTTCCCTCCGCCTAAGTCATTCACGTACGATCGATCCTAGTGGCGACTTCCTTTCGAGGCGCATGCATTTGACACGACGTGCATCGCAGAGATGTCGCATGAAAATAAAACTCGTTTAACGATACAAACGATGTTTAACGAAAATAAGTAGGATGTATGAAAACAAACGAATTGTTCTTACATCAGGAAACGCAAGTCTCTAAACTACTATTTATACTCGGGCTCGATGTCCCGAGGCTTTCAGGGTCCGCTTCAACCATCAAGGTCATCCCAGCCGCCGCCATCTTCGCCCGGGAAAGGACGCTCTTCCGCCATCAGGGCAGTCGTGCGGTCACTTCGCCACGCCACGCCTGAAAAGGCGCGCGCACTCCCCCACGAAGTCGCACTAACTGCCCTAACGGTCATCATGACCCCGCACGAAGAGGTGGAAGGTACATTCAACACACCAACCCTTGAAAGGGCGGCCTTCGTTCTACTGATCAGGGGTTCGAACCTTGGGCCTTCGAAGGGTTTCGACAGGGGCCCCAGATCAACCGAGTCAGGGATAATCGACGGTACCCTCGAAGTCGAGCGCTCGAGGAAGCCAATCGATTATGTTCGAGGCCAGGCAAAGTGCCTAGATCGAGGGACCCCTCGAGGGGGAGCATCGAGCCCTCGACCTCTATCGAATGAGGTCGAGTCCCATCTAGCATACCTTTGCGAAAAGCTTTTACGAGCGTGTCCTATGACCACGAGCCTACCCCTATCGAATGGGGCATGGACGTCCGCTCGAACTACCCGCTATCAGCTCACCCAGGCATCCATGGCTCGATCCCAATCGTGGGAAGCATGGATCGCCTCCTCCTCAGTCCCTCGAAAGGGATCCCGAGGAACGAAGAAAAATTTGGGACATCTCGAGCCAAACGAGGCTCGGGGGCTCCTAGTGCTGTGGACAAACCCACACGACCGTGTTCCTCCCCACATCGGCCACACCGCGCGGAGCGGAACATGCGGAGAGAACGCTCAAGGCTTCCCCCTCGAAGGGAGGAAGTCATCGTTTTACTGATCAGGGGTTCAAACCTTGGGCCTTCGAAGGGTTTCGACAAGGGCCCAGATCAACCGAGTCAGGGATAATCAACGGTACCCTCGAAGCTCGAACGCTCGAGGAAACCAACCGATTATGTTCGAGGCCGGGCAAAGTGCCTAGATCGAGGGACCCCTCGAGGGGGAGCATCAAGCCCTCGACCTCTATCGAACGAGGTCGAGTCCTGTCTAGCATACTTTCGCGGAAGGCTTTTATGGACGTGTCCTGTGACCACGAGCCTACCCTTATCGAACGGGGCATGGACGTCCACTCGAACCACCCGTTACCAGCTCAACCAGGCATCCGTGGCTCGATCCGACCGAGGGAAGCACGGGTCGCCTCCTCCTCGACACCCTCGAACAGGGAGCGCGAGGTACGAAAAAAGCTTGAAACCCCCCTACCTCGGGCACGGTGAACGAACCCACGACTGAGGAAGCCGCGGGTGCTCTTCACCTTAGGTGATGAGACCTTGGGAGAGTAACAACCACTCTCCCAAGGCCTCGGGGGCTACACCCGCGGGTGCGCTAGCGCGCCCCCACGGATTCTCGGAACCCACGAAGAGATAAAGGCCTCGAAAGCCTCGACGAACTCCAGCCTTCGCGGGATTAAACTTCATCCCTGCGAAGGCTCGGGGGCTACTGTCGGGTACCTGTAAAAGGGGTACCCCAATCTAAGTCCAAAACTACTTGGCATCAAGGCCCACGACGACATTGACCTGGCTCAACAGCCCAGCAAAGGCCCGCCATCGCTACGAGTCCTCGGCCCCATCCAGCTCGAGGACGACCCCTACCCTCGAGCGGGTGGTTTCCGTCTCGTTCGAGGCTCAGCAGCCTCGAGGACGATCCCTACCCTCGAGCGGGTGGTTTCCGTCTCGTTCGAGGCTCAGCAGCCTCGAGGGCGACCCTTACCCTCGAGCGGGGTTTCCGTCTCGTTCGAGGCTCAGCGGCCTCGAGGGCGACCCCTACCCTCGAGCGGGTAGTTTCCGTCTTGTTCGAGGCTCAGCAGCCTCGAGGGCGACCCCTACCCTCGAGCGGGTAGTTTCTGTCTCGATCGAGGGTCGGCGAGCTCGAGCTTGCCATCCAAGCTCGAGCCCGCCTCGACGGGAACAGCGCCCGGGGCCCTGCGACCCATCAGAGTCATCATGACGCGGTCAAAAAGCAGGGCTCACTGCCCCACGCCATCACCTACTCTTCGGAGAGGACATCGGTCAAATCCACTCGCAACAGTGAACTCTGAGCGCCATACTGCGCGCCAGACCTAACCCTGCCAGCAGCACTGTGCCAACCACTCCTTTGACTTTACCCCCCGCCGGACGCGCAGCCACCCTCGAAGGCAGCCTCGAAGGAGACCATGGAACATCGTGCGCAAGACACCACCCTCGACGCCGTGAACTGTCACGAGAAGGAAGGACGATACGTCAGCCCCTGCCATGTCGTCAGCGGAGTTGGAAGGCGCGATTCCCGCTCGCGCACAGTACGCGGCATGGACGAACAGTGCACTTACCGACAAACACATGTACTCGCACCCCGCTCCCCTTGGTCTATAAAAGGGGAATGGAAGCCCATGCGAAGGGCAAGGAGAAGAGCACGAAGACACGCAGAGAACACAAGTCTCATACGCACCCACACACCATAGCCTGGGACTTAGGAGCTTATCTCTTTCTCCCACCTTGCTTGTAAACCCCTACTACAAGCAACACGTAACCAGGTGCATCGCACCCCTGCTGGACGTACGGCCCCGTGGCCGGAACCAGGATAAAACCTCGTCTCCCACTCTCGCCATCGGGAAAGCGAGTGGTTAGCACCGCAATCACTCGTCGGTGCCGGTGCGACCAAATCAGGCACCGACA
>RLG_Mopti1-14-Dexi_05A
GTCGGGTACCTACGAAAGGGGTACCCCAATCTAGGCCCAAAACTACTCGGCATCAAGGCCCACAACGACATTAACCCGGCTCCACGGCCCAGCAAAAGCCCGCCATCGCTACGAGTCCTCGGGACCCATCCAGCTCGAGGTAAACGACCACCCTCGAGCGGGTGGTTTCCGTCTCGATCGAGGCTCGGCGGCCTCGACCCTCACCCTCGAGCGGGCGGTTTCCGTCTCGTTCGAGGCTCGGCGGCCTCGAGGACGACCCTTACCCTCGAGGGGGTGGTTTCCGTCTCAATCGAGGCTCGGCGGCCTCGACCCTCACCCTCGAGCGGGCGGTTTCCGTCTCGTTCGAGGCTCGGCGGCCTCGAGGACGACCCTTACCCTCGAGGGGGTGATTTCCGTCTCGTTCGAGGGTTGGCGAGCTCGAGCTTGCCATCCAAGCTCGAGCCGGCCTCGCCGGGAACGACGCCCAACGCACTACGATCCATCAGAGTCATCATGACGCGGTCAAAAAGCAGGGATCACTGCTCCACGCCATCTCCTACCCTCCGGGGAAGACATCGGTCAAATCCAATCGCAACAGTGGACTCTGAGCGCCATGCTGCGCGCCAGACCTAACCCTGCCAGCAGCACTGTGCCAACCACTCCTTTGACTTTACCCCCCTACGGACGCACAGCCACCCTCGAAGGCAGCCTCGAAGGAGACCATGGAACGCCGTACGCAAGACACCACCCTCGACGCCGTGAACTGTCACGAGAAGGAAGGACGATACGTCAGCCCCTGCCATGCCGTCAGCCGGAGTTGGAAGGCGCGATTCCCGCTCGCGCACAGTACGCGGCATGGACGAACAGTGCACTTAGCGACAAACACATGTACTCGCACCCCGCTCCCCTTGGTCTATAAAAGGGGAAGGGAAGCCAACGGGAAGAGGACGAAGACACGCAGAGAACACAAGTCTCATACGCACCCACACACCATAGCCTGGGACTTAGGAGCTTATCTCCTTCTCCCACCTTGCTTGTAAACCCCTACTACAAGCAACACGTAACCAGGTGCATCGCACCACTGCTGGATGTACGGCCCCGTGGCCGGAACCAGGATAAAACCCTTGTCTCCCACTCTCGCCATCGGGAAAGCGAGTGGTTAGCACCGCAATCACTCGTCGGTGCCGGTGCGACCAAATCAGGCACCGACAGTTGGCGCGCCAGGTAGGGGACCCGCGCTGCGTTACTCCTTTTCCCGATGGCGAACTTCGGCGAAGGACGGCCCCCGCTGGGCGAGAGCAATCTGCTCCCAGCGGGGCAAGAGATCCGGTTCGGGAGCTTGCGGTTCCAAACATGTGGCGATGACTACCACATGCGCATCCTCCAGGAGGATCCCAGCGACCGACCGGGACCTCACCATCAGCCTCCGGCGACACCGCGACGGCGGAGTCGTCCCGGACCACGCGCACGACGAACGCGCGCTGCGAGGCGTGCCGCCGACGTCGGCGACCCCCGTCCCACAAAGGAAGGGGACGCCCTGCGGTCAGGGTCACAGGAGAGGGCTGCTCCCTTTCTCCCAGGGCCCATGGCTGCGCCACGCGCTACGACGGCGCACTCCTATCCCTACGGGCTACGCAACTCCGCGGATGCGTACGCCTCCTTCATCCGCACTACCATGAGTGCGAACGGCAACCAACCTGGTTGTCATCCAGCCTCGGAGCAGGATTTCGCCGATCCATCACCCGGAGATCCCCGCGCGGAGTCCGATGATGGATACGCGTTTATGCGCGGTCATCCTGGTTGGGACTACTCGGGCCTCCGCGACCCAGAGGCCTTTATGGCCTTCAAAACAGCGGCGGATTACTGCTTTGGGTATTCCGACGATGAGTATGACCCAACCAGGGAGTGTTTCGTCATCAACGACGGGCAACTCAGCGAGGGATCGACGACCAACGACGATAGAGGGGGTGACGACCAGGGGGACAACGATGGCGTAGATCTGACAGGCGCGCAGCCGTCGGACCCATCGCATCACTCTCCTTCCGAGGACGAGCGGGATCCGCGCCATCGGCCACGAGCTAGTGGTGACGTTTCGCCACCAGCGCGCTCCGACCGCGAGCCGGGCAAGCGAGGCGACGAGCACGCCACGAACGCACGACATGCGGGGCGAGTGGCTCAAGCTCGCATCCTTGCTGAGGGCAAAGATGACGATCTCGCCCCCAGAACGAGCCAAAAGCTTATCGCGGCGGCCGCTTTGCTCCGAGCCATGCCGGAGGCAACGACCCCCGAAGGGCGGAAACTACACCTCGAGGCTCAAAAGCTGGTCGAGCACGCTGCCCGACAGCATGCCGAGAACTCAGCCTCCCGCCTTCGATGCCCCTCAGCCTCGAAGGGCGAACGGGGAGAGGAATCCTCGGTACGCTCACCCCGGCCTAATGGCAGGGCGCGAGCCCAGTCCCGCGGCGACTCCTGCCGTAACTCGGCGCAGCGCCACGCCAACGAACCACGTACGCCCGAAGCACGAATGCTTCCAGCGAGGGTGCCCGCGAGGTCACGCCTCCGGGACACCCGAGGCGCGGTCGGCGATGGCGATGCTCGCAACACCCTGAATCATATAAGGCAGCGAGAGGGAGCCCGGGCCCACCAACGCGGGCGGACCGACGTTGGGTGGAACCGGGATGCGGTCTCGGAACCGGCGGGAACGCGCGTGTTCAGTCGTAACATCCGCACCGCTCCGATTCCCCCTCGTTTCCGACAGCCTACTACCATCACCAAGTACTCTGGGGAAACTGACCCCAGGGTATGGCTCAACGACTACCGCCTAGCGTGCCAGCTCGGCGGCGCCACAGATGACGCCATGATCATCCGCAATCTGCCACTCCACCTGGCGGATTCCGCGCGGACATGGCTCGAGCACCTGCCCCCGAACCGGATCCGCGACTGGGACGACCTGGTCGAAACCTTCGTGAGGAACTTCCAGGGCACCTACGTGCGCCCCGGAAACACGTGGGATCTTCGAGGGTGCAACCAAAAGCCCGGCGAATCCCTGAGGGACTTCATCCGGCGCTTCTCCAAGCGCTGCACCGAGCTGCCCAACATCACCGACACTCAGATCATCCACTTCTTCCTCGAGAGCACCACTAGCTACAACCTAATATGCAAGTTGGGGAGGGACCCTCCCCCCGACGCGAACCGGCTATTCGAGGTAGCCTCCAAATACGCTTCAGGGGAGGAGGCGGCGAACGCCATCTTCAACGGCAGGAAGGGAAAGCGCCCCGAAGAGACGCCCGCGGAGGGCAGCAAGCCAAGGAAGCCCTCGAGGAAGTAAAATCAAGGCAATAAGGGGAAGAAGTATCGAACCCCTCGCGAGAAAGGCAACAGCGGCGAACGAAGTCCCCGTAGTGGACCCCAGCCACAAGGGGCCTCGAGGCCTTCCGTGTGGAGGAGAGTCTTTGATGCCGATGGCGTGTTCTTCAACGTGGGACGACCCACCGCCGACGGAAATCCTCGCGAACGCCTGCGACATCCAACAGCTAAGTTGCTTATACCCCTAGAGCGGCTTCAGCCCCTCGAACCCTTTTGTACATACTTTCGATTGTACAAACTCTTGTTTAAGTATTTGGCTTAGCTCTCGCAAGTTGTGAACGAATCAAGTGGACTCGAGTCCACTCATACTTGAGTGAGGGTTGGTCCTACCCTCGCGAGGACCATCCCTCCCTCGGGGGCCTCAATGGGGACGAACCCCCGAAAAAGTCAATACTTTTATGAAATTCTTGTGATATCTCGAGCGTATCGCCAAGTGCTCTTTTGCAACCCTCGAAGGGAAGACACTAGGCGTGAAACGGACAAGGGCAGGGTCGCCTGAGCCGAGTGCTCGCCTACGCCTCGAGGCTACGGCAGCACCTCACTTCCCTCCGCCTAAGTCATTCACGTACGATCGATCCTAGTGGCGACTTCCTTTGAAGGCGCATGCATTCGACACAACGTGCATCGCAGAGATACCGCTTGAAAATAAAACTCGTTTTTCAAAATTCTTGTGATATCTCGAGCGTATCGCCAAGTGCTCTTTTGCAACCCTCGAAGGGAAGACACTAGGCGTGAAACGGACAAAGGCAGGGTCGCCTCAGCCGAGTGCTCGCCTACGCCTCGAGGCTACGGCAGCACCTCACTTCCCTCCGCCTAAGTCATTCACGTACGATCGATCCTAGTGGTGACTTCCTTTCGAGGCGCATGCATTCGACACGACGTGCATCGCAGAGATGTCGCATGAAAATAAAACTCGTTTAACGATACAAACGATGTTTAACGAAAATAAGTAGGATGTATGAAAACAAACGAATTGTTCTTACATCAGGAAACGCAAGTCTCTAAACTACTATTTATACTCGGGCTCGATGTCCCGAGGCTTTCAGGGTCCGCTTCAACCATCAAGGTCATCCCAGCCGCCGCCATCTTCGCCCGGGAAAGGACGCTCTTCCGCCGTCAGGGCAGTCGTGCGGTCACTTCGCCCACGCCACGCCTGAAAAGGCGCGCGCACTCCCCCACGAAGTCGCAGTAACTGCCCTAACGGTCATCATGACCCCGCACGAAGAGGTGGAAGGTACATTCAACACACCAACCCTTGAAAGGGCGGCCTTCGTTCTACTGATCAGGGGTTCGAACTCTGGACCTCCGAAGGGTTTCGACAGGGGCCCCAGATCAACCGAGTCAGGGATAATCGACGGTACCCTCGAAGCTCGAGCGCTCGAGGAAACCAATCGATTATGTTCGAGCCCAGGCAAAGTGTCTAGATCGAGGGACCCCTCGAGGGGGAGCATCGAGCCCTCGACCTCTATCGAATGAGGTCGAGTCCCATCTAGCATACCTTTGCGAAAAGCTTTTACGGGCGTGTCCTATGACCACGAGCCTACCCTCATCGAACGGGGCATGGACGTCCGCTCGAACTACCCGCTATCAGCTCACCCAGGCATCCATGGCTCGATCCCAATCGTGGGAAGCATGGATCGCCTCCTCCTCAGTCCCTCGAAAGGGATCCCGAGGAACGAAGAAAAATTTGGGACATCTCGAGCCAAACGAGGCTCGGGGGCTCCTAGTGCTGTGGACAAATCCACACGACCGTGTTCCTCCCCACATTGGCCACACCGCGCGGAGCGGAACATGCGGAGAGAACGCTCAAGGCTTCCCCCTCGAAGGGAGGAAGTCATCGTTCTACTGATCAGGGGTTCGAACCTTGGGCCTTCGAAGGGTTTCGACAAGGGCCTCAGATCAACCGAGTCAGGGATAATCGACGGTACCCTCGAAGCTCGAACGCTCGAGGGAGCCAGCCGATTATGTTCGAGGCCGGGCAAAGTGCCTAGATCGAGGGACCCCTCGAGGGGGAGCATCGAGCCCTCGACCTCTATCGAATGAGGTCGAGTCCCATCTAGCATACTTTGCGAAAGGCTTTTATGGACGTGTCCTGTGACCACGAGCCTACCCTTATCGAACAAGGCATGGACGTCCACTCGAACCACCCGTTACCAGCTCAACCAGGCATCCGTGGCTCGATCCCACCGAGGGAAGCACGGGTCGCCTCCTCCTCAGCACCCTCGAACAGGGGCTCGAGGCACGTAGAAAGCTCGAAATCCCCCCTACTTCAGGCACAGTGGACGAACCCACACTTGAGGAAGCAGCAAATGCTCTGTGCATCAGGCTGAGACCTTGAAAGAGTGTCAACCACTCTCCCAAGGCCTCGGGGGCTACACCCGCGGGTGCGCTAGCGCGCCCCCACGGACTCCCGGAACCCACGAAGAGATAAAGACCTCGAAAGCCTCGACGAACTCCAGCCTTCGCGGGATTAAACCTCATCCCCGCGAAGGCTCGGGGGCTACTGTCGGGTACCTACGAAAGGGGTACCCCAATCTAGGCCCAAAACTACTCGGCATCAAGGCCCACAACGACATTAACCCGGCTCCACGGCCCAGCAAAAGCCCGCCATCGCTACGAGTCCTCGGGACCCATCCAGCTCGAGGTAAACGACCACCCTCGAGCGGGTGGTTTCCGTCTCGATCGAGGCTCGGCGGCCTCGACCCTCACCCTCGAGCGGGCGGTTTCCGTCTCGTTCGAGGCTCGGCGGCCTCGAGGACGACCCTTACCCTCGAGGGGGTGGTTTCCGTCTCAATCGAGGCTCGGCGGCCTCGACCCTCACCCTCGAGCGGGCGGTTTCCGTCTCGTTCGAGGCTCGGCGGCCTCGAGGACGACCCTTACCCTCGAGGGGGTGATTTCCGTCTCGTTCGAGGGTTGGCGAGCTCGAGCTTGCCATCCAAGCTCGAGCCGGCCTCGCCGGGAACGACGCCCAACGCACTACGATCCATCAGAGTCATCATGACGCGGTCAAAAAGCAGGGATCACTGCTCCACGCCATCTCCTACCCTCCGGGGAAGACATCGGTCAAATCCAATCGCAACAGTGGACTCTGAGCGCCATGCTGCGCGCCAGACCTAACCCTGCCAGCAGCACTGTGCCAACCACTCCTTTGACTTTACCCCCCTACGGACGCACAGCCACCCTCGAAGGCAGCCTCGAAGGAGACCATGGAACGCCGTACGCAAGACACCACCCTCGACGCTGTGAACTGTCACGAGAAGGAAGGACGATACGTCAGCCCCTGCCATGCCGTCAGCCGGAGTTGGAAGGTGCGATTCCCGCTCGCGCACAGTACGCGGCATGGACGAACAGTGCACTTAGCGACAAACACATGTACTCGCACCCCGCTCCCCTTGGTCTATAAAAGGGGAAGGGAAGCCAACAGGAAGAGGACGAAGACACGCAGAGAACACAAGTCTCATACGCACCCATACACCATAGCCTGGGACTTAGGAGCTTATCTCCTTCTCCCACCTTGCTTGTAAACCCCTACTACAAGCAACACGTAACCAGGTGCATCGCACCACTGCTGGATGTACGGCCCCGTGGCCGGAACCAGGATAAAACCCTTGTCTCCCACTCTCGCCATCGGGAAAGCGAGTGGTTAGCACCGCAATCACTCGTCGGTGCCGGTGCGACCAAATCAGGCACCGACA
>RLG_Mopti1-9-Dexi_05A
TGTCGGGTACCTGCAAAAGGGGTACCCCAATCTAAGTCCAAAACTACTTGGCATCAAGGCCCACAACGACATTAACCTGGCTCCACAGCCCAGCAAAGGCTTGCCATCGCTACGAGACCTTGGCACCCGTCCCGCTCGAGGTAAACGATCACCCTCGAGCGGGTGGTTTCCGTCTCGTTCGAGGCTCAGCAGCCTCGAGGGCGACCCTTACCTCGAGCGGGGTTTTCCGTCTCGATCGAGGCTCGGCAGCCTCAACCCTCACCCTCGAGCGGGCGGTTTCCGTCTCGTTCGAGGCTCGGCGGCCTGGAGGGCGACCCCCACCCTCGAGCGGATGGTTTCCGTCTCGTTCGAGGGTCGGCGAGCTCGAGCTTGCCATCCAAGCTCGAGCCGGCCTCGCCGGGAACAGCGCCCAACGCTGTGCAACCCATCAGAGTCGACACGACGCGGTCAAAAAGCAGGGCTCACTGCTCCACGCCATCACCTACTCTCCGGAGAAGACATCGGTCAAATCCACTCGCAACAGTGGACTCTGAGCGCCATGCTGCACGCCAGACCTAACCCTGCCAGCAGCACTGTGCCAACCACTCCTTTGACTTTACCCCCCGCCGGACACGCTGCCACCCTCGAAGGCAACCTCGAAGGAGGCCACGGAGGCTCGAATTGGACCCCGTACGCAAGTTACCTACCCTCGACGCCGTGAACTGTCACGAGAAGGAAGGACGATACGTCAGCCCCTGCCATGTCGTCAGCGGAGTTGGAAGGCGCGATTCCCGCTCGCGCACAGTACGCGGCATGGACGAACAGTGCACTTAGCGACAAACACATGTACTCGCACCCCGCTCCCCTTGGTCTATAAAAGGGGAAGGGAAGCCCATGCGAAGGGAGGGGGGGAAAGAGCACGAAGACACGCAGAGATCACAAGTCTCAAGCGAGAAGAACACGAGTTCATACACACTCTAGAACGCACCCACACATCATAGCCTGGGACTTAGGAGCTTATCTCCTTCTCCCACCTTGCTTGTAAACCCCTACTACAAGCAACACGTAACCAGGTGCATCGCACCACTGCTGGACGTACGGCCCCGTGGCCGGAACCAGGATAAAACCCTTGTCTCTCACTCTCGCCATCGGGAAAACGAGTGGTTAGCACCGCAATCACTCGTCGGTGCCGGTGCGACCAAAACAGGCACCGACAGTTGGCGCGCCAGGTAGGGGACCAGCGCTGCGCAACTCTCGTTCCCGATGGCAAACTTCGGCGAAGGACGGCCTCCGCTGGGCAGGAGCGATCTGCTCCCAGCGGGCCGGGAGATCTGGTTCGGAAGCTTGCGATTCCGGGCGTGTGGCGATGATTACCACATGCCCATCCTCCAGCAGGATCCAAGCGACCGACCGGAGCCTCATCATCAGCAACCGGCGACACCACGACGACGGAGTCGTCCCGGACCTCGCGCACGACGAGCGCGCGCCGCGAGGCGCGCCGCCGGCGTCGACATTCCCCCTCCCGCGAGGGAAGGGGACGTCCTGCAGTCAGGGTCACAGGAGAGGGCTGCTCCCTTCCTCCCAGGGCCCATGTCTGCACCACGCGCTACGACGGAGCATTCCTATCCCTACGGGCTACGCAACTCCGCGGATGCGTACGCCTCCTCCATCCGCGCCACCATGAGCGCGTATGACAACCAGCCTGGTTGCCACCCAGTTTCCGAGCAAGATTTCACCGATCCGTTGCCCGGCGATTCCCGCACGGAGTCCGATGATAGACACGCATTTACGCGTACACACCTTGGTTGGGACTACTCGGGTCTCCGCGACCCAGAGGCCTTTATTGCCTTTCAAACAGCGGCGGATTACTGCTTCGGGTATTCCGATGATGAGTATGACCCAACCAAGGAGTGTTTCGTCATCAACGACGGACAACTCAGCGAGGGATCGACGTCCGACGACGACGGCGGAGGTGACGACCAGGGGGACAACGATGGCGTAGATCTGGCAGGCGCGCAGCCGTCGGACCCATCGGATCACTCTCCTTCCGAGGACGAGCGGGATCCGCGCCATCGGCCACGAGTTAGCGGTGACGTCTCGCCACCGGCGCGCTCCGACCGCGAGCCGGGCAAGCGAGGCGACGAGCACGCCACGAACCCACGACACGCGGGGCGAGTGGCTCAGGCCCGCATCCTTGCCGAAGGCAAAGATGACGAGCTCGCTCCCAGAACAAGCCAGAAGCTCATCGCGGCGGCCGCGCTGCTCCGAGCCATGCCCGAGGCAGCCACCCCCGAAGGGCGAAAACTGCACCTCGAGGCTCAAAAGCTGGTCGAGCATGCTGCCCGACAGCATGCCGAGAGCTCAGCCTCCCGCCTTCGACGCTCCGCAGCCTCGAAGGGCGAACGAGGAGGGGAGTCATTGGTACGCTCACCCCGGCCTAACGGCAGGGCGCGAGCCCAGTCCCGCGGCGACTCCTGCCGTAACTCGGCGCAGCGCCACGCCAACGAACCACGTACGCCCGAAGCACGAACGCTTCCAGCGAGGGTGCCCGCGAGGTCACGCCTCCGGGACACCCGAGGCGCGGTCGGCGATGGCGATGCTCGCAACACCCTGAATCATATAAGGCAGCGAGAGGGAGCTCGGGCCCACCAACGCGGGCGGACCGACGTTCGGTGGAACCGGGATGCGGTCTCGGAACCGGTGGGAACGCACGTGTTCAGTCGTAACATCCGCACCGCTCCGATTCCCCCTCGTTTCCGACAGCCTACCACCATCACCAAGTACTCTGGGGAAACTGACCCCAGGGTATGGCTCAACGACTACCGCCTAGCGTGCCAGCTCGGCGGCGCCACAGACGACGCCATGATCATCCGCAATCTGCCACTCCACCTGGCGGATTCCGCGCGGACATGGCTCGAACACCTGCCCCCGAACCGGATCCGCGACTGGGACGACCTGGTCGAGACCTTCGTGGGAAATTTCCAGGGCACCTACGTACGCCCTGGGAACACGTGGGACCTTCGAGGGTGCAGGCAAAAACCCGGTGAATCTCTGAGGGACTTCATCCGGCGCTTCTCCAAGCGCTGCACCGAGCTGCCCAACATCACCGACCATCAGATCATCCACTTCTTCCTCGAGAGCACCACATGCTATAGCTTGGTGTCCAAGTTGGGGAGGGACCCTCCCCCCGACGCGAACCGGCTATTCGAGGTAGCCTCCAAGTACGCTTCGGGGGAGGAGGCGGCGAACGCCATCTTCAACGGCAAGAAGGGAAAGCGCCCCGAAGAGACGCCCGCGGAGGGCAGCAAGCCAAGGAAGCCCTCGAGGAAGTAAAATCAAGGCAATAAGGGGAAGAAGTATCGAACCCCTCGCGAGAAAGGCAACAATGGCGGACGAAGTCCCCGCAGTGGACCTCAGCCACAAGGGGCCTCGAGGCCTTCCATGTGGAGGAGAGTCTTTGATACCGACGACGTGTTCTTCAACGTGGGACGACCCACCGCCGACGGAAATCCTCGCGAACACCTGCGACATCCAACAGCTAAGTTGCTTATGCCCCTAGAGCGGCTTCAGCCCCTCGAACCCTTTTGTACATACTTTCGATTGCACAAACTCTTGTTTAAGTATTTGGCTTAGCTCTCGCAAGTTGTGAACGAATCAGGTGGACTCGAGTCCACTCATACTTGAGTGAGGTTTGGTCCTACCCTCGCTAGGACCATCCCTCCCTCGGGGGCCGCAATGGGGACGAACCCCCGAAAAAGTCAATACTTTTATGAAATTCTTGTGATATCTCGAGCGTATCGCCAAGTGCTCTTTTGCAACCCTCGAAGGGAAGACACTAGGCGTGAAACGGACAAGGGCAGGGTCGCCTGAGCCGAGTGCTCGCCTACGCCTCGAGGCTATGGCAGCACCTCACTTCCCTCCGCCTAAGTCATTCACGTACGATCGATCCTAGTGGCTACTTCCTTTCAAGGCGCATGCATTCGACACAACGTGCATCGCAGAGATACCGCTTGAAAATAAAACTCGTTTTTCGAAATTCTTGTGATATCTCGAGCGTATCGCCAAGTGCTCTTTTGCAACCCTCGAAGGGAAGACACTAGGCGTGAAACGGACAAGGGCAGGGTCGCCTGAGCCGAGTGCTCGCCTACGCCTCGAGGCTACGGCAGCACCTCACTTCCCTCCGCCTAAGTCATACACGTATGATCGATCCTAGTGGTGACTTCCTTTCGAGGCGCATGCATTCGACACGACGTGCATCGCAGAGATGTCGCATGAAAATAAAACTCGTTTAACGATACAAACGATGTTTAACGAAAATAAGTAGGATGTATGAAAACAAACGAATTGTTCTTACATCAGGAAACGCAAGTCTCTAAACTACTATTTATACTCGGGCTCGATGTCCCGAGGCTTTCAGGTCCGCTTCGACCATCAAGGTCATCCCAGCCGCCGCCATCTTCGCCCAGGAAAGGACGCTCTTCCGCCGTCAGGGCAGTCGTGCGGTCACTTCGCCCACGCCACGCCTGAAAAGGCGCGCGCACTCCCCCACGAAGTCGCAGTAACTGCCCTAACGGTCATCATGACCTCGCATGAAGAGGGGGAAGGCACATTCAACACACCAACCCCTGAAAAGGAAGTCATCGTTCTACTGATCAGGGGTTCGAACCTTGGGCCTTCGAAGGGTTTCGACAAGGGCCCCAGATCAACCGAGTCAGGGATAATCGACGGTACCCTCGAAGCTCGAGCGCTCGAGGAAGCCAATCGGTTATGTTCGAGGCCAGGCAAAGTGCCTAGATCGAGGGACCCCTCGAGGGGGAGCATCGAGCCCTCGACCTCTATCGAATGAGGTCGAGTCCCATCTAGCATACCTTTTGCGAAAAGCTTTTACGGGCGTGTCCTATGACCACGAGCCTACCCCTATCGAATGGGGCATGGACGTCCGCTCGAACTACCCGCTATCAGCTCACCCAGGCATCCATGGCTCGATCCCAATCGTGGGAAGCATGGATCGCCTCCTCCTCAGTCCCTCGAAAGGGATCCCGAGGAACGAAGAAAAATTTGGGACATCTCGAGCCAAACGAGGCTCGGGGGCTCCTAGTGCTGTGGACAAACCCACACGACCGTGTTCCTCCCCACATCGGCCACACCGCGCGGAGCGGAACATGCGGAGAGAACGCTCAAGGCTTCCTCCTCGAAGGGAGGAAGTCATCGTTCTACTGATCAGGGGTTCGAACCTTGGGCCTTCGAAGGGTTTCGACAAGGGCCCCAGATCAACCGAGTCAGGGATAATCAACGGTACCCTCGAAGCTCGAACGCTCGAGGAAACCAACCGATTATGTTCGAGGCCGGGCAAAGTGCCTAGATCGAGGGACCCCTCGAGGGGGAGCATCGAGCCCTCGACCTCTATCGAACGAGGTCGAGTCCTGTCTAGCATACTTTCGCGGAAGGCTTTTATGGACGTGTCCTGTGACCACGAGCCTACCCCTATCGAATGGGGCATGGACGTCCACTCGAACCACCCGTTACCAGCTCAACCAGGCATCCGTGGCTCGATCCCACCGAGGGAAGCACGGGTCGCCTACTCCTCGACACCCTCGAATAGGGAGCGCGAGGAACGAAGAAAGCTTCAAATCCCCCCAACCTCAGGCGCGGTGGACGAACCCACACCTGAGAGAGCAGCGAATGCTCTGCACATCAAGCCGAGACCTTGAGAGAATGCCAACCACTCTCCCAAGGCCTCGGGGGCTACACCCGCGGGTGCGCTAGCGCGCCCCACGGACTCCCGGAACCCACGAAGAAACGAAGGCCTCGAAAGCCTCGACGAACTCCAGCCTTCGCGGGACTAAACTTCATCCCTGCGAAGGCTCGGGGGCTACTGTCGGGTACCTGCAAAAGGGGTACCCCAATCTAAGTCCAAAACTACTTGGCATCAAGGCCCACAACGACATTAACCTGGCTCCACAGCCCAGCAAAGGCCTGCCATCGCTACGAGACCTTGGCACCCGTCCCACTCGAGGTAAACGATCACCCTCGAGCGGGTGGTTTCCGTCTCGTTCGAGGCTCAGCAGCCTCGAGGGCGACCCTTACCTCGAGCGGGGTTTTCCGTCTCGATCGAGGCTCGGCAGCCTCAACCCTCACCCTCGAGCGGGCGGTTTCCGTCTCGTTCGAGGCTCGGCGGCCTCGAGGGCGACCCCCACCCTCGAGCGGATGGTTTCCGTCTCGTTCGAGGGTCGGCGAGCTCGAGCTTGCCATCCAAGCTCGAGCTGGCCTCGCCGGGAACAGCGCCCAACGCTGTGCAACCCATCAGAGTCGACACGACGCGGTCAAAAAGCAGGACTCACTGCTCCACGCCATCACCTACTCTCCGGAGAAGACATCGGTCAAATCCACTCGCAACAGTGGACTCTGAGCGCCATGCTGCACGCCAGACCTAACCCTGCCAGCAGCACTGTGCCAACCACTCCTTTGACTTTACCCCCCGCCGGACACGCTGCCACCCTCGAAGGCAACCTCGAAGGAGGCCACGGAGGCTCGAATTGGACCCCGTACGCAAGTTACCTACCCTCGACGCCGTGAACTGTCACGAGAAGGAAGGACGATACGTCAGCCCCTGCCATGTCGTCAGCGGAGTTGGAAGGCGCGATTCCCGCTCGCGCACAGTACGCGGCATGGACGAACAGTGCACTTAGCGACAAACACATGTACTCGCACCCCGCTCCCCTTGGTCTATAAAAGGGGAAGGGAAGCCCATGCGAAGGGAGGGGGGGGAAAGAGCACGAAGACACGCAGAGATCACAAGTCTCAAGCGAGAAGAACACGAGTTCATACACACTCTAGAACGCACCCACACATCATAGCCTGGGACTTAGGAGCTTATCTCCTTCTCCCACCTTGCTTGTAAACCCCTACTACAAGCAACACGTAACCAGGTGCATTGCACCACTACTGGACGTACGGCCCCGTGGCCGGAACCAGGATAAAACCCTTGTCTCTCACTCTCGCCATCAGGAAAACGAGTGGTTAGCACCGCAATCACTCGTCGGTGCCGGTGCGACCAAAACAGGCACCGAC
>RLG_Mopti1-17-Dexi_05B
TGTCGGGTACCTGCAAAAGGGTACCCCAATCTAAGTCCAAAACTACTTGGCGCCAAGGCCCACAACGACATCAACCAGGCTCCACAGCCCAGCAAAGGCCCGCCATCGCTATAAGTCTTCGGCGCCCATCCAGCTCGAGGCAAGCGATCACCCTCGAGCGGGTGGTTTCCGTCTCGTTCGAGGCTCAGCGGCCTCGAGGGCGACCCCTACCCTCGAGCGGGTGGTTTCCGTCTCGTTCGAGGTTCGGTGAGCTCGAGCTTGCCATCCAAGCTCGAGCCCGCCTCGACGGGAACAGCGCCCAACGCACTGCGGTTCACCAGAGTCATCATGACGCGGTCAAAAAGCAGGGATCACTGCTCCACGCCATCACCTACTCCCGGAGAGGACATCGGTCAAATCCACTCGCGACAGTGAACTCTGAGCGCCATACTGCGCGCCAGACCTAACCCTGCCAGCAGCACTGTGCCAACCACTCCTTTGACTTTACCCCCCTACGGACGCACAGCCACCCTCGAAGGCAGCCTCGAAGGAGACCATGGAACGCCGTACGCAAGACACCACCCTCGACGCCGTGAACTGTCACGAGAAGGAAGGACGATACGTCAGCCCCTGCCAGGTCGTCAGCAGAGTTGGAAGGCGCGATTCCCGCTCACACAGTGCGCGGCATGGACGAACAGTGCACGCAACGACAAAACACATGTACTCGCACCCCGCCCCCTTGGTCTATAAAAGGGGGAGAGAAGCCCATGCAAAGGGCAAGACACAACGAGATCAAAAGTCTCAAAGGACACAAACACACGAGTTCATACACACTCTAGAACGCACCCACACATCATAGCCTGGGACTTAGGAGCTCATCTCCTTCTCCCACCTTGCTTGTAAACCCCTACTACGAGCAACACGCAACCCGGTGCATAGCACCACTGCTGGATGTACGGCCCCGTGGCCGGAACCAGGATAAAACCCTTGTCTCTCACTCTCGCCATCGGGGAAACGAGTGGTTAGCACCGCAATCACTCGTCGGTGCCGGTGCGACCAAATCAGGCACCGACAGCTGGCGCGCCAGGTAGGGGACCAGCGCTGCGCTGCTCTCATTCCCGATGACGAACTTCGGCGAAGGACGGCCTCCGCTGGGCGAGAGCAATCTGCTCCCAGCGGGGCAGGAGATCCGGTTCGGGAGCTTGTGGTCCCAAACATGCGGCGACGATTACCATATGCGCATCCTCCAGAAGGATCCCAGCAACCAACCGGAGCCTCACCATCAGCCTCCGGCGACACCGCGACGGCGGAGTCGTCCCGGACCACGCGCACGACGAACGCGCGCTGCGAGGCGCGCCGCCGACATCGGCGACCCCCATCCCACAAGGGAAGGGGACGTCCTGCAGTCAGGGTCACAGGAGAAGGCTGCTCCCTTCCTCCCGGGGCCCATGGCTGCGCCACGCGCTACGACGGCGCACTCCTATCCCTACGGGCTACGCAACTCCGCGGATGCGTACGCCTCCTTCATCTGCACTACCATGAGTGCGAACGGCAACCAACCTGGTTGTCATCCAGCCTCGGAGCAGGATTTCGCCGATCCATCACCCGGAGATTCCCGCGCGGAGTCCGATGATGGACACGCATTTATGCGTAGGCACCCCGGATGGGACTACTCGGGTCTCCGCGACCCAGAGGCCTTTATTGCCTTTCAAACAGCGGCGGATTACTGCCTCGGGTATTCCGATGATGAGTATAACCCAACCAGGGAGTGTTTCGTCGTCGACGACAGGCAAGCCAGCGAGGGGTCAATGTCGGACGACGACGGCGGAGGTGACGACCAGGGGGACAACGATGGCGTAGATCTGACAGGCGCGCAGCCGTCGGACCCATCGGATCACTCTCCTTCCGAGGACGAGCGGGATCCGCGCCATCGGCCACGAGCTAGTGGTGACGTTTCGCCACCAGCGCGCTCCGACCGCGAACCAGCCAAGCAAGACGACGAACGCGGCACGGACGCCCGACACGCGGGACGAGTAGCTCAAGCCCGCATCCTTGCCGAAGGCAAAGGTGACGATCTCGCCCCCAGAACGAGCCAGAAGCTCATCGCGGCGGCCGCACTACTCCGAGCCATGCCGGAAGCAGCAACCCCCGAGGGGCGGAAGCTGCACCTCGAGGCCCAAAAGCTGGTCGAGACTGCCGCCCGACAACAGGCCGAGAGCTCATCCTCCCGCCTTCGACGCTCCGCAGCCTCGAAGGGCGAACAAGGAGGGGAGTCATCGGTACGCTCACCACGGCCTAACGGCAGGGCGCGAGCCCAGTCCTGCGGCTACTCCTGCCGTAACTCGGCGCAGCGCCACGCCAACGAGCCACGTACGCCCGAAGCACGAACGCTTCCAGCGAGGGTGCCCGCGAGGTCACGCCTCCGGGACACCCGAGGCGCGGTCGGCGATGGCGATGCTCGCAACACCCTGAATCATATAAGGCAGCGAGAGGGAGCCCGGGCCCACCAACGCGGGCGGACCGACGTTCGGTGGAACCGGGATGCGGTCTCGGAACCGGCGGGAACGCACGTGTTCAGTCGTAACATCCGCACCGCTCCGATTCCCCCTCGTTTCCGACAGCCTACTACCATCACCAAGTACTCTGGGGAAACTGACCCCAGGGTATGGCTCAACGACTACCGCCTAGCGTGCCGCTCGGCGGCGCCACAGACGACGCCATGATCATCCGCAATCTGCCACTCCACCTGGCGGATTCCGCACGGACATGGCTCGAGCACCTGCCCCCGAACCGGATCCGCGACTGGGACGACCTGGTCGAGACCTTCGTGGGAAATTTCCAGGGCACCTACGTGCGCCCTGGGAACACGTGGGACCTTCGAGGTTGCAGGCAAAAACCCGATGAATCTCTGAGGGACTTCATCCGGCGCTTCTCCAAGCGCTGCACCGAGCTCCCTAACATCACCGACCACCAGATCATCCACTCCTTCCTCGAGAGCACCACATGCTATAGCTTGGTGTGCAAGTTGGGGAGGAACCCTCCCCCCGACACGAACCGGCTATTCGAGGTAGCCTCCAAATACGCTTCGGGGGAGGAGGCGGCGAACGCCATCTTCAACGGCAAGAAGGGAAAGCGCCCCGAAGAGATGCCCGCGGAGGGCAGCAAGCCAAGGAAGCCCTCGAGGAAGTAAAATCAAGGCAATAAGGGGAAGAAGTATCCAGCCCCTCGCGAGAAAGGCAACAGCGGCGAACGAAGTCCCCGTAGTGGACCCCAGCCACAGGGGGCCTCGAGGCCTTCCGTGTGGAGGAGAGTCTTTGATGCCGACGACGTGTTCTTCAACATGGGACGACCCACCGCCGACGGAAATCCTCGCGAACGCCTGCGACATCCAACAGCTAAGTTGCTTATACCCCTAGAGCGGCTTCAGCCCCTCGAACCCTTTTTTTACATACTTTCGATTGTACAAACTCTTGTTTAAGTATTTGGCTTAGCTCTCGCAAGTTGTGAACGAATCAAGTGGACTCGAGTCCACTCATACTTGAGTGAGGGTTGGTCCTACCCTCGCTAGGACCATCCCTCCCTCGGGGGCCGCAATGGGGACGAACCCCCCAAAAAAAAAAGTCAATACGTTTACGAAATTCTTGTGATATCTCGAGCGTATCGCCAAGTGCTCTTTTGCAACCCTCGAAGGGAAGACATTAGGCGTGAAACGGACAAGGGCAGGGTCGCCTGAGCCGAGTGCTCGCCTACGCCTCGAGGCTACGGCAGCACCTCACTTCCCTCCGCCTAAGTCATTCACGTACGATCGATCCTAGTGGCGACTTCCTTTCAAGGCGCATGCATTCGACACAACGTGCATCGCAGAGATACCGCTTGAAAATAAAACTCGTTTTTCGAAATTCTTGTGATATCTCGAGCGCATCGCCAAGTGCTCTTTTGCAACCCTCGAAGGGAAGACACTAGGCGTGAAACGGACAAGGGCAGGGTCGCCTGAGCCGAGTGCTCGCCTACGCCTCGAGGCTACGGCAGCACCTCACTTCCCTCCGCCTAAGTCATTCACGTACGATCGATCCTAGTGGTGACTTCCTTTCGAGGCGCATGCATTCGACACGACGTGCATCGCAGAGATGTCGCATGAAAATAAAACTCGTTTAACGATACAAACGATGTTTAACGAAAATAAGTAGGATGTATGAAAACAAACGAATTGTTCTTACATCAGGAAACGCAAGTCTCTAAACTACTATTTATACTCGGGCTCGATGTCTCGAGGCTTTCAGGGTCCGCTTCAACCATCAAGGTCATCCCAGCCGCCGCCATCTTCGCCCGGGAAAGGACGCTCTTCCGCCGTCGGGGCAGTCGTGCGGTCACTTCGCCCACGCCACGCCTGAAAAGGCGCGCACACTCCCCCACGAAGTCGCAGTAACTGCCCTAACGGTCATCACGACCCCGCACGAAGAGGGGGAAGGCACATTCAACACACCAACCCTTGAAAGGGCGGCCTTCGTTCTACTGATCAGGGGTTCGAACCTTGGGCCTTCGAAGGGTTTCGACAAGGGCCCCAGATCAACCGAGTCAGGGATAATCAACGGTACCCTCGAAGCTCGAACGCTCGAGGAAACCAACCGATTATGTTCGAGGCCAGGCAAAGTGTCTAGATCGAGGGACCCCTCGAGGGGGAGCATCGAGCCCTCGACCTCTATCGAATGAGGTCGAGTCCCATCTAGCATACCTTTGCGAAAAGCTTTTACGGGCGTGTCCTATGACCACGAGCCTACCCTCATCGAACGGGGCATGGACGTCCGCTCGAACTACCCGCTATCAGCTCACCCAGGCATCCATGGCTCGATCCCAATCGTGGGAAGCATGGATCGCCTCGTCCTCAGTCCCTCGAAAGGGATCCCGAGGAACGAAGAAAAATTTGGGACATCTCGAGCCAAACGAGGCTCGGGGGCTCCTAGTGCTGTGGACAAACCCACACGACCGTGTTCCTCCCCACATCGGCCACACCGCGCGGAGCGGAACATGCGGAGAGAACGCTCAAGGCTTCCCCCTCGAAGGGAGGAAGTCATCGTTCTACTGATCAGGGGTTCAAACCTTGGGCCTTCGAAGGGTTTCGACAAGGGCCCCAGATCAACCGAGTCAGGGATAATCAACGGTACCCTCGAAGCTCGAACGCTCGAGGAAACCAACCGATTATGTTCGAGGCCGGGCAAAGTGCCTAGATCGAGGGACCCCTCGAGGGGGAGCATCGAGCCCTCGACCTCTATCGAATGAGGTCGAGTCCTGTCTAGCATACTTTCGCGGAAGGCTTTTATGGACGTGTCCTGTGACCACGAGCCTACCCTTATCGAACGGGGCATGGACGTCCACTCGAACCACCCGTTACCAGCTCAACCAGGCATCCATGGCTCGATCCCACCGAGGGAAGCACGGGTCGCCTCCTCCTCGACACCCTCGAACAGGGAGCGCGAGGTACGAAAAAAGCTTGAAATCCCCCCAACCTCAGGCGTAGTGGACGAACCCACACCTAAGAGAGCAGCGAATGCTCTGCACATCAAGCTGAGACCTTGAGAGAATGCCAACCACTCTCCCAAGGCCTCGGGGGCTACACCCGCGGGTGCGCTAGCGCGCCCCCACGGATTCTCGGAACCCACGAAGAGATAAAGGCCTCGAAAGCCTCGACGAACTCCAGCCTTCGCGGGATTAAACTTCATCCCTGCGAAGGCTCGGGGGCTACTGTCGGGTACCTGCAAAAGGGTACCCCAATCTAAGTCCAAAACTACTTGGCGCCAAGGCCCACAACGACATCAACCAGGCTCCACAGCCCAGCAAAGGCCCGCCATCGCTATAAGTCTTCGGCGCCCATCCAGCTCGAGGCAAGCGATCACCCTCGAGCGGGTGGTTTCCATCTCGTTCGAGGCTCAGCGGCCTCGAGGGCGACCCCTACCCTCGAGCGGGTGGTTTCCGTCTCGTTCGAGGTTCGGTGAGCTCGAGCTTACCATCCAAGCTCGAGCCCGCCTCGACGGGAACAGCGCCCAACGCACTGCGGTTCACCAGAGTCATCATGACGCGGTCAAAAAGCAGGGATCACTGCTCCACGCCATCACCTACTCCCGGAGAGGACATCGGTCAAATCCACTCGCGACAGTGAACTCTGAGCGCCATACTGCGCGCCAGACCTAACCCTGCCAGCAGCACTGTGCCAACCACTCCTTTGACTTTACCCCCCTACGGACGCACAGCCACCCTCGAAGGCAGCCTCGAAGGAGACCATGGAACGCCGTACGCAAGACACCACCCTCGACGCCGTGAACTGTCACGAGAAGGAAGGACGATACGTCAGCCCCTGCCAGGTCGTCAGCAGAGTTGGAAGGCGCGATTCCCGCTCACACAGTGCGCGGCATGGACGAACAGTGCACGCAACGACAAAACACATGTACTCGCACCCCGCCCCCTTGGTCTATAAAAGGGGGAGAGAAGCCCATGCAAAGGGCAAGACACAACGAGATCACAAGTCTCAAAGGACACAAACACACGAGTTCATACACACTCTAGAACGCACCCACACATCATAGCCTGGGACTTAGGAGCTCATCTCCTTCTCCCACCTTGCTTGTAAACCCCTACTACGAGCAACACGCAACCCGGTGCATAGCACCACTGCTGGATGTACGGCCCCGTGGCCGGAACCAGGATAAAACCCTTGTCTCTCACTCTCGCCATCGGGGAAACGAGTGGTTAGCACCGCAATCACTTGTTGGTGCCGGTGCGACCAAATCAGGCACCGAC
>RLG_Mopti1-44-Dexi_02B
GTCGGGTACCTACGAAAGGGGTACCCCAATCTAGGCCCAAAACTACTTGGCATCAAGGCCCATGACGACATTGACCTGGCTCAACAGCCCAGCAAAAGCCCGCCATCGCTACGAGTCCTCGGGACCCATCCAGCTCGAGGTAAACGACCACCCTCGAGCGGATGGTTTCCGTCTCGATCGAGGCTCGGCGGCCTCGACCCTCACCCTCGAGCGGGCGGTTTCCGTCTCGTTCGAGGCTCAGCGGCCTCGAGGACGACCCCCACCCTCGAGGGGGTGTTTTCCGTCTCGTTCGAGGGTCGGCGGGCTCGAGCTTGCCATCCAAGCTCGAGCCGGCCTCGCCGGGAACGACGCCCAACGCACTACGACTCATCAGAGTCATCGTGACGCGGTCAAAAAGCAGGGATCACTGCTCCACGCCATCACCTACTCCCGGAGAGGACATCGGTCAAATCCACTCGCAACAGTGGACTCTGAGCGCCATGCTGCACGCCAGGCCTAACCCTGCCTAGTAGCACTGTGCCAACCACTCCTTTGACTTTACCCCCCGCCGGACGCGCAGCCACCCTCGAAGGCAGCCTCGAAGGAGACCATGGAACGCCGTACGCAAGTTACCACCCTCGACGCCGTGAACTGTCACGAGAAGGAAGGACGATACGTCAGCCCCTGCCATGTCGTCAGCGGAGTTGGATGGCGCGATTCCCGCCCGCGCACAGTACGCGGCATGGACGAACAGTGCACTTAGCGACAAACACATGTACTCGCACCCCGCTCCCCTTGATCTATAAAAGGGGAAGGGAAGACCATGCGAAGGGCAACGAGATCACAAGTCTCAAGCGACACAAACACACGAGTTCATACACACACACCGTAGCCTGGGACTTAGGAGCTTATCTCCTTCTCCCACCTTGCTTGTAAACCCCTACTACAAGCAACACGTAACCAGGTGCATCGCACCCCTGTTGGATGTACGGCCCCGTGGCCGGAACCAGGATAAAACCCTTGTCTCTCACTCTCGCCATCGGGGAAACGAGTGGTTAGCACCGCAATCACTCGTCGGTGCCGGTGCGACCAAAACAGGCACCGACAGTTGGCGCGCCAGGTAGGGGACCAGCGCTGCGCAACTCTCGTTCCCGATGGCGAACTTCGGCGAAGGACGGCCTCCGCTGGGCAAGAGCAATCTGCTCCCAGCGGGCCGGGAGATCTGGTTCGGAAGCTTGCGATTCCGGGCGTGTGGCGATGATTACCACATACCCATCCTCCAGCAGGATCCAAGCGACCGACCGGAGCCTCATCATCAGCAACCGGCGACACCACGACGACGGAGTCGTCCCGGACCTCGTGCACGACGAGCACGCGCCGCGAGGCGCGCCGCCGACGCCGGCATCCCCCCTCCCGCAAAGGAAGGGGACGTCCTGCAGTCAGGGTCACAGGAGAGGGCTGCACCCTTCCTCCCAGGGCCCATGTCTGCACCACGCGCTACGACGGTGCATTCCTATCCCTACGGGCTACGCAACCCCGCAGATGCGTACGCCTCCACCATCCGCATGAGTGCGTATGGCGACCAGCCTGGTTGCCACCCAGTCTCCAAGCAAGACTTCGCCGATCCATTGCCCGGCGATTCCCGCACGGAGACCGATGATGGACACGCATTTATGCGTAGACACCCCGGTTGGGACTACTCGGGTCTCCGCGACCTAGAGGCCTTTATTGCCTTTCAAACAGCGGCGGATTACTGCTTTGGGTATTCCGACGATGAGTATGACCCAACCAGGGAGTGTTTCGTCATCAACGACGGGCAACTCAGCGAGGGATCGACGTCGGACGACGACGGCGGGGGTGACGACCAGGGGAACGACGATGGCATGGATCCGATAGGCGCGCAGCCATCGGACCCATCGGATCACTCTCCTTTCGAGGACGAGCGAGATCCGCGCCACCTGCCACGAGTTAGCGGTGACGTCTCGCCACCGGCGCGCTCCGACCGCGAGCCGGGCAAGCGAGGCGACGAGCACGCCACGAACGCACGACACGCGGGACGAGTGGCCCAAGCCCGCATCCTTGCTGAGGGCAAAGATGACGAGCTCGCTCCCAGAACAAGCCAGAAGCTTATCGCGGCGGCCGCGCTGCTCTGAGCCATGCCGGAGGCAACGACCCCCGAAGGGCGGAAACTACACCTCGAGGCTCAAAAGCTGGTCGAGCACGCTGCCCGACAGCATGCCGAGAGCTCAGCCTCCCGCCTTCGACGCTCCTCAGCCTCGAAGGGCGAACGGGGAGGGGAATCCTCGGTACGCTCACCCCTGCCCAACGGCAGGGCGCGAGCCCAGTCCCGCGGCGACTCCTGCCGTGACTCGGCGCAGCGCCACGCCAACGAACCACGTACGCCCGAAGCACGAACGCTTCCAGCGAGGGTGCCCGCGAGGTCACGCCTCCGGGACACCCGAGGCACGGTCGGCGATGGCGATGCTCGCAACACCCTGAATCATATAAGGCAGCGAGAGGGAGCCCGGGCCCACCAACGCGGGCGGACCGACGTTCGGTGGAACCGGGATGCGGTCTCGGAACCGGCGGGAACGCGCGTGTTCAGTCGTAACATCCGCACCGCTCCGATTCCCCCTCGTTTCCGACAGCCTACCACCATCACCAAGTACTCTGGGAAACTGACCCCAGGGTATGGCTCAACGACTACCGCCTAGCGTGCCAGCTCGGCGGCGCCACAGACGACGCCATGATCATCCGCAATCTGCCACTCCACCTGGCGGATTCCGCGCGGACATGGCTCGAGCACCTGCCCCCGAACCGGATCCGCGACTGGGACGACCTGGTCGAGACCTTCGTGGGAAATTTTCAGGGCACCTACGTGCGCCCTGGGAACACGTGGGACCTTCGAGGTTGCAGGCAAAAACCCGATGAATCTTTGAGGGACTTCATCCGGCGCTTCTCCAAGCGCTGCACCGAGCTCCCTAACATCACCGACCACCAGATCATCCACTCCTTCCTCGAGAGCACCACATGCTATAGCTTGGTGTGCAAGTTGGGGAGGAACCCTCCCCCCGACACGAACCGGCTATTCGAGGTAGCCTCCAAGTACGCTTCGGGGGAGGAGGCGGCGAACGCCATCTTCAACGGCAAGAAGGGAAAGCGCCCCGAAGAGACGCCCGCGGAGGGCAGCAAGCCAAGGAAGCCCTCGAGGAAGTAAAATCAAGGCAATAGGGGGAAGAAGCATTGAACCCCTCGCGAGAAAGGCAACAACGGCGAACGAAGTCCCCGCAGTGGACCTCAGCCACAAGGAGCCTCGAGGCCTTCCATGTGGAGGAGAGTCTTTGATGCCGACGACGTGTTCTTCAGCATGGGACGACCCACCACCGACGGAAATCCTCGCGAACGCCTGCGACATCCAACAGCTAAGTTGCTTATGCCCCTAGAGCGGCTTCAGCCCCTCGAACCTTTTTTGTACATACTTTCGATTGTACAAACTCTTGATTAAGTATTCGGCTTAGCTCTCGCAAGTGTGAACGAATCAAGTGGACTCGAGTCCACTCATACTTGAGTGAGGGTTGGTCCTACCCTCGCTAGGACCATCCCTCCCTCGGGGGCCGCAATGGGGACGAACCCCTGAAAAAGTCAATACTTTTATGAAATTCTTGTGATATCTCGAGCGTATCGCCAAGTGCTCCTTTGCAACCCTCGAAGGGAAGACACTAGGCGTGAAACGGACAAGGGCAGGTCGCCTGAGCCGAGTGCTCGCCTACGCCTCGAGGCTACGGCAGCACCTCACTTCCCTCCGCCTAAGTCATTCACGTACGATCGATCCTAGTGGCGACTTCTTTTCAAGGCGCATGCATTCGACACAACGTGCATCGCAGAGATACCGCTTGAAAATAAAACTCGTTTTTCGAAATTCTTGTGATATCTCGAGCGTATCGCCAAGTGCTCTTTTGCAACCCTCGAAGGGAAGACACTAGGCGTGAAACGGACAAGGGCAGGGTCACCTGAGCCGAGTGCTCGCCTACGCCTCGAGGCTACGGCAGCACCTCACTTCCCTCCGCCTAAGTCATTCACGTACGATCGATCCTAGTGGTGACTTCCTTTCGAGGCGCATGCATTCGACATGACGTGCATCGCAGAGATGTCGCATGAAAATAAAACTCGTTTAACGATACAAACGATGTTTAACGAAAATAAGTAGGATGTATGAAAACAAACGAATTGCTCTTACATCAGGAAACGCAAGTCTCTAAACTACTATTTATACTCGGGCTCGATGTCTCGAGGCTTTCAGGGTCCGCTTCAACCATCAAGGTCATCCCAGCCGCCGCCATCTTCGCCCGGGAAAGGACGCTCTTCCGCCGTCAGGGCAGTCGTGCGGTCACTTCGCCCACGCCACGCCTGAAAAGGCGCGCGCACTCCCCCACGAAGTCGCAGTAACTGCCCTAACGGTCATCATGACCCCGCACGAAGAGGTGGAAGGTACGTTCAACACACCAACCCTTGAAAGGGCGGCCTTCGTTCTACTGATCAGGGGTTCGAACTCTGGACCTCCGAAGGGTTTCGACAGGGGCCCCAGATCAACCGAGTCAGGGATAATTGACGGTACCCTCGAAGCTCGAGCGCTCGAGGAAGCCAATCGATTATGTTCGAGGCCAGGCAAAGTGCCTAGATCGAGGGACCCCTCGAGGGGGAGCATCGAGCCCTCGACCTCAATCGAATGAGGTCGAGTCCCATCAAGCATACCTTTGCGAAAAGCTTTTACGGGCGTGTCCTATGACCACGAGCCTACCCTCATCGAACGGGGCATGGACGTCCGCTCGAACTACCCGCTATCAGCTCACCCAGGCATCCGTGGCTCGATCCCAATCGTGGGAAGCATGGATCGCCTCCTCCTCAGTCCCTCGAAAGGGATCCCGAGGAACGAAGAAAAATTTGGGACATCTCGAGCCAAACGAGGCTCGGGGGCTCCTAGTGCTGTGGACAAACCCACACGACCGTGTTCCTCCCCACATCGGCCACACCGCGCGGAGCGGAACATGCGGAGAGAACGCTCAAGGCTTCCCCCTCGAAGGGAGGAAGTCATCGTTCTACTGATCAGGGGTTCGAACCTTGGGCCTTCGAAGGGTTTCGACAAGGGCCCCAGATCAACCGAGTCAGGGATAATCAACGGTACCCTCGAAGCTCGAACGCTCGAGGAAACCAACCGATTATGTTCGAGGCCGGGCAAAGTGCCTAGATCGAGGGACCCCTCGAGGGGGAGCATCGAGCCCTCGACCTCTATCGAACGAGGTCGAGTCCTGTCTAGCATACTTTCGCGGAAGGCTTTTATGGACGTGTCCTGTGACCACGAGCCTACCCTTATCGAACGGGGCATGGACGTCCACTCGGACCACCCGTTACCAGCTCAACCAGGCATCCGTGGCTCGATCCCACCGAGGGAAGCACGGGTCGCCTCCTCCTCGACACCCTCGAACAGGGAGCGCGAGGTACGAAAAAAGCTTGAAACCCCCCAACCTCAGGCGTAGTGGACGAACCCACACCTGAGAGAGCAGCGAATGCTCTGCACATCAAGCTGAGACCTTGAGAGAATGCCAACCACTCTCCCAAGGCCTCGGGGGCTACACCCGCGGGTGCGCTAGCGCGCCCCCACGGATTCTCGGAACCCACGAAGATATAAAGGCCTCGAAAGCCTCGACGAACTCCAGCCTTCGCAGGATGAAAACCTCATTCCTGCGAAGGCTCGGGGGCTACTGTCGGGTACCTACGAAAGGGGTACCCCAATCTAGGCCCAAAACTACTTGGCATCAAGGCCCACGACGACATTGACCTGGCTCAACAGCCCAGCAAAAGCCCGCCATCGCTACGAGTCCTCGGGACCCATCCAGCTCGAGGTAAACGACCACCCTCGAGCGGATGGTTTCCGTCTCGATCGAGGCTCGGCGGCCTCGACCCTCACCCTCGAGCGGGCGGTTTCCGTCTCGTTCGAGGCTCAGCGGCCTCGAGGACGACCCCCACCCTCGAGGGGGTGTTTTCCGTCTCGTTCGAGGGTCGGCGGGCTCGAGCTTGCCATCCAAGCTCGAGCCGGCCTCGCCGGGAACGACGCCCAACGCACTACGACTCATCAGAGTCATCGTGACGCGGTCAAAAAGCAGGGATCACTGCTCCACGCCATCACCTACTCCCGGAGAGGACATCGGTCAAATCCACTCGCAACAGTGGACTCTGAGCGCCATGCTGCACGCCAGGCCTAACCCTGCCTAGTAGCACTGTGCCAACCACTCCTTTGACTTTACCCCCCCGCCGGACGCGCAGCCACCCTCGAAGGCAGCCTCGAAGGAGACCATGGAACGCCGTACGCAAGTTACCACCCTCGACGCCGTGAACTGTCACGAGAAGGAAGGACGATACGTCAGCCCCTGCCATGTCGTCAGCGGAGTTGGAAGGCGCGATTCCCGCCCGCGCACAGTACGCGGCATGGACGAACAGTGCACTTAGCGACAAACACATGTACTCGCACCCCGCTCCCCTTGATCTATAAAAGGGGAAGGGAAGACCATGCGAAGGGCAACGAGATCACAAGTCTCAAGCGACACAAACACACGAGTTCATACACACACACCGTAGCCTGGGACTTAGGAGCTTATCTCCTTCTCCCACCTTGCTTGTAAACCCCTACTACAAGCAACACGTAACCAGGTGCATCGCACCCCTGCTGGATGTACGGCCCCGTGGCCGGAACCAGGATAAAACCCTTGTCTCTCACTCTCGCCATCGGGGAAACGAGTGGTTAGCACCGCAATCACTCGTCGGTGCCGGTGCGACCAAAACAGGCACCGACA
>RLG_Mopti1-5-Dexi_01A
GTCGGGTACCTACAAAAGGGGTACCCCAATCTAGGCCCAAAACTACTTGGCATCAAGGCCCACGACGACATTGACCTGGCTCAACAGCCCAGCAAAAGCCCGCCATCGCTACGAGTCCTTGGGACCCATCCAGCTCGAGGTAAACGACCACCCTCGAGCGGGTGGTTTCCGTCTCGATCGAGGCTCGGCGGCCTCGACCCTCACCCTCGAGCGGGCGGTTTCCGTCTCGTTCGAGGCTCAGCGGCCTCGAGGACGACCCCTACCCTCGAGGGGTTGTTTTCCGTCTCGTTCGAGGGTCGGCGAGCTCGAGCTTGCCATCCAAGCTCGAGCCCGCCTCGACGGGAACAGCGCCCAACGCACTGCGGTTCACCAGAGTCGTCACGACGCGGTCAAAAAGCAGGGATCACTGCTCCACGCCATCACCTACTCCCGGAGAGGACATCGGTCAAATCCACTCGCAACAGTGGACTCTGAGCGCCATGCTGCACGCCAGGCCTAACCCTGCCAGCAGCACTGTGCCAACCACTCCTTTGACTTTACCCCCTACGGACGCACAGCAACCCTCGAAGGCAGCCTCGAAGGAGACCATGGAACGCCGTACGCAAGACACCACCCTCGACGCCGTGAACTGTCACGAGAAGGAAGGACGATACGTCAGTCCCTGCCATGTCGTCAGCAGAGTTGGAAGGCGCGATTCCCGCTCACGCACAGTGCGCGGCATGGACGAACAGTGCACGCAACGACAAACACATGTACTCGCACCCCGCTCCCCTTGGTCTATAAAAGGGGAAGGGAAGCCCATGCGAGGGGGTCAGAACGAGAAGAGCACGAAGACACGCAGAGAACACAAGTCTCATACGCACCCACACACCATAGCCTGGGACTTAGGAGCTTATCTCCTTCTCCCACCTTGCTTGTAAACCCCTACTACAAGCAACACGTAACCAGGTGCATCGCACCACTGCTGGACGTACGGCCCCGTGGCCGGAACCAGGATAAAACCTCGTCTCCCACTCTCGCCATCGGGAAAGCGAGTGGTTAGCACCGCAATCACTCGTTGGTGCCGGTGCGACCAAAACAGGCACCGACAGTTGGTGCGCCAGGTAGGGGACCAGCGCTGCGCTGCTCTCATTCCCGATGATGAACTTCGGCGAAGGACGGCCTCCGCTGGGCGAGAGCAATCTGCTCCCAGTGGGGCAGGAGATCCGGTTCGGGAGCTTGCGGTTCCAAACATGTGGCGACGATTACCATATGCGCATCCTCCAGAAGAAGGATCCCAGCAACCAACCGGAGCCTCACCATTAGCCTCCGGCGACACCGCGACGGCGGAGTCGTCCCGGACCACGCGCACGACGAACGCGCGCTGCGAGGCGCGCCGCCGACATCGGCGACCCCCATCCCACAAGGGAAGGAGGCATCCTGTGGTCAGGGTCACAGGAGAGGGCTGCTCCCTTCCTCCCGGGGCCCATGGCTGCGCCACGCGCTACGACGGCGCACTCCTATCCCTACGGGCTACGCAACTCCGCGGATGCGTACGCCTCCTTCATCCGCACTGCCATGAGTGCGAACGGCAACCAACCTGGTTGTCACCCAGTCTCCAAGCAATACTTCGCCGATCCATTGCCCGGCGATTCTCGCACGGAGTCCGATGATGGACACGCATTTATGCGTAGACACCCCAGTTGGGACTACTCGGGTCTCCGCGACCCAGAGGCCTTTATTGCCTTTCAAACAGCGGCGGATTACTGCTTCGAGTATTCCGATGATGAGTATGACCCAACCAGGGAGTGTTTCGTCATCAACGACGGACAAGCCAGCGAGGGGTCGACGTCGGACGACGACGGCGGGGGTGACGACCAGGGGAACGACGATGGCATGGATCCGATAGGCGCGCAGCCATCGGACCCATCGGATCACTCTCCTTCCGAGGACGAGCGAGATCCGCGCCACCTGCCACGAGTTAGCGGTGACGTCTCGCCACCGGCGCGCTCCGACCGCGAGCCGGGCAAGCGAGGCGACGAGCACGCCACGAACCCACGACGCGCGGGGCGAGTGGCTCAGGCCCGCATCCTTGCCGAAGGCAAAGATGACGAGCTCGCTCCCAGAACGAGCCAGAAGCTCATCGCGGCGGCCGCGCTGCTCCGAGCCATGCCCGAGGCAGCCACCCCCGAAGGGCGGAAGCTGCACCTCGAGGCCCGAAAGCTGGTCGAGCATGCCGCCCGACAACAGGCCGAGAGCTCAGCCTCCCGCCTTCGACGCCCCTCAGCCTCGAAGGGCGAACGGGGAGAGGAACCCTCGGTACGCTCACCCCGGCCTAACGGCAGGGCGCGAGCCCAGTCCTGCGGCGACTCCTGCCGTGACTCGGCGCAGCGCCACGCCAACGAGCCACGTACGCCCGAAGCACGAACGCTTCCAGCGAGGGTGCCCGCGAGGTCACGCCTCCGGGACACCCGAGGCGCGGTCGGCGATGGCGATGCTCGCAACACCCTGAATCATATAAGGCAGCGAGAGGGAGCCCGGGCCCACCAACGCGGGCGGACCGACGTTCGGTGGAACCGGGATGCGGTCTCGGAACCGGCGGGAACGCGCGTGTTCAGTCGTAACATCCGCACCGCTCCGATTCCCCCTCGTTTCCGACAGCCTACCACCATCACCAAGTACTCTGGGGAAACTGACCCCAGGGTATGGCTCAACGACTACCGCCTAGCGTGCCAGCTCGGCGGCGCCACAGACGACGCCATGATCATCCGCAATCTGCCACTCCACCTGGCGGATTCCGCGCGGACATGGCTCGAGCACCTGCCCCCGAACCAGATCCGCGACTGGGACGACCTGGTCGAGACCTTCGTGGGAAATTTCCAGGGCACCTACGTGCGCCCTGGGAACACGTGGGACCTTCGAGGGTGCAGGCAAAAACCCGATGAATCTCTGAGGGACTTCATCCGGCGCTTCTCCAAGCGCTGCACCGAGCTCCCTAACATCACCGACCACCAGATCATCCACTCCTTCCTCGAGAGCACCACATGCTATAGCTTGGTGTGCAAGTTGAGGAGGAACCCTCCCCCCGACACGAACCGGCTATTCGAGGTAGCCTCCAAATACGCTTCGGGGGAGGAGGCGGCGAACGCCTTCTTCAACGGCAAGAAGGGAAAGCGCCCCGAAGAGACGCCCGCGGAGGGCAGCAAGCCAAGGAAGCCCTCGAGGAAGTAAAATCAAGGCAATAAGGGGAAGAAGTATCGAACCCCTCGCGAGAAAGGCAACAACGGCGAACGAAGTCCCCGCAGTGGACCTCAGCCACAAGGGGCCTCGAGGCCTTCCATGTGGAGGAGAGTCTCTGATGCCGACGGCGTATGGGACGACCCACCGCCGACGGAAATCCTCGCGAACGCCTGCGACATCCAACAGCTAAGTTGCTTATACCCCTAGAGCGGCTTCAGCCCCTCGAACCCTTTTGTACATACTTTCGATTGTACAAACTCTTGTTTAAGTATTTGGCTTAGCTCTCGCAAGTTGTGAACTAATCAAGTGGACTCGAGTCTACTCATACTTGAGTGAGGGTTGGTCCTACCCTCGCTAGGACCATCCCTCCCTCGGGGGCCGCAATGGGGACGAACCCCCGAAAAAGTCAATACTTTTATGAAATTCTTGTGATATCTCGAGCGTATCGCCAAGTGCTCTTTTGTAACCCTCGAAGGGAAGACACTAGGCGTGAAACGGACAAAGGCAGGGTCGCCTGAGCCGAGTGCTCGCCTACGCCTCGAGGCTACGGCAGCACCACTTCCCTCCGCCTAACTCATTCACGTACGATCGATCCTAGTGGCGACTTCCTTTCAAGGCGCGTGCATTCGACACAACGTGCATCGCAGAGATACCGCTTGAAAATAAAACTCGTTTTTCGAAATTCTTGTGATATCTCGAGCGTATCGCCAAGTGCTCTTTTGCAACCCTCGAAGGGAAGACACTAGGCGTGAAACGGACAAGGGTAGGGTCGCCTGAGCCGAGTGCTCGCCTACGCCTCGAGGCTACGGCAGCACCTCACTTCCCTCCGCCTAAGTCACTCACGTACGATCGATCCTAGTGGTGACTTCCTTTCGAGGCGCATGCATTCGACACGACGTGCATCGTAGAGATGTCGCATGAAAATAAAACTCGTTTAACGATACAAACGATGTTTAACGAAAATAAGTAGGATGTATGAAAACAAACGAATTGTTCTTACATCAGGAAACGCAAGTCTCTAAACTACTATTTATACTCGGGCTCGATGTCCCGAGGCTTTCAGGGTCCGCTTCAACCATCAAGGTCATCCCAGCCGCCGCCATCTTCGCCCGGGAAAGGACGCTCTTCCGCCGTCAGGGCAGTCGTGCGGTCACTTCGCCCACGCCACGCCTGAAAAGGCGCGCGCACTCCCCCACGAAGTCGCAGTAACTGCCCTAACGGTCATCATGACCCCGCACGAATAGGTGGAAGGTACATTCAACACACCAACCCTTGAAAGGGCGGCCTTCGTTCTACTGATCAGGGGTTCGAACCTTGGGCCTTCGAAGGGTTTCGACAAGGGCCCCAGATCAACCGAGTCAGGGATAATCAACGGTACCCTCGAAGCTCGAAGGCTCGAGGAAACCAACCGATTATGTTCGAGGCCGGGCAAAGTGCCTAGATCGAGGGACCCCTCGAGGGGGAGCATCGAGCCCTCGACCTCTATCGAACGAGGTCGAGTCCTGTCTAGCATACTTTCGCGGAAGGCTTTTATGGACGTGTCCTGTGACCACGAGCCTACCCTTATCGAACGGGGCATGGACGTCCACTCGAACTACCCGCTATCAGCTCACCCAGGCATCCGTGGCTCGATCCCAATCGTGGGAAGCATGGATCGCCTCCTCCTCAGTCCCTCGAAAGGGATCCCGAGGAACGAAGAAAAATTTGGGACATCTCGAGCCAAACGAGGCTCGGGGGCTCCTAGTGCTGTGGACAAATCCACACGACCGTGTTCCTCCCCACATCGGCCACGACTCCCACGTCTACCACCATTACCCCGCGCGGAGCGGAACACGTGGAGAGAACGCTCAAGGCTTCCCCCTCGAAGGGAGGAAGTCATCGTTCTACTGATCAGGGGTTCGAACCTTGGGCCTTCGAAGGGTTTCGACAAGGGCCCCAGATCAACCGAGTCAGGGATAATCAACGGTACCCTCGAAGCTCGAACGCTCGAGGAAACCAACCGATTATGTTCGAGGCCGGGCAAAGTGCCTAGATCGAGGGACCCCTCGAGGGGGAGCATCGAGCCCTCGACCTCTATCGAACGAGGTCGAGTCCTGTCTAGCATACTTTCGCGGAAGGCTTTTATGGACGTGTCCTGTGACCACGAGCCTACCCTTATCGAACGGGGCATGGACGTCCACTCGAACCACCCGTTACCAGCTCAACCAGGCATCCGTGGCTCGATCCCACCGAGGGAAGCACGGGTCGCCTCCTCCTCAGCACCCTCGAACAGGGAGCGCGAGGCACGAAGAAAGCTCGAAATCCCCCCTACCTCAGGCGCGGGGGACGAACCCACACCTGAGGAAGCAGTGAATGCTCTGCACATCAAGCTGAGACCTTGAGAGAGTGTCAACCACTCTCCCAAGGCCTCGGGGGCTACACCCGCGGGTGCGCTAGCGCGCCCCCACGGATTCTCGGAACCCACGAAGAAACGAAGGCCTCGAAAGCCTCGGCGAACTCCAGCCTTCGCGGGATTAAACCTCATCCCTGCGAAGGCTCGGGGGCTACTGTCGGGTACCTACAAAAGGGGTACCCCAATCTAGGCCCAAAACTACTTGGCATCAAGGCCCACGACGACATTGACCTGGCTCAACAGCCCAGCAAAAGCCCGCCATCGCTACGAGTCCTCGGGACCCATCCAGCTCGAGGTAAACGACCACCCTCGAGCGGGTGGTTTCCGTCTCGATCGAGGCTCGGCGGCCTCGACCCTCACCCTCGAGCGGGCGGTTTCCGTCTCGTTCGAGGCTCAGCGGCCTCGAGGACGACCCCTACCCTCGAGGGGGTGTTTTCCGTCTCGTTCGAGGGTCGGCGAGCTCGAGCTTGCCATCCAAGCTCGAGCCCGCCTCGACGGGAACAGCGCCCAACGCACTGCGGTTCACCAGAGTCGTCACGACGCGGTCAAAAAGCAGGGATCACTGCTCCACACCATCACCTACTCCCGGAGAGGACATCGGTCAAATCCACTCGCAACAGTGGACTCTGAGCGCCATGCTGCACGCCAGGCCTAACCCTGCCAGCAGCACTGTGCCAACCACTCCTTTGACTTTACCCCCCTACGGACGCACAGCAACCCTCGAAGGCAGCCTCGAAGGAGACCATGGAACGCCGTACGCAAGACACCACCCTCGACGCCGTGAACTGTCACGAGAAGGAAGGACGATACGTCAGTCCCTGCCATGTCGTCAGCAGAGTTGGAAGGCGCGATTCCCGCTCACGCACAGTGCGCGGCATGGACGAACAGTGCACGCAACGACAAACACATGTACTCGCACCCCGCTCCCCTTGGTCTATAAAAGGGGAAGGGAAGCCCATGCGAGGGGGTCAGAACGAGAAGAGCACGAAGACACGCAGAGAACACAAGTCTCATACGCACCCACACACCATAGCCTGGGACTTAGGAGCTTATCTCCTTCTCCCACCTTGCTTGTAAACCCCTACTACAAGCAACACGTAATCAGGTGCATCGCACCACTGCTGGACGTACGGCCCCGTGGCCGGAACCAGGATAAAACCTCGTCTCCCACTCTCGCCATCGGGAAAGCGAGTGGTTAGCACCGCAATCACTCGTTGGTGCCGGTGCGACCAAAACAGGCACCGACA
>RLG_Mopti1-22-Dexi_06B
GTTGGGTACCTGCAAAAGGGGTACCCCAATCTAAGTCCAAAACTACTTGGCGCCAAGGCCCACAACGACATCAACCAGGCTCCACAGCCCAGCAAAGGCCCGCCATCGCTACGAGTCCTCGGGACCCATCCAGCTCGAGGTAAACGACCACCCTCGAGCGGGTGGTTTCCGTCTCGATCGAGGCTCGGCGGCCTCGACCCTCACCCTCGAGCGGGGTTTCCGTCTCGTTCGAGGCTCGGCAGCCTTGAGGGCGACCCCTACCCTCGAGCGGGTAGTCTCCGTCTCGTTCGAGGCTTGACGAACTCGAGCTTGCGATCCAAGCTCGAGTCGGCCTCGCCGGGAACAGCGCCTGGGACTCTGCAACCCTTCAGAGTCGACACGACGCGGTCAAAAAGCAGGGCTCACTGCTCCACGCCATCACCTACTCTCCGGAGAAGACATCGGTCAAATCCACTCACAACAGTGGACTCTGAGCGCCATGCTGCACGCCAGACCTAACCCTGCCAGCAGCACTGTGCCAACCACTCCTTTGACTTTACCCCCCGCCGGACACGCTGCCACCCTCGAAGGCAACCTCGAAGGAGGCCACGGAGGCTCGAATTGGACCCCGTACGCAAGACACCACCCTCGACGCCGTGAACTGTCACGAGAAGGAAGGACGATACGTCAGTCCCTGCCATGTCGTCAGCAGAGTTGGAAGGCGCGATTCCCGCTCACGTACGGCGCGGCATGGACGAACAGTGCACTTACCGACAAACACATGTACTCGCACCCTGCTCCCCTTGGTCTATAAAAGGGGAAGGGAAGCCCACGAGAAGGAGAGGAACGAGAAGAGCACGAAGACACGCAGAGAACACAAGTCTCATACGCACCCACACACCATAGCCTGGGACTTAGGAGCTTATCTCCTTCTCCCACCTTGCTTGTAAACCCCTACTACAAGCAACACGTAACCAGGTGCATCGCACCACTGCTGGACGTACGGCCCCGTGGCCGGAACCAGGATAAAACCCTCGTCTCTCACTCTCGCCATCGGGAAAACGAGTGGTTAGCACCGCAATCACTCGTCGGTGCCGGTGCGACCAAATCAGGCACCGACAGTTGGCGCGCCAGGTAGGGGACCAGCGCTGCGCTACTCTCATTCCCGATGACGAACTTCGGCGAAGGACGGCCTCCGCTGGGCGAGAGCAGTCTGCTCCCAGCGGGGCAGGAGATCCGGTTCGGGAGCCTGCGGTTCCAAACATGTGGCGACGATTACCACATGCGCATCCTCCAGGAGGATCCCAGCGACCAACCGGAGCCTCACCATCAGCCTCCGGCGACACCGCGACGGCGGAGTCGTCCCGGACCACGCGCACGACGAACGCGCGCTGCGAGGCGCGCCGCCGACATCGGCGACCCCCATCCCACAAGGGAAGGAGGCATCCTGTGGTCAGGGTCACAGGAGAGGGGTGCTCCCTTCCTCCCGGGGCCCATGGCTGCGCCACGCGCTACGACGGCGCACTCCTATCCCTACGGGCTACACAACTCCGCGGATGCGTACGCCTCCTTCATCCGCACTGCCATGAGTGCGAACGGCAACCAACCTGGTTGTCACCCAGTCTCCAAGCAATACTTCGCCGATCCATTGCCCGGCGATTCTCGCACGGAGTCCGATGATGGACACGCGTTTATGCGTAGACACCCCGGTTGGGAGTACTCGGGTCTCCGCGACCCAGAGGCCTTTATTGCCTTTCAAACAGCGGCGGATTACTGCTTCGAGTATTCCGATGATGAGTATGACCCAACCAGGGAGTGTTTCGTCATCAACGACGGACAAGCCAGCGAGGGGTCGACGTCGGACGACGACGGCGGAGGTGACGACCAGGGGAACGACGATGGCATGGATCCGATAGGCGCGCAGCCATCGGACCCATCGGATCACTCTTCTTCCAAGGACGAGCGAGATCCGCGCCACCTGCCACGAGTTAGCGGTGACGTCTCGCCACCGGCGCGCTCCGACCGCGAGCCGGGCAAGCGAGGCGACAAGCACGCCACGAACCCACGACACGCGGGGCGAGTGGCTCGGGCCCGCATCCTTGCCGAAGTCAAAGATGACGAGCTCGCTCCCAGAACGAGCCAGAAGCTCATCGCGGCGGCCGCGCTGCTCCGAGCCATGCCCGAGGCAGCCACCCCCGAAGGGCGGAAGCTGCACCTCGAGGCCCGAAAGCTGGTCGAGCACGCTGCCCGACAGCATGCCGAGAGCTCAGCCTCCCGCCTTCGACGCTCCTCAGCCTCGAAGGGCGAACGAGGAGGGGAGTCATCGGTACGCTCACCCCGGCCTAACGGCAGGGCGCGAGCCCAGTCCCACGGCGACTCCTGCCGTGACTCGACGCAGCGCCATGTCAACGAACCACGTACGCCCGAAGCACGAACGCTTCCAGCGAGGGTGCCCGCGAGGTCACGCCTCCGGGACACCCGAGGCGCGGTCGGCGATGGCGATGCTCGCAACACCCTGAATCATATAAGGCAGCGAGAGGGAGCCCGGGCCCACCAACGCGGGCGGACCGACGTTCGGTGGAACCGGGATGCGGTCTCGGAACCGGCGGGAACGCACGTGTTCAGTCGTAACATCCGCACCGCTCCGATTCCCCCTCGTTTCCGATAGCCTACCACCATCACCAAGTACTCTGGGGAAACTGACCCCAGGGTATGGCTCAACGACTACCGCCTAGCGTGCCAGCTCGGCGGCGCCACAGACGACGCCATGATCATCCGCAATCTGCCACTCCACCTGGCGGATTCCGCGCGGACATGGCTCGAGCACCTGCCCCCGAACCGGATCCGCGACTGGGACGACCTGGTCGAGACCTTCGTGGGAAATTTCCAGGGCACCTACGTGCGCCCTGGGAACACGTGGGACCTTCGAGGGTGCAGGCAAAAGCCCGGTGAATCCCTGAGGGACTTCATCCGGCGCTTCTCCAAGCGTTGCACCGAGCTGCCCGACATCACCGACCATCAGATCATCCACTTCTTCCTCGAGAGCACCACATGCTATACCTTGGTGTCCAAGTTGGGGAGGGACCCTCCCCCCGACGCGAACCGGCTATTCGAGGTAGCCTCCAAGTACGCTTCGGGGGAGGAGGCGGCGAGCGCCATCTTCAACGGCAAGAAGGGAAAGCGCCCCGAAGAGACGCCCGCGGAGGGCAGCAAGCCAAGGAAGCCCTCGAGGAAGTAAAATCAAGGCAATAAGGGGAAGAAGTATCGAACCCCTCGCAAGAAAGGCAACAAGGGCGAACGAAGTCCCCGCAGTGGACCTCAGCCACAAGGGGCCTCGAGGCCTTCCATGTGGAGGAGAGTCTTTGATGCCGACGACGTGTTCTTCAGCATGGGACGACCCACCGCCGACGGAAATCCTCGCGAACACCTGCGACTTCCAACAGCTAAGTCGCTTCTACCCCTAGAGCGGTTTTAGACCCTCGAACCTTTTTTGTACATACTTTCGATTGTACAAACTCTTGTTAAAGTATTTGGCTTAGCTCTCGCAAGTTGTGAACAAGTCAAGTGGACTCGAGTCCACTCATACTTGAGTGAGGTTTGGTCTTACCCTCGCTAGGACCATCCCTCCCTCGGGGGCCGCAATGGGGACGAACCCCCGAAAAAGTCAATACTTTTATGAAATTCTTGTGATATCTCGAGCGTATCGCCAAGTGCTCCTTTGCAACCCTCGAAGGGAAGATACTAGGCGTGAAACGGACAAGGGCAGGGTCGCCTGAGCCGAGTGCTCGCCTACGCCTCGAGGCTATGGCAGCACCTCACTTCCCTCCGCCTAAGTCATTCACGTACGATCGATCCTAGTGGCTACTTCCTTTCAAGGCGCGTGCATTCGACACAACGTGCATCGCAGAGATACCGCTTGAAAATAAAACTCGTTTTTCGAAATTCTTGTGATATCTCGAGCGTATCGCCAAGTGCTCTTTTGCAACCCTCGAAGGGAAGACACTAGGCGTGAAACGGACAAGGGCATGGTCGCCTGAGCCGAGTGCTCGCCTACGCCTCGAGGCTACGGCAGCACCTCACTTCCCTCCGCCTAAGTCATTCACGTACGATCGATCCTAGTGGCTACTTCCTTTCAAGGCCAATGCATTCGACACGACGTGCATCGCAGAGATGTCGCATGAAAATAAAACTCGTTTAACGATACAAACGATGTTTAACGAAAATAAGTAGGATGTATGAAAACAAACGAATTGTTCTTACATCAGGAAACGCAAGTCTCTAATCGACTATTTATACTCGGGCTCGATGTCCCGAGGCTTTCAGGGTCCGCTTCAACCATCAAGGTCATCCCAGCCGCCGCCATCTTCGCCCGGGAAAGGACGCTCTTCCACCGTCAGGGCAGTCGTGCAGTCACTTCGCCCACGCCACGCCTGAAAAGGCGCGCGCACTCCCCCACGAAGTCGCAGTAACTGCCCTAACGGTCATCATGACCCCGCACGAAGAGGTGGAAGGTACATTCAACACACCAACCCTTGAAAGGGCGGCCTTCATTCTACTGATCAGGGGTTCGAACCTTGGGCCTTCGAAGGGTTTCGACAAGGGCCCCAGATCAACCGAGTCAGGGATAATCGACGGTACCCTCGAAGCTCGAGCGCTCGAGGAAGCCAATCGATTATGTTCGAGGCCAGGCAAAGTGCCTAGATCGAGGGACCCCACGAGGGGAAGCATCGAGCCCTCGACCTCTATCGAACGAGGTCGAGTCCCATCTAGCATACTTTTGCGAAAAGCTTTTACGGGCGTGTCCTATGACCACGAGCCTACCCTCATCGAACGGGGCATGGACGTCCGCTCGAACTACCCGCTATCAGCTCACCCAGGCATCCATGGCTCGATCCCAATCGTGGGAAGCATGGATCGCCTCCTCCTCAGTCCCTCGAAAGGGATCCCGAGGAACGAAGAAATATTTGGGACATCTCGAGCCAAACGAGGCTCGGGGGCTCCTAGTGCTGTGGACAAATCCACACGACCGTGTTCCTCCCCACATCAGCCACACCGCGCGGAGCGGAACATGCGGAGAGAACGCTCAAGGCTTCCCCCTCGAAGGGAGGAAGTCATCGCTCTACTGATCAGGGGTTCGAACCTTGGGCCTTCGAAGGGTTTCGACAAGGGCCCCAGATCAACCGAGTCAGGGATAATCAACGGTACCCTCGAAGCTCGAACGCTCGAGGAAACCAACCGATTATGTTCGAGGCCGGGCAAAGTGCCTAGATCGAGGGACCCCTCGAGGGGGAGCATCGAGCCCTCGACCTCTATCGAATGAGGTCGAGTCCCATCTAGCATACTTTGCGAAAGGCTTCTACGGGCGTGTCCTGTGACCACGAGCCTACCCTTATCGAATGGGGTATGGACGTCCGCTCGAACCACCCGTTAACAGCTCAACCAGGCACCCGTGGCTCGATCCCACCGAGGAAAGCATGGGTCGCCTCCTCCTCAGCACCCTCGAACGGGGAGCTCGAGGCACGTAGAAAGCTCGAAAATCCCCCTACCTCGGGCACGGTGGACGAACCCACGACTGAGGAAGCCGCGGGTGCTCTTCACCTTAGGTGATGAGACCTTGGGAGAGTAACAACCACTCTCCCAAGGCCTCGGGGGCTACACCCGCGGGTGCGCTAGCGCGCCCCCACGGATTCTCGGAACCCACGAAGACATGAAGGCCTCGAAAGCCTCGGCGAACTCCAGCCTTCGCAGGATTAAACCTCATCCCTGCGAAGGCTCGGGGGCTACTGTTGGGTACCTGCAAAAGGGGTACCCCAATCTAAGTCCAAAACTACTTGGCGCCAAGGCCCACAACGACATCAACCAGGCTCCACAGCCCAGCAAAGGCCCGCCATCGTTACGAGTCCTCGGGACCCATCCAGCTCGAGGTAAACGACCACCCTCGAGCGGGTGGTTTCCGTCTCGATCGAGGCTCGGCGGCCTCGACCCTCACCCTCGAGCGGGGTTTCCGTCTCGTTCGAGGCTCGGCAGCCTTGAGGGCGACCCCTACCCTCGAGCGGGTAGTCTCCGTCTCGTTCGAGGCTTGACGAACTCGAGCTTGCGATCCAAGCTCGAGTCGGCCTCGCCGGGAACAGCGCCTGGGACTCTGCAACCCTTCAGAGTCGACACGACGCGGTCAAAAAGCAGGGCTCACTGCTCCACGCCATCACCTACTCTCCGGAGAAGACATCGGTCAAATCCACTCACAACAGTGGACTCTGAGCGCCATGCTGCACGCCAGACCTAACCCTGCCAGCAGCACTGTGCCAACCACTCCTTTGACTTTACCCCCCGCCGGACACGCTGCCACCCTCGAAGGCAACCTCGAAGGAGGCCACGGAGGCTCGAATTGGACCCCGTACGCAAGACACCACCCTCGACGCCGTGAACTGTCACGAGAAGGAAGGACGATACGTCAGTCCCTGCCATGTCGTCAGCAGAGTTGGAAGGCGCGATTCCCGCTCACGTACAGCGCGGCATGGACGAACAGTGCACTTACCGACAAACACATGTACTCGCACCCTGCTCCCCTTGGTCTATAAAAGGGGAAGGGAAGCCCACGAGAAGGAGAGGAACGAGAAGAGCACGAAGACACGCAGAGAACACAAGTCTCATACGCACCCACACACCATAGCCTGGGACTTAGGAGCTTATCTCCTTCTCCCACCTTGCTTGTAAACCCCTACTACAAGCAACACGTAACCAGGTGCATCGCACCACTGCTGGACGTACGGCCCCGTGGCCGGAACCAGGATAAAACCCTCGTCTCTCACTCTCGCCATCGGGAAAACGAGTGGTTAGCACCGCAATCACTCGTCGGTGCCGGTGCGACCAAATCAGGCACCGACA
>RLG_Mopti1-3-Dexi_03B
TGTCGGGTACCTACAATAGGGGTACCCCAATCTAGGCCCAAAACTACTCGGCATCAAGGCCTACAACGACATCAACCAGGCACCACAGCCCAGCAAAAGCCTGCCATCGCTACGAGACCTTGGCACCCATCCCGCTCGAGGTAAACGATCGCCCTCGAGCGGGTAGTTTCCGTCTCGTTCGAGGCTCAGCAGCCTCGAGGGCGACCCCTACCCTCGAGCGGGTAGTTTCCGTCTCGTTCGAGGCTCAGCAGCCTCGAGGGCGACCCCTACCCTCGAGCGGGTAGTTTCCGTCTCGTTCGAGGCTTGGCGAACTCGAGCTTGCGATCCAAGCTCGAGTCGGCCTCGCCGGGAACAGCGCCCGGGACTCTGCAACCCATCAGAGTCATCATGATGACGCGGTCAAAAAGCAGGGCTCACCGCCCCACGCCATCACCTACTCTTCGGAGAGGACATCGGTCAAATCCACTCGCAGCAGTGGACTCTGAGCGCCATGCTGCACGCCAGACCTAACCCTGCCAGCAGCACTGTGCCAACCACTCTTTTGACTTTACCCCCCGCCGGGCACGCTGCCACCCTCGAAGGCAACCTCGAAGGAGGCCACAGAGGCTCGCAATTGGACCCCGTACGCAAGTTACCTACCCTCGACGCCGTGAACTGTCACGAGAAGGAAGGACGATACGTCAGCCCCTGCCATGTCGTCAGCGGAGTTGGAAGGCGCGATTCCCGCTCGCGCACAGTACGCGGCATGGACGAACAATGCACTTAGCGACAAACACATGTACTCGCACTCCGCTCCCCTTGGTCTATAAAAGGGGAAGGGAAGCCCATGCGAAGGGCAACGAGAAGAGCACGAAGACACGCAGAGAACACAAGTCTCATACGCACCCACACACCATAGCCTGGGACTTAGGAGCTCATCTACTTCTCCCACCTTGCTTGTAAACCCCTACTACGAGCAACACGTAACCAGGTGCATCGCACCCCTGCTGGACGTACGGCCCCGTGGCCGGAACCAGGATAAAACCCTTGTCTCTCACTCTCGCCATCGGGAAAGCGAGTGGTTAGCACCGCAATCACTCGTTGGTGCCGGTGCGACCAAAACAGGCACCGACAGTTGGCGCGCCAGGTAGGGGACCAGCGCTGCGCTGCTCTCATTCCCGATGACGAACTTCGGCGAAGGACGGCCTCCGCTGGGCGAGAGCAATCTGCTCCCAGCGGGGCAGGAGATCCGGTTCGGGAGCTTGCGGTTCCAAACATGTGGCGATGATTATCACATGCGCATCCTCCAGGAGGATCCCAGCAACCAACCGGAGCTTCATCATCAGCCTCCGGCGACGCCGCGACGGCGGAGTCGTCCCGGACCTCGCGCACGACGAACGCGCGCTGCAAGGCGCGCCGCCGACGTCGGCAACCCCCATCCCACAAGGGAAGGGGACGCCCTGCGGTCAGGGTCACAGGAGAGGGCTGCTCCCTTCCTCCCAGGACCCATGTCTGCACCACGCGCTCCGACAGCACATTCCTATCCCTACGGGCTACGCAACTCCGTGGGTGCGTACGCCTCTTCCATCCGCACTACCATGAGTGCGTATGGCGACCAGCCTGGTTGCCACCCAGTCTCCAAGCAAGACTTCGCCGATCCATTGCCCGGCGATTCCCGCACGGAGTCCGATGATGGACACGCATTTATGCGTAGACACCCCGGTTGGGACTACTCGGGTCTCCGTGACCCAGAGGCCTTTATTGCCTTTCAAACAGCGGCGGATTACTGCTTCGAGTATTCCGATGATGAGTATGACCCAACCAGGGAGTGTTTCGTCATCAACGACGGACAAGCCAGCGAGGGGTCGACGTCGGACGACGACGGCGGGGGTGACGACCAGGGGAACGACGATGGCATGGATCCGATAGGCGCGCAGCCATCGGACCCATCGGATCACTCTCCTTCCGAGAACGAGCGAGATCCGCGCCACCTGCCACAAGTTAGCGGTGACGTCTCGCCACCGGCGCGCTCCGACCGCGAGCCGGGCAAGCGAGGCGACGAGCACGCCACGAACGCGCGACACGCGGGACGAGTAGCTCAGGCCCGCATCCTTGCTGAGGGAAAAGATGACGAGCTCGCTCCCAGAACGAGCCAGAAGCTCATCGCGGCGGCCGCGCTGCTCCGAGCCATGCCAGAAGCAGCCACCCCCGAAGGGCGAGAACTGCACCTCGAGGCTCAAAAGCTGGTCGAGCATGCTGCCCGACAGCATGCCGAGAGCTCGGCCTCGCGCCTTCGACGCTCCTCAGCCTCGAAGGGCGAACGAGGAGGGGAATCCTCGGTACGCTCACCCCGGCCTAACGGCAGGGCGCGAGCCCAGTCCTGCGGCGACTCCTGCCGTGACTCGGCGCAGCGCCACGCCAACGAACCACGTACGCCCGAAGCACGAACGCTTCCAGCGAGGGTGCCCGCGAGGTCACGCCTCCGGGACACCCGAGGCGCGGTCGGCGATGGCGATGCTCGCAACACCCTGAATCATATAAGGCAGCGAGAGGGAGCCCGGGCCCACCAACGCGGGCGGACCGACGTTCGGTGGAACCGGGATGCGGTCTCGGAACCGGCGGGAACGCGCGTGTTCAGTCGTAACATCCGCACCGCTCCGATTCCCCCTCGTTTCCGACAGCCTACCACCATCACCAAGTACTCTGGGGAAACTGACCTCAGGGTATGGCTCAACGACTACCGCCTAGCGTGCCAGCTCGGCGGCGCCACAGACGACGCCATGATCATCCGCAATCTGCCACTCCACCTGGCGGATTCCGCGCGGACATGGCTCGAGCACCTGCCCCCGAATCGGATCCGCGACTGGAACGACCTGGTTGAAACCTTCGTGAGGAACTTCCAGGGCACCTACGTGCGCCCCGGGAACACGTGGGACCTTCGAGGGTGCAGGCAAAAACCCGATGAATCTCTGAGGGACTTCATCCGGCGCTTCTCCAAGCGCTGCACCGAGCTCCCTAACATCACCGACCACCAGATTATCCACTCCTTCCTCGAGAGCACCACATGCTATAGCTTGGTGTGCAAGTTGGAGAGGAACCCTCCCCCCGACACGAACCGGCTATTCGAGGTAGCCTCCAAGTACGCTTCGGGGGAGGACGCGGCGAACGCCATCTTCAACGGCAAGAAGGGAAAGCGCCCCGAAGAGATGCCCGCGGAGGGCAGCAAGCCAAGGAAGCCCTCGAGGAAGTAAAATCAAGGCAATAAGGGGAAGAAGCATTGAACCCCTCGCGAGAAAGGCAACAACGGCGAACGAGGTCCCCGCAGTGGACCTCAGCCACAAGGGGCCTGGAGGAGAGTCTTTGATGCCGACGACGTGTTCTTCAGCATGGGACGACCCACCGCCGACGGAAATCCTCGCGAACGCCTGCGACATCCAGCAGCTAAGTCGCTTCTACCCCTAGAGCGGTTTCAGACCCTCGAACCTTTTTTGTACATACTTTCGATTGTACAAACTCTTGTTTAAGTATTTGGCTTAGCTCTCGCAAGTTGTGAACGAATCAAGTGGACTCGAGTCTACTCATACTTGAGTGAGGTTTGGTCCTACCCTCGCTAGGACCATCCCTCCCTCGGGGGCTACAATGGGAACGGACCCCCGAAAAAGTCAATACTTTTATGAAATTCTTGTGATATCTCGAGCGTATCGCCAAGTGCTCTTTTGCAACCCTCGAAGGGAAGACACTAGGCGTGAAACGGACAAGGGCAGGGTCGTCTGAGCCAAGTGCTCGCCTACGCCTCGAGGCTATGGCAGCACCTCATTTCCCTCCGCCTAAGTCATTCACGTACGATCGATCCTAGTGGCGACTTCCTTTCAAGGCGCATGCATTCGACACAACGTGCATCGCAGAGATACCGCTTGAAAATAAAACTCGTTTTTCGAAATTCTTGTGATATCTCGAGCGTATCGCCAAGTGCTCTTTTGCAACCCTCGAAGGGAAGACACTAGGCGTGAAACGGACAAGGACAGGGTCGCCTGAGCCGAGTGCTCGCCTACGCCTCGAGGCTACGGCAGCACCTCACTTCCCTCCGCCTAAGTCATTCACGTACGATCGATCCTAGTGGTGACTTCCTTTCGAGGCGCATGCATTCGACACGACGTGCATCGCAGAGATGTCGTATGAAAATAAAACTCGTTTAACGATACAAACGATGTTTAACGAAAATAAGTAGGATGTATGAAAGCAAACGAATTGTTCTTACATCAGGAAACGCAAGTCTCTAAACTACTATTTATACTCGGGCTCGATGTCTCGAGGCTTTCAGGGTCCGCTTCCACCATCAAGGTCGTCCCAGCCGCCGCCATCTTCGCCTGGGAAAGGACGCTCTTCCGCCGTCGGGGCAGTCGTGCGGTCACTTCGCCCAGCCCACGCCACGCCTGAAAAGGCGTGCACATGCCCCCACGAAGTTGCAGTAACTGCCCTAACGGTCATCATGACCCCGCACGAAGAGGTGGAAGGTACATTCAACACACCAACCCTTGAAAGGGCGGCCTTCGTTCTATTGTTCAGGGGTTCGAACCTTGGGCCTTCGAAGGGTTTCGACAAGGGCCCCAGATCAACCGAGTCAGGGATAATCGACGGTACCCTCGAAGCTCGAGCGCTCGAGGAAGCCAATCGATTATGTTCGAGGCCAGGCAAAGTGCCTAGATCGAGGGACCCCTCGAGGGGGAGCATCGAGCCCTCGACCTCTATCGAACGAGGTCGAGTCCCATCTAGCATACCTTTGCGAAAAGCTTTTACGGGCGTGTCCTATGACCACGAGCCTACCCTCATCGAACGGGGCATGGACGTCCGCTCAAACTACCCGCTATCAGCTCACCCAGGCATTCGTGGCTCGATCCCAATCGTGGGAAGCATGGATCGCCTCCTCCTCCGTCCCTCGAAAGGGACCCCGAGGAACGAATAAAAATATTGGGACATCTCGAGCCAAACGAGGCTCGGGGGCTCCTAGTGCTGTGGACAAACCCACACGACCGTGTTCCTCCCCACATCGGCCACACCGCGCGGAGCGGAACATGCGGAGAGAACGCTCAAGGCTTCCCCCTCGAAGGGAGGAAGTCATCGTTCTACTAATCAGGGGTTCGAACCTTGGGCCTTCGAAGGGTTTCGACAAGGGCCCCAGATCAACCGAGTCAGGGATAATCAACGGTACCCTCGAAGCTCGAACGCTCGAGGAAACCAACCGATTATGTTCGAGGCCGGGCAAAGTGCCTAGATCGAGGGACCCCTCGAGGGGGAGCATCGAGCCCTCGGCCTCTATCGAACGAGGTCGAGTCCTGTCTAGCATACTTTCGCGGAAGGCTTTTATGGACGTGTCCTGTGACCACGAGCCTACCCTTATCGAACGGGGCATGGACGTCCACTCGAACCACCCGCTACCAGCTCAACCAGGCATCCATGGCTCGATCCCACCGAGGGAAGCACGGGTCGCCTCCTCCTCGACACCCTCGAACAGGGAGCGCGAGGCACGAAGAAAGCTCGAAATCCCCCCTACCTCAGGCGCGGTGGACGAACCCACACCTTAGGAAGCAGTAAATGCTCTGCACATCAGGTTGAGACCTTGGGAGAGTGTCAACCACCCTCCCAAGGCCTCGGGGGCTACACCCGCGGGTGCGCTAGCGCGCCCCCACGGATTCTCGGAACTCACAAAAATATGAAGGCCTCGAAAGCCTCGGCGAACTCCAGCCTTCGCAAGATGAAAACCTCATCCCTGCGAAGGCTCGGGGGCTACTGTCGGGTACCTACAATAGGGGTACCCCAATCTAGGCCCAAAACTACTCGGCATCAAGGCCCACAACGACATCAACCAGGCACCACAGCCCAGCAAAAGCCTGCCATCGCTACGAAACCTTAGCACCCATCCCGCTCGAGGTAAACGATCGCCCTCGAGCGGGTAGTTTCCGTCTCGTTCGAGGCTCAGCAGCCTCGAGGGCGACCCCTACCCTCGAGCGGGTAGTTTCCGTCTCGTTCGAGGCTCAGCAGCCTCGAGGGCGACCCCTACCCTCGAGCGGGTAGTTTCCGTCTCGTTCGAGGCTTGGCGAACTCGAGCTTGCGATCCAAGCTCGAGTCGGCCTCGCCGGGAACAGCGCCCGGGACTCTGCAACCCATCAGAGTCATCATGATGACGCGGTCAAAAAGCAGGGCTCACCGCCCCACGCCATCACCTACTCTTCGGAGAGGACATCGGTCAAATCCACTCGCAGCAGTGGACTCTGAGCGCCATGCTGCACGCCAGACCTAACCCTGCCAGCAGCACTGTGCCAACCACTCTTTTGACTTTACCCCCGCCGGGCACGCTGCCACCCTCGAAGGCAACCTTGAAGGAGGCCACGGAGGCTCGAATTGGACCCCGTACGCAAGTTACCTACCCTCGACGCCGTGAACTGTCACGAGAAGGAAGGACGATACGTCAGCCCCTGCCATGTCGTCAGCGGAGTTGGAAGGCGCGATTCCCGCTCGCGCACAGTACGCGGCATGGACGAACAGTGCACTTAGCGATAAACACATGTACTCGCACCCCGCTCCCCTTGGTCTATAAAAGGGGAAGGGAAGCCCATGCGAAGGGCAACGAGAAGAGCACGAAGACACGCAGAGAACACAAGTCTCATACGCACCCACACACCATAGCCTGGGACTTAGGAGCTCATCTACTTCTCCCACCTTGCTTGTAAACCCCTACTACGAGCAACACGTAACCAGGTGCATCGCACCCCTGCTGGACGTACGGCCCCGTGGCCGGAACCAGGATAAAACCCTTGTCTCTCACTCTCGCCATCGGGAAAGCGAGTGGTTAGCACCGTAATCACTCGTTGGTGCCGGTGCGACCAAAACAGGCACCGAC
>RLG_Mopti1-15-Dexi_05B
TGTCGGGTACCTGCAAAAGGGGTACCCCAATCTAAGTCCAAAACTACTTGGCATCAAGGCCCCACGACGACATTGACCTGGCTCAACAGCCCAGCAAAGGCCCGCCATCGCTACGAGTCCTCGGCCCCATCCAGCTCGAGGTAAACGATTACCCTCGAGCGGGTGGTTTCCGTCTCGTTCGAGACTCAGCGGCCTCGAGGGCGACCCCTACCCTCGAGCGGGTGGTTTCCGTCTCGATCGAGGCTCAGCGGCCTCGAGGGCGACCCCTACCCTCGAGCGGGTGGTTTCCGTCTCGATCGAGGGTCGGCGAGCTCGAGCTTGCCATCCAAGCTCGAGCCCGCCTCGACGGGAACAGCGCCCGGGGCTCTGCAACCCATCAGAGTCGTCACGACGCGGTCAAAAAGCAGGGCTCACTGCTCCACGCCATCACCTACCCTCCGGAGAAGACATCGGTCAAATCCACTCGCAACAGTGGACTCTGAGCGCCATGCTGCACGCCAGGCCTAACCCTGCCTAGTAGCACTGTGCCAACCACTCCTTTGACTTTACCCCCCGCCGGGCACGCTGCCACCCTCGAAGGCAACCTCGAAGGAGGCCACGGAGGCTCGAATTGGACCCCGTACGCAAGTTACCTACCCTCGACGCCGTGAACTGTCACGAGAAGGAAGGACAATACGTCAGCCCCTGCCATGTCGTCAGCGGAGTTGGAAGGCGCGATTCCCGCTCGCGCACAGTACGCGGCATGGACGAACAGTGCACTTAGCGACAAACACATGTACTCGCACCCCGCTCCCCTTGGTCTATAAAAGGGGAAGGGAAGCCCATGCGAAGGAGAACGAACGAGGAGAACACGAGTTCATACACACTCTAGAACACGCACACCACACCACACGGGACTTAGGAGCTCACCTCCTTCTCCCACCTTGCTTGTAAACCCCTACTACGAGCAACACGCAACCCGGTGCATCGCACCACTGCTGGACGTACGGCCCAGAGGCCGGAACCAGGATAAAACCCTTGTCTCTCACTCTCGCCATCGGGAAACGAGTGGTTAGCACCGCAATCACTCGTCGGTGCCGGTGCGACCAAATCAGGCACCGACAGTTGGCGCGCCAGGTAGGGGACCAGCGCTGCGCAACTCTCATTCCCGATGACGAACTTCGGCGAAGGACGGCCTCCGCTGGGCGAGAGCAATCTGCTCCCAGCGGGGCAGGAGATCCGGTTCGGGAGCTTGCGGTTCCAAACATGTGGCGACGATTACCATATGCGCATCCTCCAGGAGGATCCCAGCAACCAACCGGAGCATCATCATCAGCCTCCGGCGACGCCGCGACGGCGGAGTCGTCCCGGACCTCGCGCACGACGAACGCGCGCTGCAAGGCGCGCCGCCGACGTCGGCAACCCCCATCCCACAAGGGAAGGGGACGCCCTGCGGTCAGGGTCACAGGAGAGGGCTGCTCCCTTCCTCCCAGGGCCCATGTCTGCACCACGCGCTCCGACGGCGCACTCCTATCCCTACGGGCTACGCAACTCCGCGGATGCGTATGCCTCCTTCATCCGCACTACCATGAGTGCGAACGGCAACCAACCTGGTTGTCATCCAGCCGCGGAGCAGGATTTCGCCGATCCATCACCCGGAGATCCCCGCACGGAGTCCGATGATAGACACGCATTTACGCGTACACACCTTGGTTGGGACTACTCGGGTCTCCGCGACCCAGAGGCCTTTATTGCTTTTCAAACAGCGGCGGATTACTGCTTCGGGTATTCCGATGATGAGTATGACCCAACCAAGGAGTGTTTCGTCATCAACGACGGACAACTCAGCGAGGGATCGACGTTCGACGACGACGGCGGAGGTGACGACCAGGGGGACAACGATGGCGTAGATCTGACAGGCGCGCAGCCGTCGGACCCATCGGATCACTCTCCTTCCGAGGACGAGCGGGATCCGCGCCATCGGCCACGAGCTAGTGGTGACGTTTCGCCACCGGCGCGCTCCGACCGCGAGTCGGGCAAGCGAGGCGACGAGCACGCCACGAACGCACGACACGCGGGACGAGTGGCCCAAGCCCGCATCCTTGCTGAAGGCAAAGATGACGAGCTTGCTCCCAGAACGAGCCAGAAGCTCATCGCGGCGGCCGCGCTGCTCCGAGCCATGCCAGAGGCAACGACCCCCGAAGGGCGGAAACTACACCTCGAGGCTCAAAAGCTGGTCGAGCACGCTGCCCGACAGCATGCCGAGAGCTCAGCCTCCCGCCTTCGACGCTCCTCAGCCTCGAAGGGCGAACGGGGAGGGGAGTCATCGGTACGCTCACCCCGGCCTAACGGCAAGGCGCGAGCCCAGTCCCGCGGCGACTCCTGCCGTGACTCGGCGCAGCGCCACGCCAACGAACCACGTACGCCCGAAGCACGAACGCTTCCAGCGAGGGTGCCCGCGAGGTCACGCCTCCGGGACACCCGAGGCGCGGTCGGCGATGGCGATGCTCGCAACACCCTAAATCATATAAGGCAGCGAGAGGGAGCCCGGGCCCACCAACGCGGGCGGACCGACGTTGGGTGGAACCGGGATGCGGTCTCGGAACCGGCGGGAACGCGCGTGTTCAGTCGTAACATCCGCACCGCTCCTATTCCCCCTCGTTTCCGACAGCCTACTACCATCACCAAGTACTCTGGGGAAACTTACCCCAGGGTATGGCTCAACAACTACCGCCTAGCGTGCCAGCTCGGCGGCGCCACAGACGACGCCATGATCATCCGCAATCTGCCACTCCACCTGGCGGATTCCGCGCGGACATGGCTCGAGCACCTGCCCCCGAACCGGATCCGCGACTGGGACGACCTGGTCGAGACCTTCGTGGGAAATTTCCAGGGCACCTACGTGCGCCCTGGGAACACGTGGGACCTTCGAGGTTGCAGGCAAAAACCCGATGAATCCCTGAGGGACTTCATCCAGCGCTTCTCCAAGCGCTGCACCGAGCTCCCTAACATCACCGACCACCAGATCATCCACTCCTTCCTCGAGAGCACCACATGCTATAGCTTGGTGTGCAAGTTGGGGAGGAACCCTCCCCCCGACACGAACCGGCTATTCGAGGTAGCCTCCAAATACGCTTCGGGGGAGGAGGCGGCGAACGCCATCTTCAACGGCAAGAAGGGAAAGCGCCCCGAAGAGACGCCCGCGGAGGGCAGCAAGCCAAGGAAGCCCTCGAGGAAGTAAAATCAAGGCAATAGGGGGAAGAAGCATTGAACCCCTCGCGAGAAAGGCAACAACAGCGAACGAAGTCCCCGTAGTGGACCCTAGCCACAGGGGGCCTCGAGGCCTTCCGTGTGGAGGAGAGTCTTTGATGCCGACGGCGTGTTCTTCAACGAGGGACGACCCACCGCCGACGGAAATCCTCGCGAACGCCTGCGACATCCAACAGCTAAGTCGCTTCTACCCCTAGAGCGGTTTCAGACCCTCGAACTTTTTTTGTACATACTTTCGATTGTACAAACTCTTGTTTAAGTATTTGGCTTAGCTCTCGCAAGTTGTGAACGAATCAGGTGGACTCGAGTCCACTCATACTTGAGTGAGGTTTGGTCCTACCCTCGCTAGGACCATCCCTCCCTCGGGGGCCGCAATGGGGACGAACCCCCGAAAAAGTCAATACTTTTATGAAATTCTTGTGATATCTCGAGCGTATCGCCAAGTGCTCCTTTGCAACCCTCGAAGGGAAGACACTAGGCGTAAAACGGACAAGGGCAGGGTCGCCTGAGCCGAGTGCTCGCCTACGCCTCGAGGCTACGGCAGCACCTCACTTCCCTCCGCCTAAATCATTCACGTACGATCGATCCTAGTGGCTACTTCCTTTCAAGGCGCATGCATTCGACACAACGTGCATCGCAGAGATACCGCTTGAAAATAAAACTCGTTTTTCGAAATTCTTGTGATATCTCGAGCGTATCGCCAAGTGCTCTTTTGCAACCCTCGAAGGGAAGACACTAGGCGTGAAACGGACAAGGGCAGGGTCGCCTAAGCCGAATGCTCGCCTACGCCTCGAGGCTATGGCAGCACCTCACTTCCCTCCGCCTAAGTCATTCACGTACGATCGATCCTAGTGGCGACTTCCTTTCGAGGCGCATGCATTCGACACGACGTGCATCGCAGAGATGTCGCATGAAAATAAAACTCGTTTAACGATACAAACGATGTTTAACGAAAATAAGTAGGATGTATGAAAACAAACGAATTGCTCTTACATCAGGAAACGCAAGTCTCTAAACTACTATTTATACTCGGGCTCGATGTCCCGAGGCTTTCAGGGTCCGATTCAACCATCAAGGTCATCCCAGCCGCCGCCATCTTCGCCCAGGAAAGGACGCTCTTCCGCCGTCGGGCAGTCGTGCGGTCACTTCGCCCAGCCCACGCCACGCCTGAAAAGGCGTGCACACTCCCCCACGAAGTCGCAGTAACTGCCCTAACGGTCATCATGACCCCGCACGAAGAGGTGGAAGGTACATTCAACACACCAACCCTTGAAAGGGCGGCCTTCGTTCTACTGATCAGGGGTTCGAACCTTGGGCCTTCGAAGGGTTTCGACAAGGGCCCCAGATCAACCGAGTCAGGGATAATCGACGGTAACCTCGAAGCTCGAGCGCTCGAGGAAGCCAATCGATTATGTTCGAGGCCAGGCAAAGTGCCTAGATCGAGGGACCCCTCGAGGGGGAGCATCGAGCCCTCGACCTCTATCGAATGAGGTCGAGTCCCATCTAGCATACCTTTGCGAAAAGCTTTTACGGGCGTGTCCTATGACCACGAGCCTATCCTCATCGAACGGGGCATGGACGTCCGCTCGAACTACCCGCTATCAGCTCAACCAGGCATCCATGGCTCGATCCCAATCATGGGAAGCATGGATCGCCTCCTCCTCAGTCCCTCGAAAGGGACCCCGAGGAACGAAGAAAAATTTGGGACATCTCGAGCCAAGCGAGGCTCGGGGGCTCCTAGTGCTGTGGACAAACCCACACGACCGCGTTCCTCCCTACATCGGCCACGACTCCCACGTCTACCACCATTACCCCGCGCGGAGCGGAACACGTGGAGAGAACGCTCAAGGCTTCCCCCTCGAAGGGAGGAAGTCATCGTTCTACTGATCAGGGGTTCGAACCTTGGGCCTACGAAGGGTTTCGACAAGGGCCTCAGATCAACCGAGTCAGGGATAATCGACGGCACCCTCGAAGCTCGAACGCTCGAGGAAACCAACCGATTATGTTCGGGGCCAGGCAGAGTGCCTAGATCGAGGGACTCCTCGAGGGGGAGCATCGAGCCCTCGACCTCTATCGAACGAGGTCGAGTCCTGTCTAGCATACTTTCGCGGAAGGCTTTTATGGACGTGTCCTGTGACCACGAGCCTACCCTTATCGAACGGGGCATGGATGTCCACTCGAACCACCCGCTACCAGCTCAACCAGGCATCCGTGGCTCGATCCCACCGAGGGAAGCACGGGTCGCCTCCTCCTCGACACCCTCGAACAGGGAGCGCGAGGTACGAAAAAAGCTTGAAATCCCCCTACCTCGGGCACGGTGGACGAACCCACGACTGAGGAAGCCGCGGGTGCTCTTCACCTTAGGTGATGAGACCTTGGGAGAGTAACAACCACTCTCCCAAGGCCTCGGGGGCTACACCCGCGGGTGCGCTAGCGCGCCCCCACGGATTCTCGGAACCCACGAAGAAACAAAGGCCTCGAAAGCCTCGACGAACTCCAGCCTTCGCGGGATTAAACTTCATCCCTGCGAAGGCTCGGGGGCTACTGTCGGGTACCTGCAAAAGGGGTACCCCAATCTAAGTCCAAAACTACTTGGCATCAAGGCCCACGACGACATTGACCTGGCTCAACAGCCCAGCAAAGGCCCGCCATCGCTACGAGTCCTCGGCCCCATCCAGCTCGAGGTAAACGATTACCCTCGAGCGGGTGGTTTCCGTCTCGTTCGAGGCTCAGCAGCCTCGAGGGCGACCCCTACCCTCGAGCGGGTGGTTTCCGTCTCGATCGAGGCTCAGCGGCCTCGAGGGCGACCCCTACCCTCGAGCGGGTGGTTTCCGTCTCGATCGAGGGTCGGCGAGCTCGAGCTTGCCATCCAAGCTCGAGCCCGCCTCGACGGGAACAGCGCCCGGGGCTCTGCAACCCATCAGAGTCGTCACGACGCGGTCAAAAAGCAGGGCTCACTGCTCCACGCCATCACCTACCCTCCGGAGAAGACATCGGTCAAATCCACTCGCAACAGTGGACTCTGAGCGCCATGCTGCACGCCAGGCCTAACCCTGCCTAGTAGCACTGTGCCAACCACTCCTTTGACTTTACCCCCCGCCGGACACGCTGCCACCCTCGAAGGCAACCTCGAAGGAGGCCACGGAGGCTCGAATTGGACCCCGTACGCAAGTTACCTACCCTCGACGCCGTGAACTGTCACGAGAAGGAAGGACAATACGTCAGCCCCTGCCATGTCGTCAGCGGAGTTGGAAGGCGCGATTCCCGCTCGCGCACAGTACGCGGCATGGACGAACAGTGCACTTAGCGACAAACACATGTACTCGCACCCCGCTCCCCTTGGTCTATAAAAGGGGAAGGGAAGCCCATGCGAAGGAGAACGAACGAGGAGAACACGAGTTCATACACACTCTAGAACACGCACACCACACCGCACGGGACTTAGGAGCTCACCTCCTTCTCCCACCTTGCTTGTAAACCCCTACTACGAGCAACACGCAACCCGGTGCATCGCACCACTGCTGGACGTACGGCCCAGAGGCCGGAACCAGGATAAAACCCTTGTCTCTCACTCTCGCCATCGGGAAACGAGTGGTTAGCACCGCAATCACTCGTCGGTGCCGGTGCGACCAAATCAGGCACCGAC
>RLG_Mopti1-47-Dexi_03A
GTCGGGTACCTACAAAAGGGGTACCCCAATCTAGGGCCAAAACTACTTGGCATCAAGGCCCACGACGACATTGACCTGGCTCAACAGCCCAGCAAAGGCCCGCCATCGCTACCTCGGTCCCATCCAGATCGAGGTAAACGATTACCCTCGAGCGGAGTTTCCGTCTCGTTCGAGGCTCAGCGGCCTCGAGGGCGACCCCGACCCTCGAGCGGGTGGTTTCCGTCTCGCTCGAGGCTCAGCGCCCTCGAGGGCAACCCCGACCCTCGAGCGGGTGGTTTCCGTCTCGCTCGAGGCTCAGCGCCCTCGAGGGCAACCCCGACCCTCGAGCGGGTGGTTTCCGTCTCGCTCGAGGTTCGGCGAGCTCGAGCTTGCGACCCAAGCTCGAGCCGGCCTCGCCGGGAACAACGCCCAACGCTCTGCAACCCCATCAGAGACATCATGACGCGGTCAAAAAGCAGGGATCACTGCTCCACGCCATCACCTACTCCCGGAGAGGACATCGGTCAAATCCACTCGCAACAGTGGATTCTGAGCGCCATGCTGCGCGCCAGACCTGACCCTGCCAGCAGCACTGTGCCAACCACTCCTTTGACTTTACCCCCCGCCGGACACGCTGCCACCCTCGAAGGCAACCTCGAAGGAGGCCACGGAGGCTCGAATTGGACCCCGTACGCAAGTTACCTACCCTCGACGCCGTGAACTGTCACGAGAAGGAAGGACGATACGTCAGCCCCTGCCATGTCGTCAGCGGAGTTGGAAGGCGCGATTCCCGCTCGCGCACAGTACGCGGCATGGACGAACAGTGCACTTACCGACAAACACATGTACTCGCACCCTGCTCCCCTTGGTCTATAAAAGGGGAAGGGAAGCCCACGAGAAGAGGGGGGAACGGAAAGGGGAGGACCACGAAGACACGCAGAGAACACAAGTCTCATACGCACCCACACACCATAGCCTGGGACTTAGGAGCTTATCTCCTTCTCCCACCTTGCTTGTAAACCCCTACTACAAGCAACACGTAACCAGGTGCATCGCACCCCTGCTGGACGTACGGCCCCGTGGCCGGAACCAGGATAAAACCTCGTCTCTCACTCTCGCCATCGGGAAAACGAGTGGTTAGCACCGCAATCACTCGTCGGTGCCGGTGCGACCAAATCAGGCACCGACAGTTGGCGCGCCAGGTAGGGGACCAGCGCTGCGTTACTCTCATTCCCGATGACGAACTTCGGCGAAGGACGGCCTCCGCTGGGCGAGAGCAGTCTGCTCCCAGCGGGGCAGGAGATCCGGTTCGGGAGCTTGCGGTTCCAAACATGTGGCGACGATTACCATATGCGCATCCTCCAGAAGGATCCCAGCAACCAACCGGAGCCTCACCATCAGCCTCCGGCGACACCGCGACGGCGGAGTCGTCCCGGACCACGCGCACGACGAACGCGCGCTGCGAGGCGCGCCGCCGACGTCGGCGACCCCCATCCCACAAGGGAAGGAGGCATCCTGTGGTCAGGGTCACAGGAGAGGGCTGCTCCCTTCCTCCCGGGGCCCATGGCTGCGCCACGCGCTACGACGGCGCACTCCTATCCCTACGGGCTACGCACCTCCGTGGATGCGTCCGCCTCCTTCATCCGCACTGCCATGAGTGCGAACGGCAACCAACCTGGTTGTCACCCAGTCTCCAAGCAATACTTCGCCGATCCATTGCCCGGCGATTCTCGCACGGAGTCCGATGATGGACACGCGTTTATGCGTAGACACCCCGGTTGGGACTACTCGGGCCTCCGCGACCCAGAGGCCTTTATTGCCTTTCAAACAGCGGCGGATTACTGCTTCGAGTTTTCCGATGATGAGTATGACCCAACCAGGGAGTGTTTCGTCATCAACGACGGACAAGCCAGCAAGGGGTCGACGTCGGACGACGACGGCGGAGGTGACGACCAGGGGAACGACGATGGCATGGATCCGATAGGCGCGCAGCCATCGGACCCATCGGATCACTCTCCCTCCGAGGACAAGCGAGATCCGCGCCACCTGCCACGAGTTAGCGGTGACGTCTCGCCACCGGCGCGCTCCGACCGCGAGCCGGGCAAGCGAGGCGACGAGCACGCCACGAACCCACGACACGCGGGGCGAGTGGCTCAGGCCCGCATCCTTGCCGAAGGCAAAGATGACGAGCTCGCTCCCAGAACGAGCCAGAAGCTCATCGCGGCGGCCGCGCTGCTCCGAGCCATGCCCGAGGCAGCCACCCCCGAAGGGCGGAAGCTGCACCTCGAGGCCCGAAAGCTGGTCGAGCATGCCGCCCGACAACAGGCCGAGAGCTCAGCCTCCCGCCTTCGACGCCCTTCAGCCTCGAAGGGCGAACGGGGAGAGGAACCCTCGGTACGCTCACCCCGGCCTAACGGCAGGGCGCGAGCCCAGTCCTGCGGCGACTCCTGCCGTGACTCGGCGCGGCGCCACGCCAACGAACCACGTACGCCCGAAGCACGAACGCTTCCGGCGAGGGTGCCCGCGAGGTCACGCCTCCGGGACACCCGAGGCGCGGTCGGCGATGGCGATGCTCGCAACACCCTTAATCATATAAGGCAGCGAGAGGGAGCCTGGGCCCACCAACGCGGGCGGACCGACGTTCGGTGGAACCGGGATGCGGTCTCGGAACCGGCGGGAACGCGCGTGTTCAGTCGTAACATCCGCACCGCTCCGATTCCCCCTCGTTTCCGACAGCCTACCACCATCACCAAGTACTCTGGGGAAACTGACCCCAGGGTATGGCTCAACGACTACCGCCTAGCGTGCCAGCTCGGCGGCGCCACAGACGACGCCATGATCATCCGCAATCTGCCACTCCACCTGGCGGATTCCGCGCGGACATGGCTCGAGCAGCTGCCCCCGAACCGGATCCGCGACTGGGACGACCTGGTCGAGACCTTCGTGGGAAATTTCCAGGGCACCTACGTGCGCCCTGGGAACACGTGGGACCTTCGAGGGTGCAGGCAAAAACCCGGTGAATCTCTGAGGGACTTCATCCGGCGCTTCTCCAAGCGCTGCACCGAGCTGCCCAACATCACCGACCATCAGATCATCCACTTCTTCCTCGAGAGCACCACTAGCTACAACCTAATATGCAAGTTGGGGAGGGACCCTCCCCCCGACGCGAACCGGCTATTCGAGGTAGCCTCCAAATACGCTTCAGGGGAGGAGGCGGCGAACGCCATCTTCAACGGCAAGAAGGGAAAGCGCCCCGAAGAGACGCCCGCGGAGGGCAGCAAGCCAAGGAAGCCCTCGAGGAAGTAAAATCAAGGCAATAAGGGGAAGAAGTATCGAACCCCTCGCGAGAAAGGCAACAGCGGTGAACGAAGTCCCCGTAGTGGACCCCCGCCACAAGGGGCCTCGAGGCCTTCCGTGTGAAGGAGAGTCTTTGATGCCGATGGCGTGTTCTTCAACGTGGGACGACCCACCGCCGACGGAAATCCTCGCGAACGCCTGCGACATCCAACAGCTAAGTTGCTTATACCCCTAGAGCGGCTTCAGCCCCTCGAACCCTTTTGTACATACTTTCGATTGTACAAACTCTTGTTTAAGTATTTGGCTTAGCTCTCGCAAGTGTGAACGAATCAGGCGGACTCGAGTCCACTCATACTTGAGCGAGGGTTGGTCCTACCCTCGCTAGGACCATCCCTCCCTCGGGGGCCGTAATGGGGACGAACCCCCTAACAAAAAAAAAGGTCAATACTTTTTCGAAATTCTTGTGATATCTCGAGCGTATCGCCAAGTGCTCTTTTGCAACCCTCGAAGGGAAGACACTAGGCGTGAAACGGACAAGGGCAGGGTCGCCTGAGTCGAGTGCTCGCCTACGCCTCGAGGCTACGGCAGCACCTCACTTCCCTCCGCCTAAGTCATTCACGTACGATCGATCCTAGTGGTGACTTCCTTTCGAGGCGCATGCATTCGACACGACGTGCATCGCAGAGATGTCGCATGAAAATAAAACTCGTTTAACGATACAAACGATGTTTAACGAAAATAAGTAGGATGTATGAAAACAAACGAATTGTTCTTACATCAGGAAACGCAAGTCTCTAATCGACTATTTATACTCGGGCTCGATGTCCCGAGGCTTTCAGGGTCCGCTTCAACCATCAAGGTCATCCCAGCCGCCGCCATCTTCGCCCGGGAAAGGACGCTCTTCCACCGTCAGGGCAGTCGTGCGGTCACTTCGCCCACGCCACGCCTGAAAAGGCGCGCGCACTCCCCCACGAAGTCGCAGTAACTGCCCTAACGGTCATCATGACCCCGCACGAAGAGGTGGAAGGTACATTCAACACACCAACCCTTGAAAGGGCGGCCTTCATTCTACTGATCAGGGGTTCGAACCTTGGGCCTTCGAAGGGTTTCGACAAGGGCCCCAGATCAACCGAGTCAGGGATAATCGACGGTACCCTCGAAGCTCGAGCGCTCGAGGAAGCCAATCGATTATGTTCGAGGCCAGGCAAAGTGCCTAGATCGAGGGACCCCTCGAGGGGGAGCATCGAGCCCTCGACCTCTATCGAACGAGGTCGAGTCCCATCTAGCATACTTTTGCGAAAAGCTTTTACGGGCGTGTCCTATGACCACGAGCCTACCCTCATCGAACGGGGCATGGACGTCCGCTCGAACTACCCGCTATCAGCTCACCTAGGCATCCATGGCTCGATCCCAATCGTGGGAAGCATGGATCGCCCCCTCCTTAGTCCCTCGAAAGGGATCCCGAGGAACGAAGAAAAATTTGGGACATCTCGAGCCAAACGAGGCTCGGGGGCTCCTAGTGCTGTGGACAAACCCACACGACCGTGTTCCTCCTCACATCGGCCACACCGCGCGGAGCGGAACATGCGGAGAGAACGCTCAAGGCTTCCCCCTCGAAGGGAGGAAGTCATTGTTCTACTGATCAGGGGTTCGAACCTTGGGCCTTCGAAGGGTTTCGACAAGGGCCCCAGATCAACCGAGTCAGGGATAATCAACGGTACCCTCGAAGCTCGAACGCTCGAGGAAACCAACCGATTATGTTCGAGGCCGGGCAAAGTGCCTAGATCGAGGGACCCCTCGAGGGGGAGCATCGAGCCCTCGACCTCTATCGAACGAGGTCGAGTCCTGTCTAGCATACTTTCGCGGAAGGCTTTTATGGACGTGTCCTGTGACCACGAGCCTACCCTTATCGAACGGGGCATGGACGTCCACTCGAACCACCCGTTAACAGCTCAACCAGGCATCCGTGGCTCGATCCCACCGAGGGAAGCACGGGTCGCCTCCTCCTCAGCACCCTCGAACAGGGAGCGCGAGGCACGAAGAAAGCTCGAAATCCCCCCTACCTCAGGCGCGGTGGACGAACCCACACCTGAGGAAGCAGTAAATGCTCTGCACATCAGGTTGAGACCTTGGGAGAGTAACAACCACTCTCCCAAGGCCTCGGGGGCTACACCCGCGGGTGCGCTGGCGCGCCCCCACGGATTCTCGGAACCCACGAAGAAACGAAGGCCTCGAAAGCCTCGACGAACACCAGCCTTCGCGGGATTAAACTTCATCCCTGCGAAGGCTCGGGGGCTACTGTCGGGTACCTACAAAAGGGGTACCCCAATCTAGGGCCAAAACTACTTGGCATCAAGGCCCACGACGACATTGACCTGGCTCAACAGCCCAGCAAAGGCCCGCCATCGCTACCTCGGTCCCATCCAGCTCGAGGTAAACGATTACCCTCGAGCGGAGTTTCCGTCTCGTTCGAGGCTCAGCGGCCTCGAGGGCGACCCCGACCCTCGAGCGGGTGGTTTCCGTCTCGCTCGAGGCTCAGCGCCCTCGAGGGCAACCCCGACCCTCGAGCGGGTGGTTTCCGTCTCGCTCGAGGCTCAGCGCCCTCGAGGGCAACCCCGACCCTCGAGCGGGTGGTTTCCGTCTCGCTCGAGGTTCGGCGAGCTCGAGCTTGCGACCCAAGCTCGAGCCGGCCTCGCCGGGAACAACGCCCAACGCTCTGCAACCCATCAGAGACATCATGACGCGGTCAAAAAGCAGGGATCACTGCTCCACGCCATCACCTACTCCCGGAGAGGACATCGGTCAAATCCACTCGCAACAGTGGATTCTGAGCGCCATGCTGCGCGCCAGACCTGACCCTGCCAGCAGCACTGTGCCAACCACTCCTTTGACTTTACCCCCCGCCGGACACGCTGCCACCCTCGAAGGCAACCTCGAAGGAGGCCACGGAGGCTCGAATTGGACCCCGTACGCAAGTTACCTACCCTCGACGCCGTGAACTGTCACGAGAAGGAAGGACGATACGTCAGCCCCTGCCATGTCGTCAGCGGAGTTGGAAGGCGCGATTCCCGCTCGCGCACAGTACGCGGCATGGACGAACAGTGCACTTACCGACAAACACATGTACTCGCACCCTGCTCCCCTTGGTCTATAAAAGGGGAAGGGAAGCCCACGAGAAGAGGGGGGAACGGAAAGGGGAGGACCACGAAGACACGCAGAGAACACAAGTCTCATACGCACCCACACACCATAGCCTGGGACTTAGGAGCTTATCTCCTTCTCCCACCTTGCTTGTAAACCCCTACTACAAGCAACACGTAACCAGGTGCATCGCACCCCTGCTGGACGTACGGCCCCGTGGCCGGAACCAGGATAAAACCTCGTCTCTCACTCTCGCCATCGGGAAAACGAGTGGTTAGCACCGCAATCACTCGTCGGTGCCGGTGCGACCAAATCAGGCACCGACA
>RLG_Mopti1-25-Dexi_07A
TGTCGGGTACCTGCAAAAGGGGTACCCCAATCTAAGTCCAAAACTACTTGGCATCAAGGCCCACGACGACATTGACCTGGCTCAACAGCCCAGCAAAGGCCCACCATCGCTACGAGTCCTCGGCCCCATCCAGCTCGAGGACGACCCCTACCCTCGAGCGGGTGGTTTCCGTCTCGTTCGAGGCTCAGCAGCCTCGAGGGCGACCCCTACCCTCGAGCGGGTAGTTTCCGTCTCGTTCGAGGCTCAGCAGCCTCGAGGGCGACCCCTACCCTCGAGCGGGTAGTTTCCGTCTCGTTCGAGGCTTGGCGAACTCGAGCTTGCGATCCAAGCTCGAGTCGGCCTCGACGGGAACAGCGCCCAACCCACCGCGGTTCATCAGAGTCATCATGACGCGGTCAAAAAGCAGGGATCACTGCTCCACGCCATCACCTACTCTCCGGAGAAGACATCGGTCAAATCCACTCGCAACAGTGGACTCTGAGCGCCATGCTGCACGCCAGACCTAACCCTGCCAGCAGCACTGTGCCAACCACTTCTTTGACTTTACCCCCCTACGGACGCACAGCCACCCTCGAAGGCAGCCTCGAAGGAGACCATGGAACGCCGTACGCAAGACACCACCCTCGACGCCGTGAACTGTCACGAGAAGGAAGGACGATACGTCAGTCCCTGCCATGTCGTCAGCGGAGTTGGAAGGCGCGATTCCCGCTCGCGCACAGTACGCGGCATGGACGAACAGTGCACTTAGCGACAAACGCATGTACTCGTACCCCGCTCCCCTTGGTCTATAAAAGGGGAAGGGAAGGAACGAGAAGAGCACGAAGACACGCAGAGAACACAAGTCTCATACGCACCCACACACCATAGCCTGGGACTTAGGAGCTTATCTCCTTCTCCCACCTTGCTTGTAAACCCCTACTACAAGCAACACGTAACCAGGTGCATCGCACCCCTGCTGGACGTACGGCCCCGTGGCCGGAACCAGGATAAAACCTCGTCTCTCACTCTCGCCATCGGGAAAACGAGTGGTTAGCACCGCAATCACTCGTCGGTGCCGGTGCGACCAAATCAGGCACCGACAGTTGGTGCGCCAGGTAGGGGACCAGCGCTGCGCTACTCCCATTCCCGATGGCAAACTTCGGCGAAGGACGGCCTCCGCTGGGCAAGAGCGATCTGCTCCCAGCGGGCCGGGAGATCTGGTTCGAAAGCTTGCGATTCCGGGCGTGTGGCGATGATTACCGCATGCCCATCCTCCAGCAGGATCCAAGCGACCAACCGGAGCCTCATCACCAGCTTCCGGCGACACCACGACGACGGAGTCGTCCCGGACCTCGCGCACGACGAGCGCGCGCCGCGAGGCGCGCCGCCGGCGTCGACGTTCCCCCTCCCGCGAGGGAAGGGGACGTCCCGCGGTCAGGGTCACAGGAGAGGGCTACTCCCTTCCTCCCAGGGCCCATGTCTGCACCACGCGCTCCGACAGCACATTCCTATCCCTACGGGCTACGCAACTCCGCAGATGCGTACGCCTTCACCATCCGCACTATCATGAGTGCGTATGACAACCAGCCTGGTTGCCACCCAGTCTCCGAGCAAGATTTCGCCGATCCGTTGCCCGGCGATTCCCGCACGGAGTCCGATGATAGACACGCATTTACGCGTACACACCTTGGTTGGGACTACTCGGGTCTCCGCGACCCAGAGGCCTTTATTGCCTTTCAAACAGCGGCGGATTACCGCTTCGAGTACTCCGATGATGAGTATGACCCAACCAGGGAGTGTTTCGTCATCGACGACAGGCAAGCCAGCGAGGGGTCGACGTCGGACGACGACGGCGGGGGTGACGACCAGGGGAACGACGATGGCATGGATCCGATAGGCGCGCAGCCATCGGACCCATCGGATCACTCTCCTTCCAAGGACGAGCGAGATCCGCACCGCCTGCCACGAGTTAGCGGTGACGTCTCGCCACCGGCGCGCTCCGACCGCGAGCCGGGCAAGCGAGGCGACGAGCACGCCACGAACCCACGACACGCGGGGCGAGTGGCTCAGGCCCGCATCCTTGCCGAAGGCAAAGATGACGAGCTCGCTCCCAGAACAAGCCAGAAGCTCATCGCGGCGGCCGCGCTGCTCCGAGCCATGCCCGAGGCAGCCACCCCCGAAGGGCGAAAACTGCACCTCGAGGCTCAAAAGCTGGTCGAGCATGCTGCCCGACAGCATGCCGAGAGCTTAGCCTCCCGCCTTCGACGCTCCGCAGCCTCGAAGGGCGAACGTGGAGGGGAGTCATCGGTACGCTCACCCCGGCCTAACGGCAGGGCGCGAGCCCAATCCCGCGGCGACTCCTGCCGTAACTCGGCGCAGCGCCACGCCAACGAGCCACGTACGCCCGAAGCACGAACGTTTCCAGCGAGGGTGCCCGCGAGGTCATGCCTCCGGGACACCCGAGGCGCGGTCGGCGATGGCGATGCTCGCAACACCCTGAATCATATAAGGCAGCGAGAGGGAGCCCGGGCCCACCAACGCGGGCGGACCGACGTTCGGTGGAACCGGGATGCGGTCTCGGAACCGGCGGGAACACGCGTGTTCAGTCGTAACATCCGCACCGCTCCTATTCCCCCTCGTTTCCGACAGCCTACTACCATCACCAAGTACTCTGGGGAAACTGACCCCAGGGTATGGCTCAACGACTACCGCCTAGCGTGCCAGCTCGGCGGCGCCACAGACGACGCCATGATCATCCGCAATCTGCCACTCCACCTGGCGGATTCCGCGCGGACATGGCTCGAGCACCTGCCCCCGAACCGGATCCGCGACTGGGACGACCTGGTCGAGACCTTCGTGGGAAATTTCCAGGGCACCTACGTGCGCCCTGGGAACACGTGGGACCTTCGAGGGTGCAGGCAAAAACCCGATGAATCTCTGAGGGACTTCATCCGGCGCTTCTCCAAGCGCTGCACCGAGCTGCCCAACATCACCGACCATCAGATCATCCACTTCTTCCTCGAGAGCACCACTAGCTACAACCTAATATGCAAGTTGGGGAGGGACCCTCCCCCCGACGCGAACCGGCTATTCGAGGTAGCCTCCAAATACGCTTCAGGGGAGGAGGCGGCGAACGCCATCTTCAACGGCAAGAAGGGAAAGCGCCCCGAAGAGACGCCCGCGGAGGGCAGCAAGCCAAGGAAGCCCTCGAGGAAGTAAAATCAAGGCAATAAGGGGAAGAAGTATCGAACCCCTCGCGAGAAAGGCAACAATGGCGAACGAAGTCCCCGCAGTGGACCTCAGCCACAAGGGGCCTCGAGGCCTTCCATGTGGAGGAGAGTCTTTGATGCCGACGACGTGTTCTTCAGCATGGGACGACCCACCGCCGACGGAAATCCTCGCGAACACCTGCGACATCCAACAGCTAAGTTGCTTATGCCCCTAGAGCGGCTTCAGCCCCTCGAACCCTTTTTGTACATACTTTCGATTGTACAAACTCTTGTTTAAGTATTTGGCTTAGCTCTCGCAAGTTGTGAACAAATCAAGTGGACTCGAGTCCACTCATACTTGAGTGAGGTTTGGTCCTACCCTCGCTAGGACCATCCCACCCTCGGGGGCCGCAATGGGGACGAACCCCCGAAAAAGTCAATACTTTTATGAAATTCTTGTGATATCTCGAGCGTATCGCCAAGTGCTCTTTTGCAACCCTCGAAGGGAAGACACTAGGCGTGAAACGGACAAGGGCAGGGTCGCCTGAGCCGAGTGCTCGCCTACGCCTCGAGGCTACGGCAGCACCTCACTTCCCTCCGCCTAAGTCATTCACGTACGATCGATCCTAGTGGCTACTTCCTTTCAAGGCGCATGCATTCGACACAACGTGCATCGCAGAGATACCGCTTGAAAATAAAACTCGTTTTTCGAAACTCTTGTGATATCTCGAGCGTATCGCCAAGTGCTCTTTTGCAACCCTCGAAGGGAAGACACTAGGCGTGAAACGGACAAGGGCAGGGTCGCCTGAGCCGAATGCTCGCCTACGCCTCGAGGCTATGGCAGCACCTCACTTCCCTCCGCCTAAGTCATTCACGTACGATCGATCCTAGTGGCGACTTCCTTTCGAGGCACATGCATTCGACACGACGTGCATCGCAGAGATGTCGCATGCAAATAAAACTCGTTTAACGATACAAACGATGTTTAACGAAAATAAGTAGGATGTATGAAAACAAACGAATTGTTCTTACATCAGGAAACGCAAGTCTCTAAACTACTATTTATACTCGGGCTCGATGTCTCGAGGCTTTCAGGGTCCGCTTCAACCATCAAGGTCATCCCAGCCGCCGCCATCTTCGCCCGGGAAAGGACGCTCTTCCGCCGTCAGGGCAGTCGTGCGGTCACTTCGCCCACGCCACGCCTGAAAAGGCGCGCGCACTCCCCCACGAAGTCGCAGTAACTGCCCTAACGGTCATCATGACCCCGCACGAAGAGGTGGAAGGGTTTCGACAGGGGCCCCAGATCAACCGAGTCAGGGATAATCGACGGTACCCTCGAAGCTCGAGCGCTCGAGGAAGCCAATCGGTTAAGTTCGAGGCCAGGCAAAGTGCCTAGATCGAGGGACCCCTCGAGGGGGAGCATCGAGCCCTCGACCTCTATCGAATGAGGTCGAGTCCCATCTAGCATACCTTTGCGAAAAGCTTTTACGGGCGTGTCCTATGACCACGAGCCTACCCTCATCGAACGGGGCATGGACGTCCGCTCGAACTACCCGCTATCAGCTCACCTAGGCATCCATGGCTCGATCCCAATCGTGGGTAGCATGGATCGCCTCCTCCTCAGTCCCTCGAAAGGGATCCCGAGGAACGAAGAAATATTTGGGACATCTCGAGCCAAACGAGGCTCGGGGGCTCCTAGTGCTGTGGACAAATCCACACGACCGTGTTCCTCCCCACATCGGCCACACCGCGCGGAGCGGAACATGCGGAGAGAACGCTCAAGGCTTCCCCCTCGAAGGGAGGAAGTCATTGTTCTACTGATCAGGGGTTCGAACCTTGGGCCTACGAAGGGTTTCGACAAGGGCCTCAGATCAACCGAGTCAGGGATAATCGACGGTACCCTCGAAGCTCGAACGCTCGAGGGAGCCAGCCGATTATGTTCGAGGCCGGGCAAAGTGCCTAGATCGAGGGACCCCTCGAGGGGGAGCATCGAGCCCTCGACCTCTATCGAATGAGGTCAAGTCCCATCTAGCATACTTTGCGAAAGGCTTCTACGGGCGTGTCCTGTGACCACGAGCCTACCCTTATCGAATGGGGTATGGACGTCCGCTCGAACCACCCGTTAACAGCTCAACCAGGCACCCGTGGCTCGATCCCACCGAGGGAAGCATGGGTCGCCTCCTCCTCAGCACCCTCGAACGGAGAGCTCGAGGCACGTAGAAAGCTCGAAAATCCCCCTACCTCGGGCACGGTGGACGAACCCACGACTGAGGAAGCCGCGGGTGCTCTTCACCTTAGGTGATGAGACCTTGGGAGAGTAACAACCACTCTCCCAAGGCCTCGGGGGCTACACCCGCGGGTGCGCTAGCGCGCCCCCACGGATTCTCGGAACCCACGAAGACATGAAGGCCTCGAAAGCCTCGGCGAACTCCAGCCTTCGCAGGATTAAACCTCATCCCTGCGAAGGCTCGGGGGCTACTGTCGGGTACCTGCAAAAGGGGTACCCCAATCTAAGTCCAAAACTACTTGGCATCAAGGCCCACGACGACATTGACCTGGCTCAACAGCCCAGCAAAGGCCCGCCATCGCTACGAGTCCTCGGCCCCATCCAGCTCGAGGACGACCCCTACCCTCGAGCGGGTGGTTTCCGTCTCGTTCGAGGCTCAGCAGCCTGGAGGGCGACCCCTACCCTCGAGCGGGTAGTTTCCGTCTCGTTCGAGGCTCAGCAGCCTCGAGGGCGACCCCTACCATCGAGCGGGTAGTTTCCGTCTCGTTCGAGGCTTGGCGAACTCGAGCTTGCGATCCAAGCTCGAGTCGGCCTCGACGGGAACAGCGCCCAACCCACCGCGGTTCATCAGAGTCATCATGACGCGGTAAAAAAGCAGGGATCACTGCTCCACGCCATCACCTACTCTCCGGAGAAGACATCGGTCAAATCCACTCGCAACAGTGGACTCTGAGCGCCATGCTGCACGCCAGACCTGACCCTGCCAGCAGCACTGTGCCAACCACTCCTTTGACTTTACCCCCCTACGGACGCACAACCACCCTCGAAGGCAGCCTCGAAGGAGACCATGGAACGCCGTACGCAAGACACCACCCTCGACGCCGTGAACTGTCACGAGAAGGAAGGACGATACGTCAGTCCCTGCCATGTCGTCAGCGGAGTTGGAAGGCGCGATTCCCGCTCGCGCACAGTACGCGGCATGGACGAACAGTGCACTTAGCGACAAACGCATGTACTCGTACCCCGCTCCCCTTGGTCTATAAAAGGGGAAGGGAAGGAACGAGAAGAGCACGAAGACACGCAGAGAACACAAGTCTCATACGCACCCACACACCATAGCCTGGGACTTAGGAGCTTATCTCCTTCTCCCACCTTGCTTGTAAACCCCTACTACAAGCAACACGTAACCAGGTGCATCGCACCCCTGCTGGACGTACGGCCCCGTGGCCGGAACCAGGATAAAACCTCGTCTCTCACTCTCGCCATCGGGAAAACGAGTGGTTAGCACCGCAATCACTCGTCGGTGCCGGTGCGACCAAATCAGGCACCGAC
>RLG_Mopti1-42-Dexi_02A
TGTCGGGTACCTACAAAAGGGGTACCCCAATCTAGGCCCAAAACTACTTGGCATCAAGGCCCGCAACGACATTTACCTGGCTCAACAGCCCAGCAAAGGCCCGCCATCGAGGTAAACGACCACCCTCGAGCGGGTGGTTTCCGTCTCGATCGAGGCTCGGCGGCCTCGACCCTCACCCTCGAGCGGGTAGTTTCCGTCTCGTTCGAGGCTCAGCAGCCTCGAGGGCGACCCCTACCCTCGAGCGGGTAGTTTCCGTCTCGTTCGAGGCTTGGCGAACTCGAGCTTGCGATCCAAGCTCGAGTCGGCCTCGACGGGAACAGCGCCCAACCCACCGCGGTTCATCAGAGTCATCATGACGCGGTCAAAAAGCAGGGATCACTGCTCCACGCCATCACCTACTCTCCGGAGAAGACATCGGTCAAATCCACTCGCAACAGTGGACTCTGAGCGCCATGCTGCACGCCAGACCTAACCCTGCCAGCAGCACTGTGCCAACCACTCCTTTGACTTTACCCCCCTACGGACGCACAGCCACCCTCGAAGGCAGCCTCGAAGGAGACCATGGAACGCCGTACGCAAGACACCACCCTCGACGCCGTGAACTGTCACGAGAAGGAAGGACGATACGTCAGTCCCTGCCATGTCGTCAGCGGAGTTGGAAGGCGCGATTCCCGCTCGCGCACAGTACGCGGCATGGACGAACAGTGCACTTAGCGACAAACGCATGTACTCGTACCCCGCTCCCCTTGGTCTATAAAAGGGGAAGGGAAGGAACGAGAAGAGCACGAAGACACGCAGAGAACACAAGTCTCATACGCACCCACACACCATAGCCTGGGACTTAGGAGCTTATCTCCTTCTCCCACCTTGCTTGTAAACCCCTACTACAAGCAACACGTAACCAGGTGCATCGCACCCGTGCTGGACGTACGGCCCCGTGGCCGGAACCAGGATAAAACCTCGTCTCTCACTCTCGCCATCGGGAAAACGAGTGGTTAGCACCGCAATCACTCGTCGGTGCCGGTGCGACCAAATCAGGCACCGACAGTTGGCGCGCCAGGTAGGGGACCAGCGCTGCGCTGCTCTCATTCCTGATGACGAACTTCGGCGAAGGACGGCCTCCGCTAGGCGAGAGCAATCTGCTCCCAGCGGGGCAGGAGATCCGGTTCGGGAGCCTGCGGTTCCAAACATGTGGCGACGATTACCACATGCGCATCCTCCAGGAGGATCCCAGCGACCAACCGGAGCCTCATCACCAGCTTCCGGCGGCACCGCGACGGCGGAGTCGTCCCAGACCTCGCGCGCGACGAGCACGCACCGCAAGGCGTGTCGCCGACGTCAGTAACCCCCATCCCACAAGGGAAGGGGACGTTTTGCGGTCAGGAGCACAGGAGAGGGCTGCTCCCTTCCTCCTAGGGCCCATGGCTGCGCCACGCGCTACGACGGCGCACTCCTATCCCTACGGGCTACGCACCTCCGCGGATGCGTACGCCTCCTTCATCCGCACTGCCATGAGTGCGAACGGAAACCAACCTGGTTGTCACCCAGTCTCCAAGCAATACTTCGCCGATCCATTGCCCGGCGATTCTCGCACGGAGTCCGATGATGGACACGCGTTTATGCGTAGACACCCCGGTTGGGACTACTCGGGTCTCCGCGACCCAGAGGCCTTTATTGCCTTTCAAACAGCGGCGGATTACTGCTTCGAGTATTCCGATGATGAGTATGACCCAACCAGGGAGTGTTTCGTCATCAACGACGGACAAGCCAGCAAGGGGTCGACGTCGGACGACGACGGCGGGGGTGACGACCAGGGGAACGACGATGGCAGGGATCCGATAGGCGCGCAGCCATCGGACCCATCGGATCACTCTCCTTCCGAGGACGAGCGAGATCCGCGCCACTTGCCACGAGTTAGCGGTGACGTCTCGCCACCGGCGCGCTCCGACCGCGAGCCGGGCAAGCGAGGCGACGAGCACGCCACGAACCCACGACACGCGGGGCGAGTGGCTCAGGCCCGCATCCTCGCTGAGGGCAAAGACGACGATCTCGCCCCCAGAACGAGCCAGAAGCTCATCACGGCGGCCGCGCTGCTCCGAGCCATGCCGGAGGCAGCCACCCCCGAAGGGCGAAAACTGCACCTCGAGGCTCAAAAGCTGGTCGAGCATGCTGCCCGACAGCATGCCGAGAGCTCAGCCTCCCGCCTTCGACGCTCCGCAGCCTCGAAGGGTGAACGAGGAGGGGAGTCATCGGTACGCTCACCCCGGCCTAACGGCAGGGCGCGAGCCCAGTCCCGCGGCGACTCCTGCCGTGACTCGGCGCAGCGCCACGCCAACGAGCCACGTACGCCCGAAGCACGAACGCTTCCAGCGAGGGTGCCCGCGAGGTCACACCTCCGGGACACCCGAGGCGCGGTCGGCGATGGCGATGCTCGCAACACCCTGAATCATATAAGGCAGCGAGAGGGAGCCCGGGCCCACCAACGCGAGCGGACCGACGTTGGGTCGAACCGGGATGCGGTCTCGGAACCGGCGGGAACGCGCGTGTTCAGTCGTAACATCCACACCGCTCCTATTCCCCCTCGTTTCCGACAGCCTACTACCATCACCAAGTACTCTGGGGAAACTGACCCCAGGGTATGGCTCAACGACTACCGCCTAGCGTGCCAGCTCGGCGGCGCCACAGACGACGCCATGATCATCCGCAATCTGCCACTCCACCTGGCGGATTCCGCGCGGACATGGCTCGAGCACCTGCCCCCGAACCGGATCCGCGACTGGGACGACCTGGTCGAGACCTTCGTGGGAAATTTCCAGGGCACCTACGTGCGCCCTGGGAACGCGTGGGACCTTCGAGGTTGCAGGCAAAAGCACGGTGAATCCCTGAGGGACTTCATCCGGCGCTTCTCCAAGCGCTGCACCGAGCTCCCTAACATCACCGACCACCAGATCATCCACTCCTTCCTCGAGAGCACCACATGCTATAGCTTGGTGTGCAAGTTGGGGAGGAACCCTCCCCCCGACGCGAACCGGCTATTCGAGGTAGCCTCCAAATACGCTTCAGGGGAGGAGGCGGCGAACGCCATCTTCAACGGCAAGGAGGGAAAGCGCCCCGAAGAGACGCCCGCGGAGGGCAGCAAGCCAAGGAAGCCCTCGAGGAAGTAAAATCAAGGCAATAAGGGGAAGAAGTATCCAGCCCCTCGCGAGAAAGGCAACAGCGGCGAACGAAGTCCCCGTAGTGGACCCCAGCCACAGGGGGCCTCGAGGCCTTCCGTGTGGAGGAGAGTCTTTGATGCCGACGACGTGTTCTTCAGCATGGAACGATCCACCACCGACGGAAATCCTCGCGAACGCCTGCGACATCCAACAGCTAAGTCGCTTCTACCCCTAGAGCGGTAACAGACCCTCAACCTGTTCTGTACATACTTTCGATTGTACAAACTCTTGTTTAAGTATTTGGCTTAGCTCTCGCAAGTTGTGAACGAATCAAGTGGGCTCGAGTCTACTCATACTTGAGTGAGGGTTGGTCCTACCCTCGCTAGGACCATCCCTCCCTCGGGGGCCGCAATGGGGACGAACCCCCGAAAAAGTCAATACTTTTATGAAATTCTTGTGATATCTCGAGCGTATCGCCAAGTGCTCCTTTGCAACCCTCGAAGGGAAGACACTAGGCGTGAAACGGACAAGGGCAGGGTCGCCTGAGCCGAGTGCTCGCCTACGCCTCGAGGCTACGGCAGCACCTCACTTCCCTCCGCCTAAGTCATTCACGTACGATCGATCCTAGTGGCTACTTCCTTTCAAGGCGCATGCATTCGACACAACGTGCATCGCAGAGATACCGCTTGAAAATAAAACTCGTTTTTCGAAACTCTTGTGATATCTCGAGCGTATCGCCAAGTGCTCTTTTGCAACCCTCGAAGGGAAGACACTAGGCGTGAAACGGACAAGGGCAGGGTCGCCTGAGCCGAATGCTCGCCTACGCCTCGAGGCTATGGCAGCACCTCACTTCCCTCCGCCTAAGTCATTCACGTACGATCGATCCTAGTGGCGACTTCCTTTCGAGGCACATGCATTCGACACGACGTGCATCGCAGAGATGTCGCATGCAAATAAAACTCGTTTAACGATACAAACGATGTTTAACGAAAATAAGTAGGATGTATGAAAACAAACGAATTGTTCTTACATCAGGAAACGCAAGTCTCTAAACTACTATTTATACTCGGGCTCGATGTCTCGAGGCTTTCAGGGTCCGCTTCAATCATCAAGGTCATCCCAGCCGCCGCCATCTTCGCCCGGGAAAGGACGCTCTTCCGCCGTCAGGGCAGTCGTGCGGTCACTTCGCCCACGCCACGCCTGAAAAGGCGCGCGCACTCCCCCACGAAGTCGCAGTAACTGCCCTAACGGTCATCATGACCCCACACGAAGAGGTGGAAGGTACGTTCAACACACCAACCCTTGAAAGGGCGGCCTTCGTTCTACTAATCAGGGGTTCGAACTCTGCACCTCCGAAGGGTTTCGACAGGGGCCCCAGATCAACCGAGTCAGGGATAATCGACGGTACCCTCGAAGCTCGAGCGCTCGAGGAAGCCAATCGATTATGTTCGAGGCCAGGCAAAGTGCCTAGATCGAGGGACCCCTCGAGGGGGAGCATCGAGCCCTCGACCTCAATCGAATGAGGTCGAGTCCCATCTAGCATACCTTTGCGAAAAGCTTTTACGGGCGTGTCCTATGACCACGAGCCTACCCCTATCGAATGGGGCATGGACGTCCGCTCGAACTACCCGCTATCAGCTCACCCAGGCATCCATGGCTCGATCCCAATCGTGGGTAGCATGGATCGCCTCCTCCTCAGTCCCTCGAAAGGGATCCCGAGGAACGAAGAAATATTTGGGACATCTCAAGCCAAACGAGGCTCGGGGGCTCCTAGTGCTGTGGAAAAATCCACACGACTGTGTTCCTCCCCACATCGGCCACACCGCGCGGAGCGGAACATGCGGAGAGAACGCTCAAGGCTTCCCCCTCGAAGGGAGGAAGTCATTGTTCTACTGATCAGGGGTTCGAACCTTGGGCCTACGAAGGGTTTCGACAAGGGCCTCAGATCAACCGAGTCAGGGATAATCGACGGTACCCTCGAAGCTCGAACGCTCGAGGGAGCCAGCCGATTATGTTCGAGGCCGGGCAAAGTGCCTAGATCAAGGGACCCCTCGAGGGGGAGCATCGAGCCCTCGACCTCTATCGAATGAGGTCGAGTCCCATCTAGCATACTTTGCGAAAGGCTTCTACGGGCGTGTCCTGTGACCACGAGCCTACCCTTATCGAATGGGGTATGGACGTCCGCTCGAACCACCCGTTAACAGCTCAACCAGGCACCCGTGGCTCGATCCCACCGAGGGAAGCATGGGTCGCCTCCTCCTCAGCACCCTCGAACGGGGAGCTCGAGGCACGTAGAAAGCTCGAAAATCCCCCTACCTCGGGCACGGTGGACGAACCCACGACTGAGGAAGCCGCGGGTGCTCTTCACCTTAGGTGATGAGACCTTGGGAGAGTAACAACCACTCTCCCAAGGCCTCGGGGGCTACACCCGCGGGTGCGCTAGCGCGCCCCCACGGATTCTCGGAACCCACGAAGACATGAAGGCCTCGAAAGCCTCGGCGAACTCCAGCCTTCGCAGGATTAAACCTCATCCCTGCGAAGGCTCGGGGGCTACTGTCGGGTACCTACAAAAGGGGTACCCCAATCTAGGCCCAAAACTACTTGGCATCAAGGCCCGCAACGACATTTACCTGGCTCAACAGCCCAGCAAAGGCCCGCCATCGAGGTAAACGACCACCCTCGAGCGGGTGGTTTCCGTCTCGATCGAGGCTCGGCGGCCTCGACCCTCACCCTCGAGCGGGTAGTTTCCGTCTCGTTCGAGGCTCAGCAGCCTCGAGGGCGACCCCTACCCTCGAGCGGGTAGTTTCCGTCTCGTTCGAGGCTTGGCGAACTCGAGCTTGAGATCCAAGCTCGAGTCGGCCTCGACGGGAACAGCGCCCAACCCACCGCGGTTCATCAGAGTCATCATGACGCGGTCAAAAAGCAGGGATCACTGCTCCACGCCATCACCTACTCTCCGGAGAAGACATCGGTCAAATCCACTCGCAACAGTGGACTCTGAGCGCCATGCTGCACGCCAGACCTAACCCTGCCAGCAGCACTGTGCCAACCACTCCTTTGACTTTACCCCCTACGGACGCACAGCCACCCTCGAAGGCAGCCTCGAAGGAGACCATGGAACGCCGTACGCAAGACACCACCCTCGACGCCGTGAACTGTCACGAGAAGGAAGGACGATACGTCAGTCCCTGCCATGTCGTCAGCGGAGTTGGAAGGCGCGATTCCCGCTCGCGCACAGTACGCGGCATGGACGAACAGTGCACTTAGCGACAAACGCATGTACTCGTACCCCGCTCCCCTTGGTCTATAAAAGGGGAAGGGAAGGAACGAGAAGAGCACGAAGACACGCAGAGAACACAAGTCTCATACGCACCCACACACCATAGCCTGGGACTTAGGAGCTTATCTCCTTCTCCCACCTTGCTTGTAAACCCCTACTACAAGCAACACGTAACCAGGTGCATCGCACCCGTGCTGGACGTACGGCCCCGTGGCCGGAACCAGGATAAAACCTCGTCTCTCACTCTCGCCATCGGGAAAACGAGTGGTTAGCACCGCAATCACTCGTCGGTGCCGGTGCGACCAAATCAGGCACCGAC
>RLG_Mopti1-19-Dexi_01A
TGTCGGGTACCTATGAAAGGGGTACCCCAATTTAGGCCCAAAACTACTTGGCATCAAGGCCCACAACGACATTAACCTGGCTCCACAGCCCAGCAAAGGCCTGTCATCGCTACGAGACCTCGGCACCCATCCCGCTCGTGGTAAACGATCACCCTCGAGCGGGTGGTTTCCGTCTCGTTCGAGGCTCAGCAGCCTCGAGGGCGACCCCTACCCTCGAGCGGGTAGTTCCCGTCTCGTTCGAGGCTTGGCAAACTCGAGCTTGCGATCCAAGCTCGAGTCGGCCTCGCCGGGAACAGCGCCCGGGACTCTGCAACCCATCAGAGTCATGATGACGCGGTCAAAAAGCAGGGATCACTGCTCCACGCCATCACCTACTCCCGGAGAGGACATCGGTCAAATCCACTCGCAACAGTGGACTCTGAGCGCCATGCTGCGCGCCAGGACTAACCCTGCCAGCAGCACTGTGCCAACCACTCCTTTGACTTTACCCCCCTACGGACGCACAGCCACCCTCGAAGGCAGCCTCGAAGGAGACCATGGAACGCCGTACGCAAGACACCACCCTCGACGCCGTGAACTGTCACGAGAAGGAAGGACGATACGTCAGTCCCTGCCATGTCGTCAGCAGAGTTGGAAGGCGCGATTCCTGCTCACGTACGGCGCGGCATGGACGAACAGTGCACACAGCGACAAACACATGTACTCGCACCCCGCCCCCTTGTCTATAAAAGGGGGAGGGAAGCCCATGCAAAGGGCAAGGGACAACGAGATCACAAGTCTCAAGCGACACAAACACACGAGTTCATACACACTCTAGAACACACCCACACATCATAGCCTGGGACTTAGGAGCTCATCTCCTTCTCCCACCTTGCTTGTAAACCCCTACTACAAGCAACACGTAACCAGGTGCATCGCACCCCTGCTAGACGTACGGCCCCGTGGCCGGAACCAGGATAAAACCCCGTCTCTCACTCTCGCCATCAGGGAAACGAGTGGTTAGCACCGCAATCACTTGTTGGTGCCGGTGCGACCAAATCAGGCACCGACAGTTGGCGCGCCAGGTAGGGGACCAGCGCTGCGCTACTCTCTTTCCCGATGACGAACTTCGGCGAAGGACGGCCTCCGCTGGGCGAGAGCAATGTGCTCCCAGCGGGGCAGGAGATCCGGTTCGGGAGCTTGCGGTTCCAAACATGTGGCGACGATTACCACATGCGCATCCTCCAGAAGGATCCCAGCACCCAACCGGAGCCTCATCACCAGCCTCCGGCGGCACCGCGACGGCGGAGTCGTCCCGGACCTCGCGCACGACGAGCGCGCGCCGCGAGGCGTGCTGCCGACGTCGGCGACCCCCGTCCCACAAAGGAAGGGGACGTCCTGCAGTCAGGGTCACAGGAGAGGGCTGCTCCCTTCCTCCCAGGGCCCATGTCTGCACCACGCGCTACGACGGTGCATTCCTATCCCTACGGGCTACGCAACTCCGCAGATGCGTACGCCTCCACCATCCGCACTATCATGAGTGCGTATGGCGACTAGCCTGGTTGCCACCCAGTCTCCGAGCAAGATTTCGCCGATCCGTTGCCCGGCGATTCCCGCACGGAGTCCGATGATGGACACGCATTTATGCGTGGATTCCCTGGTTGGGACTACTCGGGTCTCCGCGACCCAGAGGCCTTTATTGCCTTCCAAACAGCGGTAGATTACTGCCTCGGGTATTCCGATGATGAGTATGACCCAACCAGGGAGTGTTTCGTCATCGACGACAGGCAAGCCAGCGAGGGGTCAATGTCGCACGACGACGGTGGGGGTGACGACCAGGGGAACAACGATGACATAGATCCGACAGGCGCGCAGCCATCGGACCCATCGGATCACTCTCCTTCCGAGGACGTGCGGGACCCGCGCCACCTGCCACGAGCTAGTGGTGACGTCTCACCACCGGCGCGCTCCGACCACGAGCCGGCTAAACAAGGCGACGAGCACGGCACGGACGCACGACACGCGCGGCGAGTGGCTCAGGCCCGCATCCTTACCGAAGGCAAAGATGACGAGCTCGCTCCCAGAACAAGCTAGAAGCTCATCGCGGCGGCCGCGCTGCTCCGAGCCATGCCGGAGACAGCGACCCCCGAAGGGCGGAAACTACACCTCGAGGCTCAAAAGCTGGTCGAGCACGCTGCCCGACAGCATGCCGAGAGCTCAGCCTCCCGCCTTCGAAGCTCCTCAGCCTCGAAGGGCGAACGGGGAGGGGAATCCTCGGTACGCTCACCCCGGCCCAACGACAGGGCGCGAGCCCAGTCCCGCGGCGACTCCTGCCGTGACTCGGCGCAGCGCCACGCCAACGAACCACGTACGCCCGAAGCACGAACGCTTCCAGCGAGGGTGCCCGCGAGGTCACGCCTCCGGGACACCCGAGGCGCGGTCGGCGATGGCGATGCTCGCAACACCCTGAATCATATAAGGCAGCGAGAGGGAGCCCGGGCCCACCAACGCGGGCGGACCGACGTTGGGTGGAACCGGGATGCGGTCTCAGAACCGGCGGGAACGCGCGTGTTCAGTCGTAACATCCGCACCGCTCCGATTCCCCCTCGTTTCCGACAGCCTACTACCATCACCAAGTACTCTGGGGAAACTGACCCCAGGGTATGGCTCAACGACTACCGCCTAGCGTGCCAGCTCGGCGGCGCCACAGACGACGCCATGATCATCCGCAATCTGCCACTCCACCTGGCGGATTCCGCGCGGACATGGCTCGAGCACCTGCCCCCGAACCGGATCCACGACTGGGACGACCTGGTCGAGACCTTCGTGGGAAATTTCCAGGGCACCTACGTGCGCCCTGGGAACACGTGGGACCTTCGAGGTTGCAGGCAAAAACCCGATGAATCTCTGAGGGACTTCATCCGGCGCTTCTCCAAGCGCTGCACCGAGCTCCCTAACATCACCGACCACCAGATCATCCACTCCTTCCTCGAGAGCACCACATGCTATAGCTTGGTGTGCAAGTTGGGGAGGAACCCTCCCCCCGACACGAACCGGCTATTCGAGGTAGCCTCCAAATACGCTTCGGGGGAGGAGGCGGCGAACGCCATCTTCAACGGCAAGAAGGGAAAGCGCCCCGAAGAGACGCCCGCGGAGGGCAGCAAGCCAAGGAAGCCCTCGAGGAAGTAAAATCAAGGCAATAAGGGGAAGAAGTATCGAACCCCTCGCGAGAAAGGCAACAACGGCGAACGAAGTCCCCGCAGTGGACCCCAGACACAAGGGGCCTCGAGGCCCTCCATGTGAAGGAGAGTCTTTGGTGCCGACGGCGTATGGGACGACCCACCGCCGACGGAAATCCTCGCGAACGCCTGCGACATCCAACAGCTAAGTTGCTTATACCCCTAGAGCGGCTTCAGCCCCTCGAACCCTTTTGTACATACTTTCGATTGTACAAACTCTTGATTAAGTATTTGGCTTAGCTCTCGCAAGTTGTGAACTAATCATGTGGACTCGAGTCCACTCATACTTGAGTGAGGGTTGGTCCTACCCTCGCTAGGACCATCCCTCCCTCGGGGGCCGCAATGGGGACGAACCCCCGAAAAAGTCAATACTTTTATGAAATTCTTGTGATATCTCGAGCGTATCGCCAAGTGCTCTTTTGCAACCCTCGAAGGGAAGACACTAGGCGTGAAACGGACAAGGGCAGGGTCGCCTGAGCCGAGTGCTCGCCTACGCCTCGAGGCTACGGCAGCACCTCACTTCCCTCCGCCTAAGTCATTCACGTACGATCGATCCTAGTGGCGACTTCCTTTCAAGGCGCATGCATTCGACACAACGTGCATCGCAGAGATACCGCTTGAAAATAAAACTCGTTTTTCGAAATTCTTGTTGATATCTCGAGCGTATCGCCAAGTGCTCTTTTGCAACCCTCGAAGGGAAGACACTAGGCGTGAAACGGACAAGGGCAGGGTCGCCTGAGCCGAGTGCTCGCCTACGCCTCGAGGCTACGGCAGCACCTCACTTCCCTCCGCCTAAGTCATTCACGTACGATCGATCCTAGTGGCGACTTCCTTTCGAGGCGCATGCATTCGACACGACGTGCATCGCAGAGATGTCGCATGAAAATAAAACTCGTTTAACGATACAAACGATGTTTCACGAAAATAAGTAGGATGTATGAAAACAAACGAATTGTTCTTACATCAGGAAACGCAAGTCTCTAAACTACTATTTATACTCGGGCTCGATGTCCCGAGGCTTTCAGGGTCCGCTTCAACCATCAAGGTCATCCCAGCCGCCGCCATCTTCGCCCGGGAAAGGACGCTCTTCCGCCGTCAGGGCAGTCGTGCGGTCACTTCGCCCACGCCACGCCTGAAAAGGCGCGCGCACTCCCCCACGAAGTCGCAGTAACTGCCCTAACGGTCATCATGACCCCGCACGAAGAGGGGGAAGGCACATTCAACACACCAACCCTTGAAAGGGCAGCCTTCGTTCTACTGATCAGGGGTTCGAACTCTGGACCTCCGAAGGGTTTCGACAGGGGCCCCAGATCAACCGAGTCAGGGATAATCGACGGTACCCTCAAAGCTCGAGCTCTCGAGGAAACCAATCGATTATGTTCGAGGCCAGGCAAAGTGTCTAGATCGAGGGACCCCTCGAGGGGGAGCATCGAGCCCTCGACCTCTATCGAATGAGGTCGAGTCCCATCTAGCATACCTTTGCGAAAAGCTTTTACGGGCGTGTCCTATGACCACGAGCCTACCCTCATCGAACGGGGCATGGACGTCCGCTCGAACTACCCGCTATCAGCTCACCCAGGCATCCATGGCTCGATCCCAATCGTGGGAAGCATGGATCGCCTCCTCCTCAGTCCCTCGAAAGGGATCCCGAGGAACGAAGAAAAATTTGGGACATCTCGAGCCAAACGATGCTCGGGGGCTCCTAGTGCTGTGGACAAACCCACACGACCGTGTTCCTCCCCACATCGGCCACGACCTCCACGTCTACCACCATTACCCCGCGCGGAGCGGAACACGTGGAGAGAACGCTCAAGGCTTCCCCCTCGAAGGGAGGAAGTCATCGTTCTACTGATCAGGGGTTCGAACCTTGGGCCTTCGAAGGGTTTCGACAAGGGCCCCAGATCAACCGAGTCAGGGATAATCAACGGTACCCTCGAAGCTCGAACGCTCGAGGAAACCAACCGATTATGTTTGAGGCCGGGCAAAGTGCCTAGATCGAGGGACCCCTCGAGGGGGAGCATCGAGCCCTCGACCTCTATCGAACGAGGTCGAGTCCTGTCTAGCATACTTTCGCGGAAGGCTTTTATGGACGTGTCCTGTGACCACGAGCCTACCCTTATCGAACAGGGCATGGACGTCCACTCGAACCACCCGTTACCAGCTCAACCAGGCATCCGTGGCTCGATCCCACCGAGGGAAGCACGGGTCGCCTCCTCCTCGACACCCTCGAACAGGGAGCGCGAGGTACGAAGAAAGCTTGAAATCCCCCTCAGGCGTAGTGGACGAACCCACACCTGAGAGAGCAGCGAATGCTCTGCACATCAAGCTGAGACCTTGAGAGAATGCCAACCACTCTCCCAAGGCCTCGGGGGCTACACCCGCGGGTGCGCTAGCGCGCCCCCACGGATTCTCGGAACCCACGAAGAGATAAAGGCCTCGAAAGCCTCGACGAACTCCAGCCTTCGCGGGATTAAACCTCATCCCCGCGAAGGCTCGGGGGCTACTGTCGGGTACCTATGAAAGGGGTACCCCAATTTAGGCCCAAAACTACTTGGCATCAAGGCCCACAACGACATTAACCTGGCTCCACAGCCCAGCAAAGGCCTGCCATCGCTACGAGACCTCGGCACCCATCCCGCTCGAGGTAAACGATCACCCTCGAGCGGGTGGTTTCCGTCTCGTTCGAGGCTCAGCAGCCTCGAGGGCGACCCCTACCCTCGAGCGGGTAGTTCCCGTCTCGTTCGAGGCTTGGCGAACTCGAGCTTGCGATCCAAGCTCGAGTCGGCCTCGCCGGGAACAGCGCCCGGGACTCTGCAACCCATCAGAGTCATGATGACGCGGTCAAAAAGCAGGGATCACTGCTCCACGCCATCACCTACTCCCGGAGAGGACATCGGTCAAATCCACTCGCAACAGTGGACTCTGAGCGCCATGCTGCGCGCCAGGACTAACCCTGCCAGCAGCACTGTGCCAACCACTCCTTTGACTTTACCCCCCTACGGACGCACAGCCACCCTCGAAGGCAGCCTCGAAGGAGACCATGGAACGCCGTACGCAAGACACCACCCTCGACGCCGTGAACTGTCACGAGAAGGAAGGACGATACGTCAGTCCCTGCCATGTCGTCAGCAGAGTTGGAAGGCGCGATTCCTGCTCACGTACGGCGCGGCATGGACGAACAGTGCACACAGCGACAAACACATGTACTCGCACCCCGCCCCCTTGTCTATAAAAGGGGGAGGGAAGCCCATGCAAAGGGCAAGGGACAACGAGATCACAAGTCTCAAGCGACACAAACACACGAGTTCATACACACTCTAGAACACACCCACACATCATAGCCTGGGACTTAGGAGCTCATCTCCTTCTCCCACCTTGCTTGTAAACCCCTACTACAAGCAACACGTAACCAGGTGCATCGCACCCCTGCTAGACGTACGGCCCCGTGGCCGGAACCAGGATAAAACCCCGTCTCTCACTCTCGCCATCAGGGAAACGAGTGGTTAGCACCGCAATCACTTGTTGGTGCCGGTGCGACCAAATCAGGCACCGAC
>RLG_Mopti1-40-Dexi_02A
TGTCGGGTACCTACAAAAGGGGTACCCCAATCTAGGCCCAAAAACTACTTGGCATCAAGGCCCACAACGACATTAACCTGGCTCCACAGCCCAGCAAAGGCCTGCCATCGCTACGAAACCTTAGCACCCATCCCGCTCGAGGTAAACGATCACCCTCGAGCGGGTGGTTTCCGTCTCGTTCGAGGCTCAGCAGCCTCGAGGGCGACCCCTACCCTCGAGCGGGTAGTTTCCGTCTCGTTCGAGGCTTGGCGAACTCGAGCTTGCGATCCAAGCTCGAGTCGGCCTCGCCGGGAACAGCGCCCGGGACTCTGCAACCCATCAGAGTCATCATGACACGGTCAAAAAGCAGGGATCACTGCTCCACGCCATCACCTACTATCTGGAGAAGACATCGGTCAAATCCACTTGCAACAGGGGACGTCTGAGCGCCATGCTGCACGCCAGACCTAACCCTGCCAGCAGCACTGTGCCAACCACTCCTTTGACTTCCCCCCCCCCCGCCGGACGCGCAGCCACCCTCGAAGGCAGCCTCGAAGGAGACCATGGAAAGCCGTTCGCAAGACACCATCCTCGACGCCGTGAACTGTCACGAGAAGGAAGGACGATACGTCAGCCCCTGCCATGTCGTCAGCAGGGTTGGAAGGCGCGATTCCCGCTCGCGCAGTACGCGGCATGGACGAACAGTGCACACAACGACAAACACATGTACTCACACCCCGCTCCCCTTGGTCTATAAAAGGGGGAGGGAAGCCCATGCAAAGGGCAAGACACGTAGAGACCACAAGTCTCTCGAACACGCAGAGAACACAAGTCTCAAACACACACAGACCATAACCGGGGACCTAGGAGCTCATCTCCTTCTCCCACCTTGCTTGTAAACCCCTACCACGAGCAACACGCAACCCGGTGCATCGCACCACTGCTGGACGTACGGCCCCGTGGCCGGAACCAGGATAAAACCCCGTCTCTCACTCTCGCCATCAGGGAAACGAGTGGTTAGCACCGCAATCACTTGTTGGTGCCGGTGCGACCAAATCAGGCACCGACAGTTGGCGCGCCAGGTAGGGGACCAGCGCTGCGCAACTCTCGTTCCCGATGGCGAACTTCGGCGAAGGACGGCCTCCGCTGGGCAAGAGCGATCTGCTCCCAGCGGGCCGGGAGATCTGGTTCGGAAGCTTGCGATTCCGGGCGTGTGGCGATGATTACCACATGCCCATCCTCCAGCAGGATCCAAGCGACCGACCGGAGCCTCATCATCAGCAACCGGCGACACCACGACGACGGAGTCGTCCCGGACCTCGTGCACGACGAGCACGCGCTGCGAGGCGCGCCGCCGACGCCGGCGTCCCCCCTCCTGCAAGGGAAGGGGACGTCCTGCAGTCAGGACCACAGGAGAGGGCTACTCCCTTCCTCCCAGGGCCCATGACTCCGCGACGCGCTACGACGGCGCAATCCTATCCCTACGGGCTACGTAACTCCGCGGATGCGTACGCCTCCTTCGTCCGCACTACCATGAGTGCGTATGGCGACCAGCCTGATTGCCATCTAGTCTCGGAGCAAGACTTCGCCGATCCATTGCCCGGCGATTCCCGCGCGGAGTCCGATGATGGATACGCATTTATGCGTGGACACCCTGGTTGGGACTACTCGGGTCTCCGCGACCCAGAGGCCTTTATGGCCTTCCAAACAGCGGCGGATTATTGTTTCGGGTATTCCGATGATGAGTATGACCCAACCAGGGAGTGTTTCGTCATCAACGACGGACAAGTCAGCGAGGGATCGACGTCGGACGACGACGGCAGGGGTGACAACCAGGGGGACAACGATGGCATAGATCCGATAGGCGCGCAACCATCGGACCCATCGGATCACTATCCTTCCGAGGACGAGCGGGATCCGCGCCACCTGCCACGAGCTGCTCGCGACTTGGGAAGTGGTGACGTTTCACCACCGGCACGCTCCGATCCCGAGCCGGCCACACAAGGCCACGAGCGCGGCACGGACGCACGGCATGCGGGGCGAGTGGCTCAAGCTCGCATCCTTGCTGAGGGCAAAGATGACGATCTCGCCCCCAGAACGAGCCAAAAGCTTATCGCGGCGGCCGCTTTGCTCCGAGCCATGCCGGAAGCAGCAACCCCCGAGGGGCGGAAGCTGCACCTCGAGGCCCGAAAGCTGGTCGAGACTGCCGCCCGACAACAAGCCGAGAGCTCAGCCTCCCGCCTTCGACGCTCCTCAGCCTCGAAAGGCGAACGAGGTGGAGAGTCATCGGTACGCTCGCCCCGGCCCAACGGCAGGGCACGAGCACAGTCCCGTGGCGATTCCCGCCGTGACTCGGCGCGACGCCACGCCAACGAACCACGTGCGCACGAAGCACGAACGCTTCCAGCGAGGGTGCCCACGAGGTCACACCTCCGGGACACCCGAGGCGCGGTCGACGATGGCGATGCTCGCAACACGCTGAACCAAAGGCAGCGAGAGGGAAACCGGACCCACCAACGCGGGCGCATCGACGTTGGGTGGAACCGGGATGTGGGCTCAGAGCCAGCAGGCACGCGGGTGTTTAGCCACAACATCCGCACTGCTCCGATTCCCCCCCGTTTCCGACAGCCTACCACCATCACCAAATACTCTGGGGAAACGGACCCCAGGGTATGGCTCAACGACTACCGCCTAGCATGTCAGCTCGGCGGCGCCACAGATGACGCCATGATCATCCGCAATCTGCCACTCCACTTGGCAGATTCCGCGCGGACATGGCTCGAGCATCTGCCCCCCAATCGGATCCACGACTGGGACGACCTGGTCGAGACCTTCGTGGGGAACTTCCAGGGCACCTGCGTGCGCCCCGGGAACATGTGGGATCTTCGAGGGTGCAACCAAAAGCCCGGCGAATCCCTGAGGGACTTCATCCGGCGCTTCTCCAAGCGCTGCACCGAGCTGCCCAACATCACCGACACTCAGATCATCCACTTCTTCCTCGAGAGCACCACTAGCTACAACCTAATATGCAAGTTGGGGAGGGACCCTCCCCCCGACGCGAACCGGCTATTCGAGGTAGCCTCCAAATACGCTTCGGGGGAGGAGGCGGCGAACGCCATCTTCAACGGCAAGAAGGGAAAGCGCCCCGAAGAGATGCCCGCGGAGGGCAGCAAGCCAAGGAAGCCCTCGAGGAAGTAAAATCAAGGCAATAAGGGGAAGAAGCATTGAACCCCTCGCGAGAAAGGCAACAACGGCGAACGAAGTCCCCGCAGTGGACCTCAGCCACAAGGGGCCTGGAGGAGAGTCTTTGATGCCGACGACGTGTTCTTCAGCATGGGACGACCCACCGCCGACGGAAATCCTCGCGAACGCCTGCGACATCCAACAGCTAAGTTGCTGATGCCCCTAGAGCGGCTTCAGCCCCTCGAACCCTTTTTGTACATACTTTCGATTGTACAAACTCTTGATTAAGTATTTGGCTTAGCTCTCGCAAGTGTGAACGAATCAAGTGGACTCGAGTCTACTCATACTTGAGTGAGGGTTGGTCCTACCCTCGCTAGGACCATCCCTCCCTCGGGGGCTACAATGAGGACGAACCCCCGAAAAAGTCAATACTTCTACGAAATTCTTGTGATATCTCGAGCGTATCGCCAAGTGCTCTTTTGCAACCCTCGAAGGGAAGACACTAGGCGTGAAACGGGCAAGGGCAGGGTCGCCTGAGCCGAGTGCTCGCCTACGCCTCGAGGCTACGGCAGCACCTCACTTCCCTCCGCCTAAGTCATTCACGTACGATTGATCCTAGTGGCGACTTCCTTTCGAGGCGCATGCATTCGACACGACGTGCATCGCAGAGATGTCGCATGAAAATAAAACTCGTTTAACGATACAAACGATGTTCAACGAAAATAAGTAGGATGTATGAAAACAAACGAATTGTTCTTACATCAGGAAACGCAAGTCTCTAAACTACTACTTATACTCGGGCTCGATGTCTCGAGGCTTTCAGGGTCCGCTTCCACCATCAAGGTCGTCCCAGCCGCCGCCATCTTCGCCCAGGAAAGGACGCTCTTCCGCCGTCGGGGCAGTCGTGCGGTCACTTCGCCCAGCCCACGCCACGCCTGAAAAGGCGTGCACACTCCCCCACGAAGTCGCAGTAACTGCCCTAACGGTCATCATGACCCTGCACGAAGAGGTGGAAGGTACATTCAACACACCAACCCTTGAAAGGGCGGCCTTCGTTCTACTGATCAGGGGTTCGAACTCTGGACCTCCGAAGGGTTTCGACAGGGCCCCAGATCAACCGAGTCAGGGATAATCGACGGTACCCTCGAAGCTCGAGCGCTCGAGGAAACCAATCGATTATGTTCGAGGCCAGGCAAAGTGCCTAGATTGAGGGACCCCTCGAGGGGGAGCATCGAGCCCTCGACCTCTATCGAATGAGGTCGAGTCCCATCTAGCATACTTTTGCGAAAAGGTTTTACGGGCGTGTCCTATGACCACGAGCCTACCCTCATCGAACGGGGCATGGACGTCCGCTCGAACTACCCGCTATCAGCTCACCCAGGCATCCGTGGCTCGATCCCAATCGTGGGAAGCAAGGATCGCCTCCTCCTCAGTCCCTCGAAAGGGACCCCGAGGAACGAATAAAAATTTGGGACATCTCGAGCCAAACGAGGCTCGGGGGCTCCTAGTGCTGTGGACAAACCCACACGACCGCGTTCCTCCCCACATCGGCCACGACTCCCACGTCTACTACCATTACCCCGCGCGGAACGGAACACGTGGAGAGAACGCTCAAGGCTTCCCCCTCGAAGGGAGGAAGTCATCGTTCTACTGATCAGGGGTTCGAACCTTGGACTTTCGAAGGGTTTCGACAAGGGCCCCAGATCAACTGAGTCAGGGATAATCGACGGTACCCTCGAAAGTGAGCCTCGAAGCTCAAATGTTCGAGGGTAACCATCGATTATGTTCGAGGCCAGGCAAAAAGCCTAGACTAAGAGACCCCTCGAGGGGGAGCATCGAGCCCTCGACCTCTATCGAATGAGGCCGAGTCCCGTCTAGCATAGTTTTGCGAAAAGCTTTTATGGGCGTGTCCTACGACCACGAGCCTACCCTTATCGAACGGGGCATGGACGTCCACTCGAATCACCCGTTACCAGCTCAACCAGGCATCCGTGGCTCGATCCCACCGAGGGAAGCACGGGTCGCCCCCTCCTCGACACCCTCGAACAGGGAGCGCGAGGTACGAAGAAAGCTTGAAATCCCTCCTATCTCAGGCGTAGTGGACGAACCCACACCCGAGGAAGCAACGAATGCTCTGCACATCAGGTTGAGACCTTGGGAGAGTATCAACCACTCTCCCAAGGCCTCGGGGGCTACACCCGCGGGTGCGCTAGCGCGCCCCCACGGATTCTCGGAACTCGCGAAGATACGAAGGCCACGAAAGCCTCGACGAACGCCAACCTTCGCAGGATTAAACCTTATTCCTGCGAAGGCTCGGGGGCTACTGTCGGGTACCTACAAAAGGGGTACCCCAATCTAGGCCCAAAAAACTACTTGGCATCAAGGCCCACAACGACATTAACCTGGCTCCACAGCCCAGCAAAGGCCTGCCATCGCTACGAGACCTTGGCACCCATCCCGCTCGAGGTAAACGATCACCCTCGAGCGGGTGGTTTCCGTCTCGTTCGAGGCTCAGCAGCCTCGAGGGCGACCCCTACCCTCGAGCGGGTAGTTTCCGTCTCGTTCGAGGCTTGGCGAACTCGAGCTTGCGATCCAAGCTCGAGTCGGCCTCGCCGGGAACAGCGCCCGGGACTCTGCAACCCATCAGAGTCATCATGACACGGTCAAAAAGCAGGGATCACTGCTCCACGCCATCACCTACTCTCTGGAGAAGACATCGGTCAAATCCACTTGCAACAGGGGACGTCTGAGCGCCATGCTGCACGCCAGACCTAACCCTGCCAGCAGCACTGTGCCAACCACTCCTTTGACTTCCCCCCCCCGCCGGACGCGCAGCCACCCTCGAAGGCAGCCTCGAAGGAGACCATGGAAAGCCGTTCGCAAGACACCATCCTCGACGCCGTGAACTGTCACGAGAAGGAAGGACGATACGTCAGCCCCTGCCATGTCGTCAGCAGGGTTGGAAGGCGCGATTCCCGCTCGCGCAGTACGCGGCATGGACGAACAGTGCACACAACGACAAACACATGTACTCACACCCCACTCCCCTTGGTCTATAAAAGGGGGAGGGAAGCCCATGCAAAGGGCAAGACACGTAGAGACCACAAGTCTCTCGAACACGCAGAGAACACAAGTCTCAAACACACACAGACCATAACCGGGGACCTAGGAGCTCATCTCCTTCTCCCACCTTGCTTGTAAACCCCTACCACGAGCAACACGCAACCCGGTGCATCGCACCACTGCTGGACGTACGGCCCCGTGGCCGGAACCAGGATAAAACCCCGTCTCTCACTCTCGCCATCAGGGAAACGAGTGGTTAGCACCGCAATCACTTGTTGGTGCCGGTGCGACTAAATCAGGCACCGAC
>RLG_Mopti1-32-Dexi_09A
TGTCGGGCACCTACAAAAGGGGTACCCCAATCTAGGCCCAAAACTACTTGGCATCAAGGCCCACAACGACATCAACCAGGCACCACAGCCCAGCAAAGCCTGCCATCGCTATAAGTCTTCGGCGCCCATCCAGCTCGAGGCTAGCGACCACCCTCAGGCGGATGTTTTCCGTCTCGTTCGAGGCTCGGCGGCCTCGAGGACGACCCCTACCCTCGAGGGGGTATCTTCCGTCTCGTTCGAGGGTCGGCGAGCTCGAGCTTGCCATCCAAGCTCGAGCCCGCCTCGACGGGAACAGCGCCCAACGCACTGCGGTTCACCAGAGTCGTCACGACGCGGTCAAAAAGCAGGGCTCACTGCCCCACGCCATCACCTACTCTTCGGAGAGGACATCGGTCAAATCCACTCGCGACAGTGAACTCTGAGCGCCATACTGCGCGCCAGACCTAACCCTGCCAGCAGCACTGTGCCAACCACTCCTTTGACTTTACCCCCCTACGGACGCACAGCCACCCTCGAAGGCAGCCTCGAAGGAGACCATGGAACGCCGTACGCAAGACATCACCCTCGACGCCGTGAACTGTCACGAGAAGGAAGGACGATACGTCAGCCCCTGCCATGTCTTCAGCAGAGTTGGAAGGCGCGATTCCCGCTCACACAGTGCACGGCATGGACGAACAGTGCACGCAACGACAAACACATGTACTCGCACCCCGCCCCCTTGGTCTATAAAAGGGGGGAGAGAAGCCCATGCAAAGGGCAAGCAAGAAGGGACACAAACACACGAGTTCATACACACTCTAGAACGCACCCACACACCATAGCCTGGGACTTAGGAGCTCATCTCCTTCTCCCACCTTGCTTGTAAACCCCTACTACGAGCAACACGCAACCCGGTGCATAGCACCACTGCTGGACGTACGGCCCCGTGGCCGGAACCAGGATAAAACCCCGTCTCTCACTCTCGCCATCGGGGAAACGAGTGGTTAGCACCGCAATCACTCGTCGGTGCCGGTGCGACCAAATTAGGCACCGACAGTTGGCGCGCCAGGTAGGGGACCAACGCTGCGCTGCTCTCATTCCCGATGGCGAACTTCGGCGAAGGACGGCCTCCGCTGAGCGAGAGCAATCTGCTCCCAGCGGGGCAGGAGATCCGGTTCGGGAGCTTGCGGTTCCAAACATGTGGCGATGATTATCACATGCGCATCCTCCAGGAGGATCCCAGCAACCAACCGGAGCTTCATCATCAGCCTCCGGCGACGCCGCGACGGCGGAGTCGTCCCGGACCTCGCGCACGACGAACGCGCGCTGCAAGGCGCGCCGCCGACGTCGGCAACCCCCATCCCACAAGGGAAGGGGACGCCCTGCGGTCAGGGTCACAGGAGAGGGCTGCTCCCTTCCTCCCAGGGCCCATGTCTGCACCACGCGCTCCGACAGCACATTCCTATCCCTACGGGCTACGCAACTCCGCGGATGCGTACGCCTCTTCCATCCGCACTACCATGAGTGCGTATGGCGACCAGCCTGGTTGCCACCCAGTCTCCAAGCAAGACTTCGCCGATCCATTGCCCGGCGATTCCCGCACGGAGTCCGATGATGGACACACATTTATGCGTAGACACCCCGGTTGGGACTACTCGGGTCTCCGCGACCCAGAGGCCTTTATTGCCTTTCAAACAGCGGCGGATTACTGCTTCGAGTATTCCGATGATGAGTATGACCCAACCAGGGAGTGTTTCGTCATCAACGACGGACAAGCCAGCGAGGGGTCGACGTCGGACGACGACGGCGGGGGTGACGACCAGGGGAACGACGATGGCATGGATCCGATAGGCGCGCAGCCATCGGACCCATCGGATCACTCTCCTTCCGAGGACGAGCGAGATCCGCGCCACCTGCCACGAGTTAGCGGTGACGTCTCGCCACCGGCGCGCTCCGACCGTGAGCCGGGCAAGCGAGGCGACGAGCACGCCACGAACGCACGACACGCGGGACGAGTGGCCCAAGCCCGCATCCTTGCTGAGGGCAAAGATGACGAGCTCGCTCCCAGAACGAGCCAGAAGCTCATCGCGGCGGCCGCGCTGCTCCGAGCCATGCCAGAAGCAGCCACCCCCGAAGGACGGAAACTGCACCTCAAGGCTCAAAAGCTGGTCGAGTATGTTGCCCGACAGCAAGCCGAGAGCTCAGCCTCCCGCCTTCGACGCTCCTCAACCTCGAAGGGCGAACGGGGAGGGGAATCCTCGGTACGCTCACCCCGGCCTAACGGCAGGGCACGAGCACCATCCCGGGGCGACTCCCGCCGTGACACGGTACGACGTCACGCCAGCGAACCACGTGCGCCCGAAGCACGAACGCTTCCGGCAAGGGAACCCGTGAGGTCACGCCTCCGGGACACCCGTGGCACGAACGATGATGGCGACGCTCGCAATACCCTGAACGAAATCAGGTGGCGAGAGAGAGCCCGGACCCACCAGCGCGGGCGTACAGACGTTGGTTGGAACCGAGATGCGGCCGCGGAACCAGCAGGCACGCGGGTGTTTAGCCACAACATCCGCACTGCCCCGATTCCCCCCCGCTTCCGACAGCCTACCACCATCACCAAGTACTCTGGGGAAACGGACCCCAGGGTATGGCTCAACGACTACCGCCTAGCATGCCAGCTTGGCGGCGCCACAAATGACGCCATGATCATCCGCAATCTGCCACTCCACCTGGCAGATTCCGCGCGGACATGGCTCGAGCATCTGCCCCCCAATCGGATCCACGACTGGAACGACCTGGTCGAAACCTTCATGAGGAACTTCCAGGGCACCTACGTGCGCCCCGGAAACACGTGGGATCTTCGAGGGTGCAACCAAAAACCTGGCGAATCCCTGAGGGACTTCATCCGGCGCTTCTCCAAGCGCTGCACCGAGCTGCCCAACATCACCGACACTCAGATCATCCACTTCTTCCTCGAGAGCACCACTAGCTACAACCTAATATGCAAGTTGGGGAGGGACCCTCCCCCCGACGCGAACCGGCTATTCGAGGTAGCCTCCAAATACGCTTCGGGGGAGGAGACGGCGAACGCCATCTTCAACGGCAAGAAGGGAAAGCGCCCCGAAGAAACGCCCGCGGAGGGCAGCAAGCCAAGGAAGCCCTCGAGGAAGTAAAATCAAGGCAATAAGGGGAAGAAGTATCGAACCCCTCGCGAGAAAGGCAACAACGGCGAACGAAGTCCCCGCAGTGGACCCCAGACACAAGGGGCCTCGAGGCCCTCCATGTGAAGGAGAGTCTTTGATGCCGACGGCGTATGGGACGACCCACCGCCGACGGAAATCCTCGCGAACGCCTGCGACATCCAACAGCTAAGTTGCTTATGCCCCTAGAGCGGCTTCAGCCCCTCGAATCCTTTTTGTACATACTTTCGATTGTACAAACTCTTGATTAAGTATTTGGCTTAGCTCTCGCAAGTGTGAACGAATCAAGTGGACTCGAGTCCACTCATACTTGAGTGAGGGTTGGTCCTACCCTCGCTAGGACCATCCCTCCCTCGGGGGCCGCAATGGGGACGAACCCCCCCCCCCCCAAAAAAAAAAGTCAATACTTTTACGAAATTCTTGTGATATCTCGAGCGTATCGCCAAGTGCTCTTTTGCAACCCTCGAAGGGAAGACACTAGGCGTGAAACGGACAAAGGCAGGGTCGCTTGAGCCGAGTGCTCGCCTACGCCTCGAGGCTACGGCAGCACCTCACTCCCCTCCGCCTAAGTCATTCACGTACGATCGATCCTAGTGGCGACTTCCTTTCGAGGCACATGCATTCGACACGACGTGCATCGCAGAGATGTCGCATGAAAATAAAACTCGTTTAACGATACAAACGATGTTTAACGAAAATAAGTAGGATGTATGAAAACAAACGAATTGTTCTTACATCAGGAAACGCAAGTCTCTAAACTACTATTTATACTCGGGCTCGATGTCCCGAGGCTTTCAGGGTCCGCTTCAACCATCAAGGTCATCCCAGCCGCCGCCATCTTCGCCCGGGAAAGGACGCTCTTCCGCCGTCAGGGCAGTCGTGCGGTCACTTCGCCCACGCCACGCCTGAAAAGGCGCGCGCACTCCCCCACGAAGTCGCAGTAACTGCCCTAACGGTCATCATGACCCCGCACGAAGAGGTGGAAGGTACATTCAACACACCAACCCTTGAAAGAGCGGCCTTCGTTCTACTGATCAGGGGTTCGAACTCTGGACCTCCGAAGGGTTTCGACAGGGGCCCCAGATCAACCGAGTCAGGGATAATCGACGGTACCCTCGAAGCTCGAGCGCTCGAGGAAGCCAATCGATTATGTTCGAGGCCAGGCAAAGTGCCTAGATCGAGGGACCCCTCGAGGGGGAGCATCGAGCCCTCGACCTCTATCGAATGAGGTCGAGTCCCATCTAGCATACTTTTGCGAAAAGCTTTTACGGGCGTGTCCTATGACCACGAGCCTACCCTCATCGAACGGGGCATGGACGTCCGCTCGAACTACCCGCTATCAGCTCACCCAGGCATCCGTGGCTCGATCCCAATCGTGGGAAGCATGGATCGCCTCCTCCTCCGTCCCTCGAAAGGGACCCCGAGGAACGAATAAAAATTTGGGACATCTCGAGCCAAACGAGGCTCGGGGGCTCCTAGTGCTGTGGACAAATCCACACGACCGTGTTCCTCCCCACATCGGCCACGACTCCCACGTCTACCACCATTACCCCGCGCGGAGCGGAACACGTGGAGAGAACGCTCAAGGCTTCCCCCTCGAAGGGAGGAAGTCATCATTCTACTGATCAGGGGTTCGAACCTTGGGCCTTCGAAGGGTTTCGACAAGGGCCCCAGACCAACCGAGTCAGGGATAATCAACGGTACCCTCGAAGCTCGAACGCTCGAGGAAACCAACCGATTATGTTCGAGGCCGGGCAAAGTGCCTAGATCGAGGGACCCCTCGAGGGGGAGCATCGAGCCCTCGACCTCTATCGAACGAGGTCGAGTCCTGTCTAGCATACTTTCGCGGAAGGCTTTTATGGACGTGTCCTGTGACCACGAGCCTACCCTTATCGAACGGGGCATGGACGTCCACTCGAACCACCCGCTACCAGCTCAACCAGGCATCCGTGGCTTGATCCCACCGAGGGAAGCACGGGTCGCCTCCTCCTCAGCACCCTCGAACAGGGAGCGCGAGGCACGAAGAAAGCTCGAAATCCCCCCTACCTCAGGCGCGGTGGACGAACCCACACCTGAGGAAGCAGTAAATGCTCTGCGCATCAGGTTGAGACCTTGGGAGAGTGTCAACCACCCTCCCAAGGCCTCGGGGGCTACACCCGCGGGTGCGCTAGCGCGCCCCCACGGATTCTCGGAACTCACAAAGATATGAAGGCCTCGAAAGCCTCGACGAGCACCAACCTTCGCAGGATGAAAACCTCATTCCTGCGAAGGCTCGGGGGCTACTGTCGGGCACCTACAAAAGGGGTACCCCAATCTAGGCCCAAAACTACTTGGCATCAAGGCCCACAACGACATCAACCAGGCACCACAGCCCAGCAAAAGCCTGCCATCGCTATAAGTCTTCGGCGCCCATCCAGCTCGAGGCTAGCGACCACCCTCAGGCGGATGTTTTCCGTCTCGTTCGAGGCTCGGCGGCCTCGAGGACGACCCCTACCCTCGAGGGGGTATCTTCCGTCTCGTTCGAGGGTAGGCGAGCTCGAGCTTGCCATCCAAGCTCGAGCCCGCCTCGACGGGAACAGCGCCCAACGCACTGCGGTTCACCAGAGTCGTCACGACGCGGTCAAAAAGCAGGGCTCACTGCCCCACGCCATCACCTACTCTTCGGAGAGGACATCGGTCAAATCCACTCGCGACAGTGAACTCTGAGCGCCATACTGCGCGCCAGACCTAACCCTGCCAGCAGCACTGTGCCAACCACTCCTTTGACTTTACCCCCTTACGGACGCACAGCCACCCTCGAAGGCAGCCTCGAAGGAGACCATGGAACGCCGTACGCAAGACATCACCCTCGACGCCGTGAACTGTCACGAGAAGGAAGGACGATACGTCAGCCCCTGCCATGTCTTCAGCAGAGTTGGAAGGCGCGATTCCCGCTCACACAGTGCACGGCATGGACGAACAGTGCACGCAACGACAAACACATGTACTCGCACCCCGCCCCCTTGGTCTATAAAAGGGGGGAGAGAAGCCCATGCAAAGGGCAAGCAAGAAGGGACACAAACACACGAGTTTATACACACTCTAGAACGCACCCACACACCATAGCCTGGGACTTAGGAGCTCATCTCCTTCTCCCACCTTGCTTGTAAACCCCTACTACGAGCAACACGCAATCCGGTGCATAGCACCACTGCTGGACGTACGGCCCCGTGGCCGGAACCAGGATAAAACCCCGTCTCTCACTCTCGCCATCGGGGAAACGAGTGGTTAGCACCGCAATCACTCGTCGGTGCCGGTGCGACCAAATCAGGCACCGAC
>RLG_Mopti1-37-Dexi_09B
TGTCGGGTACCTATGAAAGGGGTACCCCAATTTAGGCCCAAAACTACTTGGCATCAAGGCCCACAACGACATTAACCTGGCTCCACAGCCCAGCAAAGGCCTGCCATCGCTACGAGACCTCGGCACCCATCCCGCTCGAGGTAAACGATCACCCTCGAGCGGGTGGTTTCTGTCTCGTTCGAGGCTCAGCAGCCTCGAGGGCGACCCCTACCCTCGAGCGGGTAGTTCCCGTCTCGTTCGAGGCTTGGCGAACTCGAGCTTGCGATCCAAGCTCGAGTCGGCCTCGCCGGGAACAGCGCCCGGGACTCTGCAACCCATCAGAGTCATCATGACGCGGTCAAAAAGCAGGGATCACTGCTCCACGCCATCACCTACTCCCGGAGAGGACATCGGTCAAATCCACTCGCAGCAGTGGACTCTGAGCGCCATGCTGCACGCCAGGCCTAACCCTGCCAGCAGCACTGTGCCAACGACTCCTTTGACTTTACGCGCGGCCACCCTCGAAGGCAAGCTCGAAGGAGACCATGGAAAGCCGTGCGCAAGTTACCACTCTCGACGTCGTGAACCGTCACGAGAAGGAAGGACGATACGTCAGCCCCTGCCATGTCGTCAGCGGAGTTGGAAGGCGCGATTCCCGCTCGCACAGTGCACGGCATGGACGGACAAAACACTCAACGACAAACGCATGTACTCGCACCCCGCCCCCTTGGCCTATAAAAGGGGAGGGAAAGCCCATGCAAAAGGGGGAGGACAAGTCTCAAGCGACACAAACACACGAGTTCATACACACTCTAGAACGCACCCACACACCATAGCCTGGGACTTAGGAGCTTATCTCCTTCTCCCACCTTGATTGTAAACCCCTACTACAAGCAACACGTAACCAGGTGCATCGCACCCCTGCTGGACGTACGGCCCCGTGGCCGAAACCAGGATAAAACCTCGTCTCCCACTCTCGCCATCGGGGAAACGAGTGGTTAGCACCGCAATCACTCGTCGGTGCCGGTGCGACCAAATCAGGCACCGACAGTTGGCGCGCCAGGTAGGGGACCAGCGCTGCGCTGCTCTCATTCCCGATGACGAACTTCGGCGAAGGACGGCCTCCGCTGGGCGAGAGCAATCTGCTCCCAGCGGGGCAGGAGATCCGGTTCGGGAGCTTGCGGTTCCAAACATGTGGCGACGATTACCATATGCGCATCCTCCAGAAGGATCCCAGCAACCAACCGGAGCCTCACCATCAGCCTCCGGCGACACCGCGACGGCGGAGTCGTCCCGGACCACGCGCACGACGAACGCGCGCTGCGAGGCGCGCCGCCGACATCGGCGACCCCCATCCCACAAGGGAAGGAGGCATCCTGTGGTCAGGGTCACAGGAGAGGGCTGCTCTCTTCCTCCCGGGGCCCATGGCTGCGCCACGCGCTACGACGGCGCACTCCTATCCCTACGGGCTACGCAACTCCGCGGATGCGTACGCCTCTTCCATCCGCACTACCATGAGTGCGTATGACAACCAGCCTGGTTGCCACCCAGTTTCCGAGCGAGATTTCGCCGATCCGTTGCCCGGTGATCCCCGCACGGAGTCCGATGATAGACACGCATTTACGCGTACACACCTTGGTTGGGACTACTCGGGTCTCCGCGACCCAGAGGCCTTTATTGCCTTTCAAACAGCGGCGGATTACTGCTTCGGGTATTCCGATGATGAGTATGACCCAACCAAGGAGTGTTTCGTCATCAACGACGGACAACTCAGCGAGGGATCGATGTCCGACGACGACGGCGGAGGTGACGACCAGGGGGACAACGATGGCGTAGATCTGACAGGCGCGCAGCCGTCGGACCCATCGGATCACTCTCCTTCCGAGGACGAGCGGCATCCGCGCCACCTGCCACGAGTTGCTCGCCCCCACGACTTGGGAAGTGGTGACGTCTCACCACCGGCGCGCTCCGACCACGAGCTGTCCAAACAAGGCCACGAACACGGCACGGACGCACGGCATGCGGGGCGAGTAGCTCAGGCCCGCATCCTTGCCGAAGGCAAAGGTGACGATCTCGCCCCCAGAACGAGCCAGAAGCTCATCGCGGCGGCCGCACTACTCCGAGCCATGCCGGAAGCAGCAACCCCCGAGGGGCGGAAGCTGCACCTCGAGGCCCAAAAGCTGGTCGAGACTGCCGCCCGACGACAGGTCGAGAGCTCAGCCTCCTGCCTTCGACGCTCCGCAGCCTCGAAGGGCGAACGAGGAGGGGAGTCATCGGTACGCTCACCCCGGCCTAACGGCAGGGCGCGAGCCCAGTCCTGCGGCGACTCCTGCCGTGACTCGGCGCAGCGCCACGCCAACGAACCACGTACGCCCGAAGCACGAACGCTTCCAGCGAGGGTGCCCGCGAGGTCACGCCTCCGGGACACCCGAGGCGCGGTCGGCGATGGCGATGCTCGCAACACCCTGAATCATATAAGGCAGCGAGAGGGAGCCCGGGCCCACCAACGCAGGCGGACCGACGTTCGGTGGAACCGGGATGCGGTCTCGGAACCGGCGGGAACGCGCGTGTTCAGTCGTAACATCCGCACCGCTCCGATTCCCCCTCGTTTCCGACAGCCTACCACCATCACCAAGTACTCTGGGGAAACTGACCCCAGGGTATCGCTCAACGACTACCGCCTAGCGTGCCAGCTCGGCGGCGCAACAGACGACGCCATGATCATCCGCAATCTGCCACTCCACCTGGCGGATTCCGCGCGGACATGGCTCGAGCACCTGCCCCCCAATCGGATCCACGACTGGAACGACCTGGTCGAAACCTTCGTGAGGAACTTCCAGGGCACCTACGTGCGCCCCGGGAACACGTGGGACCTTCGAGGGTGCAAACAAAAGCCCGGTGAATCCCTGAGGGACTTCATCCGGCGCTTCTCCAAGCGTTGCACCGAGCTGCCCAACATCACCGACCATCAGATCATCCACTTCTTCCTCGAGAGCACCACATGCTATAGCTTGGTGTCCAAGTTGGGGAGGAACCCTCCCCCCGACACGAACCGGCTATTCGAGATAGCCTCCAAATACGCTTCGGGGGAGGAGGCGGCGAACGCCATCTTCAACGGCAAGAAGGGAAAGCGCCCCGAAGAGACGCCCGCGGAGGGCAGCAAGCCAAGGAAGCCTTCGAGGAAGTAAAATCAAGGCAATAAGGGGAAGAAGTATCCAACCCCTCGCGAGAAAGGCAACAGCGGCGAACAAAGTCCCCGTAGTGGACCCCAGCCATAGGGGGCCTCGAGGCCTTCCGTGTGGAGGAGAGTCTTTGATGCCGACGACGTGTTCTTCAACATGGGACGACCCACCGCCGACGGAAATCCTCGCGAACGCCTGCGACATCCAACAGCTAAGTTGCCTATACCCCTAGAGCGGCTTCAGACCCTCGAACCTTTTTTGTACATACTTTCGATTGTACAAACTCTTGTTTAAGTATTTGGCTTAGCTCTCGCAAGTTGTGAACGAATCAAGTGGACTCGAGTCCACTCATACTTGAGTGAGGGTTGGTCCTACCCTCGCTAGGACCATCCCTCCCTCGGGGGCCGCAATGGGGACGAACCCCCGAAAAAGTCAATACTTTTATAAAATTCTTGTGATATCTCGAGCGTATCGCCAAGTGCTCTTTTGCAACCCTCGAAGGGAAGACACTAGGCGTGAAACGGACAAGGGCAGGGTCGCCTGAGCCGAGTGCTCGCCTACGCCTCGAGGCTACGGCAACACCTCACTTCCCTCCGCCTAAGTCATTCACGTACGATCGATCCTAGTGGTGACTTCCTTTCGAGGCGCATGCATTCGACACGACGTGCATCGCAGAGATGTCGCATGAAAATAAAACTCGTTTAACGATACAAACGATGTTTAACGAAAATAAGTAGGATGTATGAAAACAAACGAATTGTTCTTACATCAGGAAACGCAAGTCTCTAAACTACTATTTATACTCGGGCTCGATGTCCCGAGGCTTTCAGGGTCCGCTTCAACCATCAAGGTCATCCCAACCGCCGCCATCTTCGCCCGGGAAAGGACGCTCTTCCGCCGTCGGGCAGTCGTGCGGTCACTTCGCCCAGCCCACGCCACGCCTGAAAAGGCATGCACACTCCCCCACGAAGTCGCAGTAACTGCCCTAACGGTCATCATGACCCCGCACGAAGAGGTGGAAGGCACACCAACCCTTGAAAGGGAGGCCTTCGTTCTACTGATCAGGGGTTCGAACTCTGGACCTCCGAAGGGTTTCGACAGGGGCCCCAGATCAACCGAGTCAGGGATAATCGACGGTTCCCTCGAAGCTCGAGCGCTCGAGGAAGCCAATCGATTATGTTCGAGGCCAAGCAAAGTGCCTAGATCGAGGGACCCCTCGAGGGGGAGCATCGAGCCCTCGACCTCTATCGAATGAGGTCGAGTCCCATCTAGTATACTTTTGCGAAAAGCTTTTACGGGCGTGTCCTATGACCACGAGCCTACCCTCATCGAACGGGGCATGGACGTCCGCTCGAACTACCCGCTATCAGCTCACCCAGGCATCCGTGGCTCGATCCCAATCGTGGGAAGCATGGATCGCCTCCTCCTCAGTCCCTCGAGAGGGACCCCGAGGAACGAATAAAAATTTGGGACATCTCGAGCCAAACGAGGCTCGGAGGCTCCTAGTGCTGTGGACAAACCCACACGACCGCGTTCCTCCCCACATCGGCCACGACTCCCACGTCTACCACCATTACCCCGCGCGGAGCGGAACACGTGGAGAGAACGCTCAAGGCTTCCCCCTCGAAGGGAGGAAGTCATCGTTCTACTGATCAGGGGTTCGAACCTTGGACTTTCGAAGGGTTTCGACAAGGGCCCCAGATCAACTGAGTCAGGGATAATCGACGGTACCCTCGAAAGTGAGCCTCGAAGCTCAAATGTTCGAGGGTAACAATCGATTATGTTCGAGGCCAGGCAAAAAGCCTAGACTAAGAGACCCCTCGAGGGGGAGCATCGAGCCCTCGACCTCTATCGAATGAGGCCGAGTCCCGTCTAGCATACTTTTGCGAAAAGCTTTTATGGGCGTGTCCTACGACCACGAGCCTACCCTTATTGAACGGGGCATGGACGTCCACTCGAATCACCCGTTACCAGCTCAACCAGGCATCCGTGGCTCGATCCCACCGAGGGAAGCACGGGTCGCCCCCTCCTCGACACCCTCGAACAGGGAGCGCGAGGTACGAAAAAAGCTTGAAATCCCCCCAAACCTCAGGCGTAGTGGACGAACCCACACCTAAGAGAGCAGCGAATGCTCTGCACATCAAGCTGAGACCTTGGGAGAGTATCAACCACTCTCCCAAGGCCTCGGGGGCTACACCCGCGGGTGCGCTAGCGCGCCCCACGGATTCTCGGAACCCACGAAGAGATAAAGGCCTCGAAAGCCTCGACGAACTCCAGCCTTCGCGGGATTAAACCTCATCCCCGCGAAGGCTCGGGGGCTACTGTCGGGTACCTATGAAAGGGGTACCCCAATTTAGGCCCAAAACTACTTGGCATCAAGGCCCACAACGACATTAACCTGGCTCCACAGCCCAGCAAAGGCCTGCCATCGCTACGAGACCTCGGCACCCATCCCGCTCGAGGTAAACGATCACCCTCGAGCGGGTGGTTTCCGTCTCGTTCGAGGCTCAGCAGCCTCGAGGGCGACCCCTACCCTCGAGCGGGTAGTTCCCGTCTCGTTCGAGGCTTGGCGAACTCGAGCTTGCGATCCAAGCTCGAGTCGGCCTCGCCGGGAACAGCGCCCGGGACTCTGCAACCCATCAGAGTCATCATGACGCGGTCAAAAAGCAGGGATCACTGCTCCACGCCATCACCTACTCCCGGAGAGGACATCGGTCAAATCCACTCGCAGCAGTGGACTCTGAGCGCCATGCTGCACGCCAGGCCTAACCCTGCCAGCAGCACTGTGCCAACGACTCCTTTGACTTTACGCGCGGCCACCCTCGAAGGCAAGCTCGAAGGAGACCATGGAAAGCTGTGCGCAAGTTACCACTCTCGACGTCGTGAACCGTCACTAGAAGGAAGGACGATACGTCAGCCCCTGCCATGTCGTCAGCGGAGTTGGAAGGCGCGATTCCCGCTCGCACAGTGCACGGCATGGACGGACAAAACACTCAACGACAAACGCATGTACTCGCACCCCGCCCCCTTGGCCTATAAAAGGGGAGGGAAAGCCCATGCAAAAGGGGGGAGGACAAGTCTCAAGCGACACAAACACACGAGTTCATACACACTCTAGAACGCACCTACACACCATATCCTGGGACTTAGGAGCTTATCTCCTTCTCGCACCTTGCTTGTAAACCCCTACTACAAGCAACACGTAACCAGGTGCATCGCACCCCTGCTGGACGTACGGCCCCGTGGCCGGAACCAGGATAAAACCTCGTCTCCCACTCTCGCCATCGGGAAAGCGAGTGGTTAGCACCGCAATCACTCGTTGGTGCCGGTGCGACCAAAACAGGCATCGAC
>RLG_Mopti1-4-Dexi_03B
TGTCGGGTACCTACAAAAGGGGTACCCCAATCTAGGCCCAAAACTACTTGGCATCAAGGCCCACAACGATGTTGACCTGGCTCAACAGCCCAGCAAAGGCCCGCCATCGCTACGAGTCCTCGGCCCCCATCCAGCTCGAGGTAGACGATCACCCTCGAGCGGGTGGTTTCCGTCTCGTTCGAGGCTCAGCAGCCTCGAGGGCGACCCCTACCCTCGAGCGGGTAGTTTCCGTCTCGTTCGAGGCTTGGCGAACTCGAGCTTGCGATCCAAGCTCGAGTCGGCCTCGCCGGGAACAGCGCCCGGGACTCCGCAACCCATCAGAGTCATCATGACACGGTCAAAAAGCAGGGATCACTGCTCCACGCCATCACCTACTCTCCGGAGAAGACATCGGTCAAATCCACTTGCAACAGGGGACGTCTGAGCGCCATGCTGCACGGCCAGACCTAACCCTGCCAGCAGCACTGTGCCAACCACTCCTTTAACTTTACCCCCCGCCAGACGCACTGCTACCCTCGAAGGCGAGCTCGAAGGCAACCTCGAAGGAGACCATGGAACGTCGTACGCAAGTTGCCACCCTCGACGCCGTGAACCGTCACGAGAAGGAAGGACGATACGTCAGCTCCTGCCATGTCGTCAGCGGAGTTGGAAGGCGCGATTCCCGCTCGCACAGTGCACGGCATGGACAGACAGTGCACTTAGCGACAAACACATGTACTCGCACTCCGCCCCCTTGGTCTATAAAAGGGGAGGAAAAGCCCATGCAAGGGGCAAGGAGAACAAGAACACGGACACAAGCACGACCACAACGAGTGACTCACAAGTTCACCCACACACACACCATAGCCCGGGACTTAGGAGCTCATCTCCTTCTCCCACCTTGCATGTAAACCCCTACTACGAGCAACACGCAACCCGGTGCCTTGCACCGCTACTGGACGTACGGCCCCGTGGCCGGAACCAGGATAAACCCCTTGCCTCTCACTCTCGCCATCAGGGAAACGAGTGGTTAGCACCGCAAGCACTCGTTGGTGCCGGTGCGACCAAATCAGGCACCGACAGTTGGCGCGCCAGGTAGGGGACCAGCACTGCGCAACTCTCGTTCCCAATGGCGAACTTCGGCGAAGGACGGCCCCCGCTGGGCGAGAGCAATCTGCTCCTAGCGGGGCAGGAGATCTGGTTCGGGAGCTTGCGGTTCCAGACGTGTGGCGGTGATTACCACATGCGCATGCTCCAGGAGGATCCAAGCGACCAACCGGAGCCTCATCATCCGCTTCCGGCGGCACCGCAACGGCGGAGTCGTCCCGGACCCCGTGCGCGACGAGTGCGCGCTGCAAGGCGCGCCGCCGGCGTCGACGTTCCCCCTCCCGCGAGGGAAGGGGACGTCCCGCGGTCAGGGTCACAGGAGAGGGCTACTCCCTTCCTCCCGGGACCCATGTCTGCACCACGTGCTACGATGGCACGTCCCTTTCCCTACGGGCTACGCGGCTCGACGGTCACGTACGCCTCGTACATCCGCACTGCCATGAGTGCGTATGGCGACCAGCCTGGTTGTCATCCAGTCTCGGAGCAAGACTTCGCCGCTCCAGCACCCGACGATCCCCGCGTGGAGTCCGAGGACAGATACGCTTTATTGCGAGAACACCCTGGTTGGGACTACTCGGGTCTCCGCGACCCAGAGGCCTTTATGGCCTTCCAAACAGCGGCGGATTACTACTTCGGGTATTCCGATGATGAGTATGATCCAACCAGGGAGTGTTTCGCCATCAACGACGGGCAGGTCAGCGAGGGATCGACGTCGGACGACGACGGCGAGGGTGACGACCAGTGGGACAACAATGGCATAGATCCCATAGGCGCGCAGCCATCGGACCCATCGGACCACTCTCCTTCCGAGGACGAGCGGGATCCGCGCCACCTGCCACGAGTTGCTCGCCCACACGACTTGGCAAGTGGTGACGTCTCACCACCGGCACGCTCCGACCACGAGCCGCCCAAACAAGGCCACGAACACAGCACGGACGCACGGCGCGCAGGGCGAGTAGCTCAGGCCCGCATCCTCGCCGAAGGCAAAGATGACGACCTCGCTCCTAGAACAAGCCAAAAGCTCATCGCGGCGGCCGCGCTACTCCGAGCCATGCCGGAAGCAGCTACCCCCGAGGGGCGGAAGCTGCATCTCGAGGCCCAAAAGTTGGTTGAGAACGCCGCCCGACAGCAGGCCGAGAGCTCAGCCTCCCGCCTTCGACGCTCATCAGCCTCGAAGGGCGAACGAGGAGGGGAGTCATCGGTGCGCTCACCCCGGCCTAACGGCAGGGCACGAGCACAGTCCCGGGGCAACTCCCACCGGGATATGGCGCGACGCCACGCCAGCGAACCACGGGCACCCGAAGCAGGAACACTTCCAGCGAGGGTACCCGCGAGGTCACGCCTCCGCGACACCAGAGGCGCGATCGATGATGGCGATGCTCGCAACACGCTGAATCAAATAAGGCAGCGAGAGGGAGCCTGGACCCACCAACGTGGGCGCACCGACGTTGAGTGGAACCGGGATGCGGCCCCGAAGCCAGCAGGAACACGGGTGTTTAGCCACAACATCCGCACTGCTCCAATTCCCCCCCGTTTCCGACAGCCTACCACCATCACCAAATACTCTGGGGAAACGGACCCCAGGGTATGGCTGAACGACTACCGCCTAGCATGCCAGCTCGGCGGCGTCACGGATGACGCCATGATCATCCGCAATCTGCCACTCCACCTGGCAGATTCCGCGCGGACATGGCTCGAGCATCTGCCCCCCAATCGGATCCACGACTGGAACGACCTGGTCGAGACCTTCGTGGGGAATTTCCAGGGCACCTACGTGCGCCCCGGGAACATGTGGGATCTTCGAGGGTGCAACCAAAAGCCCGGCGAATCCCTGAGGGATTTCATCCGGCGCTTCTCCAAGCGCTGCACCGAGCTGCCCAACATCACCGACACTCAGATCATCCACTTCTTCCTCGAGAGCACCACTAGCTACAACCTAATATGCAAGTTGGGGAGGGACCCTCCCCCCTACGCAAACCGGCTATTGGAGGTAGCCTCCAAATACGCTTCGGGGGAGGAGGCGGCGAACGCCATCTTCAACGGCAAGAAGGGAAAGCGCCCCGAAGAGACGCCCGCGGAGGGCAGTAAGCCAAGGAAGCCCTCGAGGAAGTAAAATCAAGGCAATAAGGGAAAGAAGTATCGAACCCCTCGTGAGAAAGGCAACAACGGCGAACGAAGTCCCCGCATTGGACCCCAGCCACAAGGGGCCTCGAGGCCTTCCATGTGGAGGAGAGTCTTTGATGCCGACGACGCGTTCTTCAGCATGGGACGACCCACCGCCGACGGAAATCCTCGCGAACGCCTGCGACATCCAACAGCTAAGTTGCTTATGCCCCTAGAGCGGATTCAGCCCCTCGAACCCTTTTTTACATACTTTCGATTGTACAAACTCTTGATTAAGTATTTGGCTTAGCTCTCGCAAGTGTGAACGAATCAAGTGGACTCGAGTCCACTCATACTTGAGTGAGGGTTGGTCCTACCCTCGCTAGGACCATCCCTCCCTTCGGGGGCTACAATGGGGACGAACCCCCGAAAAAGTCAATACTTTTACGAAATTCTTGTGATATCTCGAGCGTATCGCCAAGTGCTCTTTTGCAACCCTCGAAGGGAAGACACTAGGCGTGAAACGGACAAGGGCAGGGTCGCCTGAGCCGAGTGCTCGCCTACGCCTTGAGGCTATGGCAGCACCTCACTTCCCTCCGTCTAAGTCATTCACGTACGATCGATCCTAGTGGCGACTTCCTTTCAAGGCGCATGCATTGGACACAACGTGCATCGCAGAGATACCGCTTGAAAATAAAACTCGTTTAACGATACAAACGATGTTTAACGAAAATAAGTAGGATGTATGAAAACAAACGAATTGTTCTTACATCAGGAAACGCAAGTCTCTAAACTACTATTTATACTCGGGCTCGATGTCTCGAGGGTTTCAGGGTCCGCTTCCACCATCAAGGTCGTCCCAGCCGCCGCCATCTTCGCCCGGGAAAGGACGCTCTTCCGCCGTCGGGGCAGTCGTGCGGTCACTTCGCCCATGCCACGCCTGAAAAGGCGCGCACACTCCCCCACGAAGTCGCAGTAACTGCCCTAACGGTCATCATGACCCCGCACGAAGAGGGGGAAGGCACATTCAACACACCAACCCTTGAAAGGGCGGCCTTCGTTCTATTGATCAGGGGTTCGAACTCTGGACCTCCGAAGGGTTTCGACAGGGGCCCCAGATCAACCGAGTCAGGGATAATCGACGGTACCCTCGAAGCTCGAGCGCTCGATGAAACCAATCGATTATGTTCGAGGCCAGGCAAAGTGCCTAAATCGAGGGACCCCTCGAGGGGGAGCATCGAGCCCTCGACCTCTATCGAATGAGGTCGAGTCCCATCTAGCATACCTTTGCGAAAAGCTTTTACGGGCGTGTCCTATGACCACGAGCCTACCCTCATCGAACGGGCCATGGACGTCCGCTCGAACTACCCGCTATCAGCTCACCCAGGCATCCGTGGCTCGATCCCAATCGTGGGAAGCATGGATCGTCTCCTCCTCAGTCCCTCGAAAGGGACCCCGAGGAACGAAGAAAACTTTGGGACATCTCGAGCCAGACGAGGCTCGGGGGCTCCTAGTGCTGTGGACAAACCCACACGACCGCGTTCCTCCCCACATCGGCCACGACTCCCACGTGGAGGGAACGCTCAAGGCTTCCCCCTCGAAGGGAGGAAGTCATCGTTCTACTGATCAGGGGTTCGAACCTTGGACCTTCGAAGGGTTTCGACAAGGGCCCCAGATCAACCGAGTCAGGGATAATCGACGGTACCCTCGAACCTCGAACGCTCGGGGAAACCAACCGATTATGTTTGAGGCCAGGCAAAGTGCCTAGATCGAGGGACCCCTCGAGGGGGAGCATCGAGCCCTCGACCTCTATCGAATGAGGTCGAGTCCCGTCTAGCATACTTTTGCGAAAAGCTTCTACGGGCGTGTCCTATGACCGCGAGCCTACCCTTATCGAACGGGGCATGGACGTCCGCTCGAACCACCCGTTACCAGCTCAACCAGGCACCCATGGCTCGATCCCATCGAGGGAAACACGGGTCGCCTCCTCCTCACCCCCCTCGAACAGGAAGCACGAGGTACGAAGAAAGCTTGAAATCCCCCCTACCTCAGGCGTAGTGGACGAACCCACACCCGAGGAAGCAACGAATGCTCTGCACATCAGGTTGAGACCTTGGGAGAGTATCAACCACTCTCCCAAGGCCTCGGGGGCTACACCTGCGGGTGCGCTAGCGCGCCCCCACGGATTCCCAGAATTCGCCAAGATACAAAAGCCTCGAAGGCCTCGGCGAACAACCAACCTTCGCAGGATTGAACCTCATTCCTGCGAAGGCTCGGGGGCTACTGTCGGGTACCTACAAAAGGGGTACCCCAATCTAGGCCCAAAACTACTTGGCATCAAGGCCCACAACGATGTTGACCTGGCTCAACAGCCCAGCAAAGGCCCGCCATCGCTACGAGTCCTCGGCCCCCATCCAGCTCGAGGTAGACGATCACCCTCGAGCGGGTGGTTTCCGTCTCGTTCGAGGCTCGGCAGCCTCGAGGGCGACCCCTACCCTCGAGCGGGTAGTTTCCGTCTCGTTCGAGGCTTGGCGAACTCGAGCTTGCGATCCAAGCTCGAGTCGGCCTCGCCGGGAACAGCGCCCGGGACTCCGCAACCCATCAGAGTCATCATGACACGGTCAAAAAGCAGGGATCACTGCTCCACGCCATCACCTACTCTCCGGAGAAGACATCGGTCAAATCCACTTGCAACAGGGGACGTCTGAGCGCCATGCTGCACGGCCAGACCTAACCCTGCCAGCAGCACTGTGCCAACCACTCCTTTAACTTTACCCCCCGCCAGACGCACTGCTACCCTCGAAGGCGAGCTCGAAAGCAACCTCGAAGGAGACCATGGAACGCCGTACGCAAGTTGCCACCCTCGACGCCGTGAACCGTCACGAGAAGGAAGGACGATACGTCAGCTCCTGCCATGTCGTCAGCGGAGTTGGAAGGCGCGATTCCCGCTCGCACAGTGCACGGCATGGACAGACAGTGCACTTAGCGACAAACACATGTACTCGCACCCCGCCCCCTTGGTCTATAAAAGGGGAGGGAAAGCCCATGCAAGGGGCAAGGAGAACAAGAACACGGACACAGGCACGACCACAACGAGTGACTCACAAGTTCACCCACACACACACCATAGCCCGGGACTTAGGAGCTCATCTCCTTCTCCCATCTTGCTTGTAAACCCCTACTACGAGCAACACGCAACCCGGTGCCTTGCACCGCTGCTGGACGTACGGCCCCGTGGCCGGAACCAGGATAAACCCCTTGCCTCTCACTCTCGCCATCAGGGAAACGAGTGGTTAGCACCGCAATCACTCGTTGGTGCCGGTGCGACCAAATCAGGCACCGAC
>RLG_Elodie-19-Dexi_07B
GCTGACACCGGATTTTAACCGGTCACATCGGTGCCAAAAGTGAAGCAGAGGCACAGAATCGGAATGGGAGTCTGGGAAATGGAGCAAATCAAATCGGAATCGGAGTCCGAGAGGACGAGCAGTTTGAATCAGAGTCAGAGTCCGATGAGAGTCAAAATCGGAGAAGAGGATGATGACGTGGAGGAGTCCTGGAAGGTTACCAGGTTAAGCTTATAGAAGGACCGAAATAAAGAGTCGGTTATTTTTATAGAGTTTGAGTCGTAAACGGTTGTAAGAAAGTCCTTTTCTTTTGCGTCAAGTAAGTTTGTCGTATACGTTTAGGAGTCATAGTTATCAGGGTATAAATATCGACCCTGCGTGGTCATAGAAGTCTGTACACACCAACATCAAACAAATCTTTATACTTTTTCGCATCTTACATACATTTGTCGGTGACTTCGTCTTTCTTTTTCACGAGTTCTTTTGGGCACGTCGAGGGTGATCAGATCTCAAGGCTTGCCTGTAAGTCCCGTATTACTGAGTAAGATCCAAGCTTTAGCATCCGGCGTATCGCTGTTGCTTCGTTTGGAATTATTCGACAGTTATCGAGTAAATATCTAAGCTTTAGTATCTGGCGTGTTACTTCGTTTAGGTTTTATTCAACCCTTATCCAGCTTAGAATAAGCTTTGATCGGCTGTTATTTATACTTCGTTATCGGATTTGATATAGCCGTTTAGATCTATTCTAACTGTTGCTCTGCTTAGCTTGTTAGGTTTCGTTTTAGTAATCTTACTTTGCTTTGCATCGGAATCGGCTGATCTAGCCGTTTCATTATTGTAGATCGGAATCTAGTGCCGATCTGGTCTTCATCGCTAAATCGGAAACCTAGCCGATTTCGTTGTAATACTAATGTTCGATTTTCCTTGTCAATGAACAGGTCAGATTGACTGGCACGCCCTGCTTCATCGTTCACAGTCGATTTCGTGTGCTAGCACGTGAAGGTCTTTCCCGATTTTTGCGTCAACACACTTTTGGCATGGCCGGTGGGACAAAACAACTTCAATCATGTCAAAGAAGGAAGGTGGTTGTTTTGACGTTGGGAATCAGAATGTCATTGAGACTACTAAAGAAGATCTTAATGATGAACAGAAGGCTGACGTGGCAAGAGTAGTCGAAGAGTTTGAACTTTTATGCTTAAAGGCATTCAGTACTACCAAACAAGGCCAAGCTATCAAGAAAACTGATTTTCCATTACCTCGTGAAGTCAAAATAGCTGAAACACCTGGAAAGCTAAATGAGATAATAAATGAAGAAGTCCATCATGCTTTTGCAAATCAAGGTAAAGTGTTGGGTAATGAGTTACATAATCAAGTGGTTCGCTCATTGCATGTTGGTGATATTCAATTTAAAGGCCCAGCATATCAGCAACTTCCTCCATTTGAAGTTGATACCTCAGCAAAGGATGTTCAGGCAAGGGCTGCAAAAAAATGCATTTTCTCAGGTGTACAATGGTACTATATCCGATCAGCCGATCGGACAGACGCAATCGGCATCAAGGCCGATTATGCAAGGAAGTTTTCCAGCAACAACATCATTTGCCATGCCTCAAATTTAGACTCCACCAAACAGATCAGCAGTCTTAACCACATCATCGCCAATAGCATCGGCGTCAAAGGGAACAGACTTTTTCAAGGGATATGATCCTAATACTGGGTTGGGAATGCTCCTGAATATTTTGTGACCTCTCCTAAATCAAATCAGAAGACTCAACCTGAAGGGCCAAAGATGGTCTGGGTACCGCATACTGATGGGATTAATTGGGTTTTAATTGATGAGAAGGGAATCGTACGCCAAGTGTGGACTCCAAGACTAGAATCGGCAAAAGCACCCAATATGAATATGCCAAATCAGTCAGATACACATGGTACTATGATAGTTATGGAGGTTTATCGCAATACCCAACATCAAGGTCAGGGCCAGATATCCAATCAAAATACGTCTTCAGGACATACGATTGGTCAGCCAGAGCCATCTAGGCAAAATGAATCGGCACCAAAGGGATATGCAAGGCCGATTCAGCCAAGTCAAGAGGTAGAGAGAGTGTGTCAACCAGCACAAGAAATAGCACAGGGAGCAAATCAAGTGGATTGGGCACCTCAAATTGCTGAAATTATGCAAAATCAGTTTGGATTATAACCAAAGACTCAACATGTGATGTATTGAACTCCCTATCCACCTGCTTATGATTCGCTACCTTATCCTCATCGTTACATGATCCTTGATTTTACTAAGTTTTCTCGTAATGATGATATCTCCACCATTGGGCATGTCAATAGATTTCTTGTGCAATGTGGAGAGGCTACTGCTACTGATGCGTTAAGGGTCCGATTATTTTCAAGTTCTCTATATGGACCAGCTTTTTCATGGTTTATGACATTACCAGCAAATTCAATTATCTACTGGTCTGACCTAGAAAAGCAATTTCACCAGTATTTCTTTGCTGGTGTTCAAGAGAAGACCATCACTGATTTGACAAGCTTGAAGCAAAGGAATGATGAATCGGTAGCAAACTTCATTCAGAGAATCAGGGAGACGAAAAATAGATCCTATGGGTTGAACCTGACAGATATCCAATTGGCACTGTTGGCATTTGATGGTTTACTTCCTTATTTTAAGGAAAAGTATGATTCTCAGGATGTCAAGGTGAATCGGGTGTATGAACAAAAGCGACCTTATCATAAGAAGATAAATTACCTTGGGTATAGTTCCGATTCCGATTCCGATGAAGATAAAGAAATCGGCTTGGCAGAATGGGTAAAAAATAAGAAGCCGATTGCTTGTCCATTCGGTAAGAAAGAACCAGAAAGATTTAGTTTTAATGTTACCAAGGCCAATAAGATTTTTGATCTGCTACTTGAAGAAGGAATGATCAAATTATTGGCCAATCATAGTCTTCCATCTGCAGAGGAGCTCAAGAAGATGATATATTGCAAATGGCACAATGCTACTTCTCATAATACGGATTGCAAAGTTTTCAGAAACCAAATCCAATCGGCAATCGAGCAAGGGAAGTTGCAATTTGAGATTCCTTCTAAACCAGTCAAGCCGATGAAGGTTGATGGACATCCTTTCCCAGTAAATATGGTAGAGCCAGCTAAGGGAAACGCTTTACAGACAAAGCTTCTGACATCAGAATCTGCAAAAGAAAAAGGAGCTGTTGATCCTAGAGTGCAAATTTCTGCTTCTGATTTAAAAGATAAAGGAAAGATGGAAAAGAATGACCATCCCAGAAACCCTCAAAGACATGTTACTTCTCAAGGGTTGACCAAGAAATATCAACGTCAGCAAGAGAGAACAAGGCAGCAAGAGGAAAGGATGTATCGGCATAAGGATCATTGGAGATGTCCTTTTTTCGTTTACTGCTGGGAAGAAGGCATCAAGCTACCATCTCCAGATGATTGCTCAGAGTGCAATGGAGGCTATGGAAGAGATAGGTCATTCAAAAGGCCCCGATTTGAAGATAGGGAGCATCGGCCGATTATTCGGGATAGGGATGAAGAGTATCGGCGTACTCCAGTTCGTGAAAGAATCGAAGGCAGGCAGAGTGTATATGATCGGTTGGGAAATAGACCGATTATGAGCAGAGAGCTGGAAGAGCATGCTAATAATTTGGTTTGTGATGAAGAGCATTTACCAAATCGGGATCGGAATATTCATCGCGAAGCTAAATACCTCAACCAAGGTGGTGCCCAGATGGAGTTACGAAATCACAGAAAAGGAGGTTACAAAGGCTCTGATTTGATGAAATTCAAGAAGAAAAGTCAAGCCAGCTTTTGAGGAACAAGAAGGTGTCATCTAAAGTATGGCGTCCTAAACAACGTGATCAAGATGATAATGCGGCCGATGTTAACATGGTTTTCATGTTGCCAAGGGAATTCATGGCATCGGCTAGTGATGAAAAAAATTCTGAGATTGAAGAAGCAATGGCTCAATTGAATTTAGAACCAATGCAAGCAACTTTTGAGAAACCAGAAGAAAAAGAACGTGTTCACTTGAAGCCTTTGTTTCTGAAGGGACATGTTGATGGTAAGTCAATGACCAAGATGATGGTTGATGGGGGAGCGGCTGTTAATCTGATGCCATATGCCGTTTTTCGCAAAATCGGCAAAAGTGAAGATGATCTGATCAAAACGGATATGATGCTGAAAGATTATGAAGGGAAGATTTCTCCGGCTCGGGGGGCATTATGCGTGGAGTTGACTATTTGAAGTAAGACTTTGCCTACTACTTTCTTCATAGTCAATGGCAAAGGATCATATAACCTCTTGCTGGGGAGAGATTGGATCCATGCTAATTGCTGCATTCCATCAACAATGCATCAATGTTTGGTTCAATGGATTAAGGATACGGTAGAAATTGTCAAAGCAGATGCGTCATATAGCATAGCCATTGCAGAAGCGCAGCCATGGAATTATGAGCAAGTAATGTGTATATCGGGAAGAGCTTTGCATACTGAATTCCTCAGAGTGGCCCATTTCGGTCTACAGCCGATCCAAGCAGTCGGCTCAGAAGAATCGTCTTGATGGATGAGTTTCTTCAAGAAGATGAAGGGAAGTTAGGATATGGCTTCACGTCGGCCGATGTACTAGAGAAAATAGATTTAGGAGATGGTGATAGACCAAGGCCGACGTTTATCAGTGCAAAATTAGATCCTGAGTATAAAAAAGAATTGATTTCTTTATTAAGAGAGTTTAAAGATTGTTTCGCTTGGAAATACTATGAAATGCCTGGTCTAGACCGATCTATTGTTGAACATCGGTTGCCTATAAAGCCAGGATATCGGCCATATCAGCAAGATTCTCGACGATGTGATCCTAAAATATTACCTGACATAAAGGCCGAGATTACTAAGTTGATTGAAGCAAAATTTATTAGGCAATGCCGATATGCTGAGTGGATTTCTAATGTGGTTCCTGTATATAAAAAGAATGGGAAATTACGTGTTTGCATTGATTTCAGGAATCTTAATAAGGCGACTCGATGGATGGATATCCGATGCCTATTGCAGATTTATTGGTTGATGCTGCAGCACGGCACAAAGTCATAAGCTTCATGGACGGTAATGCTGGTTATAATCAGATTTTTATGGTAAAGAAGATATTCATAAAACTGCTTTTCGATGTCCGGGGCATGTTGGTTTATATGAATGGGTAGTCATGACTTTTGGCTTGAAAAATGCTGGAGCTACATATCAACGTGCTATGAATTATATTTTCCATAAGCTTATCGGCAAGATTGTTGAAATTTATATTGATGATGTGGTGATTAAATCAGAAAGCTATAGACAACTTTTAGCCGATTTACGCAAGACTCTGGAGTGCACAAGAAGACATGGCTTAAAGATGAATCCGATGAAGTGTGCATTTGGGGTTTCTGCTGGTCAATTTCTGGGATTTATGGTTCATGAAAGAGGAATTGAGATCAGTCAAACTCTGATAGGTTCCATCAATAAGATTGTTGCTCCGGAAAATAAGACTAAACTTCAATCATTAATCGGCAAGATTAATTTCATTAGGAGATTTATTTCTAATCTCTCTGGGAGGATTAAGCCGTTTACACCTTTATTGAAATTGAAGGCCGATCAGGAGTTTGTCTGGGGAAAGGAGCAGGAAGAGGCTTTGGAACAAATTAAGAGATATTTGGTGTCTCCTCCTGTTTTAGTTCCTCCTCACAAAGATAAGCCGTTCAAATTATATTTATTGGCTGATATTTCTTCTATCGGATCGGCCCTTATTCAAGAGTTTGAAGGAAAAGAGCGTGTTATCTACTTTGTGAGTAGAAGGCTTTTGGATGCAGAGACAAGGTATTCTCCGGTTGAAAAGTTATGATTATGTCTATACTTTTCCTTTACCAAGCTCAGACATTATTTGCTATCGGCTGAATGTGTAGTTGTTAGTAAGGATGATGTCATAAAATACATGCTGTCATTGCCGACTTTAAATGGTAGAATCGGAAAGTGGATTTTGGCTCTTTTAGAGTTTGATTTACGTTTTGAATCATTGAAAGCAGTCAAAGGACAAGTGCTGGCAGATTTTGTCACTCATCATTATGGTCCAGAAATTGGGTTAGTAGAATTTGCTCTCTGGACTTTGTTTTTTGATGGATCTTCTTGTGGAGTTGGCTCTAGAATCGGAATTGTGTTGATCTCGCCTCGGGGGGCAAGCTTTGAATTCTATTTTCCGATTGAGAAAAGAAGCTACCAATAATCAAGCAGAATATCGGGCTGTTCTTAAAGGTGTCAAACTACTCAAAGAGATCAAGGCCGATGCTATTGAAATATTTGGAGATTCTCTGTTGGTAGTAAAGTAATTGACGGGTGAATATGAATGCAATGATGATATTTTAAGGATATATCATGATGAATGTCTCTAGTTGTTAAAAGAATTCAGGCTTGTTAAGATTGAGCATATTCCCAAATGTCATAATGAAGAGGCTAACCGATTGGCTCAAGGAGCGTCTAGTTATCGTCCTATCAGAGAAATTTCAAGCTTGGAGTTAGAAGATTCCGATTGGAGAAAAAAGATTTATGAATATTTGAAAGATCCATCGAAAAAAGTTGAAAGGAAAATAAGGATTCAGGCCGTGAAATATGTTATACTCGAAAATGATCTTTATTATTGGACGATTGATGGAGTCCTTCTCAAATATATTGGATCGGAGGAAGCTAAGGTATTAATGGGAGAAATTCATGAAGGAGTATGTGGGGCACATCAATCGGCTTTCAAGATGAAGTGGATGATCAGGAGGAATGGATATTTTTGGCCTACAATTCTTGAAGATTGTTTCAAATATTACAAAGGATGTCAGGACTGTCAGCGATTTGGGAATGTTCAAAGGGCTCGCATCTGCTATGAATCCGATTTTAAAGCATTGGCCTTTTCAAGGATGGGGAATTGATTTAATCGGACAGATTAACCCTGCATCGAGTAAAGGACATAAGTTTGTGTTAGTGGCGACTGATTACTTCACTAAATGGGTTGAAGCAATTCTTTTGAAGATTGTGTCTTCAGCTAATATGGTGGATTTTGTTAAAGAGCATATTATCTATCGGTTCGGTATTCCTCAAACAATTACAACCGATCAGGGAACTATATTCACTTCAGGGGAATTTGGAGAGTTTGCTGAAAGCATGGGGATCAAAATATTGAATTGTTCTCCTTATTATGCTCAGGCTAATGGTCAGGCAGAAGCCTCTAACAAAAGCATGATCAAATTAATAAAGAGAAAGATTGATGAATTTCCCAGAAGATGGCATGCAGTGCTCCATGAGGCGTTATGGTCATATCGGATGGCTTGTCACGGTGCGATTAAAATGTCACCTTATCGATTGGTTTATGGACATGAAGCTATGTTGCCCTGGGAGTTGAAAATCGGCTCTAGACGTGTTGAGTTTCAAAATAAGTTGACGGCCGATGAATATTCGATTATTATGAAGGATAAGTTGGAAGATTTGACTCAATACCGTTTGAAAGCCCTTGAGAATCTAGAGGCTAATAAGGAGTGTATTGCTAGATGGTATAACAAGAAGGTCAAAGTTAAGGAATTTTCTCAGGGAGAATTGGTGTGGAAGCTAATTTTGCCGATTGGGTCTAAAGATTCTAAATTCGATAAATGGTCTCCGACTTGGGAAGGTCCGTATCGAATAAATCGGTGTGCTCCAGGCAATGCGTATATATTGGAGACTTTAGAAGGAGAAGAATTTCCTCGAGCTTTGGATGGAAAATACTTGAAAAAATATTATCCCAGTATTTGGGTTGATGCATGAGCCGATTTTTGAGAAGAATCGGAAAAGATCATAGCCGATACAAAGTATCGCCTTTAGCAGAAAAAATAAGTGAAAGTAGTGCATGCAAATTAGAAAATTACATCTCCAAGGATACATGGCCGATGCGTTATGCATCGCCCTTAGGGCAAAAATATAAATCATTACAGAGTGTTCAGAAAGTTCTGGATTGACTGAATGGCTTGCATGCGGGATTCATGGTGCTCATGGTTCTCTATGATTTGATTTCTAGAATCGATAGAAATATGAATCTGGCTAATGTTGGCTTCAGACCTGGATATAGACTGATTGATTGTGTTAATCTCTCTCCAAAGTCAATCCCTTCTGCTCTATAGGTGGATGAGACGGGATTGTTCTCTGTTCAAGGTGTCCTCGAGGTTATGAATTTGGCGTTGAATCCTGGATATATCATTGCCTGGAGATTCTTGACCATGGATGAAAGAAGACACCGAGGTAAGACCTTCAGGAAGTAAGTTCATAATCTCATATTTGTGGGTAGCCAAGAAAAGCCGATGGTTTGAAGAAAGGGGAGCGCCAGATTGAAGCTGAGTGATGATGAGCTCCAGTGTTTGTTGAACCTGAAAGTTGGAAAGATTAGTTTGCTTTAATCAATAGCAAAGTGAAGAAAGAGAACTATTCTGTACCTCATTGGATGAAGATGCCATGTTTGAATAGCAAGAAAAGCGATATGATGGATTCTGTGTATGGTTTTATTTATAGGCAAAAGGATCTACCTACTCGATTCAGAGCATTCAATTTTTGGTATAAATGAGTGCAAGGACCAATGCATTTTGGTCAAAAGTTGCTATTTTCAGAAGATTCGCTGTAAAAGCTGATCGTGTTGATTAAAGGTAATGAAGACGCTCCAGACTTGGCAGAAATTGGTCAAAAGATGAGTCAAAGATTTACACATGCAGAATAGTATACCCACCTCAATAATGTGTTACAAAAGATGCCACTGGCAAAGTTTTACAACGACCCAAGGAAATCTTGGATTGCTTTGATCGCACGTAGGCGAATAGCATCTACATCGGAAATTGCTTTTCGATCGTCATCGGCCGAACCCTCAATCGGCTTCAGATTCTTCTTGAGATGATCAACCTTCTGCATGAGAGTTTGCTTGTTTTGTTCAAAGGTTGTCAAAGTCCCAGGGATTTGCAGAAGATTGGCATTTACGACCTTCAGCTCTGCGTCAATCTTGGCTATTGCTTGCATATGGGCTTCACGCTGAGATTCCAAATCGGATTTAGTCTTTTCTAGAGCTTCTTGAGTTTGCTTTATATGTCCGATTTGGGTTGCTATGCCTTTAATGTCCGATTCAATTTGCTCTTGATCCTTGGAGGATTTCTCGAATTCAGCTCGATCCGATAGTCTTTTCTGGGCCTTTACAACTTGGAAGTAGTTGAACTCTATGAAGGCGACTGGGAAGAGAGCTTCTTCAACTGACTCAGGTATTTGGCCTTGCAAATGTTTGAAAACTGATCGGACAGGATCAGCGTTCTTCACAAGTTGTCCGATTTTGGTGTTCAAAAGACTTAGCATTTCTTCAAGATGGAGCTTGATCGGATCGGAGCTTAGAGCTGATTCTGCTGTGGAGGGACCGACATGTTCTGCTGCAAGAGCACTGGGAGTTGGAGAATCTTGTGCCTAAGAGGGAAAAGCAAATATCGGATGTTAGCTTCTCTTGTTTGAAAAGGGAAAACGAAGAGAGAAGGGATTACCTTCTTCAAATTGACTTCATCAAACTGGGATGGTTGAGAAGTGGGAAGGCCGATTGCAGTTCCGATCGAAGCGATTGTCGTTCGTCCCTAAGTATAAAAATTCAGATATGAAGAATGGAATGAATCAACTTTCACAATAGCAAGGACATAATAAACGTTCTTACGATGGATTCTTGGGCCGATTCTGAGGCTTGGATTGTTGATCCTGGTTGAACAGAGATCGACGGAAGAATCGGCGGTGAAGACAAGGTTGGAGCAGTTTCCGTTTGATCTGATTGTGCATGAGATGCGATCTAGTGATATGCCTGTATATCCATTAGCTCAAAAAGCGAAAGAATTGCAACAAATCGGAAATAGTTTTACCTGTTCCGGTGCAGTTATGTCCGACGGGTTTTCTTGAATCGGATTTGATGTGCCTGTCTTAGGAATTAATGGGCCGCCAGTGTCCGAGCGTATTTTTGAAATACGTCGTGCTGCTTCTGAAGCTGAAATCTTTCGAGCAACTTTAGGAATCTTCCTTGAAGTTGTTTTTGTTAATAAGCTGGCGTTTTTCCCCGATTCTTGGAGATACGGCTGGTGACTCCGATGGCTTGACTTCTTCTTGGCTAGCCATAGAGGAAGAAGTTTCTTGGGTCTTTTTCTTCGGCCTTTTGGAGGAGCTGGTGCCTTGTTGCTTGGTTGGGAGAGCACTCTTGGCCAATTTCTTATTCCGACCAGTAATGATATCCATCACAGACGGGCTGGAGTTTCCGATATGAGGATGGTCTGAAGAAGGCATATATACGATCGGATGGCCGCTGTTGCTGACAGAAGGAGGGTTAATGGCCACATCCTGCAATTGAAAAAAGGATTAGGTTTAAAATAATCAATGATTGAAAAGGCAATTAAAGTTGGAAATTTTTACCTAGTCACTGGTTTCGAAGTCGGGGTTGAGAAGCAGACAGTAGTCTTGAGCGGGTCGACAGAAGAGGTGATTCCTCCATTCTTGCCACCAAGTTTTGAATGAAGCTATGGTGAAGCTAGAGAATCTCCAAGACGATAGATCTATGGCCTCTTGAGAAGGTGACAAGTTTTTCAATCTCTCATACGCCAGGCTTGAAGGGATTATTTCCCTAGGCTTCACCAAGTTGGCTATATACATAGAAATCGGCCCTTGGCCGAATCCGAGTTGACGGGCAGCTATTGCTGGATGATAGTACACGAAGGATTGATTCTTCTTTCCCAAGAAGACATCGGCTGGAAGTATCTGAGGAGTGATAATCTCTTTGAAGATTTTTTGACAGTCGACATCTGTGCCGATGTTGTCAAATCGGAATTAAGTTGGAAGTTCAAAATGGTCTTCAGGATCATCGTATACATACCAAGGCATGGAATCTTCTTTGAGACCATTATAGAAACCCCTGAAGTACTCAGCAGTGCGAGTAGAAGGGAGCCGATCGCCAGCAAAACTCGAGGCAGCTTCGCCAAAAGACATGCAGCGTCGTTCATCAGGATCTGCCTCATTTAATAGATCTGTCGGGAATACTTTGCTGGTCACAGAGTCGTTCACCCGTTTTTGCATGTGCATATTCAGCCAAAGGTTGATAAACCACCAAGGACCTCCAAGATGTCCGATCTGTTGCCTAGTTCTGAGTCGGATAGATACTTCATGAAGAAGTCTATACACTGATCCGAGGAGATGTTTTCCGAATGGGAAGTTGTTCCCTGAAGCTAAGTGTTCAGCCAATCGGAGATAATGAATTGCTGGGCCTACTGTTTTGCCACAGAAGACGAAATGCTCCAGCCACATGTTTAGGAAAGTTGAATGCTCTCGTGCATCTACTGTTCCTGACGTCTTTGAATATTTCTCACTATATCCTTTCCAACCTCCTATTTGCTTGGTATCAATTTTATGAGTGGCTCTAGATGAATGCTGGAAGGTGGTGTCCGATGCCGATATATTTAAGCCTGTGAGCATCAGTACATCGGCTAGTGTGGGGGTCATCGGACCTTGACCAAAAAGGAAGGCATTCAGAGCGTCTGGCCAAAAGTAGCTGGCGGCGATTAGCATTGGTTCATTCCGATCCATATCAGCTAAAGAGAGAGCAATGCACTGGCGTAAATCATAAGACTCCCATTCATCTCCTTTGGATCTGGCAACCCTTTGGTAGCATGTTTTCCATCCAGCAGGGAGAGTTGGCCATGATCTAAAAGCGTTGTTCCACTCATGTCCTGAATCAAATGATTTGTAAGGGAGTCTTTGCGTCTCTTGGTTGATGAAATTAGTGGGATCTGGAGAACCTACTGGGCCTAGTATGGCAAGACCCAGCTTATCTGCTACCGGAATGATAATGCTGTTGCGGAGGGCCTAAAAGGAATGCATTGCTAATAAAGACAAGATCTATCAAGACAAAATAGATCTAGATCTGAGTACTGGATGAAGGATTACCTTAGGGATTTCTAAGAGGGATGCCATGGAAGAAGGTTGCTGAAGTCTTCGAGGGCTGATTCTTGCCGAAGGTTGCTTGCGCTCGATGATCTAAGGTTGGGGAGCAGAGAAAGACGAAGCGGCGGCGGCTGAGGGAAGAAGATGAATGAAGAAGACGAAGGGGTTAGCCTTTTATAGGTTTCGTTAAGGGTAAAAGGGGAAAGAGAAGATGTTTTGATCTAAAATGTTTGACTTAAAGGATAAGGATCAAATAGTTTCGAGTCAGAATCGGATTCTACCGCGAAACTAGGGGGCATGTGTTGACACCGGATTTTAACAGGTCACATCGGTGCCAGAAGTGAAGCAGAGGTACAGAATCGGAATCGGAGTCCGGGAAATGGAGCAGATCAAATCAGAATCGGAGTCCGAGAGGAAGAGCAGTTTGAATCAGAGTCAGAGTCCGATGAGAGTCAAAATCGGAGAAGAGGATGATGACGTGGAGGAGTCATGGAAGGTTACCAGGTTAAGGTTATAGAAGGACCGAAATAAAGAGTCGGTTATTTTTATAGAGTTTGAGTCATAAACGGTTGTAAGAAAGACCTTTTCTTTTGCGTCAAGTAAGTTTGTCGTATACGTTTAGGAGTCATAGTTATCAGGGTATAAATATCGACCCTGCGTGGTCATAGAAGTCTGTACACACCAACATCAAACAAACCTTTATACTTTTTCGCATCTTACATACATTTGTCGGCGACTTCGTCTTTCTTTTTCGCGAGTTCTTTTGGGCACGTCGAGGGTGGTCAGATCTCAAGGCTTGCCTGTAAGTCCCGTATTACTGAGTAAGATCCAAGCTTTAGCATCCGGCGTATCGCTGTTGCTTCATTTGGAATTATTCGACAGTTATCGAGTAAATATCTAAGCTTTAGTATCCGGCGTGTTACTTCGTTTAGGTTTTATTCAACCCTTATCCAGCTTAGAATAAGCTTTGATCGGCTGTTATTTATACTTCATTATCGGATTTGATATAGCCGTTTAGATCTATTCTAAGTGATGCTCTGCTTAGCTTGTTAGGTTACGTTTTAGTAATCTTACTCTGCTTTGCATCGGAATCGCCTGATCTAGCCGTTTCGTTATTGTAGATCGGAATCTAGTGCCGATCTGGTCTTCATCGCTAAATCGGAAACCCAGCCGATTTCACTGTAATACTAACGTCCGATTTTCCTTGTCAATCAACAGGTCAGATTGACTGGCACGCCCTGCTTCATCGGTCACAGCCGACATCGTGTGCTAGCACGTGAAGGTCTTTCCTGATTTTTGCGTCAACA
>RLG_Elodie-34-Dexi_02B
TGTTGACACCGGATTTTAACAGGTCACAACGGTGCCAAAAGTTGAAGCAAGAGATACGGAATCGGAATCGGAGTCCGGGAAATGAAGCTGATCAGATCGGAATCGGAGTCCGAGAGGAAGAGCAGTTTGAATCAGAGTCAGAGTGCGATGAGAGTCAAAATCGGAGAAAAGGATGATGATGTGGAGGAGTCCTGGGAAGTTACCAGGTTAAGCTTATAGAAGGACCGAAATAAAGAGTCGGTTATTTTAGAGTTTGTGTCGTAAACGGTTGTAAGAAAGATCTTTTCTTTTGCATCAAGTAAGTTTGCCGTATACGTTTAGGAGTCATAGTTATCAGGGTATAAGTATCGACCCTGCGTGGTCATAGAAGTCTGTACACACCAACATCAAATAAACCTTTACACTTTTTCGCATCTTACAAACATTTGTCGGCGACTTCGTCTTTCTTTTTTGCGAGTTCTTTTGGGCACGTCGAGGGTGATCAGATCTCAAGGCTTGCCTGTAAGTTCCGTATTACTGAGTAAGATCCAAGCTTTAGCAACCGGCGTATCGCTGTTGTTTCGTTTAGGATTATTCGACAGTTATCGAGTAAACGTCTAAGCTTTAGTATCTGGCGTATCGCTGTTACTTCGTTTAGGTTTTATTCAACTCTTATCCAGCTTAGAATAAGCTTTGATCGGCTGTTATTTATACTTCATCATCGGATCTAATATAGCTGTTTAGATCTATTCTAAGTGTTGCTATGCTTAGCTTGTTAGGTTACGTTTTAGTAATCTTACTCTGCTTTGCATCGGAATCGGCTGATCTAGCCGTTTCATTATTGTAGATCGGAATCTAGTGCCGATCTGGTCTTCATTGCTAAATCAGAAACCCAGCCGATTTCGCCGTAATACTAACGTCCGGTTTTCCTTGTCAATCAACAGGTCAGATTGACTGGCACGCCGTGCTTCATCGGTCACAGCCGATTTCGTGTGCTAGCACGTGAAGATGTTTCCCGATTTTTGCGTCAACACACTTTTGACACGCCCAGTGGGACCAAACAACTTCAATCATGTCAAAGAAAGAAGCTGGTCGTTTTGTCGTTGAGATTCAGAATGTCATTGATACTACTAAATAAGATCTTAGTGATGAACAAAAGGCTGACATGGCAAGAGCAGTTGAAGATTTTGAACTTTTATGCTTAAAGTCATTCAGTACTACTAAACGAGGCCTAGCTATCAAGAAAACAGAGTTTCCATTGCCTCGTGAAGTCAAGATAGCTGAGACACCTGGAATGATAAACGAGTTAATAAATGAAGCAGTCCATCATGCTTTTGCAAATCAAGGAAAAAGTTTTGGGTAATGAGTTACATAACCAAGTGATTCGCTCATTGCGTGAGGGTGATCTTCAATTTAAAGGTCCAGCATATCAAAACCTTCCTCCGTTTGAAGTTGATACCTCAGCAAAGGATGTTTAGGCAAGGGCTGCAAAGAATGCATTCTCTCAGGTGTTCAATGGCTCAACATCCGGTCAGCCGATCGGACAGACACAATCGACATCAAGGCCGATTATGCAAGGAGGTTTTCCAGCAACAACAGCAGTGACTATACCTCAGATTCATATTCCAACAAACAGCTCAGCAGTTTTTACTACATCATCGCCGATACCATCGGCGTCAAAGGGGACAGACTTTTTCAAGTGATATGATCCTAAAACTAGTTTGGGAATACCTCCTGAATATTTCGTGACCTCTCCTAGATCCAATCAGAAGACTCAAGCTGTGGAGCCAAAGATGGCCTGGGTACCGCATACTAATGGGATTAATTGGGTTTTAATTGATGAGAAGGGAATTGTACACCAAGTATGGACTCCAAGATTAGAATCGGTAAGAGCACCTAATATGAATATGCCAAATCAGCCAGAGCCACATGGTACTCCAACAGCTATAGAGGTTTATCGCAATACCCAACATCAAGTTCAGGTTCAGATGTCCAATCAAAATACATCTTCAGGCCATATGATTGGTCAGCCAGAACCATCCGGGCTGAATGAATCGGCACCAAAGGGATATGTGAGGCCGATTCAGCCAAATCAAGAGGTAGAGAAAGTGCGTCAACCAATACAAGAAACAGCACATGGAGCAAATCAAGTGGATTGGGCAACTCAAATTGCTGAAATTATGCAAAATCAGTTTGGATTTAAGCCCAAGACTCAACATGTGATATTTCTGGTGCAGTGTGGAGAGGCTGCTGCTACTGATGCATTAAGGGTCCGATTATTTTCAAGTTCTTTATCTGGACCGGCTTTTTCATGGTTTATGACATTACCAGCGAATTCAATTATCTACTGGTCTGACCTGGAAAAGCAATTTCATCAATATTTCTTTGCTGGTGTTCAAGAGAAGACCATTACTGATTTCACAAGCTTGAAGCAAAGGAATGATGAATCGGTAGCAAACTTCATTCAGAGAAGCAGGGAGACAAAAAATAGATGCTATGGATTGAACTTAACAGATATCCAATTGGCTCAGTTGGCATTTGATGGTTTACTTCCATATTTCAAATAAAAGTATGATTCTAAGGAGTTTGAAAGTTTGAGCCACATTGTGCAAAGGATGTCAAGGCATGAGAATCGGATGTATGAACAGAAACGACCTTATCATAAGAAGGTGAACTTTCTTGGGTATAGTTTCGATTCCGATTCCGATTCCAATGAAGATAAAGAATCGGCTTGGTAGAGTGGGTAAGAAATAAGAAGCCGATTGCTTGTCCATTTGGTAAGAAAGAACCAGAAAGATTTGACTTTGATGTTACCAAGGCTGATAAGATTTTTGATCTGCTACTTAAAGAATGAATGATCAAATTATCGGCCAATGATAGTCTTCCATCTGCAGAAGAACTCAAGAAGATGACATATTGCAAATGGCATAATGCTACTTCTCATAATACCAATGATTGCAAGGTTTTCAGAAATCAAATCCAATCGGCAATTGAACAAGGTAAATTGCAATTTGAGATTCCTTCTAAGCCAGTCAAGCCGATGAAGATTGATGGACATCCTTTCCCAGTGAATATGGTAGAGCCAGTTAAGGGAAATGCTTTGCAGACAAAGCTTTTGACATCGGAATCTGCAAAAGAAAAAGAAGCTGTTGATCCTAGAGTACAAATTTCTGCTTCCGATTTAAAGGATAAAGGAAAAGTGGAAAGGAATGATTATCCCAGAAACCTTCAAAGACATGTCACTTCTCAAGGGTTGATTAAGAAATATCAACGTCAGCAAGAAAGAACAAGGCAGCAAGAAGAAAGGATGTATCGACATGAGGATCATTGGAGATGTCCTTTTTTCATTTACTGCTGGGAAGAAGGAATCAAGTTACCATCTCTAGATGATTGCCTAGAGTGCAATGGAGGATATGGAAGAGATAGGCCATTCAAAAGGCCCCGATTTGAAGATGGGGAGCGTCGGCCGATTATTCGGGATAGGGATGAAGAGTATCGGCGTACTCCAGTTCATGAAAGAATCGGAGGCAGGCAGAGTGTATATGATCGTTTGGGAAATAGGCCGATTATGAGAAGAAAGCTAGAACAGCGTGCTAATAATTTAGTTTCTGATGAAGAGCCTTTTCCAAATCGGGATCGCGAAGTTAAAATACCTCAACCAAGGTGGTGCCCAGATGGAGTTAGGAAATCACAAAAAAGGAGGTTACAAAGGCTCTGATTTGATGAAATTCAAGAAGAAAAGTCGCGCCAGCTTTTGAGGAGCAAGAAGGTGTCATCTAAAGTATGACGTCCTAAACAACGTGATCAAGGCAATAATGCGGCCGATGTTAACATGGTTTTCATGCTACCAAGGGAATTCATGGCATTGGCTAGTGATGAAGAAAATTCTGAGATTGAAGAAGCAATGACTCAATTGAATTTAGAACCGATGCAAGCGACTTTTGAGAAACCAGAAGAAAAAGAACGTGTTCACTTGAAGCCTTTGTTTCTGAAGGGACATGTTGATGGTAGGCCAATGACCAAGATGATGGTTGATGGGGGAGCGGCTGTTAATCTGATGCCGTATGCCGTTTTTCGCAAAATCGGAAAAAGTGAAGATGATCTGATCAAAACGGATATGATGCTGAAAGATTATGAAGGGAAGATTTCTCCGGCTCGGGGGGCATTATGCGTGGAGTTGACTATTGGAAGTAAGACTTTGCCTACTACTTTCTTCATAGTCAATGGCAATGGATCATATAACCTCTTGCTAGGAGAGATTGGATCCATACTAATTGCTGCATTCCATCAACAATGCATCAATGTTTGGTTCAATGGATTGAGGATACAGTAGAAACTGTCAAAGCAGATGCGTGTAATGTGTATATCGGGAAGAGCTTTGGATACTGAATTCCTCAGAGTGGCCGATTTTGGTTTACAGCCGATCCAAGAAGTCGGCTCAGAAGAATCGTCCTGATGGATGAGTTTCTTCAAGAAGATGAAGGAAAATTAGGATATGGCTTCACGTCGGCCGATGTACTAGAGAAAATAGATTTAGGAGATGGTGATAAACCAAGGCCGACGTTTATTAGTGCAAAATTAGATCCTGAGTACAAGAGAGAATTGACTTCTTTATTAAGAGAGTTTAAAGATTGTTTTCCTTGGGAATACTATGATATGCCTGGTTTAGACCGATCTATTGTTGAACATCGGTTGCCTATAAAGCCAGGATATCGGCCATATCAACAAGATTCTCGACGATGTGATCCTAAGATATTACCTGATATAAAGGCCGAGATTACTAAGTTGATTGAAGCAAAATTCAGTAGGCAATGTCGATATGCTGAGTGGATTTCTAATGTGGTTCCTGTATATAAAAAGAATGGGAAATTGCGTGTTTGCATTGATTTCAGGAATCTTAATAAGGCGACTCCGATGGAAGGATATCCGATGCCTATTGCCGATTTATTGGTTGATGCTGCAGCAGGACACAAAGTCATAAGCTTCATGGACAGTAATGCTAGTTATAATCAGAGTTTTATGGCTAAAGAAGATATTCATAAAACTGCTTTTCGATGTCTAGGGCATGTTGGTTTATATGAATGGGTAGTCATGACTTTTGGCTTGAAAAATGCTGGAGCTACATATCAACGTGCTATGAATTATATTTTCCATGAGCTTATCGGCAAGATTGTTGAAATTTATATTGACGATGTGGTGGTTAAATCGGAAAGCTATAGACAACATTTAGCCGATTTATGCAAGACTTTGGAGTGCACAAGAAGACATGGCTTGAAATCCTATGAAGTGTGCATTTGGGGTTTCCGCTGGTCAATTCCTGGGATTTATGGTTCATGAAAGAGGGATTGAGATCAGTCAAACTCTGATAGGTTCTATCAATAAGATTGTTGCTCGGAAAATAAGACTAAACTTCAATCATTAATCGGCAAGATTAATTTCATTAGGAGATTTATTTTTAATCTCTCTGGGAGGATTAAGCCGTTTACACCTTTATTGAAGTTGAAGGCTGATCAGGAGTTTGTCTGGGGAAAAGAGTAGGAAGAAGCTTTAGAGCGAATTAAGAGATATTTGGTGTCTCCTCCAGTTTTAATTCCTCCTCAGAAAAATAAGCCGTTCAAATTATATTTATCGGCTGATGATTCTTCCATCGGATCGGCCCTGATTCAAGAGTTTGAAGGGAAAGAGCGTGTTATCTACTTTGTGAGTAGAAGGCTTTTGGATGCAGAGGCAAGTTATTCTCCGGTTGAAAAGTTATGCTTATGTCTATACTTTTCCTGTACCAAGCTCAGACATTATTTGCTATCAGCTGAATGTGTGGTTGTTAGTAAAGATGATGTCGTAAAATACATGCTGTCATTGCCGATTTTAAATGGTAGAATCGGAAAGTGGATTTTGGCTCTTTCAAAGTTTGATTTACGTTTTGAATCATTGAAAGCAGACAAAGGACAAGTGCTGGCCGATTTTGTTACTCATCATTGTGGTCCAGAAGTTAGGTTAGTGGAATTTGCTCCATGGACTTTGTTTTTTGATGGATCTTCTTGTGGAGTCGGCTCTGGAATCGGAATTGTGTTGACCTCGCCTCGGGGGACAAGCTTTGAATTTTCTTTTCCGATTGAGAAAGAAGCTACCAATAATCAAGCAGAATATCGGGCTGTTCTTAAAGGTATAAACTACTCAAGGAGATCAAAGCCAATGTTATTGAAATATTTGGAGATTCTCTATTGGTAGTAAAACAATTGATGGGTGAATATGAATGTAATGATGATATTTTGAGGATATATCATGATGAATGTCTCCAGTTGTTAAAAGAATTCAGGCTTGTTAAGATTGAGCATATTCCCAAGTGTCATAATGAAGAGGCTAACCGATTGGCTCAAGGAGCATCTGGTTATCGTCCGATTAGAGAAGTTTCAAGTCTGGAGTTAGAAGATTCCGATTGGAGAAAATGGATTTGTGAATATTTGAAAGATTCATCGAAGAAAGTTGAAAGAAAGATAAGGATTCAGGCAGTGAAGTATGTTATACTTGAAGATGATCTTTATTATCAGACGATTGATGGAGCCTTGCTCAGATGTGTTGGATCGGAGGAAGCTAAGGTATTAATGGGAGAAATCCATGAAGGGGTATGTGGAGCACATCAATCGGCCTTCAAAATGAAATTGATGATCAGGAGGAATGGATATTTTTGGCCTACAATTCTTGATGATTGTTTCAAATATTACAAGGGATGTCAGGAGTGTCAGCGATTTGGGAATGTTCAAAGGGCTCCGATTTTAAAACCTTGGCCTTTTCGAGGATGGGACATTGATTTAATCGGACAGATTAACCCTGCATCGAGTAAAGGACACAAATTTGTGTTAGTGGCAACTGATTATTTTACTAAATGGGTTGAAGCAATTCCTTTGAAGATTGTGTCGTCAGCTAATATGGTGGATTTTGTTAAAGAACATATTATCTATCGTTTGGTATTCCTCAAACAATTACAACCGATCAGGGAACTATGTTTACTTCAGGGGAATTTGGAGAGTTTGCTAAAAGCATGGGGATTAAAATATTGAATTCTTCTCCTTATTATGCCCAGGCTAATGGTCAAGCAGAAGCCTCCAATAAAAGCGTGATCAAGTGAATAAAAAGGAAGATTGATGAATTTCCCAGAAGGTGGCATGCAGTGCTCCATGAGGCGTTATGGTCATATCGGATGGCTTGTCATGGTGCGATTAAAATGTCACCATATCAATTAGTTTATGGACATGAGGCTATGTTGCCCTGGGAGTTGAAAATCAGCTCTAGACGTGTTGAGTTTCAAAATAAGTTGACGGCCGATGAATATTCTATTATTATGAAGGATAAGTTGGAAGATTTGACTCAATACCGTTTGAAAGCTCTTGAAAATTTAGAGTCTAATAAAGAGCGTATTGCCAGATGGTATAACAAGAAGGTAAAAGTTAAGGAATTTTCTCAAGGAGAATTGGTGTGGAAGCTTATTTTGCCGATTGGGTCTAAAGATTCTAAATTCGGTAAATGGTCTCCGACTTGGGAAGGTCTTTATCGAATAAATCAGTGTGCTCCAGGCAATGCGTATATTTTGGAGACTTTAGAAGGAGAAGAATTTCCTCGAGCTTTGAATGGAAAATACTTGAAAAAGTATTATCCCAGTATTTGGGTCGATGCATGAGCCGATTTTTGAAGAATCGGAAAAGATCATAGCCGATACAAAGTATCGCCTCTAGCAGAAAAAATAAATGAAAGTAGTACATTCGAATTGGAAAATTACATATCCAAAGATACATGGCCGATGCTTTATGCATCGCCCTTAGGGCAAAAATATAAAACATTACAGAGTATTCAGAAAGTTCTGAATTGACTGGATGGCTTTCATGCGGGATTCATGGTGCTCATGGTTCTCTATGATTTAATTCCTAGAATCAATAGAAGTGTGAATCTGTCTAATATTGGCTTCAGACCTGAATATAGACTGATTGATTGTGTTGATCTCCCTCAAAAGTCGATCCCTTCTGCTCTGTAGGTGGATGAGTCGGGATTGTTCTCTGTTCAGGGTGTCTTCGAGGTTATGAATTTGGCGTTGAATCCTGGATATGTCGTTGCCTGGAGATTCTTGGCCATGGATGAAAGAAGACACTGAGGTAAGACCTTCAGGAAGTAAGTTCATGATCTCATATTTGTTGGTGGCCAAGAAAAGCCGATGGTTTGAAGAAAGGGGAGCGCCAGATTGAAGTTGAGTGATGATGAACTCCAATGTCTGTTGAACCTGAAAGTTGGAAAAGTTAGTTTGCTTTATCAATAGCAAAGTGATGAAAGGGAACTTTTCTGTACCTCATTGGATGAAGATGCCATGTTTGAATAGCAAGAAGGGTGATATAATAGATTCAGCGTATAGCTCTATTTATAGGCGAAAGAATCTACCTACTCGATTCAGAGCATTCAATTTTTGATATAAATGAGCGCAAGGACCAATGCATTTTGGTCAAAAGATGCTATTTTCAGAAGATTTGCTGTATAAGCTGATCGTATTGATTAAAGGTAATAAAGACTCTTCAGATTCGGCAGGAATCGGACAAAGGATGAGTCAGAGATTTACACATGCAGAATAGTGTGGTGGCCTCAGTAAATGCATTACAAAAGATGTCATTGGAAAATGTTTACAATGACCCAAGGAAATCTTGGATCGCTTTGATCGCGCGCAGGCGAATAGCATCTACATCGGAAATGGCTTTCCGATCTTCATCGGCCGAGCCCTCAATCGGCTTCAGGTTCTCCTTAAGATGATCAACCTTTTGAATAAGGGTTTGCTTATTCTGTTCGAAGGTTGTCAGAGCCCCAGGGGTCTGCTGCAGATCGGCTTCCATAGTTTGCAGTTCTGCGTCAATCTTGGCTATGGCTTGCATGTGAGCTTCACGCCTAGACCTCAAATCGGATATGGTCTTTTCCAAGGTTTCCTGAGTTTGCTTCAGGTTTCCGATTTGGTTGTCTATGCCTTCAATATCCGATTGGATTTGCTCCTGGTCCTTGGAAGATTTTTCAAATTCAGCTCGATCGAATAGTCTCTTCTGGGCCTTTGTCACCTGGTAGTAGTTCAACTCTATGAAGGCAGCTGGGAAGATAGCTTCCTCAACTGACTCAGGTATTTGGCCTTGCAAGTGTTTGAAAACTGATCGGACTGGATCGGCGTTCTTCACAAGTTGTCCGATTTCAGTGTTCAATTGACTTAACATTTCTTCAAGATGGAGCTTGATCGGATTGGAGCTCGGAGCTGATTCTGCTGTAGAAGGACCGGCAAGTTCTGCTGCAAGAGCACTGGGAGTCGGAGAATCTTGTGCCTAAGAAAGAGAAGTGAAAATCGGATATTGTCTTCTCCTATTTTGAAAAGGAAACGAGGAGAGAAAGAATTACCTGCTTCAAATTGACTTCATTGAACTGGGATGGTAGAGGAGCTGGAAGGCCGATTGCAGTTCCGATAGAAACGATTGCCATTCGTCCCTAAGTACAAAATTCGGATATTAAGAATAGAATAGATTAATTTCCGCAGTAGCAAAGGTTTCAGAAATATTCTCACGATGGATTGTTTGGCCAATTCTGGAGCTTGGATTGGTTGAACAACGCTCGACGGAGGAATCGGCAGTAAAGAGGAAGTTGGGGCAGTTTCCATCTGACCTGATTGTTCATGAGTCTGGGGAAGTGCCTGTATATACATGAAATTAGCTCGAAAGTCAAAAGAGTTGCAACGAATCGGAAATAGTTCTATCTGCTCCGATGCAATGATATCCGATGGATTTTCCTAGATCTGATTTATTGTGCTAGCTTCAGGAATGGTTGGTGAACCACCGATACTTGAGCGTCTGGCAGCCTCTGAAGCTGAAATTTTTCGGACAGCTTTCGGTATCTTCCTTGAAAGTGTCTTTGATAGCACCAGTTTGCGTTTCTCTCCGATTATTGAAGGCGTAGCCTATGATTCTGATGGCTTGATTTCTTCTTGGCTAGCCATGGAAGAAGAACTCTCTTGGGTCTTTTTCTTCGGCCTTTTCAAGGAACTAGTACTCTGTTGCATAGTTGGAGGAGTGCTCTTGGCCGATTTCTTGTTCCGACCGGTAGCGATATCCATCACAGATGGACTGGAACTACCGATATACGGGTTGTCTGAGGGAGGCAGGTACTCGATCGGATGGCCACTGTTGCTGACAGAAGGAGGGTTAATGGCCACATCCTGCAATTGAAAAAAGGATTAGGTTTAAAGTAATTTGGGATTGAAAAAGCAATTAAAGTTAGAAATGTTTACCTGATCACTGGTTTCGAAGTCGGGGTTGAGAAGCAGACAGTAATCTTGGGCGGGTCGACAGAAGAGGTGATTCCTCCATTCTTGCCACTAAGTTTTGAATAAAACTATGGTGAAGCTACAAAATCGCCAAGACGATAAATCTATGGCTTCTTGAGAAGGTGACAAGTTTTTCAACCTCTCATAAGCCAGGCTGGAAGGGATGATTTCTCTAGGCTTCACCAAGTTAGCTATATACAAAGAAATCGGCCCTTGGCCGAATCCGAGTAGACGGGCAGCTATTGCTGGATGATAGTACTCGAAGGATTGATTCTTCTTTCCCAAGAAAACATCGGTTGGAAGTATCTGAGGAGTAATAATTTCTTTGAATATTTTTTGGCAATCAACGTCTGTGCCGATGTTGTCAAATCGGAATTGGGTTGGGAGTTCAAAATGATCTTCAGGATCGTCGTACACATACCAAGGCATGGAATCTTCTTTGAAACCATTATAGAAACCCCTGAAGTACTCGGCAGTGCGAGTAGAAGGGAGCCAATCGCCAGCAAAATTCGAAGCAGCTTCATCAAAAGACATGCAGCGTCGTTCATCAGGATCTGCCTCATTTAGTTGATCGGCTAGGAATACTTTGCTGATCACAGAGTCCTTCACCAGTTTCTGCATGTGCATATTCAGCCAAAGGTTGATAAACCACCAAGGGCCTCCGAGATGTCCGATCTGTTGCCTAGTTCTCAGACGGATAGATACTTCATGAAGAAGTCTATACACTGATCCCAGGAGGGTTTCCTGAAACTAAGTGTTTGGCCAATCGGAGATAATGAATTGCTGGGCCTACTGTTTTGCCACAGAAGACGAAATGCTCTAGCCACATATTGAGAAAAGCTGAATGCTCTCGTGCATCTACTGTTCCAGATGTCTTTGAATATTTCTCAATATATCAATTTTATGAGTGGCTTTTGATGAAAGCTGGAAGGTGGTGTCCGATGCCGATATATTTAAGCCTGTGAGCATCAGTACATCAGCCAATGTGGGGGTCATCGGACCTTCACCAAAAAGGAAGGCATTCAGAGCATCTGACCAAAAGTAGCTGGCGGCGATTAGCAATGGTTCATTCCGATCCATATCAGCTAAAGAGAGAGAAATGCACTGGCGTAAATCATAAGATTCCCACTCATCTCCTTTGGATTTGGCAACCCTTTGGTACCATGTTTTCCATCCAACAGGGAGAGTTGGCCATGATCAAAAAGCGTTGTTCCACTCATGTTCTGAATCAAATGATTTGTAAGGGAGTCTTTGCGTCTCTTGATTGATGAAATCAGTGGGATCTGGAGAGCCTACTGGGCCTAGTATGGCGAGACCTGGCTTATCTACTACCGAGATGACAATGCTGTTGCGGGAGGCCTAAGAAGGATGCATTGCTAGTAAGAACAGATCTATCAAGAATAAAACAGATCTAAATCTAAGTACTGGATGAGGGCTTACCTTAGGGATTTCTGAGAAGGATGCCATGGGAGAAAGTTGCTGAAGTCTTCGAGAGCTGATTCTTGTCGAAAGTTGCTTGCGCTCGACGATCCAAGGACGGGGAGCAGAGGAAGATGAAGCGGCGGCGGCTGAGGGAAGAAGATGAATGAGCAAGACGAAAGGGTTGGCCTTATATAGGTTTCTCTAAGGGTAGAAGAGGAAAGAGAAGATGTTTGACCTAAAATATTTGACCTAAAGGATAAGGATCAAATAGTTTCGAGTCAGAATCGGATTCTTCCGCAAAACTAGGGGGCATGTGTTGACACCAGATTTTAACAGGTCACAACGGTGCCAAAAGTTGAAGCAAGAGATACGGAATCAGAATCGGAGTCCGGGGAATGAAGCAGATCAGATCGAAATCGGAGTCCGAGAGGAAGAGCAGTATGAATCAGAGTCAGAGTCCGATGAGAGTCCAAATCGGAGAAAAGGATGATGATGTGGAGGAGTCCTGGGAAGTTACCAGGTTAAGCTTATAGAAGGACCGAAATAAAGAGTCGGTTATTTTAGAGTTTGAGTCGTAAACGTTTGTAAGAAAGATCTTTTCTTTTGCGTCAAGTAAGTTTGTCGTATACATTTAGGAGTCATAGTTATCAGGGTATAAGTATCGACCCTGCGTGGTCATAGAAGTCTGTACACACCAACATGAAACAAACCTTTACACTTTTTCGCATCTTAGATACATTTGTTGGCAACTTCGTCTTTCTTTTTCGCCAGTTCTTTTGGGCACGTCGAGGGTGATCAGATCTCAAGGCTTGCCTGTAAGTTCCGTATTTCTGAGTAAGATCCAATCTTTAGCAATCGGCGTATCGCTGTTGTTTCGTTTGGGATTATTCGACAGTTATCGAGTAAACATCTAAGCTTTAGTATCTGGCGTATCGCTGTTACTTCGTTTAGGTTTTATTCAACCCTTATCCAGCTTAGAATAAGCTTAGATTGGCTGTTATTTATACTTCATCATCGGATCTGATATAGCCGTTTAGATCTATTCTAAGTGTTGCTCTGCTTAGCTTGTTAGGTTACGTTTTAGTAATCTTACTCTGCTTTGCATCGGAATCGGCTGATCTAGCCGTTTCATTATTGTAGATCGGAATCTAGTGCCGATCTGGTCTTCATCGCTAAATCGGAAACCCAGCCGATTTTGCTGTAATACTAACGTCCGATTTTCCTTGTCAATCAACAGGTCAGATTGACTGGCACGCCCTGCTTCATCAGTCACAGCCGATTTCGTGTGCTAGCACGTGAAGATCTTTCCCGATTTTTGCGTCAAC
>RLG_Elodie-11-Dexi_04B
GTTGACACCGGATTTTAACAGGTCACATCGGTGCCAAAGTGAAGCAGAGGTATAGAATCGGAATCGGAGTCCGGGGAAAGGAACAGGTTAAAATCGGAATCGGAGTCCGGGAGGAAGAGCAGTTTGAATCAGAGTCGGAATCCTATGAGAACCAAAATCAGAAGAAGAGGCTGATGACGTGAAGGAATCCTGGGAGGTTGCCAGGTTAAGCTTATAGAAGGACCGAAATAAAGAGTCCGATATTTTTATAGAGTTTGAGTCGTAAACGGTTGTAAAAAGGGTCTTTTCTTTTGCGTCAAGTAAGTTTATCGTAAACGTTTAGGAGTCATAGTTATCAGAGTATAAATATCGACCCTGCGTGGTCATGGAAGTCTGTACACACCAACATCAAACAAATCTTTACACTTTTTCGCATCTTACATACAATTTGTCGGCGACTTCGTCTTTGTTTTTCGCGAGTTCTTTTTGGCACGTCGAGGGTGATCAGATCTCAAGGCTTGCCTGTAAGTCCCGTATTACTGAGTAAGATCCAAGCTTTAGCAGCTGGCGTATCGCTGTTGTTTCATTTGGAATTACTCGACAGTTATCGAGTAAACATCTAAGCTTTAGTATCCGGCGTATCGCTGTTGCTTCGTTTAGATTTTATTCAACCTTTATCCAGCTTGGAATAAGCTTTGATCGGATGTTATTTATATTTCATTATCGGATCTGATATAGCCATTTAGATCTATTCTAAGTGTTGTTCTGCTTAGCTAGTTAGGTTACGTTTTAGTAATCTTACTCTGCTTTGCATCGGAATCGGCTGATCTAGCCGGCTCTCTATCAAGGATCGGAATTTGTTGCCGATCTGGTGTTCATCGTCAAATCGAAAATCCAGCCGATTTCACTATGTTATTAACGTCGAATTTTCCTTGTCAATCAACATGTCAGATTGACTGGCACGCCCTGCATCATCGGTCACAACCGATTTCGTGTGCTAGCACGTGAAGGTCTTTCCCGATTTTTGCGTCAACACACTTTTGGCACGCCCGGTGGGACCAAACAACTTCAACCATGTCAAAGAAGGAAGGTGGTCGTTTTGATATTGGGAATCAGAATGTCATTGAAACTACTAAAGAAGATCTTAGTTATTAACAGAAGGCTGATGTGGCAAGAGCAGTTGAAGAGTTTGAACTTTTATGCTTAAAGTCATTCAGTACTACCAAACGAGGCCAAGCTATCAAGAAGACTGATTTTCCATTGCCTCGTGAAGTCAAAATAGCTGAAACACCTGGAAAGCTGCATGAGATGATAAATGAAGCAGTCCATCATGCTTTTGCAAATCAAGGTAAAGTCTTGGGTAATGAGTTACATAACCAAGTGGTTCGCTCATTGCGTGATGGTGAGCTTCAATTTAAAGGCCCAGCATATCAACAAATTCCTCTGTTTGAAGTTGTCACTTCAGCAAAGGATGTTCAGACAAGGGTTGCAAAAACTGCATTTTCTCAGGTGTACAATGGCACGTCATCCGATCAACAGATCGCACAGATGCAATTGGCATCAAGTCCGATTATTCAAGGAGGTTTTCCAGCAACAACATCATTTGCCATGCCTCAAATTCAGACTCCACCAAACAACTCAGCAGTCTTAACCCCATAATCGCTGATAGCATCGACGTCAAAGGGAACAAACTTTTTCAAAGGATATGATCCTAATACTGGTTTAGGGATGCCTCCTGAATATTTTGTGACCTCTCCTAAATCAAATCAGAAAACTCAACCTGGGGAGCCAAAGATGGTTTGGGTACTGCATACTGATGGGATTAATTGGGTTTTAATTGATGAGAAGAGAATCGTACGTCAGGTATGGACTCCAAGACTAGAATCGGCAAAAGCACCTAACATGAATGTGCCGAATCAGTCGGAGACACATGGTACTACGTCAGCTATGGAGGTTTATCGTAATACCCAACATCAAGGTCAGGGTCAGATATCCAATCAAAATACGTCTTCAGGACATATGTATTGGGCAGCCAGAACCATCTAGGCAGAATGAATCGGCGCCAAAGGGATATGTAAGGCCGATTCAGCCAAGTCAAGAGGTAGAAAGAGTGCATCAACCAGTATAAAAAATAATGCAGGGAGCAAATCAAGTGGATTGGGCAGCTCAACTTGCTGAAATTATGCAAAATTAGTTTGGATTAAAACCCAAGACTCAACATGCGTTGTACAGAACCCCCTATCCACCTGCTTATGATTCGCTACCTTATCCTCATCGCTTCAAGCCTCATGGCAATGATGATATCTCCACCATTGAGCATGTCAATAGATTTCTGGTGCAATATGGAGAGGCTGCTGCTACTGATGCATTAAGGGTCCGATTATTTTCAAGTTCTTTATCTGGACCAGCTTTTTCATGGTTTATGATATTATCAGCAAATTCGATTATCTACTGGTCTGACCTAGAAAAGCAATTTCATCAATACTTCTTTGCTGGTGTTCAAGAGAAGACGATTACTGATTTAACAAGCTTGAAGCAAAGGAATGATGAATCGGTAGCAAACTTCATTCAGAGAATCAGGCAAACAAAAAATAGATGCTATGGGTTGAACCTGACAGATATCCAATTGGCACAGTTAGCATTTGATGGTTTACTTCCTTATTTCAAAGAGAAGTATAACTCTCAGGAATTTGAAAGCTTGAGCGATATTGTGCAAAGAATGTCAAGGCACGAGAATCGAGTGTATGAACAAAAGCGACCTTATCATAAGAAGGTAAATTATCTTGGTTACAGTTCCGATTCCGATTCCGATGAAGATAAAGAAATCGGTTTGGTAGAATGGGTAAAAAATAAGAAACCGATTGCTTGTCCATTTGGTAAGAAAGAACCAGAAAGATTTGGTTTTGATGTTACCAAGGCCGATAAGATTTTTGATCTGCTACTTAAAGAAGGAATGATCAAATTGTCGGCCAATCACAGTCTTCCATCTGCAGAAGAGCTTAAGAAGATGATATATTGCAAATGACACAATGCTACTTCTCATAATACCAACGATTGCAAGGTTTTCAGAAACCAAATCCAATCGGCAATCGAACAAGGGAAGTTGCAATTTGAGATTCCTTCTAAACCAGTCGAGCCGATGAAGATTGATGGGCATCCGTTCCTAGTGAATATGGTAGAGCCAGCTAAAGGAAATGCTCTACAGACCAAGCTCTTAACATCGGAGTCGGCAAAATAAAAGGGAGCTGTGGATCCTAGAGTGCAAATTTCTGCTTCTGATTTAAAGGACAAAGGAAAGTTGGAAAAGAATGATCATCCCAGAAACCCTCAAAGACATGTTACTTCTCAAGGGTTGATTAGGAAATATCAACGCCAACAAGAGAGAACAAGGCAGCAAGAGGAAAGGATGTATCGGCATAAAGATCACTGGAGATGTCCTTTTTTCGTTTACTGAAGGAATCAAGTTACCATCTCCAGATGATTGCCCAGAGTGCAATGGAAGCTATGGAAGAGATAGATCATTCAAAAGGCCCCGATTTGAAGATAGGGAATGTCGGACGATTATTTGGGATAGGGATGAAGAGTATCGGCGTACCCTAGTTCATGAGAGAATCGGAGGCAGGCAGAGTGTATATGATCGGTTGGGGAATAGACCGATTATGAGCAGAGAGCTGGAAGAGTGTGCTAATAATTTGGTTTCTGATGAAGAGCCTTTGCTAAATCGGGATCGGAATATTCATCGTGAAACTAAAATACCTCAGCTGAGGTGGTGCCCAGATGGAGTTACAAAGTCACAAAAAAGGAGGTTACAAAGGCTCCGATTTGATGAAATTCAAGAAGAAAAAGCACGCCAGCTTTTGAAGAATAAGAAGGTATCATCTAAGGTATGGCGTCCGAAACAACGTGATGATTCTGCAGCTGATGTTAATATGGTTTTTATGCTGCCAAGGGAGTTCATGGCATCGGCTGGTGATGAAGAAAATTCTGAAATTGAAGATGCAATGGCTCAATTAAATTTAGAACCAATGCAAGCCACCTTCGAGAAGCCAGAAGAAAAGGAACGTGTTCACTTGAAGCCTTTGTTTCTAAAGGGACATGTTGATGGCAAGCCGATGACCAAGATGATGGTTGATGGAGGAGCGGATGTTAATCTAATGCCTTATGCCGTTTTTCGCAAAATCGGCAAAAGTGAAGATGATTTGATCAAAACGGATATGATGCTAAAAGATTATGAAGGAAAGGTTTCTCCAGCTCGGGGGGCATTATGTGTTGATTTGACTATCGGAAGCAAGACTACCTACCACCTTCTCCATAGTCAATGGAAAAGGATCATATAACCTATTACTAGGAAGAGATTGGATCCATGCTAATTGCTGCATTCCATCAACCATGTATCAATGTTTGGTTCAATGGATTGAGGATACAGTAGAAGTTGTCAAAGCAGACGCGTCATATAGCATAGCTATTGCAGAAGCACAACCATGGAATTATGAGCAACTGATGTGTATATCGGGAAGAGCTTTGAACACTGAATTCCTCAGAGTGACCGATTTCGGTCTACAGCCGATCCAAGTAGTCGGCTCAGAAGAATCGTCCTGATGGATGAATTTCTTCAAAAAGATGAAGGAAAGTTAGGATATGGCTTCACATCGGCCGATGTACTAGAGAAAATAGATTTAGGAGATGGTGATAAACCATGGGCGACGTTTATTAGTGCAAAATTAGATCCTGAGTATAAGAAAGAATTGACTTCTTTATTAAGAGAATTTAAAGATTGTTTTGCTTGGGAATACTATGAAATGCCTGGTTTAGACCGATCTATTGTTGAACATTGGTTGCCTATAAAGCCAGGATATCGGCCATATCGACAGGATTCTCGACGGTGTGATCCTAAGATATTACCTGATATAAAGGCCGAGATTACTAAGTTGATTGAAGCGAAATTCATTAGGCAGTGCCGATATGCTGAGTGGATTTCTAATGTGGTTCCTGTATATAAAAAGAATAGGAAATTACGTGTTTGCATTGATTTCAGGAATCTTAATAAGGCGACTCCGATGGATGGATATCCGATGCCCATTGCCGATTTATTGGTTGATGCTGCAGCAGGGCACAAAGTCATAAGCTTCATGGACGGTAATGCTAGTTATAATCAGATTTTTATGGCTGAAGAAGATATTCATAAAACTGCTTTTCGGTGTCCCGGGCATGTTGGATTATATGAGTGGGTAGTCATGACTTTTGGCTTGAAAAATGCTGGAGCTACTTATCAACGTGCTATGAATTATGTTTTCCATGAGCTTATGAGTAAGATTCTTGAAATTTATATTGACGATGTGGTAGTTATATCGGAAAGCTATAGACAACATTTAGCCGATTTACGCAAGACTCTGGAGTGCATGAGAAAACATGGCTTGAAAATGAATCCGATGAAGTGTGCATTTGGGGTTTCTGCTGGTCAATTTCAGGGATTTATGGTTCGTGAAAGAGGGATTGAAATCAGTCAAACTCTGATAGGTTCTATCAATAAGATTGTTGCTCCAGAAAATAAAACCAAACTTCAATCATTGATCGGCAAGATTAATTTCATTAGGAGATTTATTTCTAATCTCTCTGGGAGGATTAAGCCGTTTACACCTTTATTGAAACTGAAAGCTGATCAGGAGTTTGTTTGGGGAAAAGAGCAGGAAGAGGCTTTGGAACGAATTAAGAGTTATTTGGCGTGTCCTCCTGTTTTAGTTCCTCCTCAGAAAGATAAGCCGTTCAAATTATATTTTATCGGCTGATGATTCTTCTACCGGATCGGCCCTTATTCAAGAGTTTGAAGGGAAAGAGTGTGTTATCTACTTTGTGAGTAGAAGGCTTTTGGATGCAGAGACAAGGTATTCTCCGGTTGAAAAATTATGCTTATGTCTATACTTTTCCTGTACCAAGCTCAGACATTATTTGCTATCGGCTGAATGCATAGTTGTTAGTAAGGATGATGTCATAAAATACATGCTGTCATTGCCGATTTTGAATGGAAGAATCGGAAAGTGGATTTTGGCTCTTTCGGAGTTTGATTTACGTTTTGAGTCGTTGAAAGCAGTCAAAGGGCAAGTGCTTGCTGATTTTGTCACTCATCATTGTGGTCCAGAAATTGGGTTAGTAGAACTTGCTCCATGGTCTTTATTTTTTGATGGATCTTCTTGTGGAGTTGGCTCTGGAATCGGAATTGTGTTGATCTCGCCTCGGGGGGCAAGCTTTGAATTCTCTTTTACGATTGAGAAAGAAGCCACTAATAATCAAGCAGAATATCGGGCTATTCTTAAACGTATCAAGCTACTCAATGAGATCAAGGCCGATGTTATTGAAATATTTGGAGATTCCCTATTGGTAGTAAAGCAATTGATGGGTGAATATGAATGCAACGATGATATTTTGAGGATATATCATGATGAATGTCTCCAGTTATTAAAAGAATTCAGGCTTCTTAAAATTGAGCATATTCCCAAATGTCATAATGAAGAGGCTAACCGACTGGCTCAAGGGGTGTCTGGTTATCGTCCGATCAGAGAAATTTCAAGTCTGGAGTTGGAGGATACCGATTGGAGAAAAAAGATTTATGAATATTTGAGAGATCCATCGAAGAAAGTTGAAAGGAAGATAAGGATTCAGGTAGTAAAATATGTCATACTTGAAGATGATCTCTATTATCGGACGATTGATGGAGTTTTGCTCAGATGAAATGGAGCACATCAATCAGCCTTCAAGATGAAATGGATGATCAGAAGGAATGGATATTTTTGGCCCACAATTCTTGAAGATTGTTTCAAATATTACAAGGGATGCCAGTATTGTCAGCGATTTGGAAATGTTCAAAGGGCTCCTGCGTCTGCTATGAATCCGATTTTAAAGCCTTGGCCTTTCCGAGGATGGGGAATTGATTTAATCGGACAGATTAATCCTGCATCGAGCAAAGGACACAAGTTTGTGTTAGTGGCGACCGATTATTTTACTAAGTGGGTTGAAGCAATTCCTTTAAAGATCGTGTCGTCAGCTAATATGGTGGACTTTGTTAGAGAACATATTATCTATCGGTTTGGTATTCCTCAAACCATTACAACCGATCAGGGAACATATTACTTTAGGATAATTTGGAGAGTTTGCTGAAAGCATGGGGATTAAGATATTGAATTCTTCTCCTTATTATGCTCAAGCTAATGGTCAGGCAGAAGCATCCAACAAAAGCGTGATCAAGTTAATAAAGAGAAAGATTGATGAATTTCCCAGAAGATGGCATACTGTGCTACATGAGGCGTTATGGTCATATCAGATGGCTTGTCACGGTGCAATTAAAATGTCGCCTTATCAATTGGTTTATGGACATGAAGCTGTGTTGCCCTGGGAATTGAAAATCGGCTCTAGACGTGTTGAATTTCAAAATAAGTTGACAGCCTATGAATATTCGATTATTATGAAAGATGAGTTGGAAGATTTGGCCCAATACCGTTTGAAAGCCCTTGAGAATTTAGAGCTAATAAGGAGCGTGTTGCTAGATGGTATAACAAGAAGGTCAAAGTTAAGGAATTTTCTCAGGGAGAATTGGTATGGAAGCTAATTTTGCCGATCGGATCTAAAGATTCTAAATTCGGTAAATGATCTCCGACATGGGAAGGTCCGTATCGAATAAATCGGTGTGCTCCAGGCAATGCATATATATTGGAAACTTTAGAAGGAGAAGAATTTCCGCGAGCTTTGAATGGAAAATACTTGAAAAAGTATTATCCCAGTATCTGGGTTGATGCATGAGCCGATTTTTGAGAAGAATCGGAAAAGATCACAGCCGATACAAAGTATCGCCTTTACCAGAAAAAATAAGTGAAAGTAATGCATTTAAATTAGAGGATTACATATTCGAAGATACATGGCCGATGCGTTATGCATCGCCCTTAGGGCAAAAATATAAAACATCACAGGGTGTTCATAAAGTTCTGGATTGATTGAATGGCTTGCATGTGGGATTCATGGTGTTACTGGTTTTCTATAATCTGATTTCTAGAATCGATAGAAATATGAATCTGGCTGATGTTGGCTTCAGACCTGGATATAGACTAGTTGATTGTGTTAATCTCTCTCCAGAGTCGATCTCTTCTGCTCTGTAAATTGATGAGGCGGGCTTGTTGCCTGTTCAGGGTGTCTTCGAGGTTATGGATCTGGCGTTGAATCCTGGATATATTATTTCTTGAAGATTCTTGGCCATGGATGAAGGATGAAACCAAAGTAAGGCCTTCAGGAAGTTAGTTCATGATCTCATACTTGTGAGTAGATAAGAAGAGCCAATAATTTGCAGATAAGGGAGCACCAGATTGAAGCTGGGTGATGATGAACTCCAATGTTTGCTGGACTGAAAGACCAAGGGGGTTAGCTTGTTTTGATCGAACAATAAGGCAAAAAGGTTAAGGCTATTCCATACTTCATTGGATGAAGATGCCATGTTTGATAGTAAGAGAGGTGATATGATGGATTCTGCATATAGTTCTATTTATAGGCAAAAGGATCTGCCTACTTGATTCAGAGCATTCAATTTTTGATATAAATGAGTGCAAAGACCAATGCATTTTGGTCAAAAGATGCTATTTTCAGAAGATTCGCTGTAAAAGCTGATCGCAATAAAGACGCTTCATATTTGGCAGGGATTGGTTAAGGAAGGAGACAAAGATTTACACATGCAGAATAGTATAGTAACCTCAATAAATGTGTTACAAAAGATGCTATTGGCGGAACTTTACAACAACCCAAGGAAATCTTGGATCGCTTTGATCGCACGCAGGCGAATAGCGTCTACATCGGAAATGGCTTTCCGATCATCTTCGGCCGAACCCTCAATCGGCTTCAGATTCTTCTTGAGATGATCAACCTTTTGCATAAGAGTTTGCTTGTTTTGTTCAAAGGTTGTCAAAGTCCTAGGGATTTGTAGAAGATTGGCATTTACGACTTTCAGCTCTGCGTCAATCTTAGCTATTGCTTGCATATGGGCTTCACGCTGAGACTCCAAATCGGATTTAGTCTTTTCTAGAGCTTCTTGAGTTTGCTTTATATTTCCGATTTGGGTTGCTATGCCTTCGATGTCCGATTCAATTTGCTCCTGATCCTTGGAGGATTTCTTGAATTCAGCCCGATCGGATAGTCTTTTCTGGGCCTTTGTTACCTGGAAGTAGTTGAACTCTATGAAGGCAGCTGGAAAGAGAGCTTCCTCAACTGACTCAGGTATTTGGCCTTGCAAGTGTTTGAAGACTGATCGGACAGGATCGGCATTCTTCACAAGTTGTCCGATTTCAATGTTCAGAAGTCTTAGCATTTCTTCGAGATGGAGCTTGATCGGATCGGAGCTTGGAGCTGATTCTCCTGTGGAGGGACCGGCATGTTCTGCTGCGAGAGCACTGGGAGTCGGAGAATCTTGTGCCTAAGGAGGAAAGGCAAAAATCGGATGTTGGCTTCTTTTATTTTGAACGGAAGAATAGAACGGTTGAGGAGTTGGAAGGCCGATTGCAGTTCCGATGGAAGCGATTGTTGTTCGTTCCTGGTACAAAAGTTCAGATGTGAAGAATGGAATGGGTCAACTTTCACAAATAACAAAGACATAATAATCATGCTTACGATTGATTCTTGGGCCGATTCTGGGGCTTGGATTGGTTGAACAGCGCTCGACGGAAGAATCGGCGGTGAAGAGGAAGTTGGGGCTGTTCCCATTTGATACGATTGATCATGAGTCTGGGGGGGTGCCTGTATATGCACAAAATTAATTCGAGAAGCAAAGGAATCGCAACAAATCGGAAATAGTTTTACCTGTTCCGATGCAGTTACTACTGTTGTGTCCGACGGGTTTTCTTGAATCGTATTTGATGTGCCTGTCTCAGGAGTTGATGGACCACCAGTGCTCAAGCGTATCTTTATTATACGTCGTGCCGCTTCCGAAGCTGAAATCTTTCGAGCAACTTTAAGAACCTTCCTTGAAGTTGTTTTTGTTAACGCCGGCTAGCGCTTTTCTCCGATTTTTGAAGGTACGGCCTGTGACTCCGATGGCTTGATTTCTTCTTGACCAGTCATGGAAGAAAAAGTTTCTTGAGCCTTTTTCTTCGGCCGTTTGGAGGAGCTGGTGCCTTGTTGCTTGGATGGGAGAGTGCTCTTGGCCGATTTCTTATTCCGACCAGTAATGATATCCGTCATGGATGGGCTGGAGTTCCGATGTGAGGATGATCCGAAGAAGGCATATACTCAATCGGACGGCCGCTGTTGTTGACAGAAGGAGGGTTGATGGCCACATCCTGCAATTGGAAGAAGGATTAGGTTTAATGTAGTCCATGATTGAAAAGACAATTAAAGTTAGAAATTTTTACCTGTTCATTGGTTTCGAAATCGGGGTTAAGAAGCAGGCAGTAGTCTTGAGCAGGTTGGCAGAAGAGATGATTCCTCCATTCTTGCCACGAAGTTTTGAATGAAGCTGTGGTGAAGCTAGAGAATCTCCAGGAGGATAGATCTATGGCCTCTTGGGAGGGTGACAAGCTCTTCAACCTCTCATACGCCAAGCTTGAAGGGATGATTTTCCTAGGCTTCACCAAGTCAGCTATATACATAGAAATCGGCCCTTGGCCGAATCCGAGTTGACGAGCGGCTATCGCTGGGTGATAATACTCGAAGGATTGGTGTTTCTTCCCCAAAAAGACATCGACTGGAAGTATCTGAGGAGTAATGATCTTTTTGAAGATTTTCTGACAATCGCTGTCTGTGCCGATGTTGTCAAATCGGAATTGGGTTGGAAGCTCGAAGTGATCTTCAGGATCGTCATATACATACCAAGGCATGGAATCTTCTTTGAGACCATTGTAGAAGCCTCTGAAGTATTCAGCAGTGCGAGTCGAGGGGAGATGATCACCAGCAAAACTCGAGGCAGCTTCACCAAAAGACATGCAACCCCGTTCATCAGGATCTGCCTCATTTAATTGATCGGCGGGGAATACTTTGCTGGTCACAGAATCGTTCACCAGTTTCTGCATATGCATATTCAGCCAAAGGTTGATAAACCACCAAGGCCCTCCGAGATGTCCGATCTGTTGCCTGGTTTTCAGTCGGATGGATACCTCATGAAGAATTCTGTACACTGATCCGAGGAGATGTTTTCCAACTGGGAAGCTGTTTCCTAAAGCTAAGTGTTCAGCCAATTAGAGATAATGAATTGCTGGGCCTACTGTTTTTCCGCAGAAGACAAAATGCTCCAGCCACATATTGAGGAAAGCAGAATGCTCTCGTGCATCCACCGTTCCTGATATCTTCGAATACTTCTCGATATATCCTTTCCAACCTCCTATTTGCTTAGTATCAATTTTATGAGTGGCTCTGGATGGAAGTTGGAAAGTGGTGTCTGATGCCAATATGTTCAAACCTGTGAGCATCAATATATCGGCCAATGTGGGGGTCATCGGACCTTGACCAAAAAGGAAGGCATTCAAAGCGTCGGACCAAAAGTAAGAGGCAGTGATTAGCGGTGGCTCATTCCGATCCATGTCAGCTAAAGAGAGGGCGATGCACTGGCGTAGATCATAAGATTCCCACTCGTCTCCTTTGGATCTGGCAACTCTCTTGTACCACGTTTTCCATCTAGCAGAGAGAGTTGGCCAAGATCTAAAGGCATTGCTCTAGTCCTGTTCTGATTCAATGACTTGTAGGGGAGTCTTTGTGTCTCTTGGTTGATGAAATCAGTAGGATCTGAAGAACCTACTGTGCCTAGTATGGCAAGACCCGGTTTATCCACTACGGGAATGACAATGCTATCACGAAGGGCCTAAAAAGAGATGCATTACTGGAGTAAAAACAGATCTATCAAGAGCAGAATGAATCTAGATCCAAGGACCAGATGACTGCTTACCTCAGGGATTTCTGTGAGGGATGCCATGGGAGGAAGTTGCTGGAGTCTTCGAAGAGCTGATCCTTGCCGGAGATTGCTTGCGCTCGATGGTCTTGAGGTTGGGAAGCAGAGGAAGACGAAGCAGCGACGGCTGAGGGGAGAAGATGAATGAGGAAGACGAAAGGGTTGGCCTTATATAGGTTTCGCTAAGGGTAAAAGAGGAAAAATAAGATGTTTGACCTAAAATATTTGACCTAAAGATAAGGATCAAATAGTTTCGAGTCAGAATCGGATTCTACCGTGAAACTAGGGGCGCATGTGTTGACACCGGATTTTAACAGGTCACATTGGTGCCAAAGTGAAGCAAAGGTACAGAATCGGAATCAGAGTCCGGGGAAAGGAACAGGTTAAAATCGGAATCGGAGTCCGGGAGGAAGAATAGTTTGAATCAGAGTCGGAGTCCGATGAGAACCAAAATCGAAGAAGAGGCTGACGACGTGAAGGAATCCTGGGAGGTTGCCAGGTTAAGCTTATAGAAGGACCGAAACAAAGAGTCGGTTATTTTTATAGAGTTTGAGTCGTAAACGGTTGTAAAAAGGGTCTTTTCTTTTGCGTCAAGTAAGTTTATCGTAAACGTTTAGGAGTCATAGTTATGAAAGTATAAATATCGACCCTGCGTGGTCATGGAAGTCTGTACACACCAACATCAAACATACCTTTACACTTTTTCGCATCTTACATACAATTTGTTGGCGACTTCGTCTTTCTTTTTCGCGAGTTCTTTTGGGCACGTTGAGGGTGATCAGAGCTCAAGGCTTGCCTGTAAGTCCCGTATTACTGAGTAAGATCCAAGCTTTAGCAGCTGGCGTATCGCTGTTGTTTCGTTTGGAATTAGTCGACAGTTATCGAGTAAACATCTCAGCTTTAGTATCTGGCGTATCGCTGTTGCTTCGTTTAGTTTTTATTCAACCTTTATCCAGCTTAGAATAAGCTTTGATCGGCTGTTATTTATACTTCATTATCGGATCTGATATAGCAGTTTAGATTTATTCTAAGTGTTGTTCTGCTTAGCTGGTTAGGTTACGTTTTAGTAATCTTACTCTGCTTTGCATCGGAATCGGCTGATCTAGCCGGCTCTCTATCAAAGATCGGAATTTGTTGCCGATCTGGTGTTCATCGTCAAATCGGAAATCCAGCCGATGTCACTATGTTATTAACGTCCAATTTTCCTTGTCAACCAACATGTCAGATTGACTGGCACGCCCTGCATCATCGGTCACAGCCGATTTCGTGTGCTAGCACGTGAAGGTCTTTCCCGATTTTTGCGTCAACA
>RLG_Elodie-27-Dexi_09A
[truncated: 6,210,966 more chars]
