# Supplementary material for: Fonio millet genome unlocks African orphan crop diversity for agriculture in a changing climate
Source: Nat Commun. 2020 Sep 8;11:4488. doi: 10.1038/s41467-020-18329-4 (PMC7479619; doi:10.1038/s41467-020-18329-4)
Supplement: Supplementary file 13 — Source Data [file 41467_2020_18329_MOESM13_ESM.zip › suppl_fig5b/CL10_contigs.fasta]

>CL10Contig29#Tandem_organized
GTGTTTTGGAGCATTTGGTTACCTACTGCACGAAAATCAAAGCAAAACGGGTGTTTCGGC
ACCCGAATGCACCTTTCGCGCCCCGAACTTGTGTTGAATTTTTTCGCACGAACATACCCA
ATAGCCTCCATTGGACCCAAAACGATGTTAGGGAGTGATTTGGTGCGTTTCCGTACCTTC
TGCATGCAAAACGGAGCGAAACGGGTCCGTTTCGGTGCCCGGATGCACTGCCTCGTAACA
ACGAACTTCAAAATGGGTTTTTCGCTACGGACACTTCCAATCTACTCCGTTAGGCCCTAA
ATGATGTTTGGGAGTGTTTTGGAGCATTCGGTTACCTACTGCACGAAAATCGAAGCAAAA
CGGGTGTTTCGGCACCCGAATGCACTGTTTCGCGCCCCGAACTTCTGTTGAATTTTTTCG
CACGAACATACCCAATAGCCTCCATTGGACCCAAAACGATGTTAGGGAGTGATTTGGCGC
GTTTCGGTACCTTCTGCATGCAAAACGGAGCGAAACGGGTCCGTTTCGGTGCCCGGATGC
ACTGCCTCGTAACAACGAACTTCAAAATGGGTTTTTCGCTACGGACACTTCCAATCTACT
CCGTTAGGCCCTAAATGATGTTTGGGAGTGTTTTGGAGCATTCGGTTACCTACTGCACGA
AAATCGAAGCAAAACGGGTGTTTCGGCACCCGAATGCACTGTTTCGCGCCCCGAACTTCT
GTTGAATTTTTCGCACGAACATCAATAGCCTCCATTGGACCCAAAATGATGTTAGGGAGT
GATTTGGCGCGTTTCGGTACCTTCTGCATGCAAAACGGAGCGAAACGGGTCCGTTTCGGT
GCCCGGATGCACTGCCTCGTAACAACGAACTTCAAAATAGGTTTTTCGCTACGGACACTT
CCAACCTACTCGGTTAGGCCCTAA
>CL10Contig53#Tandem_organized
GTAACCGAATGCTCCAAAACACTCCCAAACATCGTTTAGAACGGAGTAGATTGGAAGTGT
CCGTAGCGAAAAACCCATTTTGAAGTTCGTTGTTGCGAGGCAGTGCACCCGGGCACCGAA
ACGGACCCGTTTCGCTCCGTTTTGCATGCAGAAGGTACCGAAACGCGCCAAATCACTCCC
TAACATCGTTTTGGGTCCAATGGAGGCTATTGGGTATGTTCGTGCGAAAAAATTCAACAG
AAGTTCGGGGCGCGAAACAGTGCATTCGGGTGCCGAAACACCCGTTTGCTTCGATTTTCG
TGCAGTAGGTAACCGAATGCTCCAAAACACTCCCAAACATCATCCAGGGCCTAACAGAGT
AGATTGGAAGTGTCCGTAGCGAAAAACCCATTTTGAAGTTCGTTGCTACGAGGCAGTGCA
TCCGGGCACCGAAACGGGCCCGTTTCGCTCCGTTTTGCATGCAGAAGGTACCGAAACGCG
CCAAATCCCTCCCTATCATCGTTTTGGGTCCAATGGAGGCTATTGGGTATGTTCGTGCGA
AAAAATTCAACAGAAGTTCGGGGCGCGAAACAGTGCATTCGGGTGCCGAAACACCCGTTT
TGCTTCGATTTTCGTGCAGTAGGTAACCGAATGCTCCAAAACACTCCCAAACATCGTTTT
GGGTCCAATGGAGGCTATTGGGCATGTTCGTGCGAAAAAATTCAACAGAAGTTCGGGGCG
CGAAACAGTGCATTCGGGTGCCGAAACACCCGTTTTGCTCCGATTTCGTGCTGTAGGTAA
CCGAATGCTCCGAAACACTCCCAAACATCATTTAGGGCCTAACGGAGTAGATTGGAAGTG
TCCGTAGCGAAAAACCCATTTTGAAGTTGGTTGTTACGAGGCAGCGCATCTGGGCACCGA
AATTTTGCGTGCAGAAGGTACCAAAACGTGCCAAATCTCTCCCTAATATCGTTTTGGGTC
C
>CL10Contig42#Tandem_organized
CCAATAGACTCTATTGGACCGAAAACGATCTTAGGGCGTGATTTGGCGCGTTTCGGTACC
TTCTGCATTCAAAACGGAGCAAAACGGGTCCGTTTCGGTGCCCAGATGCACTGCCTCGTA
ACAACGAACTTCAAAATGGGTTTTTCGCTACGGACACCTCCAATCTACTCCTTAGGCCCT
AAATGATGTTTGGGAGTGTTTTGCAGCGTAAGGCTACCTACTGCACGAAAATCGGAGCAA
AACGGGTGTTTCGGCACCCGAATGCACTTTTTCGCGCCCCGAACTTCTGTTGAATTTTTT
CGCACGAACATACCCAATAGCCTCCATTGGACCCAAATGATGTTAGGGAGTGATTTGGCA
CGTTTCGGTACCTTCTGCTTGCAAAAGGAGCGAAACGGGTCCGTTTCGGTGCCCGGATGC
ACTGCCTCGTAATAAGGAACTTCAAAATGGGTTTTTCACTACAGACACTTCCAATCTACT
CCGTTAGGCCCTAAATGATGTTTGGGAGTGTTTTGGAGCATTCGGTTACCTACTGCACGA
AAATCGAAGCAAAACGGGTGTTTCGGCACCCGAATGCACTGTTTCGCGCCCCGAACTTCT
GTTGAATTTTTTCGCACGAACATACCCAATAGCCTCCATTGGACCCAAAACGATGTTAGG
GAGTGATTTGGCGCGTTTTGGTACCTTATGCATGCAAAACGGAGCGAAACGGGTCCGTTT
CGGTACTTGGATGCACTGCCTCGTAACAACGAACTTCAAAATGGGTTTTTCGCTACGGAC
ACTTCCAATCTACTCCGTTAGGCCCTAAATGATGTTTGGCAGTGTTTTGGAGCATTCGGT
TACCTACTGCACGAAAATCGAAGAAAAACGGGTCTTTCGGCACACGAATGCACTGTTTCG
CGCCCCGAACTTCTGTTGAATTTTTTCGCACCCAATAGCCTCCATTGGACCCAAAATGAA
GCTAGGGAGTGATTTGGCGCGTTTCGGTACCTTCTGCATGCAAAACGGAGCGAAACGGGT
CCGTTTCGGTGCCCAGATGCACTGCCTCGTAAAGGAGCGAAACGGAGCTAAATGATGTTT
GGGAGTGTTTTGGAGCATTCGGTTACGTACAACACGAAAAT
>CL10Contig21#Tandem_organized
CTCCATAGCATCGTTTTGGGTCCAATGGAGGCTATTGGGTATGTATGTTCGCGCGAAAAA
ATTCAAAAGAAGTTCGGGGCGCGAAACAGTGCATTCGGGTGCCGAAACACCCGTTTGCTT
CGATTTTCGTGCAGTAGGTAACCGAATGCTCCAAAACACTCCCAAACATCATCCAGGGCC
TAACGTAGTAGATTGGAAGTGTCCGTAGCGAAAAACCCATTTTCAAGTTCGTTCTGATGA
GGCAGTGCATCTGGGCACCGAAACGGACCCGTTTCGTTCCGTTTTGCATGCAGAAGGTAC
CGAAACGCGCCAAATCACTCCCTAACATCGTTTTGGGTCCAATGGAGGCTATTGGGTATG
TTCGTGCGAAAAAATTCAACAGAAGTTCGGTGTGCGCAACAGTGCATTCGGGTGCCGAAA
GACCCATTTTGCATTGATTTTCGTGCAGTAGGTAACCGAATGTTCCAAAACACTCCCAAA
CATCACTTAGGGCCTAACGGAGTAGATTGGAAGTGTCCGTAGCGAAAAACCCATTTTGAA
GTTCGTTGTTACGAGGCAGTGCATCCGGGCACCGAAACGGACCCGTTTCGCTCCGTTTTA
CATACAGAAGGTACCGAGACGCGCCAAATCACTCCCTATCATCGTTTTGGGTCCAATGGA
GGCTATTGGGTATGTTCGTGCGAAAAAATTCAAAAGAAGTTCGGGGCGCGAAACAGTGCA
TTCGGGTGCCGAAACACCCGTTTGCTTCGATTTTCGTGCAGTAGGTAACCGAATGCTCCA
AAACACTCCCAAACATCATCCAGGGTCTAACGAAGTAGATTGGATGTGTCCGTCGCAAAA
GACCCATTTGGAAGTTCGTTGTTACGACGCAGTGCATCCAAGCACCGAAACGGACCCGTT
TCGGTCCGTTTTGCATGCAGAAGGTACCGAAACGCGCCAAATCACTCCCTAACATCGTTT
TGGGTCCAATGGAGGCTATTGGGTATGTTCGCGCGAAAAGATTCAACAGAAGTTTGGGGC
GCGAAACAGTGTATTCGTGTGCCGAAACACCCGTTTTTCTTCGATTTTCGTGCAGTAGGT
AACCGAATGCTCCAAAACACTCCCAAACATCATTTAGGGCCTAACGGAGTAGATTGGAAG
TGTCCGTAGCGAAAAACCCATTTTGAAGTTCGTTGTTACGAGGCAGTGCATCCGGGCACC
GAAACGGACCCGTTTTGCATGCAGAAGGTACCGAAACGCGCCAAATCACTCCCTAACATC
GTTTTGGGTCCAATGGAGGCTATTGGGTATGTTCGTGCGAAAAAATTCAACAGAAGTTCG
GGGCGCGAAACAGTGCATTCGGGTGCCGAAACACCCGTTTTGCTTCGATTTTCGTGCTGT
AGGTAACCGAATGCTCCAAAACACTCCCAAACATCATTTAGGGCCTAACGGAGTAGATTG
GAAGTGTCCGTAGCGAAAAACCCATTTTGAAGTTGGTTGTTACGAGGCAGTGCATCCGGG
CACCGAAACGGACCCGTTTCGCTTCGTTTTGCACGCAGAAGGTACCGAAACGCGCCAAAT
CACTCCCTAACATCGTTTTGGGTCCAATGGAGGCTATTGGGTATGTTCGTGCGAAAAAAT
TCAACAGAAGTTCGGTGCACGAAACAGTGCATTCTAGTGCCGAGACACCCATTTTGCTTC
GATTTTCGTGCAGTAGGTAAC
>CL10Contig43#Tandem_organized
TTTGGGTCCAATAGAGGCTTTTTGTATGTTCGTGCGAAAAAATTCAACAGAAGATTGGTG
CGCGAAACAGTGCATTCGGGTGCCGAAACACCCGTTTTGCTTTGATTTTCGTGCAGTAGG
TAACCGAATGCTCCAAAACACTCCCAAACATCATTTAGGGCCTAACGGAGTAGATTGGAA
GTGTCCGTAGCGAAAAACCCATTTTGAAGTTCGTTGTTACGAGGCAGTGCATCTGGGCAC
CGAAACGGACCCGTTTCGCTCCGTTTTGCATGTAGAAGGTACCAAAACGCGCCAAATCAC
TCCCCAACATCGTTTTGGGTCCAATGGAGGCTATTGGGTATGTTCGTGCGAAAAAATTCA
ACAGAAGTTCGGGGCGCGAAAAAGTGCATTTGGGTGCCGAAACACCCGTTTTGCTTCGAT
TTTCGTGCAGTAGGTAACCGAATGCTCCAAAACACTCCCAAACATTATTTAGGGCCTAAC
GGAGTAGATTGGAAGTGTCCGTAGCGAAAAACCCATTTTGAAGTTCGTTGTTACGAGGCA
GTGCATCCGGGCACCGAAACGGACCCGTTTCGCTCCGTTTTGCATGCAGAAGGTACCGAA
ACGCGCCAAATCACTCCCTAACATCGTTTTGGCTCCAATGGAGGCTATTTGGTATGTTCG
TGCGAAAAAATTCAACAGAAGTTCGGGGCGCGAAACAGTGCATTCGGGTGCCGAAACACC
CGTTTTGCATCGATTTTCGTGCAGTAGGTAACCGAATGATCCAAAACACTCCCAAACGTC
ATTTGGGGCCTAACGATATAGATAGGAAGTGTACGTAGCGAAAAACAAATTTGGAAGTTC
GTTGTTACGAGGCAGTGCACC
>CL10Contig23#Tandem_organized
TAAATGATGTTTGGGAGTGTTTTGGAGCATTGGTTACCTACTGCCCGAAAATCGAAGCAA
AACGGGTGTTTCGGCACCCAAATGCACTTTTTCGCGCCTCGAACTTCTGTTGAATTTTTT
CGCACGAACATACCCAATAGCCTCCATTGGACCCAAAACGATGTTAGGGAGTGATTTGGC
GCGTTTCGGTACCTTCTGCATGCAAAACGGAGCGAAACGGGCCCGTTTCGGTGCCCGGAT
GCACTGCCTCGTAACAACCAACTTCAAAATGGGTTTTTCGCTACGGACACTTCCAATCTA
CTCCGTTAGGCCCTAAATGATGTTTGGGAGTGCTTTGGTGCATTCGGTTACCTACAGCAC
GAAAATCGAAGCAAAACGGGTGTTTCGGCACCCGAATGCACTGTTTCGCGCCCCGAACTT
CTGTTGAATTTTTTCGCACGAACATGCCCAATAGCCTCCATTGGACCCAAAACGATGTTA
GGGAGTGATTTGGCGCGTTTCGGTACCTTCTGCATGCAAAACGGAGCGAAACGGGCCTGT
TTCGGTGCCCGGATGCACTGCCTCGTAACAACCAACTTCAAAATGGGTTTTTCACCAAAC
TTCAAAA
>CL10Contig37#Tandem_organized
TTCTATGCAGAAGGCACCGAAACGCGCCAAATCACTCCCGAACATCGTTTTGGGTCCAAT
GGAGGGGTGTGTTCCTGCGAAAAAATTCATCTGAAGTTCGGTGGCCGAAACTGTGCATTC
GTGTACCGAAACACCCGTTTTGCTTCGATTTTCATGCAGTAGGTATCCAAATGCTCCGAA
ACACTCCCAAACATCATTTAGGGCCTAAGCGAGTGGATTGGAAGTGTCCGTAGCGAAAAA
CCCATTCCGAACTTCGTTACTCCGAGGCAGTGCATCCGGGCACCGAAACGGAGCCGTTTC
GCTCCGTTCTGCAAGTGGAAGGCCCCGAAACGCTACAAATCACTCCCGAACATCGTTTTG
GGTCCAATGGAGGTTATTGGGTGCGTTCATGCGAAAAAATTCATCTGAAGTTCGGTGGCC
GAAACTGTGCATTCGGGTACCGAAACACCCGTTTTGCTTCGATTTTCACGCAGTAGGTAT
CCAAATGCTCCGAAACACTCCCAAACATCATTTAGATCCTAAGAGAGTGGATTGGAAGTG
TCCG
>CL10Contig15#Tandem_organized
TTTTCGTGCATTAGATATCCAAATGCTCCGAAACACTCCCAAACAACATTTAGGGCCTAA
GCGAGTAGATTGGAGGTGTCTGTTGCGAAAAAAAACCCATTCCGAAGTTCGTTACTCCGA
GACAGTGCACCCGGGCACCGAAACGGAGCCGTTTCGCTCCGTTTTGCATGCGGAAGGTAC
GGAAACGCTCCAAATCACTTCCAAACATCGTTTTGAGTCCAATGGATGTTATCGGGTGTG
TTCGTGCGGAAAAATTAATCTGAAGTTCGGTGGCCGAAACAGCGGATTCGGGTACCAAAA
CACCCGTTTTGCTTCGATTTTCGTGCAGTAGGTATCCAAATGCTCCGAAACACTCCCAAA
CATCATTTAGCGCCAAAGCGACTAGATTGGAGATGTCCGTAGAAAAAAAACCCATTTCGA
AGTTCGTTACTCCGAGGCAGTGCACCCGGGCACCGAAACGGAGCCGTCTCGCTCCGTTTT
GCATGCAGAAGGCACCGAAACGCTCCAAATCACTCCCAAACATCGTTTTGGGTCAAATGG
AGGTTATCGGGTATGTTCGTGCGAAAATATTGATCTGGGGTTCGAAGGCCGAAACAGTGC
ATTAGGGTACCGAAACACCCGTTTTCCTTTGATTTTCGTGCAGTAGGCATCCAAATGCTC
CAAAACACTCCCAAACATCATTGAGGGCCTAAGCGGGTAGATTGGATGTGTCTGTAGCAA
AAAAAACCCATTCCAAAGTTCGTTACTCCGAGGCAGTGCACCCGAGCACCGAAACGGAGC
GGTTTCGCTCCGTTTTGCATGCAGAAGGCACCGAAATGCTCCAAATCACCCCCAAACATC
GTTTTGGGTCCGATGGATGTTATCGGGTGTGTTCGTGCGAAAAAATTCATCTGAAGTTCG
GAGGCCCAAACAGTGCATTCGGGTGCCGAAACACCCGATTTGCTTCGAATTTCGTGCAGT
A
>CL10Contig47#Tandem_organized
AGAATGGAAGTGTCCGTAGTGAAAAACCCATTTTGATATTTGTTGTTCCGAGGCAGTGCA
TCCGGGCACTGAAACGGACATGTTTCGCTCCGTTTTGCATGCAGAAGGTACCGAAACGCT
CCAAATCACTCCCTATCATCGTTTTGGGTCCAATGGAGCCTATTGGGTATGTTCGTGCGA
AAAAATTCAACAGAAGTTCGGTGCGCGAAACAGTGCATTCGGGTGCCGAAACACCCGTTT
TGCTTCGATTTTCGTGCAGTAGGTAGCCTAATGCTCCGAAACACTCCCGAACATCATTTA
GGGCCTAACGCAGTAGATTGGAAGTGTCCGTAGCGAAAAACCCATTTTGAAAGTTCGTTG
TCACGAGGCAGTGCATCCGGGCATCAAACCAACCCGTTTCGCTCCGTTTTACATACAGAA
GGTACCGAAACGCGCCAAATCACTCCCTAACATCGTTTTGGGTCCAATGGAGGCTATTGG
CTATGTTCGTGCGAAAAAATTCAACAGAAGTTCGGGGCGCGAAACAGTGGATTCGGGTGC
CGAAACACCCGTTTTGCTTCGATTTTCGTGCAGTAGGTAACCGAAT
>CL10Contig7#Tandem_organized
TAGGCCATAAATGATGATTGGGAGTGTTTTGGTGCAGTCGGTTACCTACAGCACAAAAAT
CGAAGCAAAACGAGTGTTTCGGCACCCAATGCACTGTTTCGCGCCCCGAACTTCTGTTGA
ATTTTTTCGCACGAACATACCCAATAGCCTCCATTGGACCCAAAACGATGCTAGGGAGTG
ATCTGGCGCGTTTCGGTACCTTCTGCATGCAAAACGGAGCGAAACGGGCCCGTTTCGGTG
CCCGGATGCACTTCCCCGTAACAACGAACTTCAAAATGGGTTTTTCGCTACGGACACTTC
CAATCTACTCCGTTAGGCCCTAAACAATGATGTTTGGCAGTGTTTTGGAGCATTCGGTTA
CCTACAGCACGAAAATCGAAGCAAAACGGGTGTTTCGGCACCCGAATGCACTGTTTCGCG
CCCCGAACTTCTGTTGAATTTTTTCGCACGAACATACCCAATAGCCTCCATTGGACCCAA
AACAATGTTAGGTAGTGATTTGGCACGTTTTGTTACCTTCTG
>CL10Contig56#Tandem_organized
GAAACACCATCCGTTTTGTTTCGATTTTCATGCAATAGATAACCGGATGCTCCAAAACAC
TCCCAAACATCATTTAGGGCCTAACGGAGTAGATTGGAAGTGTCCGTAGCGAAAAACCCA
TTTTGAAATTCGTTGTTACGACGCAGTGCATCAGGGCACCAAAACGGGCTCGTTTCGCTC
CGTTTTGCATGCAGAAGGTACCGAAACGCACCAGATCACTCCCTATCATCATTTTGGGTC
CAATGGAGGCTATTGGGTATGTTCGTGCGAAAAAATTCAACAGAAGTTCGGGGCGCGAAA
TAGTGCATTCGGCATCGAAACACCCGTTTTGCTTTGATTTTCGTGCAGTAGGTAACCGAA
TGCTGCAAAACACTCCCAAACATCATTTACGGCCTAACAGAGTAGATTGGAAGTGTCCGT
AGCGAAAAACCCATTTTGAAGGTCGTGTTACGAGGCAGTGTATCCGGGCACCGAAACGGA
CCCGTTTCGCTCCGTTTTGCATGCAGAAGGTACCGAAACGGGCCAAATCACTCCCTAACA
TCGTTTTGGGTCCAATGGAGGCTATTGGGTACGTTCGTGCGAAAAAACCAACAGAAGTTT
GGGGCGCGAAACAGTGCATTCTGGTGCCGAAACACCCGTTTTGCTTCGATTTTCGTGCAG
TATGTAACCGAATGCTCCAAAACACTCCCAAACATCATTTAGCGCCTAACGAAGTAGATT
GGAAGTG
>CL10Contig8#Tandem_organized
TTCGTTGTTACGAGGCAGTGCATCCGAGCACCGAAACAGACCCATTTCGCTCCATTTTGC
TCGCAGAAGGTACTGAAACGCTCCAAATCACTCCCTAACTTTGCTTTGGGTCCAATGGAG
GCTATTGGGTATGTTCGTGCGAAAAAATTCAACAGAAGTTCGGGGCACGAAACAGTGCAT
TCGGGTACCGAAATTTTCGTGCAGTAGGTAACCGAATGCTCCAAAACACTCCCAAACATC
ATTTAGGGCCTAACGGAGTAGATTAGAAGTCTCCGTAGCGAAACACCCATTTTGAAGATC
GTTGTTACGAGACAGTGCATGTGGGAAATTTAACGGACCTGTTTCGCTCCGTTTTGCATG
CAGAAGGTACCGAAACACGCCAAATCGCTTCCTAACATCGTTTTGGGTCCAATGGAGGCT
ATTGGGCATGTTCGTGCGAAAAAATTCAACAGAAGTTCGGGGCGCGAAACAGTGCATTCG
GGTGCCGAAACACCCGTTTTGCTTCGATTTTTGTGCTGTAGGTAACCGAATGCTCCAAAA
CACTCCCAAACATCATCTAGGTCCTAACGATGTAGATTGGAAGTGTCCGTGGCGAAAAAC
CCATTTTGAAGTTGGTTGTTACGAGGCAGTGCATCCGGGCACCGAAACGGGCCCGTTTCG
CTCCGTTTTGCATGCAGAAGGTACCGAAACGCGCCAAATCACTCCCTATCATCGTTTTGG
GTCAAATGGAGGCTATTGGGCATGTTCGTGCGAAAAAATTCAACAGAAGTTCGGGGCGCG
AAACAGTGCATTCGGGTGCCGAACCACCCGTTTTGCTTTGATTTTCGTGCAGTAGGTAAC
CAAATGCACCAAAACACTCCCAAACATCATTTAGGGCCAA
>CL10Contig26#Tandem_organized
CGCACGAACATACAAAAAGCCTGCATTGGACCCAAAATGATGTTAGGGAGTGATTTGGAG
CATTTCGGTACCTTCTGCATGCAAAACGGAGCGAAACGGGTCGGTTTCAGTGCCCGGATG
CACTTCCTCGTAACAACGAACTTCAAAATGGGTTTTTCGCTATAGACACTTCCAATCTAC
TCCGTCAGGCCCCAAATGATGTTTGGGAGTGTTTCGGATTACCTACTGCACGAAAATCGA
AGCAAAACAGGTTTTTCGGCACCCGAGTGCACTGTTTCGCGCACCGAACTTCTGTTAAAT
TTTTCCGCACGAACATACAAAAAGCCTCCATTGGACCCAAAATGATGTTAGGGAGTGATT
TGGAGCGTTTCGGTACCTTCTGCATGCAAAACGGAGCGAAACGGGTCCGTTTCGGTGCCC
GGATGCACTGCCTCGTAACAACGAACTTCAAAATGGGTTTTTCGCTAAGGACACTTCCAA
TCTATTCTGTTAGGCCCTAAATGATGTTTGGAGTGTTTTGAAACATTCGGTTACCTACAG
CACGAAAATTAATGCAAAACGAGTGGTTCGGCACCCCAATGCACTGTTTCGCACATCGAA
>CL10Contig46#Tandem_organized
TTCGTTGTTACAAGGCAGAGCAACCAAGCACCAAAACGGACCCGTTTCGCTCCGTTTTGC
ATGCAGAAGGTACCGAAACGCGCCAAATCACTCCCTAACATCGTTTTGGGTCCAGTGGAG
GCTATTGGGTATGTTCGTGCGAAAAAATTCGACAGACGTTCGGGGCGCGAAAAAGTGCAT
TCGGGTGCCGAAACACCCGTTTTGCTCCGATTTTCGTGCAGTAGGTAGCCTTATGCTGCA
AAACACTCCCAAACATCTTTAGGGCCTAACGGAGTAGATTGGAGGTGTCCGTAGCGAAAA
ACCCATTTTGAAGTTCGTTGTTACGAGGCAGTGCATCTGGGCACTGAAACGGACCCGTTT
TGCATGCATAAGCAACCAAAAC
>CL10Contig31#Tandem_organized
CCTACTGTGCAAAAATCGAAGCAAAACGGGTGTTTCGGTACACGAATGCACAGTTTCGGC
CACCGAACTTCAGATGAATTTTTTCGCACGAACACACCCAATAACCTCCATTGGACCCAA
AATAATGTTCGGGAGTGATTTGGCGCGTTTCGGTGCCTTCTGCATAGAAAACGGAGTGAA
ACGGCTCCGTTTCGGTGCCCAGATGCACTGCCTCGGAGTAACGAACTTCGGAATGGGTTT
TTCGCTACGGACACTTCCAATCCACTCGCTTAGGCCCTAAATGATGCTTGGGAGTGTTTT
GGAGCA
>CL10Contig22#Tandem_organized
CGAAATGGACCCACTTCGCTCCATTTTGTATGCAGAAGGTACCGAAACGCTCCAAACCAT
GCCCTAACACCGTTTTGGGTCCAATGGAGGCTATTGGGTATGTTCGTGCGAAAAAACTCA
ACAGAAGTTCGTTGCGCGAAACAGAGCATTCGGTGACGAAAAACCCGTTTTGCTTCGATT
TTTGTGTAGTAGGTAACCGAATCCTCCAAAACACTCCCAAACATCATTTATGGCCAAACG
GAGTAGATTGGAAGTGTTGGTAGCGAAAAACCTATTTTGAAGTTTGTTGTTATGAGGCAG
TGCATCCGCGCACCGAAACGGACCCGTTTCGCTCCGTTTTGCATGCAGAAGGTACCGAAA
CGCTCCAAACCATGCCCTAACACCGTTTTGGGTCCAATGGAGGCTATTGAGTATGTTCGT
GCGAAAAAAT
>CL10Contig39#Tandem_organized
CGGTTTTGTTCCGATTTTCATGCAGTAGGTATCCAAATGATCCGAAACACTCCCAACCAT
TATTTAGGGCCTAAGAGAGTACATTGGAAGTGTCCATAGCGAAAAACCCATTCTCAAGTT
CGTTACTCCGGGGCAGTGCATCCGGGCACCGAAACGGACCCGTTTCGCACCGTTTTGCAT
GCATCCGGGCACCGAAACGCTCCAAATCACTCCCAAACATCGTTTTGGGTCCAATGGAGG
CTAGTGGGTGTGTTCGTGCGAAAAAATTCATCTGAATGTTCGGCGGCCGAAACAATGCAT
TTGGGTATAGAAACACATATTTTCCTTCGATTCTCGTGCTGTAGGTATCCAAATACTCCG
AAACACTCCCAATCATCATTTAGGGCCTAAGTGAGTAGATTGGAAGTGTCCGTAGCGAAA
AACCCATTCCGAACTTCATTACTCCGAGGCAGTGCATCTGCGCACCGAAACGGAGCCGTT
TCGCTCCGTTTTGCATGAGGAAGGCACCGAAACGCTCCAAATCACTCCCGAACATCGTTT
TGGGTCCAATGGAGGTTATTGGGTGCGTTCATGCGAAAAAATTCATCTGAAGTTCGGTGG
CCGAAACTTGCATTCGGGTACCGAAGCGCCCGTTTTTCTT
>CL10Contig36#Tandem_organized
ACGGGTCCGTTTCGGTGCCCGGATGCATGGCTCGTAACAACGAACTTCAAAATGGGGTTT
TCGCTACGGACACTTCCAATCTACTTTGTAGGCTCTAAATGATGTTTGGGAGTGTTTTGG
AACATTCGGTTACCTACTGCACGAAAATCAAAGCAAAACGGGCGTTTCGGCACCCGAATG
CACTGTTTCGCGCCCCGAACTAACATACCCAATAGCCTCCATTGGACCCAAAACGATGTT
AGGGAGTGATTTGGCGCGTTTCGATACCTTCTGCATGCAAAACGGAGCGAAACGGGCCCG
TTTCGGTGCCCGGATGCACTGCCTCGTAACAACGAACTTCAAAATGGGTTTTTCGCCACG
GACACTTCCAATCTACTCCAGATCGG
>CL10Contig62#Tandem_organized
CATCGTTTTGGGTCAAATGGAGGCTGTTGGGTATGTTCGTGCGAAAAAGTTCAAAAGAAG
TTCGGCACGCGAAACAGTGCCATTCGGGTGCCGAAACACCCATTTCACTTCGATTTTCAT
GCAGCAGGTAACCGAATGCTCCAAAACACTCCCAAACATCATTTAGGGCCTAACGGAGTA
GATTGGAAGTGTCCGTAGCGAAAAACCCATTTTGAAGTTCGTTGTTACGGGGCAGTGCAT
CCGGGCACTGAAACGGGCCCCTTGCGCTCGGTTTTGCATGCAGAAGGTACCGAAACGCGC
CAGATCACTCCCTATCATCGTTTTGGGTCCAATGGAGGCTATTGGGTATGTTCGTGCGAA
AAAATTCAACAGAAGTTCGGGGCGCGAAACAGTGCATTCGTGCAGGAAACACCCGTTTTG
CTTCGATT
>CL10Contig40#Tandem_organized
AACACTCCCAAACATCATTTAGGGCCTAACGGAGTAGATAGGAAGTGTCATAGCGAAAGA
CCCATTTTGAAGTTTGTTGTTACGAGGCAGTGCATCCGGGCACCGAAACGGACCCGTTTC
GCTCCGTTTTGCATGCAGAAGGTACCGAAACGCGCCAAATCACTCCCTAACATTGTTTTG
GGTCCAATGGAGGCTATTGGGTATGTTCGTGCGAAAAAATTCAACAGAAGTTCGGGGCGC
GAAACAGTGCATTCGGGTGCCGAAACACCCGTTTTGCTTCGATTTCGTGCAGTAGGTAAC
CGAATGCTCCAAAACACTCCCAAACATCATTTAGGGCCTAACGGAGTAGATTGGA
>CL10Contig60#Tandem_organized
TTTGGGAGTGTTTTGGAGAACTTGGATACATAATGCACGAAAATCGAAGCAAAACAGGTG
CTTCGGTACCCAAATGCACTGTTTCGCCCACCGAACTTCACAGGAATTTTTTCGCACGAC
CGCAACGAATAACCTCCATTGGTCCCCAAACGATGTTTGGAAGTGGTTTAGAGCGTTTCG
GTACCTTCTACGCGGGTAACGAAGACTTCTAATCTACTCTCTTAGGCCCTAAATGATGTT
TGAGAGTGTTTTTGGAGCATTTGGATACCTATTGCACGAATATCGAAGCAAAACGGGTGT
TTCGGTACCCGAATGCACTGTTTCGTCCACCAAACTTCAGATGAATTTTATCTTATGAAC
ACGCCCAATATCCTCCATTGGACCCAACATGATGTTTGGGAGTGATTTGGAGCGTTTCTG
TACCTTCTGCATGCAAAACGGAGTGA
>CL10Contig11#Tandem_organized
TGATGTTTGGGAGTGCTTTGCAACATTCGGTTGACTTACTGCACAAAAGTCGAAGCAAAA
CGAATGTTTCGACACCCGAATGCACTGTTTCGTGCACCGAACTTCTGTTGAATTTTTTCG
CACGAACATACCCAATAGCCTCTATTGGACCCAAAACGATGTTAGGGAGTGATTTGGAGC
GTTTCGGTACCTTATGCATGCAAAATGGAGCGTAACGGGTCCCTTTCGGTGCGCGGATGC
ACAGCCTCGTAACAACAAACTTCAAAATAGGTTTTTCGCTACCAACACTTCCAATCTACT
CCGTTTGGCCCTAA
>CL10Contig5#Tandem_organized
TTAGGGCATGGTTTGGAGCGTTTCGGTACCTTCTGCATACAAAACGGAGCGAAACGGGGC
CATTTCGGTGCGCGGATGCACTGCCTCGTATCAACGAACTTCAAAATGGTTTTCGATACG
GACACTTCCAATCTACTCCGTTAGGCCCTAAATGATATTTGGGAGTGTTTTGGAGCATTC
GGTTGCCTTACTGCATGAAAATCGAAGCAAAACGAATGTTTCAGCACCCGAATGCACTGT
TTCGTGCACCGAACTTCTGTTGAATTTTTTCGCACGAACATACCCAATAGCCTCCATTGG
ACCCAAAATTATGTTAGAGAGGGATTTGGCGCGTTTCGGTACCTTCTGCATGAAAAAACG
GAGCGAAACTGGCCTGTTTCGGTGCCCGGATGCACTGCCTCGTAACAACGAACTTCAAAA
TGGGTTTTT
>CL10Contig44#Tandem_organized
TGCACTGTTTCGTTTCCCGAACTTGTGTTGAAATTTTTTTGCACGAACATGCCCAATAGC
CTCCATTGGACCCAAAACGACGCTAGGGAGTGATTTGGCGCGTTTCGGTACCTTCTGCAT
GCAAAACGGAGCGAAACGGGCCCGTTTCGGTGCCCGGATGCACTGCCTCGTAACAACGAA
CTTCAAAATGGGTTTTTCACAACGGACATTTCCAATCTACTCCGCTAGTCCCTAAATGTT
GTTTGGGAGTGTTTTGGAGCATTCGGTTACCCACTGCACGAAAATCGAAGCAAAACGGGT
GTTTCGGCACCCGAATGCACTGTTTCGCGCCCCGAACTTTTGTTGAATTTTTCTCGCACG
AACATGCCCAATAGCCTCCATTGGATGGACCAGACCTTTGTC
>CL10Contig52#Tandem_organized
GTAGCGAAAAAAACCCTTTCTCCAGTTCGTTACTCCAGGGAAGTGCATCGGGGCACCGAA
ACGGACCCGTTTCGCACTATTTTGCATGCATCCGGGCACCGAAACGCTCCAAATCACTCC
CAAACTTCGTTTTGGGTCCAATGGAGGCTATTGGGTGTGTTCGTGCGAAAAAATTCATCT
GAAAGTTCGGCGGCCGAAACAGTGCATTTGGGTACAGAAACACCCGTTTTGCTTCGATTT
TCGTGCAGTAGGTATCCAAATGCTCCGAAACACTCCCAAACATCATTTAGGGCCTAAGCG
AGTAGATTGGAAGTGTCCGTAGCGAAAAACCCATTGAAGTTCGTTGTTACGAGGAAGTGC
ATCTAGGCACCGAAACGGACCCGTTTCGCTCCGTTTGGCAT
>CL10Contig32#Tandem_organized
ATTTAGGGCCTAAGAGAGTACATTGGAAGTGTCCGTAGTGAAAACCCCATTCTCAAGAAC
GTTACTCCGGCGCAGTGCATCCGGGCACCAAAACAGACCTGTTTCGCACCGTTTTGCATG
CATCCGGGCACCGAAACGCTCCAAATCACTCCCAAACATCGTTTTTGGTCCAATGGAGGC
TATTCGGTGTGTTCGTGCGAAAAAATTCATCTGAAAGTTCGGCGGCCGAAACAGTGCATT
TGGGTACAGAAACACCCGTTTTGCTTCGATTTTCGTGTAGTAGCTATCCAAATGCTCCGA
AACACTCCCAAACATCATTTAG
>CL10Contig24#Tandem_organized
ACCCGTTTTGCTTCGATTTTCGTGCAATAGGTATCCAAATGCTCCAAAATACTTCCAAGC
ATCATTTAGGGCACAAGCGATTGGATTGGAAGTGTCCTTAGCGTAGAGCCCACTCTGAAG
TTCATTACTCCGAGGTAGTGCATCGGGGTTCCGAAACGGATCCGTTTCGCTCCGTTTTGC
ATGCAGAAGGTACAGAAACGCTCCAAATCACTCCCAAACAACATGTTGGGTCCAATGGAG
GATATTGGGTGTGTTCATGCTATAAAATTCATCTGAAATTTGGTGGACGAAACAGTGCAT
TCG
>CL10Contig45#Tandem_organized
ACCGAGTAGATTGGAAGTGTCCGTAGCGAAAAACAAGGTACCGAAACGCGCCAAATCACT
CACTAACATCGTTTTGGGTCCAATGGAGGCTTTTGGGCATGTTCGTGCGGAAAAATTCAA
CAGAAGTTCGGGGCGCGAAACAGTGCATTCGGGTGCCGAAACACCCGTTTTTGCTTCGAT
TTTCGTGCTGTAGGTAACCGAATGCTCCAAAACACTGCGAAACATTGTTTAGGGCCTAA
>CL10Contig28#Tandem_organized
GGGCCTAAGCGAGTAGATTGGAAGTGTCCGTAGTAAAAAACTCCACACTGAAGTTCGTAA
CTCCGAGGCAGTGCATCCAGGCACCGAAACGGATCTGTTTCGCGCCGTTATGCATGCAGA
ATGTACTGAAACGCTCCTAATCACTCCCAAACATCGTTTTCGGTCCAATGGAGGTTATGG
GTGTCTTCGTGCGAGAAAAATTCATCTGAAGTTTGGTGGCCGAAACAGTGCATTCGGGTA
CCGAAACACCCGTTTTGCTTCGATTTTCGTGCAATAGGTATCCAAATGCTCCAAAATACT
TCC
>CL10Contig20#Tandem_organized
AGTAACGAACTTGAGAATGGGTTTTTTCGCTACGGAAACTTCCAATCTACTCGCCTAAGC
CCTAAATGATGTTTGGGAGTGTTTCGGAGCATTTGGATACCTACTGCACGAAAATCGGAA
CAAAACAGGTGTTTCTGTACCCAAATGCACTGATTCGGCCGCCGAACTTTCAGATGAATT
TTTTCGCACGAACACACCCAATAACCTCCATTGGACCCAAAACTATGTTTGGGAGTGATT
TGGAGCGTTTCGGTGCCCGGATGCACTGCCCAGGAGTAACGAACTTGACAATGGGTTTTT
CGCTACGGATAGTTCCAATCAAC
>CL10Contig1#Tandem_organized
TTTCGGTACCTTCTGCATGCAAAACGAAGCGAAACGGATCCGTTTCGGTGCCCGGATTGA
ATTTTTTCGCACCAACATACCCAATAGCCTCCATTGGACCCAAAACGATGTTAGGGAGTG
ATTTGGCGCGTTTCGGTACCTTCTGCATGCAAAACGGAGCGAAACGGGTCCGTTTCATTG
CCCAGATGCACTGCCGAAACAACGAACTTCAAAATGGGTTTTTCGCTACGGACACCTCCA
ATCTACTCCGTTAGGCCCTAAATGATGTTTGGAAGTGTTTTGGAGCATTCGGTTAACTAC
TGCACGAAAATCGAAAAAAACCGGTGCTTCATCACCCGAATGCAATGTTTTGCGCCTC
>CL10Contig38#Tandem_organized
AACGCGCCAAATCACTCCCAAAATCGTTTTGGCTCCAATAGAGGCTATTGGGTATGTTCG
TGCGAAAAAATTCAAATAGATGTTCAGGGCGCGAAACCGTGCATTCGGGTGCCGAAACAC
TAGTTTTGCTTCGATTTTCGTGCAGTAGGCAACCAAATGCTCCAAAACACTCCCAAACAT
CATTTAGGGTCTAACAGAGTAGATTGGAAGCGTCCGTAGGGAAAAAAAACCCATTTTGAA
GTTCGTTGTTACAAGGCAG
>CL10Contig4#Tandem_organized
TTGGCAGTGTTTTGGAGCATTCCGTTACCTACTGGATGGGAATTGGAGCAAAATGGGTGT
TTCGGCACCTGAGTGCACTGTTTTGCGCACCGAACTTCTATTGAACTTTTTGCAAAAACA
TGCCCAATAGCCTCCATTGGATCCAAAACGATGTTAGGGAGTGATATCGAGCGTTTCGGT
ACCTTCTGCATGCAAAACGAAGCGAAACGGCTCCTTTTCGGTGCC
